# Supplementary material for: Label-Free Liquid Chromatography–Mass Spectrometry Proteomic Analysis of Urinary Identification in Diabetic Vascular Dementia in a Han Chinese Population
Source: Front Aging Neurosci. 2021 Feb 1;13:619945. doi: 10.3389/fnagi.2021.619945 (PMC7882624; doi:10.3389/fnagi.2021.619945)
Supplement: Supplementary file 2 [file Table_2.XLS]

## Sheet: Details of all DEPs
TABLE S2 Details of all significant DEPs identified in VD_T2DM vs DM
Accession	Description	FC(VD_T2DM/T2DM)	Log2FC(VD_T2DM/T2DM)	P_value(VD_T2DM/T2DM)	Regulate	Significant	VD_T2DM	T2DM	DM1	DM10	DM11	DM12	DM13	DM14	DM15	DM16	DM17	DM18	DM19	DM2	DM20	DM21	DM22	DM3	DM4	DM5	DM6	DM7	DM8	DM9	VT1	VT10	VT11	VT12	VT2	VT3	VT4	VT5	VT6	VT7	VT8	VT9	GO Term	GO ID	KO ID	KO Name	Pathway ID	Pathway_defition	COG ID
P07911	Uromodulin OS=Homo sapiens OX=9606 GN=UMOD PE=1 SV=1	0.3213	-1.638	0.007548	down	yes	320200000000	996600000000	946791420550	557037462820	256883231589	312827610235	368889917247	184135418819	154296994130	1147187764330	739706483802	2430414810890	986493897377	1147081052160	502276054069	566495204542	446504848187	1240171994550	2437149218640	3029662685130	1951076861240	1074070048140	294515223336	1151278452040	420453358164	234287836854	825189870249	259680733096	259817991774	285526613652	114621755017	183029695774	413292441150	437837815663	272470527212	135929395439	BP:cellular defense response;BP:ion homeostasis;BP:neutrophil migration;BP:metanephric distal convoluted tubule development;BP:negative regulation of cell proliferation;BP:excretion;BP:leukocyte cell-cell adhesion;BP:heterophilic cell-cell adhesion via plasma membrane cell adhesion molecules;BP:metanephric ascending thin limb development;BP:metanephric thick ascending limb developmentCC:ciliary m…	GO:0006968;GO:0050801;GO:1990266;GO:0072221;GO:0008285;GO:0007588;GO:0007159;GO:0007157;GO:0072218;GO:0072233GO:0060170;GO:0019898;GO:0005929;GO:0031225;GO:0070062;GO:0000922;GO:0005796;GO:0016324;GO:0016323;GO:0005576GO:0005509;GO:0019864	K18274	UMOD	------	------	------
P01024	Complement C3 OS=Homo sapiens OX=9606 GN=C3 PE=1 SV=2	4.389	2.134	0.003185	up	yes	102800000000	23420000000	2.45809e+10	4.9759e+10	3.253e+10	4.8703e+10	5.41264e+09	1.93673e+10	3.62588e+10	1.27597e+10	9.99493e+09	1.50062e+10	9.93771e+09	26861067640	4.86385e+09	1.04186e+10	3.35722e+10	3.58767e+10	6.36646e+09	4.1862e+09	4.77824e+09	1.13305e+10	1.74796e+10	9.51121e+10	258096047608	1.48884e+10	9.22974e+09	47536722183	9.27286e+09	1.61483e+10	150295426556	149932596856	104432682399	1.64724e+10	371808142734	85886096713	BP:fatty acid metabolic process;BP:regulation of complement activation;BP:vertebrate eye-specific patterning;BP:immune response;BP:signal transduction;BP:positive regulation of receptor-mediated endocytosis;BP:positive regulation of glucose transport;BP:regulation of triglyceride biosynthetic process;BP:cellular protein metabolic process;BP:response to bacterium;BP:positive regulation of angiogen…	GO:0006631;GO:0030449;GO:0150064;GO:0006955;GO:0007165;GO:0048260;GO:0010828;GO:0010866;GO:0044267;GO:0009617;GO:0045766;GO:1905114;GO:0045745;GO:0097242;GO:2000427;GO:0007186;GO:0043687;GO:0016322;GO:0150062;GO:0006956;GO:0006957;GO:0006954;GO:0060100;GO:0006958;GO:0050776;GO:0010575;GO:0043312;GO:0001798;GO:0010884;GO:0001970;GO:0097278;GO:0001934GO:0005788;GO:0035578;GO:0070062;GO:0034774;GO:0…	K03990	C3	hsa05133;hsa04610;hsa05134;hsa05322;hsa05203;hsa05142;hsa05140;hsa04145;hsa05150;hsa05152;hsa05168	Pertussis;Complement and coagulation cascades;Legionellosis;Systemic lupus erythematosus;Viral carcinogenesis;Chagas diseas;Leishmaniasis;Phagosome;Staphylococcus aureus infection;Tuberculosis;Herpes simplex infection	------
P00338	L-lactate dehydrogenase A chain OS=Homo sapiens OX=9606 GN=LDHA PE=1 SV=2	0.2186	-2.194	0.0474	down	yes	18640000000	85260000000	2.43105e+10	4.0984e+10	2.06147e+10	2.15289e+09	1.95509e+09	6.40172e+09	2.91694e+09	8.22236e+10	6.77873e+10	231250013936	1.88975e+09	82261832808	149043744223	2.90017e+09	3.78521e+10	2.88124e+10	331561692682	343108529052	247655782806	2.95999e+09	8.08164e+09	159049461433	4.3508e+09	2.23214e+09	8.42494e+10	3.31047e+09	3.36241e+10	1.52419e+10	7.60255e+09	6.26786e+09	2.84983e+10	7.73132e+09	2.84151e+10	2.1329e+09	BP:carbohydrate metabolic process;BP:substantia nigra development;BP:carboxylic acid metabolic process;BP:pyruvate metabolic process;BP:glycolytic processCC:cytoplasm;CC:extracellular exosome;CC:cytosol;CC:membrane;CC:nucleusMF:cadherin binding;MF:L-lactate dehydrogenase activity	GO:0005975;GO:0021762;GO:0019752;GO:0006090;GO:0006096GO:0005737;GO:0070062;GO:0005829;GO:0016020;GO:0005634GO:0045296;GO:0004459	K00016	LDH, ldh	hsa00620;hsa00640;hsa00010;hsa04922;hsa00270	Pyruvate metabolism;Propanoate metabolism;Glycolysis / Gluconeogenesis;Glucagon signaling pathway;Cysteine and methionine metabolism	COG0039
P02647	Apolipoprotein A-I OS=Homo sapiens OX=9606 GN=APOA1 PE=1 SV=1	3.182	1.67	0.03283	up	yes	55280000000	17370000000	1.18861e+10	1.38122e+10	2.50285e+10	5.21598e+09	2.86844e+09	4.99129e+09	8.37867e+09	2.25994e+10	2.87234e+10	2.83302e+10	1.10714e+10	1.36927e+10	3.26344e+09	9.0261e+09	5.66952e+10	16598379577	3.69929e+10	13237960490	1.39725e+10	1.20095e+10	4.28856e+09	3.95113e+10	13678977344	7.90518e+09	37153343040	9.74771e+09	3.26248e+09	8.38355e+09	1.28056e+10	225057685430	8.49662e+10	8.0095e+09	205938481994	4.64459e+10	BP:negative regulation of lipase activity;BP:phosphatidylcholine biosynthetic process;BP:adrenal gland development;BP:protein oxidation;BP:positive regulation of cholesterol esterification;BP:negative regulation of tumor necrosis factor-mediated signaling pathway;BP:reverse cholesterol transport;BP:protein stabilization;BP:positive regulation of Rho protein signal transduction;BP:glucocorticoid m…	GO:0060192;GO:0006656;GO:0030325;GO:0018158;GO:0010873;GO:0010804;GO:0043691;GO:0050821;GO:0035025;GO:0008211;GO:0010903;GO:0019915;GO:0070328;GO:0042158;GO:0044267;GO:0050728;GO:0051346;GO:0014012;GO:1900026;GO:0051496;GO:0051180;GO:0055091;GO:0070508;GO:0007186;GO:0033700;GO:0050766;GO:0006644;GO:0060354;GO:0031100;GO:0007584;GO:0034115;GO:0043534;GO:0030300;GO:0043627;GO:0042632;GO:0032489;GO:…	K08757	APOA1	hsa05143;hsa03320;hsa04975;hsa04977	African trypanosomiasis;PPAR signaling pathway;Fat digestion and absorption;Vitamin digestion and absorption	------
P80511	Protein S100-A12 OS=Homo sapiens OX=9606 GN=S100A12 PE=1 SV=2	0.3407	-1.553	0.03827	down	yes	13080000000	38390000000	4.13617e+10	1.02705e+10	4.7944e+09	2.09673e+10	2.03998e+10	4.80673e+09	2.70494e+09	2.00108e+10	1.43406e+10	9.58277e+10	6.16784e+10	4.21376e+10	8.93449e+09	5.01035e+09	1.09829e+10	3.932e+10	154758774940	8.18728e+10	5.648e+10	86761911178	2.87081e+09	58212601074	28963195902	2.75969e+09	1.54351e+10	2.96605e+09	1.03417e+10	1.13155e+10	6.47859e+09	3.8299e+09	4.42049e+10	2.27667e+10	6.42598e+09	1.48612e+09	BP:positive regulation of MAP kinase activity;BP:antimicrobial humoral immune response mediated by antimicrobial peptide;BP:cytokine secretion;BP:positive regulation of inflammatory response;BP:positive regulation of I-kappaB kinase/NF-kappaB signaling;BP:neutrophil chemotaxis;BP:positive regulation of NF-kappaB transcription factor activity;BP:innate immune response;BP:defense response to fungus…	GO:0043406;GO:0061844;GO:0050663;GO:0050729;GO:0043123;GO:0030593;GO:0051092;GO:0045087;GO:0050832;GO:0006954;GO:0002548;GO:0006805;GO:0031640;GO:0043312;GO:0042742;GO:0045576GO:0034774;GO:0005634;GO:0005856;GO:0005886;GO:0005829;GO:0005737;GO:0005576GO:0050786;GO:0008270;GO:0005509;GO:0005507	------	------	------	------	------
P02766	Transthyretin OS=Homo sapiens OX=9606 GN=TTR PE=1 SV=1	4.819	2.269	0.04029	up	yes	24990000000	5186000000	7.51681e+09	2581695018	2.63246e+10	7.49915e+08	4.57757e+09	6.47231e+09	1.06015e+09	8.05073e+09	7.13616e+09	4.13208e+09	6.39348e+09	7.04444e+09	4.53787e+09	8.37338e+09	3.73849e+09	1.16889e+09	2.34902e+09	1.29059e+09	1.70199e+09	8.28807e+09	3.96199e+08	2.12497e+08	5.31757e+09	8.93084e+09	9.75658e+09	1.26829e+10	4.1178e+08	4.25419e+09	2.9062e+09	4.95552e+10	2.64803e+09	2.62976e+09	49560522787	151176743869	BP:cellular protein metabolic process;BP:thyroid hormone transport;BP:neutrophil degranulation;BP:purine nucleobase metabolic process;BP:extracellular matrix organization;BP:retinol metabolic process;BP:retinoid metabolic processCC:macromolecular complex;CC:extracellular exosome;CC:azurophil granule lumen;CC:extracellular region;CC:extracellular spaceMF:hormone activity;MF:thyroid hormone binding…	GO:0044267;GO:0070327;GO:0043312;GO:0006144;GO:0030198;GO:0042572;GO:0001523GO:0032991;GO:0070062;GO:0035578;GO:0005576;GO:0005615GO:0005179;GO:0070324;GO:0046982;GO:0042802	K20731	TTR	hsa04918	Thyroid hormone synthesis	COG2351
P01023	Alpha-2-macroglobulin OS=Homo sapiens OX=9606 GN=A2M PE=1 SV=3	4.24	2.084	0.006175	up	yes	18700000000	4410000000	5.44358e+09	3.96903e+09	9.27346e+08	5.58511e+09	1.28691e+09	5.65107e+09	9.01862e+09	1.13661e+09	3.52102e+09	1.79253e+09	2.51409e+09	1.21922e+09	3.75233e+08	3.42535e+09	6.98168e+09	2.34057e+09	4.26463e+09	9.78315e+08	1.30899e+09	4.20426e+09	1.28595e+09	2.97933e+10	6.4078e+10	2.24099e+09	9.9508e+08	4.06606e+10	1.84162e+09	6.99167e+09	6.89708e+09	4.44188e+09	43922394437	3.66854e+10	4.00221e+09	1.15972e+10	BP:regulation of small GTPase mediated signal transduction;BP:blood coagulation, intrinsic pathway;BP:stem cell differentiation;BP:platelet degranulation;BP:negative regulation of complement activation, lectin pathway;BP:extracellular matrix disassemblyCC:extracellular exosome;CC:platelet alpha granule lumen;CC:blood microparticle;CC:collagen-containing extracellular matrix;CC:extracellular space…	GO:0051056;GO:0007597;GO:0048863;GO:0002576;GO:0001869;GO:0022617GO:0070062;GO:0031093;GO:0072562;GO:0062023;GO:0005615;GO:0005829;GO:0005576GO:0019899;GO:0019959;GO:0019838;GO:0002020;GO:0019966;GO:0004866;GO:0004867;GO:0043120;GO:0048306;GO:0005102	K03910	A2M	hsa04610	Complement and coagulation cascades	COG2373
Q86U78	Angiotensinogen (Serine (Or cysteine) proteinase inhibitor, clade A (Alpha-1 antiproteinase, antitrypsin), member 8) OS=Homo sapiens OX=9606 PE=2 SV=1	2.201	1.138	0.04975	up	yes	11280000000	5124000000	2.78636e+09	6.43163e+09	4.7336e+09	2.00731e+09	4.22462e+09	2.04471e+10	1.84474e+09	1.27458e+09	2.78382e+09	4.80453e+09	2.84539e+09	4.30607e+09	5.45777e+09	2.67474e+10	3.40444e+09	1.78011e+09	2.3025e+09	1.20451e+09	6.48489e+08	9.61349e+09	2.48213e+09	6.05871e+08	6.17063e+09	5.94679e+09	6.36211e+09	2.17661e+10	4.1077e+08	6.72452e+09	1.08572e+10	4.30065e+09	1.31713e+10	7.33777e+09	4.29323e+10	9.37277e+09	BP:positive regulation of insulin receptor signaling pathway;BP:regulation of calcium ion transport;BP:response to muscle activity involved in regulation of muscle adaptation;BP:negative regulation of cell growth;BP:angiotensin-activated signaling pathway;BP:positive regulation of fibroblast proliferation;BP:cellular response to mechanical stimulus;BP:fibroblast proliferation;BP:operant condition…	GO:0046628;GO:0051924;GO:0014873;GO:0030308;GO:0038166;GO:0048146;GO:0071260;GO:0048144;GO:0035106;GO:0010666;GO:0045429;GO:0007166;GO:0042310;GO:0042311;GO:0061049;GO:0048169;GO:0050663;GO:0032355;GO:0008306;GO:0006883;GO:0002027;GO:1905010;GO:1905589;GO:1904707;GO:0070471;GO:0034104;GO:0003051;GO:0032930;GO:0006606;GO:0014824;GO:0010976;GO:0010951;GO:0014061;GO:0010613;GO:1904385;GO:0007568;GO:…	K09821	AGT	hsa05410;hsa04614;hsa04924;hsa04270	Hypertrophic cardiomyopath;Renin-angiotensin system;Renin secretion;Vascular smooth muscle contraction	COG4826
P00738	Haptoglobin OS=Homo sapiens OX=9606 GN=HP PE=1 SV=1	4.222	2.078	0.01705	up	yes	10740000000	2544000000	2.22132e+09	8.80034e+08	7.82872e+08	3.8824e+09	9.12853e+09	6.90288e+07	5.97232e+09	3.54569e+09	2.03135e+08	5.40415e+08	2.22908e+08	8.24983e+08	1.008e+08	9.23339e+08	3.04944e+07	1.02565e+08	1.09506e+08	2.18317e+08	3.17586e+08	97539443	1.47501e+08	2.56523e+10	1.8793e+10	7.08938e+09	2.3905e+08	3.71326e+10	1.04018e+09	8.91089e+08	3.21713e+10	22445911514	2.67354e+09	9.33545e+08	1.77034e+09	3.69519e+09	BP:defense response to bacterium;BP:positive regulation of cell death;BP:negative regulation of hydrogen peroxide catabolic process;BP:defense response;BP:acute-phase response;BP:acute inflammatory response;BP:response to organic substance;BP:response to hydrogen peroxide;BP:receptor-mediated endocytosis;BP:neutrophil degranulation;BP:negative regulation of oxidoreductase activityCC:extracellular…	GO:0042742;GO:0010942;GO:2000296;GO:0006952;GO:0006953;GO:0002526;GO:0010033;GO:0042542;GO:0006898;GO:0043312;GO:0051354GO:0070062;GO:0071682;GO:0072562;GO:0035580;GO:1904724;GO:0005615;GO:0005576;GO:0031838GO:0004252;GO:0016209;GO:0030492	K16142	HP	------	------	COG5640
B4DNR3	cDNA FLJ52710, highly similar to Abhydrolase domain-containing protein 14B OS=Homo sapiens OX=9606 PE=2 SV=1	1.504	0.5888	0.0468	up	yes	7389000000	4913000000	5.88766e+09	4.88817e+09	3.67454e+09	1.73146e+09	3.54654e+09	9.59572e+09	1.53802e+09	3.93267e+09	8.0126e+09	5.64177e+09	6.87155e+09	6.37075e+09	4.40672e+09	2.41575e+09	1.42107e+10	5.851e+09	2.73438e+09	2.10807e+09	2.54946e+09	7.46636e+09	1.01093e+09	3.63309e+09	6.02485e+09	7.03732e+09	1.22447e+10	5.10208e+09	1.62569e+09	1.25148e+10	5.83642e+09	5.30369e+09	1.35928e+10	9.53798e+09	6.2652e+09	3.57845e+09	MF:hydrolase activity	GO:0016787	------	------	------	------	COG0596
Q96PD5	N-acetylmuramoyl-L-alanine amidase OS=Homo sapiens OX=9606 GN=PGLYRP2 PE=1 SV=1	1.937	0.9538	0.04764	up	yes	7414000000	3827000000	1.37583e+09	2.35848e+09	1.37115e+09	7.16459e+08	7.43648e+09	5.67396e+08	3.46831e+09	3.68722e+09	5.82812e+09	6.61292e+09	8.66177e+09	2.77532e+09	4.14426e+09	7.74904e+09	4.28419e+09	6.13443e+08	1.12442e+09	1.01281e+09	4.53161e+08	1.86208e+10	3.5928e+08	9.80369e+08	1.46729e+10	8.39208e+09	1.32443e+10	7.55506e+09	3.00262e+08	3.93068e+09	1.26268e+09	5.50804e+09	3.28319e+09	2.07191e+09	1.90434e+10	9.70582e+09	BP:antimicrobial humoral response;BP:innate immune response;BP:detection of bacterium;BP:defense response to Gram-positive bacterium;BP:negative regulation of natural killer cell differentiation involved in immune response;BP:peptidoglycan catabolic process;BP:peptide amidationCC:extracellular exosome;CC:membrane;CC:extracellular region;CC:extracellular spaceMF:N-acetylmuramoyl-L-alanine amidase …	GO:0019730;GO:0045087;GO:0016045;GO:0050830;GO:0032827;GO:0009253;GO:0001519GO:0070062;GO:0016020;GO:0005576;GO:0005615GO:0008745;GO:0008270;GO:0016019;GO:0042834	K01446	PGRP	------	------	------
A0A024R035	Complement component 9, isoform CRA_a OS=Homo sapiens OX=9606 GN=C9 PE=4 SV=1	4.075	2.027	0.004243	up	yes	7791000000	1912000000	5.8646e+09	1.17943e+09	3.59269e+09	4.94752e+09	5.33183e+08	1.23772e+09	1.53579e+09	1.02216e+09	8.67898e+08	1.25075e+09	3.70064e+08	3.1001e+09	8.83241e+08	2.54197e+09	1.71726e+09	3.98848e+09	6.19771e+08	3.55303e+08	8.35304e+08	1226470712	1.60934e+08	4.24189e+09	2.80938e+10	1.60016e+09	1.76196e+09	3.69471e+09	2.49894e+08	2.55213e+09	10449587899	8.79117e+09	4.99878e+09	3.17297e+09	2.25782e+10	5543389038	BP:cytolysis;BP:regulation of complement activation;BP:protein homooligomerization;BP:complement activation, alternative pathway;BP:immune response;BP:complement activation, classical pathway;BP:cell killingCC:extracellular exosome;CC:cytosol;CC:other organism cell membrane;CC:blood microparticle;CC:extracellular region;CC:plasma membrane;CC:membrane attack complex;CC:extracellular space	GO:0019835;GO:0030449;GO:0051260;GO:0006957;GO:0006955;GO:0006958;GO:0001906GO:0070062;GO:0005829;GO:0044218;GO:0072562;GO:0005576;GO:0005886;GO:0005579;GO:0005615	K04000	C9	hsa05322;hsa05146;hsa04610;hsa05020	Systemic lupus erythematosus;Amoebiasis;Complement and coagulation cascades;Prion diseases	------
P19823	Inter-alpha-trypsin inhibitor heavy chain H2 OS=Homo sapiens OX=9606 GN=ITIH2 PE=1 SV=2	3.328	1.735	0.003568	up	yes	6134000000	1843000000	1.6788e+09	2.8778e+09	3.1558e+09	9.55281e+08	2.83462e+08	9.39779e+08	1.98233e+09	1.24214e+09	1.49133e+09	1.97523e+09	4.65868e+08	1.34886e+09	3.55247e+09	1.49015e+08	3.54701e+09	1.39493e+09	1.59237e+09	5.80551e+08	5.15543e+08	9.22595e+08	5.48372e+08	9.35095e+09	1.77471e+10	9.38086e+08	1.01139e+09	3.72163e+09	3.08424e+08	1.39796e+09	7.08859e+09	7.35248e+09	6.00291e+09	1.59529e+09	1.51891e+10	1.12494e+10	BP:cellular protein metabolic process;BP:hyaluronan metabolic process;BP:post-translational protein modificationCC:extracellular exosome;CC:blood microparticle;CC:collagen-containing extracellular matrix;CC:endoplasmic reticulum lumen;CC:extracellular regionMF:endopeptidase inhibitor activity;MF:serine-type endopeptidase inhibitor activity	GO:0044267;GO:0030212;GO:0043687GO:0070062;GO:0072562;GO:0062023;GO:0005788;GO:0005576GO:0004866;GO:0004867	K19015	ITIH2, SHAP	------	------	COG2304
B4E1Z4	cDNA FLJ55673, highly similar to Complement factor B OS=Homo sapiens OX=9606 PE=1 SV=1	3.163	1.661	0.007508	up	yes	5785000000	1829000000	9.95663e+08	2.90663e+09	3.48062e+09	2.12614e+09	4.1001e+08	6.39109e+08	1.54195e+09	2.2912e+09	2.47738e+09	2.25985e+09	1.28268e+09	2.52432e+09	2.28271e+09	1.47394e+09	5.60524e+09	2.26564e+09	4.51339e+08	4.94384e+08	8.13249e+08	1.93068e+09	5.31269e+08	1.45054e+09	1.20286e+10	2.06639e+09	2.84364e+09	1.73368e+09	2.15523e+08	1.11091e+09	1.94879e+10	7.26e+09	8.30244e+08	3.29875e+09	1.52049e+10	3.33503e+09	MF:serine-type endopeptidase activity	GO:0004252	K01335	CFB	hsa04610;hsa05150	Complement and coagulation cascades;Staphylococcus aureus infection	COG5640
B2R8I2	cDNA, FLJ93914, highly similar to Homo sapiens histidine-rich glycoprotein (HRG), mRNA OS=Homo sapiens OX=9606 PE=2 SV=1	5.744	2.522	0.009921	up	yes	6238000000	1086000000	3.46147e+08	9.18164e+08	3.83925e+08	1.76126e+09	1.06843e+09	1.06876e+09	2.85959e+09	4.46676e+08	3.23619e+08	2.14888e+09	5.82324e+08	9.29624e+08	2.48776e+08	5.4769e+08	2.2448e+09	7.27131e+08	1.73396e+09	1.99754e+08	3.03291e+08	1.29043e+09	1.67161e+09	2.08019e+09	4.80545e+09	1.27982e+09	8.85914e+08	1.76029e+09	1.89205e+08	1.17526e+08	1.55981e+10	1.21513e+10	2.43842e+09	4.55113e+09	2.97269e+10	1.35424e+09	MF:cysteine-type endopeptidase inhibitor activity	GO:0004869	------	------	------	------	------
A0A286YFJ8	Immunoglobulin heavy constant gamma 4 (Fragment) OS=Homo sapiens OX=9606 GN=IGHG4 PE=1 SV=1	6.119	2.613	0.006709	up	yes	5089000000	831700000	4.41732e+08	9.88947e+07	1.01771e+08	9.57177e+08	1.01949e+09	8.38335e+08	1.62254e+09	2.70488e+08	2.38121e+08	9.73984e+08	2.43188e+09	1.66756e+09	5.51662e+08	3.10522e+09	8.62593e+08	5.52366e+08	2.3404e+08	7.16587e+06	1.91696e+07	2.07408e+09	1.02106e+08	1.2715e+08	24077044182	4.68432e+09	7.47656e+07	7.00159e+09	0	2.76756e+08	3.34361e+09	3.35596e+09	2.0325e+09	4.18136e+08	2.00021e+09	8.70881e+09	BP:Fc-gamma receptor signaling pathway involved in phagocytosis;BP:B cell receptor signaling pathway;BP:regulation of complement activation;BP:cytokine-mediated signaling pathway;BP:innate immune response;BP:phagocytosis, recognition;BP:phagocytosis, engulfment;BP:complement activation;BP:defense response to bacterium;BP:complement activation, classical pathway;BP:positive regulation of B cell ac…	GO:0038096;GO:0050853;GO:0030449;GO:0019221;GO:0045087;GO:0006910;GO:0006911;GO:0006956;GO:0042742;GO:0006958;GO:0050871GO:0009897;GO:0005615;GO:0070062;GO:0005576;GO:0042571;GO:0072562GO:0003823;GO:0034987	------	------	------	------	------
Q16270	Insulin-like growth factor-binding protein 7 OS=Homo sapiens OX=9606 GN=IGFBP7 PE=1 SV=1	0.1993	-2.327	0.02651	down	yes	930300000	4669000000	1.16252e+08	1.06619e+07	3.49165e+08	8.06255e+07	8.61842e+09	3.21117e+09	8.73317e+08	1.12979e+10	6.00905e+09	1.32884e+10	6.30879e+09	3.33346e+08	1.20418e+10	3.02342e+09	1.87658e+10	2.99113e+08	1.32213e+08	4.93497e+09	2.79625e+08	10270816126	1.53683e+08	2.32745e+09	2.85647e+09	3.24223e+09	1.5083e+09	1.60425e+09	5.7856e+07	3.43005e+08	9.13733e+08	2.96867e+08	4.33207e+07	1.94472e+08	6.5568e+07	3.69252e+07	BP:cellular protein metabolic process;BP:response to retinoic acid;BP:negative regulation of cell proliferation;BP:embryo implantation;BP:response to cortisol;BP:cellular response to hormone stimulus;BP:regulation of cell growth;BP:regulation of steroid biosynthetic process;BP:cell adhesion;BP:response to heat;BP:post-translational protein modificationCC:extracellular exosome;CC:extracellular spa…	GO:0044267;GO:0032526;GO:0008285;GO:0007566;GO:0051414;GO:0032870;GO:0001558;GO:0050810;GO:0007155;GO:0009408;GO:0043687GO:0070062;GO:0005615;GO:0005788;GO:0062023;GO:0005576GO:0005520	------	------	------	------	------
P10153	Non-secretory ribonuclease OS=Homo sapiens OX=9606 GN=RNASE2 PE=1 SV=2	0.1545	-2.694	0.01674	down	yes	704400000	4559000000	8.57998e+08	1.38464e+07	1.94166e+09	5.12604e+08	6.7519e+09	1.24999e+09	3.666e+09	2.87019e+09	4.01547e+09	1.56085e+10	1.50629e+10	1.32801e+09	1.49537e+10	3.18631e+09	1.63457e+09	1.71961e+09	1.01638e+10	2.94341e+09	8.43161e+08	10829944521	6.16191e+07	8.18598e+07	1.51844e+08	2.00241e+09	1.30057e+09	1.63532e+09	1.33681e+08	4.82877e+08	5.54892e+08	5.76552e+08	9.58655e+07	1.29433e+09	3.88785e+07	1.85781e+08	BP:RNA phosphodiester bond hydrolysis;BP:chemotaxis;BP:defense response to virus;BP:neutrophil degranulation;BP:RNA catabolic processCC:lysosome;CC:azurophil granule lumen;CC:extracellular region;CC:extracellular exosomeMF:endonuclease activity;MF:lyase activity;MF:ribonuclease activity;MF:nucleic acid binding	GO:0090501;GO:0006935;GO:0051607;GO:0043312;GO:0006401GO:0005764;GO:0035578;GO:0005576;GO:0070062GO:0004519;GO:0016829;GO:0004540;GO:0003676	K01168	RNASE1_2	------	------	------
P11597	Cholesteryl ester transfer protein OS=Homo sapiens OX=9606 GN=CETP PE=1 SV=2	2.027	1.019	0.006731	up	yes	3252000000	1604000000	4.12706e+08	8.36687e+08	1.09801e+09	2.75736e+09	2.97576e+09	5.32864e+08	2.09629e+09	6.03536e+08	2.67178e+09	3.09861e+09	1.6923e+09	1.22006e+09	5.12895e+08	1.32195e+09	4.6121e+09	3.20728e+08	1.83482e+09	9.28293e+08	1.66895e+09	2633407409	7.56e+08	7.07741e+08	5.13318e+09	1.92833e+09	5.28635e+09	2.85123e+09	2.95536e+08	5.21804e+09	3.18361e+09	1.4813e+09	7.29152e+09	4.48155e+09	1.05531e+09	8.20468e+08	BP:high-density lipoprotein particle remodeling;BP:low-density lipoprotein particle remodeling;BP:very-low-density lipoprotein particle remodeling;BP:lipid transport;BP:phospholipid transport;BP:cholesterol transport;BP:triglyceride transport;BP:triglyceride homeostasis;BP:phospholipid homeostasis;BP:negative regulation of macrophage derived foam cell differentiation;BP:cholesterol metabolic proc…	GO:0034375;GO:0034374;GO:0034372;GO:0006869;GO:0015914;GO:0030301;GO:0034197;GO:0070328;GO:0055091;GO:0010745;GO:0008203;GO:0006641;GO:0055088;GO:0042632;GO:0043691;GO:0010874;GO:0046470GO:0005615;GO:0034364;GO:0031982;GO:0070062;GO:0005576GO:0017129;GO:0017127;GO:0005548;GO:0005319;GO:0008289;GO:0031210;GO:0015485	K16835	CETP	------	------	------
B2R9V7	Superoxide dismutase [Cu-Zn] OS=Homo sapiens OX=9606 PE=2 SV=1	0.2663	-1.909	0.03807	down	yes	927700000	3484000000	8.66301e+07	7.07072e+07	1.16216e+08	4.27516e+07	3.35133e+09	1.93589e+08	1.37642e+09	3.58995e+09	6.82446e+09	4.59809e+09	6.96743e+09	6.08106e+09	1.44595e+10	1.70162e+09	9.56856e+09	1.04561e+08	9.72413e+09	4.54443e+08	2.75308e+08	4216865717	3.34751e+08	2.50838e+09	1.58977e+09	2.6709e+09	5.34939e+08	3.03336e+09	7.96773e+07	4.62064e+08	9.09277e+07	1.07777e+08	4.83443e+08	3.19529e+08	1.65079e+08	1.59552e+09	BP:response to hypoxia;BP:removal of superoxide radicals;BP:response to copper ion;BP:cellular response to oxidative stressCC:cytoplasm;CC:extracellular exosome;CC:nucleus;CC:extracellular region;CC:Golgi lumen;CC:collagen-containing extracellular matrix;CC:extracellular spaceMF:copper ion binding;MF:superoxide dismutase activity;MF:metal ion binding;MF:heparin binding	GO:0001666;GO:0019430;GO:0046688;GO:0034599GO:0005737;GO:0070062;GO:0005634;GO:0005576;GO:0005796;GO:0062023;GO:0005615GO:0005507;GO:0004784;GO:0046872;GO:0008201	K16627	SOD3	------	------	COG2032
P01031	Complement C5 OS=Homo sapiens OX=9606 GN=C5 PE=1 SV=4	3.436	1.781	0.01716	up	yes	3416000000	994200000	6.27501e+08	1.69668e+09	8.63849e+08	1.34054e+09	2.42133e+08	3.53602e+08	1.92723e+09	7.85821e+08	7.33195e+08	1.4891e+09	1.03719e+08	1.58005e+09	2.32334e+09	1.85628e+08	1.06329e+09	8.45802e+08	2.97981e+08	8.68699e+08	1.11867e+09	2.3547e+08	1.02468e+09	2.16597e+09	4.05736e+09	2.14916e+08	7.47367e+08	1.15895e+09	1.41103e+08	6.87773e+08	1.45572e+10	4.25682e+09	2.28991e+09	1.14796e+09	1.01838e+10	1.55073e+09	BP:activation of MAPK activity;BP:regulation of complement activation;BP:inflammatory response;BP:cell surface receptor signaling pathway;BP:cytolysis;BP:in utero embryonic development;BP:positive regulation of angiogenesis;BP:negative regulation of macrophage chemotaxis;BP:G-protein coupled receptor signaling pathway;BP:chemotaxis;BP:positive regulation of chemokine secretion;BP:complement activ…	GO:0000187;GO:0030449;GO:0006954;GO:0007166;GO:0019835;GO:0001701;GO:0045766;GO:0010760;GO:0007186;GO:0006935;GO:0090197;GO:0006956;GO:0006957;GO:0006958;GO:0010575GO:0005615;GO:0070062;GO:0005576;GO:0005579GO:0008009;GO:0004866;GO:0005102	K03994	C5	hsa05133;hsa04610;hsa05322;hsa05168;hsa05150;hsa05020	Pertussis;Complement and coagulation cascades;Systemic lupus erythematosus;Herpes simplex infection;Staphylococcus aureus infection;Prion diseases	------
Q86UX7	Fermitin family homolog 3 OS=Homo sapiens OX=9606 GN=FERMT3 PE=1 SV=1	4.204	2.072	0.03742	up	yes	3526000000	838700000	5.78634e+07	1.01819e+10	5.10908e+08	4.87516e+07	1.77668e+09	1.45554e+08	2.45313e+09	3.12684e+08	2.02124e+08	4.61922e+07	8.223e+07	6.61735e+07	9.03339e+07	3.30686e+08	1.64307e+08	5.21142e+07	2.02496e+08	5.90267e+07	4.8522e+08	9.14415e+07	8.88194e+08	2.02803e+08	8.16197e+07	2.23572e+08	3.20403e+08	4.81892e+08	3.54261e+09	3.5237e+09	7.39645e+09	4.5217e+08	1.64786e+10	8.844e+09	8.37147e+08	1.3242e+08	BP:positive regulation of cell migration;BP:substrate adhesion-dependent cell spreading;BP:platelet degranulation;BP:platelet aggregation;BP:leukocyte cell-cell adhesion;BP:integrin activation;BP:regulation of cell-cell adhesion mediated by integrin;BP:integrin-mediated signaling pathwayCC:cell projection;CC:extracellular exosome;CC:platelet alpha granule lumen;CC:podosome;CC:membrane;CC:extracel…	GO:0030335;GO:0034446;GO:0002576;GO:0070527;GO:0007159;GO:0033622;GO:0033632;GO:0007229GO:0042995;GO:0070062;GO:0031093;GO:0002102;GO:0016020;GO:0005576;GO:0030054GO:0005178	K17084	FERMT3, KIND3	hsa04611	Platelet activation	------
P35858	Insulin-like growth factor-binding protein complex acid labile subunit OS=Homo sapiens OX=9606 GN=IGFALS PE=1 SV=1	2.416	1.273	0.009929	up	yes	2522000000	1044000000	1.91313e+09	8.13568e+08	5.49967e+08	2.42783e+08	2.32689e+08	1.04939e+09	1.79548e+09	6.73216e+08	1.54912e+09	3.10722e+09	3.15834e+08	8.10157e+08	2.51851e+08	8.28556e+07	1.31112e+09	1.0851e+09	1.00529e+09	3.54432e+08	4.40595e+08	1.32251e+09	3.02883e+08	3.7621e+09	3.2535e+09	3.38678e+08	4.01138e+09	6.21987e+08	3.5845e+08	1.13069e+09	8.05502e+09	2.1486e+09	3.70796e+09	2.39368e+09	3.4064e+09	8.347e+08	BP:cellular protein metabolic process;BP:signal transduction;BP:cell adhesionCC:extracellular exosome;CC:extracellular matrix;CC:nucleoplasm;CC:insulin-like growth factor ternary complex;CC:extracellular region;CC:extracellular spaceMF:insulin-like growth factor binding	GO:0044267;GO:0007165;GO:0007155GO:0070062;GO:0031012;GO:0005654;GO:0042567;GO:0005576;GO:0005615GO:0005520	K17256	IGFALS, ALS	------	------	COG4886
P02654	Apolipoprotein C-I OS=Homo sapiens OX=9606 GN=APOC1 PE=1 SV=1	5.597	2.485	0.01418	up	yes	2831000000	505800000	4.75828e+08	6.28765e+08	4.77847e+08	2.07566e+08	1.52798e+08	2.44677e+09	8.71461e+08	6.00613e+08	9.36128e+08	2.84735e+08	1.53043e+08	2.86937e+08	1.2264e+08	7.44245e+07	7.24977e+08	1.19777e+09	1.46212e+08	3.16905e+08	4.1e+08	93129721	3.51871e+08	1.68014e+08	1.40898e+09	1.13652e+08	8.22491e+08	4.20122e+08	2.70017e+08	9.60286e+08	5.35131e+08	6.43783e+09	9.55098e+09	8.48979e+08	1.2335e+10	2.63114e+08	BP:high-density lipoprotein particle remodeling;BP:very-low-density lipoprotein particle clearance;BP:lipid transport;BP:very-low-density lipoprotein particle assembly;BP:negative regulation of lipoprotein lipase activity;BP:lipoprotein metabolic process;BP:negative regulation of phosphatidylcholine catabolic process;BP:negative regulation of cholesterol transport;BP:regulation of cholesterol tra…	GO:0034375;GO:0034447;GO:0006869;GO:0034379;GO:0051005;GO:0042157;GO:0010900;GO:0032375;GO:0032374;GO:0045833;GO:0033700;GO:0006629;GO:0006641;GO:0034369;GO:0010916;GO:0010873;GO:0008203;GO:0034382;GO:0050995;GO:0048261;GO:0045717;GO:0033344GO:0005783;GO:0042627;GO:0034361;GO:0034364;GO:0005576GO:0004859;GO:0055102;GO:0060228;GO:0005504;GO:0031210	------	------	------	------	------
P08697	Alpha-2-antiplasmin OS=Homo sapiens OX=9606 GN=SERPINF2 PE=1 SV=3	1.875	0.9069	0.04397	up	yes	2100000000	1120000000	2.8838e+08	1.50354e+09	1.93483e+09	5.65814e+08	3.05157e+08	1.91033e+08	1.10157e+09	1.25743e+09	1.74414e+09	9.01729e+08	6.65652e+08	9.98022e+08	6.82349e+08	1.22177e+08	2.29091e+09	8.32548e+08	1.96032e+08	1.45116e+09	6.16612e+08	2.6236e+09	9.23533e+07	4.27941e+09	2.70035e+09	1.79608e+09	3.01835e+09	7.65615e+08	1.54196e+08	5.66944e+08	8.66905e+08	2.99945e+09	1.61962e+09	2.26018e+09	6.70126e+09	1.75367e+09	BP:positive regulation of collagen biosynthetic process;BP:positive regulation of stress fiber assembly;BP:platelet degranulation;BP:blood vessel morphogenesis;BP:negative regulation of plasminogen activation;BP:negative regulation of fibrinolysis;BP:positive regulation of smooth muscle cell proliferation;BP:positive regulation of cell differentiation;BP:acute-phase response;BP:positive regulatio…	GO:0032967;GO:0051496;GO:0002576;GO:0048514;GO:0010757;GO:0051918;GO:0048661;GO:0045597;GO:0006953;GO:0046330;GO:0010951;GO:0010033;GO:0042730;GO:2000049;GO:0002034;GO:0030199;GO:0045944;GO:0070374;GO:0071636GO:0070062;GO:0031093;GO:0005577;GO:0072562;GO:0009986;GO:0062023;GO:0005615;GO:0005576GO:0002020;GO:0042803;GO:0004866;GO:0004867	K03983	SERPINF2, AAP	hsa04610	Complement and coagulation cascades	COG4826
P05546	Heparin cofactor 2 OS=Homo sapiens OX=9606 GN=SERPIND1 PE=1 SV=3	3.932	1.975	0.001246	up	yes	2281000000	580100000	5.95404e+08	1.01138e+09	9.42933e+08	8.08178e+08	2.17335e+08	2.03228e+08	9.0189e+07	1.05241e+09	1.05848e+09	8.18368e+08	3.02498e+08	1.12636e+09	2.21829e+08	1.46034e+08	1136811341	8.90361e+08	4.86511e+08	4.71656e+08	4.57321e+08	2.87249e+08	5.25787e+07	3.84165e+08	2.36164e+09	7.55807e+08	1.79954e+09	4.68937e+08	1.99273e+08	5.54114e+08	5.25595e+09	4.45813e+09	3.02928e+09	2.5214e+08	6.96251e+09	1.26924e+09	BP:cellular protein metabolic process;BP:chemotaxis;BP:post-translational protein modification;BP:blood coagulation;BP:negative regulation of endopeptidase activityCC:extracellular exosome;CC:endoplasmic reticulum lumen;CC:extracellular region;CC:extracellular spaceMF:endopeptidase inhibitor activity;MF:serine-type endopeptidase inhibitor activity;MF:heparin binding	GO:0044267;GO:0006935;GO:0043687;GO:0007596;GO:0010951GO:0070062;GO:0005788;GO:0005576;GO:0005615GO:0004866;GO:0004867;GO:0008201	K03912	SERPIND1, HCF2	hsa04610	Complement and coagulation cascades	COG4826
B7Z539	cDNA FLJ56954, highly similar to Inter-alpha-trypsin inhibitor heavy chain H1 OS=Homo sapiens OX=9606 PE=2 SV=1	6.52	2.705	0.01324	up	yes	2325000000	356600000	1.92231e+08	4.44286e+08	3.6852e+08	4.65672e+08	3.19194e+08	1.21254e+08	7.26816e+08	2.36803e+08	6.2036e+07	5.66393e+07	6.08894e+07	2.22808e+08	4.00561e+07	8.48516e+07	1.98249e+08	3.90329e+08	8.3138e+07	8.6438e+07	4.71776e+07	1.65069e+08	1.09847e+09	2.37502e+09	4.62033e+09	1.4096e+08	5.58328e+07	1.15439e+09	7.32292e+07	1.29435e+08	1.23695e+10	1.80324e+09	1.7234e+09	5.56629e+08	3.84013e+09	1.42729e+09	BP:hyaluronan metabolic processCC:extracellular exosome;CC:blood microparticle;CC:collagen-containing extracellular matrix;CC:extracellular regionMF:calcium ion binding;MF:serine-type endopeptidase inhibitor activity	GO:0030212GO:0070062;GO:0072562;GO:0062023;GO:0005576GO:0005509;GO:0004867	K19014	ITIH1, SHAP	------	------	COG2304
P24539	ATP synthase F(0) complex subunit B1, mitochondrial OS=Homo sapiens OX=9606 GN=ATP5PB PE=1 SV=2	1.908	0.9321	0.02846	up	yes	1691000000	886300000	2.13075e+09	2.69927e+09	1.06444e+09	1.06943e+09	5.54475e+08	1.34601e+09	3.13405e+08	1.08481e+08	8.50673e+08	1.14847e+09	2.65648e+08	1.21861e+09	3.31905e+07	7.90206e+07	4.38682e+08	2.7874e+09	3.35483e+08	5.71803e+08	1.49568e+09	1.27156e+08	5.92354e+08	2.68144e+08	9.17692e+08	1.0693e+09	1.28333e+09	3.84519e+07	1.29558e+09	1.5609e+09	4.71872e+09	1.66163e+09	2.58303e+09	2.48509e+09	2.30731e+09	3.65051e+08	BP:mitochondrial ATP synthesis coupled proton transport;BP:ATP synthesis coupled proton transport;BP:substantia nigra development;BP:cristae formation;BP:ATP biosynthetic processCC:nucleus;CC:membrane;CC:mitochondrion;CC:nucleoplasm;CC:mitochondrial inner membrane;CC:mitochondrial proton-transporting ATP synthase complex;CC:mitochondrial matrix;CC:mitochondrial proton-transporting ATP synthase co…	GO:0042776;GO:0015986;GO:0021762;GO:0042407;GO:0006754GO:0005634;GO:0016020;GO:0005739;GO:0005654;GO:0005743;GO:0005753;GO:0005759;GO:0000276GO:0022857;GO:0015078	K02127	ATPeF0B, ATP5F1, ATP4	hsa05016;hsa05010;hsa05012;hsa00190	Huntington's disease;Alzheimer's disease;Parkinson's disease;Oxidative phosphorylation	------
A0A5C2GH70	IG c941_heavy_IGHV3-7_IGHD3-3_IGHJ6 (Fragment) OS=Homo sapiens OX=9606 PE=2 SV=1	5.931	2.568	0.04307	up	yes	2186000000	368600000	4.86596e+08	1.9334e+08	8.75518e+08	5.86104e+08	6.00788e+08	5.35212e+08	4.051e+07	1.29259e+08	1.15687e+08	1.78061e+08	9.13206e+08	6.24719e+08	3.95346e+07	6.04487e+08	1.86968e+08	6.80596e+08	2.1106e+07	1.32389e+07	5.20474e+07	4.4945e+08	1.14777e+08	6.66906e+08	3.45608e+09	2.25237e+09	1.61373e+08	1.85525e+09	0	1.66222e+08	4.12969e+08	7.02365e+08	3.44469e+08	1.06065e+08	5.2167e+08	1.40641e+10	------	------	------	------	------	------	------
Q9BTY2	Plasma alpha-L-fucosidase OS=Homo sapiens OX=9606 GN=FUCA2 PE=1 SV=2	2.201	1.138	0.04004	up	yes	1590000000	722400000	5.66786e+08	8.84214e+08	2.75865e+08	9.20134e+07	8.59174e+08	2.83908e+09	8.3968e+08	2.1333e+08	4.18406e+08	8.80733e+08	8.88243e+08	1.01892e+08	5.10584e+08	2.92821e+09	8.18256e+08	4.42115e+08	1.34002e+09	4.57975e+06	1.36961e+07	7.56662e+08	1.52662e+08	6.60151e+07	1.9032e+09	1.12875e+09	9.53819e+07	1.21868e+09	4.36175e+07	2.37056e+09	1.61562e+09	7.90769e+08	1.70236e+09	6.12474e+09	6.8571e+08	1.40423e+09	BP:cellular protein metabolic process;BP:regulation of entry of bacterium into host cell;BP:post-translational protein modification;BP:response to bacterium;BP:glycoside catabolic process;BP:neutrophil degranulation;BP:fucose metabolic processCC:extracellular exosome;CC:endoplasmic reticulum lumen;CC:lysosome;CC:azurophil granule lumen;CC:extracellular region;CC:extracellular spaceMF:alpha-L-fuco…	GO:0044267;GO:2000535;GO:0043687;GO:0009617;GO:0016139;GO:0043312;GO:0006004GO:0070062;GO:0005788;GO:0005764;GO:0035578;GO:0005576;GO:0005615GO:0004560	K01206	FUCA	hsa00511	Other glycan degradation	COG3669
P05089	Arginase-1 OS=Homo sapiens OX=9606 GN=ARG1 PE=1 SV=2	3.131	1.647	0.04721	up	yes	1752000000	559500000	3.9455e+07	3.21078e+09	7.50121e+08	7.70169e+07	3.30275e+08	1.08432e+09	1.21932e+09	1.77369e+08	5.85132e+08	3.64814e+07	6.27591e+07	2.96979e+08	1.93066e+08	1.8681e+08	2.66126e+08	4.16736e+08	1.51302e+08	3.06099e+08	2.79206e+08	7.50884e+07	2.47613e+09	8.8457e+07	2.44694e+07	1.55435e+08	2.32135e+08	6.8107e+09	2.4243e+08	1.9818e+09	6.96908e+09	2.70194e+08	8.94719e+08	2.29461e+09	4.91223e+08	6.52622e+08	BP:negative regulation of T cell proliferation;BP:cellular response to lipopolysaccharide;BP:negative regulation of activated T cell proliferation;BP:protein homotrimerization;BP:response to axon injury;BP:collagen biosynthetic process;BP:liver development;BP:response to manganese ion;BP:response to zinc ion;BP:maternal process involved in female pregnancy;BP:response to amine;BP:regulation of L-…	GO:0042130;GO:0071222;GO:0046007;GO:0070207;GO:0048678;GO:0032964;GO:0001889;GO:0010042;GO:0010043;GO:0060135;GO:0014075;GO:0010963;GO:0043200;GO:0071377;GO:0006527;GO:0071353;GO:0009635;GO:0019547;GO:0046686;GO:0033197;GO:0001938;GO:2000552;GO:0045087;GO:0070301;GO:0060056;GO:0033189;GO:0060336;GO:0051597;GO:0030324;GO:0071549;GO:0007568;GO:0070965;GO:0000050;GO:0010269;GO:0043312;GO:0071560;GO:…	K01476	E3.5.3.1, rocF, arg	hsa01230;hsa05146;hsa00220;hsa00330	Biosynthesis of amino acids;Amoebiasis;Arginine biosynthesis;Arginine and proline metabolism	COG0010
Q15080	Neutrophil cytosol factor 4 OS=Homo sapiens OX=9606 GN=NCF4 PE=1 SV=2	3.273	1.711	0.02967	up	yes	1725000000	527000000	7.85276e+08	1.29893e+09	4.5088e+08	6.29549e+07	6.25267e+07	1.44299e+08	3.46545e+09	6.81437e+08	5.40104e+08	2.65e+08	8.02509e+07	5.38007e+08	3.02601e+07	2.52665e+07	2.77976e+08	9.81041e+08	1.09585e+08	7.18261e+08	6.46514e+08	4.71577e+07	2.56785e+08	1.26434e+08	1.62743e+08	3.98535e+06	9.44064e+08	9.39743e+08	1.78066e+09	1.86634e+09	6.20759e+09	1.28167e+09	6.61933e+09	3.50293e+08	5.28498e+08	1.02224e+07	BP:cellular response to oxidative stress;BP:phagocytosis;BP:antigen processing and presentation of exogenous peptide antigen via MHC class I, TAP-dependent;BP:respiratory burst;BP:superoxide metabolic process;BP:immune response;BP:vascular endothelial growth factor receptor signaling pathway;BP:cell redox homeostasis;BP:oxidation-reduction processCC:cytoplasm;CC:cytosol;CC:membrane;CC:NADPH oxida…	GO:0034599;GO:0006909;GO:0002479;GO:0045730;GO:0006801;GO:0006955;GO:0048010;GO:0045454;GO:0055114GO:0005737;GO:0005829;GO:0016020;GO:0043020;GO:0032010;GO:0010008GO:0035091;GO:0032266;GO:0016176;GO:0046983	K08012	NCF4, P40PHOX	hsa05140;hsa04670;hsa04145;hsa04380	Leishmaniasis;Leukocyte transendothelial migration;Phagosome;Osteoclast differentiation	------
P07358	Complement component C8 beta chain OS=Homo sapiens OX=9606 GN=C8B PE=1 SV=3	5.364	2.423	0.00666	up	yes	1688000000	314700000	8.0703e+08	1.80416e+08	5.49145e+08	1.34421e+09	3.79044e+07	4.30269e+07	2.03621e+08	7.55782e+07	1.67719e+08	1.1469e+08	2.26432e+08	4.54884e+08	1.43903e+07	7.7489e+08	1.31559e+08	8.51138e+08	6.12421e+07	1.95258e+08	1.79204e+08	71588313	6.08697e+07	3.78212e+08	3.409e+09	7.26542e+07	3.47128e+08	1.63889e+08	2.9537e+07	8.78369e+07	3.88363e+09	1.77864e+09	6.03119e+08	1.38446e+09	7.32341e+09	1.17425e+09	BP:cytolysis;BP:regulation of complement activation;BP:complement activation;BP:complement activation, alternative pathway;BP:immune response;BP:complement activation, classical pathwayCC:extracellular exosome;CC:membrane;CC:extracellular region;CC:extracellular vesicle;CC:membrane attack complexMF:macromolecular complex binding	GO:0019835;GO:0030449;GO:0006956;GO:0006957;GO:0006955;GO:0006958GO:0070062;GO:0016020;GO:0005576;GO:1903561;GO:0005579GO:0044877	K03998	C8B	hsa05322;hsa05146;hsa04610;hsa05020	Systemic lupus erythematosus;Amoebiasis;Complement and coagulation cascades;Prion diseases	------
A0A5C2GMQ3	IG c581_heavy_IGHV3-21_IGHD3-16_IGHJ4 (Fragment) OS=Homo sapiens OX=9606 PE=2 SV=1	2.479	1.31	0.01985	up	yes	1421000000	573100000	3.25374e+08	3.95906e+07	1.36788e+08	8.53307e+08	2.4113e+09	6.357e+08	6.90975e+08	4.3984e+08	6.3226e+08	3.14862e+08	9.42319e+08	2.30486e+08	1.71629e+08	1.05372e+09	5.84534e+08	2.86064e+08	4.98134e+07	1.99384e+08	3.17121e+08	668185328	1.46986e+09	1.55979e+08	1.97068e+09	1.63649e+09	1.94731e+08	1.07179e+09	8.7886e+08	5.53113e+08	1.37374e+09	4.53853e+08	3.99157e+08	1.20235e+09	1.61418e+09	5.70034e+09	------	------	------	------	------	------	------
B7Z8B6	cDNA FLJ54395, highly similar to Inter-alpha-trypsin inhibitor heavy chain H1 OS=Homo sapiens OX=9606 PE=2 SV=1	2.155	1.108	0.0199	up	yes	1361000000	631600000	1.2112e+09	4.03905e+08	2.22374e+09	9.64579e+08	6.39371e+08	2.1274e+08	3.16446e+08	2.43954e+08	7.3889e+08	8.92733e+07	5.50849e+08	5.46456e+08	1.23094e+08	1.95953e+08	5.78255e+08	1.13372e+09	3.22333e+08	2.12848e+08	1.59878e+08	5.20905e+08	8.23389e+07	2.42339e+09	2.24368e+09	1.46366e+09	2.40582e+08	9.53991e+08	3.77114e+06	3.12616e+08	3.62274e+09	1.71781e+09	8.66592e+08	4.58216e+08	2.75264e+09	1.6934e+09	BP:hyaluronan metabolic processCC:extracellular exosome;CC:blood microparticle;CC:collagen-containing extracellular matrix;CC:extracellular regionMF:calcium ion binding;MF:serine-type endopeptidase inhibitor activity	GO:0030212GO:0070062;GO:0072562;GO:0062023;GO:0005576GO:0005509;GO:0004867	K19014	ITIH1, SHAP	------	------	COG2304
P26641	Elongation factor 1-gamma OS=Homo sapiens OX=9606 GN=EEF1G PE=1 SV=3	2.128	1.089	0.02282	up	yes	1148000000	539400000	7.54034e+08	1.03658e+09	1.46331e+08	1.05346e+09	3.05717e+08	3.08729e+08	5.37732e+08	3.27308e+08	5.33658e+08	3.59865e+08	2.17816e+08	3.66625e+08	1.95221e+08	1.86758e+08	5.98889e+08	5.59234e+08	4.67563e+08	1.68405e+08	6.83822e+08	2.96517e+08	2.01632e+09	7.45859e+08	1.75173e+08	7.01243e+08	8.92755e+08	2.68565e+08	2.85547e+09	2.01414e+09	3.01106e+09	3.37307e+08	2.01392e+09	1.11268e+09	3.30499e+08	6.42929e+07	BP:response to virus;BP:translational elongationCC:cytoplasm;CC:extracellular exosome;CC:cytosol;CC:membrane;CC:nucleus;CC:endoplasmic reticulumMF:cadherin binding;MF:translation elongation factor activity	GO:0009615;GO:0006414GO:0005737;GO:0070062;GO:0005829;GO:0016020;GO:0005634;GO:0005783GO:0045296;GO:0003746	K03233	EEF1G	hsa05134	Legionellosis	COG0625
A0A5C2GLY3	IG c366_heavy_IGHV3-7_IGHD1-26_IGHJ4 (Fragment) OS=Homo sapiens OX=9606 PE=2 SV=1	2.906	1.539	0.04605	up	yes	1209000000	416100000	3.22444e+08	3.43177e+08	8.60641e+07	1.49771e+08	1.7365e+09	7.23098e+07	5.1439e+08	4.44164e+08	4.15058e+08	1.5812e+08	1.39235e+09	1.33657e+08	5.12664e+08	5.07569e+08	8.46235e+08	1.35053e+08	9.25753e+06	4.29265e+06	0	495019310	4.29216e+07	0	2.02828e+09	2.30274e+09	2.84856e+07	1.67531e+09	1.54486e+07	5.60713e+08	1.71103e+08	2.30592e+08	3.74625e+08	4.72819e+07	1.47604e+09	5.5983e+09	------	------	------	------	------	------	------
P36957	Dihydrolipoyllysine-residue succinyltransferase component of 2-oxoglutarate dehydrogenase complex, mitochondrial OS=Homo sapiens OX=9606 GN=DLST PE=1 SV=4	3.953	1.983	0.04162	up	yes	1187000000	300300000	4.71024e+08	2.6469e+08	3.45783e+08	3.14345e+08	1.15756e+09	8.96036e+08	5.49762e+07	1.59299e+08	3.99261e+08	3.57417e+08	1.17423e+08	2.80334e+08	1.31896e+08	4.4079e+06	4.93614e+08	3.04199e+08	2.74854e+08	7.29222e+07	1.68657e+08	7.3292e+07	8.69439e+07	1.77799e+08	9.11566e+07	9.09536e+07	2.4907e+08	0	1.19997e+08	3.36285e+08	5.42584e+09	5.20109e+08	2.38208e+08	4.24216e+09	5.54433e+08	0	BP:histone succinylation;BP:2-oxoglutarate metabolic process;BP:L-lysine catabolic process to acetyl-CoA via saccharopine;BP:succinyl-CoA metabolic process;BP:tricarboxylic acid cycle;BP:generation of precursor metabolites and energy;BP:lysine catabolic processCC:oxoglutarate dehydrogenase complex;CC:nucleus;CC:membrane;CC:mitochondrion;CC:mitochondrial matrixMF:dihydrolipoyllysine-residue succin…	GO:0106077;GO:0006103;GO:0033512;GO:0006104;GO:0006099;GO:0006091;GO:0006554GO:0045252;GO:0005634;GO:0016020;GO:0005739;GO:0005759GO:0004149	K00658	DLST, sucB	hsa00310;hsa01200;hsa00020	Lysine degradation;Carbon metabolism;Citrate cycl	COG0508
O95498	Vascular non-inflammatory molecule 2 OS=Homo sapiens OX=9606 GN=VNN2 PE=1 SV=3	2.92	1.546	0.008341	up	yes	1051000000	359900000	1.74994e+08	1.56157e+09	8.89014e+08	6.84198e+07	9.97103e+07	3.71586e+08	8.95191e+08	1.56537e+08	1.11293e+08	9.17969e+06	1.75051e+08	8.46533e+07	1.36858e+08	1.99514e+08	6.17129e+08	5.55871e+08	1.1367e+07	2.57416e+08	4.76586e+08	9.86521e+07	1.71636e+08	7.95603e+08	4.47853e+08	4.05749e+08	5.35728e+08	3.90598e+08	4.88952e+08	3.97656e+08	2.50807e+09	6.88133e+08	3.33373e+09	5.81869e+08	4.99609e+08	2.33847e+09	BP:pantothenate metabolic processCC:integral component of membrane;CC:extracellular region;CC:plasma membrane;CC:anchored component of membraneMF:pantetheine hydrolase activity	GO:0015939GO:0016021;GO:0005576;GO:0005886;GO:0031225GO:0017159	K08069	VNN	hsa00770	Pantothenate and CoA biosynthesis	COG0388
H9KV28	Protein diaphanous homolog 1 OS=Homo sapiens OX=9606 GN=DIAPH1 PE=1 SV=2	2.558	1.355	0.04254	up	yes	1006000000	393300000	4.69707e+08	2.17035e+09	5.62051e+07	5.05755e+08	1.24332e+08	1.6548e+08	6.77768e+08	1.74651e+08	6.78448e+08	4.07846e+08	2.2756e+08	2.00039e+08	7.02831e+07	2.87956e+08	1.73784e+08	2.95024e+08	3.332e+08	1.00189e+08	4.90972e+08	4.11757e+07	7.9385e+08	2.07732e+08	1.27783e+08	2.32578e+07	7.28942e+08	7.96339e+07	1.05341e+09	1.0232e+09	3.41248e+09	3.78696e+08	8.86019e+08	3.60707e+09	6.81839e+08	6.952e+07	BP:protein localization to microtubule;BP:regulation of microtubule-based process;BP:regulation of cytoskeleton organization;BP:positive regulation of cell migration;BP:sensory perception of sound;BP:regulation of cell shape;BP:actin cytoskeleton organization;BP:actin filament polymerization;BP:cellular response to histamine;BP:cytoskeleton organization;BP:regulation of release of sequestered cal…	GO:0035372;GO:0032886;GO:0051493;GO:0030335;GO:0007605;GO:0008360;GO:0030036;GO:0030041;GO:0071420;GO:0007010;GO:0051279;GO:0043312;GO:2000145GO:0101003;GO:0005737;GO:0030667;GO:0072686;GO:0005634;GO:0005815;GO:0005886;GO:0032587;GO:0005829GO:0017048;GO:0044325;GO:0003779;GO:0003723;GO:0005102	K05740	DIAPH1	hsa05131;hsa04933;hsa04510;hsa04810	Shigellosis;AGE-RAGE signaling pathway in diabetic complications;Focal adhesion;Regulation of actin cytoskeleton	------
Q6PKA6	ALDH3A1 protein (Fragment) OS=Homo sapiens OX=9606 GN=ALDH3A1 PE=2 SV=1	2.456	1.296	0.04752	up	yes	961700000	391600000	3.54132e+08	1.28888e+08	3.25275e+07	4.43996e+08	1.94866e+08	3.74125e+07	1.91353e+09	3.95541e+06	2.71753e+08	8.05996e+07	2.38269e+08	6.02145e+07	1.87971e+08	8.35923e+07	4.73276e+08	1.70453e+08	1.59985e+07	1.11226e+08	3.03035e+08	129494900	2.03077e+09	1.34986e+09	1.81331e+08	2.18799e+08	4.60644e+08	1.92726e+08	3.14287e+09	7.78928e+08	2.4521e+09	8.32682e+08	2.22646e+09	5.99093e+08	2.1956e+08	2.353e+08	BP:positive regulation of cell proliferation;BP:response to nutrient;BP:response to drug;BP:xenobiotic metabolic process;BP:response to cAMP;BP:aging;BP:response to hypoxia;BP:response to glucocorticoid;BP:oxidation-reduction process;BP:cellular aldehyde metabolic processCC:integral component of membrane;CC:extracellular space;CC:plasma membrane;CC:endoplasmic reticulum;CC:cytosolMF:alcohol dehyd…	GO:0008284;GO:0007584;GO:0042493;GO:0006805;GO:0051591;GO:0007568;GO:0001666;GO:0051384;GO:0055114;GO:0006081GO:0016021;GO:0005615;GO:0005886;GO:0005783;GO:0005829GO:0008106;GO:0004030;GO:0004028;GO:0004029;GO:0016620;GO:0018479	K00129	E1.2.1.5	hsa00980;hsa00982;hsa05204;hsa00340;hsa00360;hsa00010;hsa00350;hsa00410	Metabolism of xenobiotics by cytochrome P450;Drug metabolism - cytochrome P450;Chemical carcinogenesis;Histidine metabolism;Phenylalanine metabolism;Glycolysis / Gluconeogenesis;Tyrosine metabolism;beta-Alanine metabolism	COG1012
P09769	Tyrosine-protein kinase Fgr OS=Homo sapiens OX=9606 GN=FGR PE=1 SV=2	4.658	2.22	0.03373	up	yes	1061000000	227800000	3.89896e+07	2.37065e+09	2.55814e+07	2.08677e+07	2.28511e+08	2.94217e+07	8.9512e+08	3.22878e+07	1.94702e+07	5.97322e+06	2.28487e+07	3.76646e+07	1.06545e+08	5.17197e+07	4.68209e+07	6.27849e+06	2.14907e+08	1.12076e+07	3.08294e+08	6609098	5.1586e+08	1.51041e+07	4.08731e+07	8.39084e+06	5.99509e+07	3.62986e+08	1.07058e+09	6.04755e+08	5.00938e+09	1.20562e+08	3.63778e+09	1.65495e+09	1.29901e+08	2.69007e+07	BP:cell differentiation;BP:protein phosphorylation;BP:peptidyl-tyrosine phosphorylation;BP:transmembrane receptor protein tyrosine kinase signaling pathway;BP:bone mineralization;BP:regulation of phagocytosis;BP:peptidyl-tyrosine autophosphorylation;BP:immune response-regulating cell surface receptor signaling pathway;BP:positive regulation of mast cell degranulation;BP:protein autophosphorylatio…	GO:0030154;GO:0006468;GO:0018108;GO:0007169;GO:0030282;GO:0050764;GO:0038083;GO:0002768;GO:0043306;GO:0046777;GO:0048705;GO:0030335;GO:0045088;GO:0045087;GO:0045859;GO:0050830;GO:0008360;GO:0014068;GO:0038096;GO:0043552;GO:0050715;GO:0007229;GO:0043312;GO:0009615GO:0015629;GO:0016235;GO:0070062;GO:0005758;GO:0034774;GO:0032587;GO:0005886;GO:0031234;GO:0005743;GO:0005576;GO:0005829GO:0034987;GO:00…	K08891	FGR, SRC2	hsa04062;hsa05169	Chemokine signaling pathway;Epstein-Barr virus infection	COG0515
B7Z1F8	cDNA FLJ53025, highly similar to Complement C4-B OS=Homo sapiens OX=9606 PE=2 SV=1	2.895	1.534	0.04542	up	yes	906700000	313200000	2.86048e+08	3.73537e+07	2.94919e+08	0	2.56681e+08	2.30724e+09	3.29694e+07	2.45547e+08	3.99828e+07	0	1.99736e+07	2.67154e+08	0	2.27806e+07	3.27229e+08	4.2092e+08	1.02683e+08	3.90418e+07	1.12549e+08	65800800	6.16753e+07	1.00975e+09	2.94131e+09	0	1.05343e+08	3.00269e+08	0	2.55435e+08	8.05679e+08	1.75837e+09	0	3.41826e+07	1.43454e+09	5.24945e+08	BP:regulation of complement activation;BP:inflammatory response;BP:detection of molecule of bacterial origin;BP:cellular protein metabolic process;BP:positive regulation of apoptotic cell clearance;BP:innate immune response;BP:post-translational protein modification;BP:opsonization;BP:complement activation;BP:complement activation, classical pathwayCC:endoplasmic reticulum lumen;CC:axon;CC:synaps…	GO:0030449;GO:0006954;GO:0032490;GO:0044267;GO:2000427;GO:0045087;GO:0043687;GO:0008228;GO:0006956;GO:0006958GO:0005788;GO:0030424;GO:0045202;GO:0030054;GO:0005615;GO:0072562;GO:0043025;GO:0030425;GO:0005886;GO:0070062;GO:0044216;GO:0005576GO:0030246;GO:0001849;GO:0001848;GO:0004866	K03989	C4	hsa05133;hsa05322;hsa04610;hsa05150	Pertussis;Systemic lupus erythematosus;Complement and coagulation cascades;Staphylococcus aureus infection	------
A0A5C2GRG5	IG c376_light_IGLV3-21_IGLJ2 (Fragment) OS=Homo sapiens OX=9606 PE=2 SV=1	2.772	1.471	0.009193	up	yes	872000000	314600000	4.95527e+08	4.65611e+08	6.00477e+08	3.31228e+08	4.76394e+07	8.66342e+08	3.30736e+08	2.76759e+07	7.24095e+07	8.12673e+07	3.02507e+07	8.42029e+08	8.10308e+06	1.82858e+08	4.46379e+07	6.18281e+08	4.76237e+08	4.40692e+07	6.9649e+07	101455522	0	8.69735e+08	1.91732e+09	4.36253e+08	1.17414e+08	3.27405e+08	9.97611e+07	1.73441e+08	1.46525e+09	9.2679e+08	6.84699e+08	2.68447e+08	2.74163e+09	1.30549e+09	------	------	------	------	------	------	------
I3L145	Sex hormone-binding globulin OS=Homo sapiens OX=9606 GN=SHBG PE=1 SV=1	2.665	1.414	0.02161	up	yes	847100000	317900000	1.39042e+08	1.91822e+08	5.93851e+07	2.22712e+07	3.55436e+08	1.29519e+09	2.51073e+08	6.25063e+07	3.18994e+08	4.70756e+08	2.9854e+08	1.84582e+08	3.39667e+08	5.71613e+08	9.76809e+08	1.09335e+08	1.26561e+07	6.72138e+07	4.07185e+08	3.86063e+08	1.043e+08	3.6937e+08	1.41113e+09	3.27775e+08	1.26869e+08	9.18335e+08	1.04385e+07	1.77228e+08	3472585641	8.61991e+08	5.81564e+08	1.92682e+08	1.33319e+09	7.51102e+08	CC:extracellular region;CC:extracellular exosomeMF:steroid binding;MF:androgen binding	GO:0005576;GO:0070062GO:0005496;GO:0005497	------	------	------	------	------
Q53HS0	Glutaminyl-tRNA synthetase variant (Fragment) OS=Homo sapiens OX=9606 PE=2 SV=1	2.387	1.255	0.01312	up	yes	787300000	329800000	5.26142e+08	8.47895e+08	1.03548e+08	6.30091e+08	2.69956e+08	1.31067e+08	1.66235e+08	1.565e+08	3.63038e+08	3.31464e+08	1.0656e+08	2.75459e+08	1.43078e+08	2.17221e+07	2.17037e+08	4.98206e+08	3.36811e+08	2.71131e+08	5.09204e+08	149026195	1.04569e+09	1.54868e+08	6.32375e+08	4.13247e+08	6.84013e+08	3.57128e+08	1.52188e+09	9.75803e+08	2.81649e+09	2.22906e+08	9.14008e+08	1.79714e+08	2.20597e+08	5.0943e+08	BP:negative regulation of apoptotic signaling pathway;BP:glutaminyl-tRNA aminoacylation;BP:brain development;BP:negative regulation of stress-activated MAPK cascade;BP:negative regulation of protein kinase activity;BP:negative regulation of transcription, DNA-templated;BP:tRNA aminoacylation for protein translationCC:cytoplasm;CC:aminoacyl-tRNA synthetase multienzyme complex;CC:macromolecular com…	GO:2001234;GO:0006425;GO:0007420;GO:0032873;GO:0006469;GO:0045892;GO:0006418GO:0005737;GO:0017101;GO:0032991;GO:0005829;GO:0005759GO:0004819;GO:0004860;GO:0019901;GO:0005524	K01886	QARS, glnS	hsa00970	Aminoacyl-tRNA biosynthesis	COG0008
P14868	Aspartate--tRNA ligase, cytoplasmic OS=Homo sapiens OX=9606 GN=DARS1 PE=1 SV=2	2.917	1.544	0.0406	up	yes	810500000	277900000	4.69264e+08	1.04939e+09	8.3586e+07	3.82103e+08	3.63383e+08	1.06289e+08	6.02249e+07	7.40311e+07	1.93402e+08	3.97064e+08	2.12393e+07	4.32169e+08	2.78448e+07	6.52442e+07	2.37239e+08	5.78414e+08	3.29119e+08	7.11041e+07	4.28065e+08	1.06874e+07	5.89146e+08	1.44763e+08	1.25225e+08	9.37345e+07	5.72989e+08	1.37668e+08	9.90787e+08	6.35289e+08	4.13063e+09	2.71617e+08	1.40727e+09	1.0255e+09	2.20503e+08	1.14425e+08	BP:aspartyl-tRNA aminoacylation;BP:macromolecular complex assembly;BP:tRNA aminoacylation for protein translation;BP:translationCC:cytoplasm;CC:aminoacyl-tRNA synthetase multienzyme complex;CC:extracellular exosome;CC:cytosol;CC:membrane;CC:synapseMF:aminoacylase activity;MF:RNA binding;MF:nucleic acid binding;MF:aspartate-tRNA ligase activity;MF:ATP binding	GO:0006422;GO:0065003;GO:0006418;GO:0006412GO:0005737;GO:0017101;GO:0070062;GO:0005829;GO:0016020;GO:0045202GO:0004046;GO:0003723;GO:0003676;GO:0004815;GO:0005524	K01876	DARS, aspS	hsa00970	Aminoacyl-tRNA biosynthesis	COG0017
P08754	Guanine nucleotide-binding protein G(i) subunit alpha OS=Homo sapiens OX=9606 GN=GNAI3 PE=1 SV=3	1.769	0.8229	0.03818	up	yes	678600000	383700000	5.93985e+08	9.97485e+08	1.22352e+08	3.32283e+08	2.13314e+07	9.48218e+07	6.88295e+08	3.50269e+08	2.94718e+08	6.61727e+08	1.28387e+08	5.80173e+08	1.02498e+08	4.77302e+07	6.01734e+08	8.18973e+08	3.38946e+08	2.78265e+08	6.24934e+08	7.36264e+07	5.80883e+08	1.07283e+08	1.33099e+08	5.11924e+07	1.11727e+09	1.62189e+09	7.1054e+08	1.02889e+09	2.77096e+08	7.28983e+08	1.15764e+09	9.58005e+08	3.46073e+08	1.28019e+07	BP:negative regulation of apoptotic signaling pathway;BP:positive regulation of macroautophagy;BP:protein folding;BP:vesicle fusion;BP:cell division;BP:dopamine receptor signaling pathway;BP:adenylate cyclase-modulating G-protein coupled receptor signaling pathway;BP:cell cycle;BP:G-protein coupled receptor signaling pathway;BP:GTP metabolic process;BP:positive regulation of superoxide anion gene…	GO:2001234;GO:0016239;GO:0006457;GO:0006906;GO:0051301;GO:0007212;GO:0007188;GO:0007049;GO:0007186;GO:0046039;GO:0032930;GO:0007420;GO:1904707;GO:0033864;GO:0007193;GO:0007194GO:0005789;GO:0005737;GO:0070062;GO:0005765;GO:0005813;GO:0005634;GO:0016020;GO:0005730;GO:0005794;GO:0005886;GO:0042588;GO:0045121;GO:0030496;GO:0000139;GO:0005834GO:0032794;GO:0001664;GO:0031821;GO:0046872;GO:0005525;GO:00…	K04630	GNAI	hsa05133;hsa04611;hsa04022;hsa04024;hsa04723;hsa04670;hsa04725;hsa04724;hsa04727;hsa04726;hsa04728;hsa04924;hsa04062;hsa04921;hsa04923;hsa05142;hsa05145;hsa04540;hsa04371;hsa05200;hsa04071;hsa04015;hsa04916;hsa04914;hsa04915;hsa04713;hsa04730;hsa04971;hsa05032;hsa05030;hsa05034;hsa04360;hsa04261;hsa05012	Pertussis;Platelet activation;cGMP-PKG signaling pathway;cAMP signaling pathway;Retrograde endocannabinoid signaling;Leukocyte transendothelial migration;Cholinergic synapse;Glutamatergic synapse;GABAergic synapse;Serotonergic synapse;Dopaminergic synapse;Renin secretion;Chemokine signaling pathway;Oxytocin signaling pathway;Regulation of lipolysis in adipocytes;Chagas diseas;Toxoplasmosis;Gap ju…	------
P29317	Ephrin type-A receptor 2 OS=Homo sapiens OX=9606 GN=EPHA2 PE=1 SV=2	3.773	1.916	0.01425	up	yes	822900000	218100000	1.44174e+08	1.09122e+09	1.68926e+07	9.99942e+07	8.62164e+07	5.15725e+07	5.9022e+07	2.26619e+07	6.52652e+07	4.59938e+07	1.04102e+08	3.79449e+08	0	1.57423e+08	5.49939e+08	3.30328e+08	9.68267e+07	9.99541e+07	1.88654e+08	21611800	1.25784e+08	8.42411e+08	1.54652e+09	6.25387e+07	1.15598e+08	7.43596e+08	2.05308e+08	4.12622e+08	1.01072e+08	3.61238e+08	2.86025e+09	1.94281e+08	2.44937e+09	0	BP:vasculogenesis;BP:inflammatory response;BP:activation of GTPase activity;BP:mammary gland epithelial cell proliferation;BP:regulation of angiogenesis;BP:skeletal system development;BP:negative regulation of protein kinase B signaling;BP:cell chemotaxis;BP:transmembrane receptor protein tyrosine kinase signaling pathway;BP:multicellular organism development;BP:osteoblast differentiation;BP:kera…	GO:0001570;GO:0006954;GO:0090630;GO:0033598;GO:0045765;GO:0001501;GO:0051898;GO:0060326;GO:0007169;GO:0007275;GO:0001649;GO:0030216;GO:0070848;GO:0036342;GO:0033628;GO:0060035;GO:0060444;GO:1904238;GO:0016477;GO:0007411;GO:1903348;GO:0002043;GO:0070309;GO:0021915;GO:0030182;GO:0030316;GO:1903078;GO:1901491;GO:0046058;GO:0050830;GO:0007155;GO:0048013;GO:0072659;GO:0010591;GO:0008630;GO:0048870;GO:…	K05103	EPHA2, ECK	hsa04360;hsa04015;hsa04014;hsa04151	Axon guidance;Rap1 signaling pathway;Ras signaling pathway;PI3K-Akt signaling pathway	COG0515
P46781	40S ribosomal protein S9 OS=Homo sapiens OX=9606 GN=RPS9 PE=1 SV=3	1.811	0.8568	0.03987	up	yes	654700000	361600000	6.52295e+08	9.65369e+08	4.3309e+08	5.44361e+08	2.19431e+08	1.57355e+08	2.61733e+07	1.38386e+08	3.76746e+08	3.99675e+08	3.66144e+07	4.08327e+08	2.64053e+07	8.58388e+06	3.07216e+08	6.12753e+08	4.89266e+08	1.55822e+08	7.73693e+08	1.98757e+07	7.96427e+08	4.06645e+08	9.34284e+07	3.12202e+07	6.25664e+08	5.20256e+08	1.66298e+09	9.87918e+08	5.29746e+07	6.32345e+08	1.11976e+09	1.00338e+09	4.71951e+08	0	BP:positive regulation of translational fidelity;BP:tRNA splicing, via endonucleolytic cleavage and ligation;BP:translationCC:small ribosomal subunit;CC:cytosolic small ribosomal subunitMF:tRNA-intron endonuclease activity;MF:rRNA binding;MF:structural constituent of ribosome	GO:0045903;GO:0006388;GO:0006412GO:0015935;GO:0022627GO:0000213;GO:0019843;GO:0003735	K02997	RP-S9e, RPS9	hsa03010	Ribosome	COG0522
P68133	Actin, alpha skeletal muscle OS=Homo sapiens OX=9606 GN=ACTA1 PE=1 SV=1	2.315	1.211	0.02511	up	yes	707500000	305600000	1.66064e+09	2.5402e+08	2.53578e+08	1.59737e+08	8.2597e+06	7.70615e+07	1.9375e+08	2.3209e+08	3.88411e+08	6.51957e+07	5.26028e+06	5.10192e+08	6.42905e+06	7.96645e+07	4.64142e+07	6.48221e+08	6.37478e+08	3.02783e+08	3.87412e+08	2.64234e+07	1.0548e+08	6.74784e+08	6.36367e+08	1.77293e+07	1.33695e+09	3.47759e+08	3.6882e+08	1.82133e+09	5.72633e+08	1.88417e+09	5.74961e+08	4.21778e+08	4.48076e+08	5.89476e+07	BP:response to extracellular stimulus;BP:skeletal muscle thin filament assembly;BP:positive regulation of gene expression;BP:response to mechanical stimulus;BP:skeletal muscle fiber adaptation;BP:cellular response to organonitrogen compound;BP:muscle contraction;BP:skeletal muscle fiber development;BP:muscle filament sliding;BP:response to lithium ion;BP:mesenchyme migration;BP:response to steroi…	GO:0009991;GO:0030240;GO:0010628;GO:0009612;GO:0043503;GO:0071417;GO:0006936;GO:0048741;GO:0030049;GO:0010226;GO:0090131;GO:0048545GO:0015629;GO:0030175;GO:0030017;GO:0005737;GO:0001725;GO:0070062;GO:0072562;GO:0030027;GO:0005856;GO:0044297;GO:0005884;GO:0005865;GO:0005615;GO:0005829;GO:0005623GO:0005200;GO:0017022;GO:0005524;GO:0017056;GO:0043531	K12314;K12315;K10354	ACTC1;ACTA1;ACTG2	hsa05410;hsa05414;hsa04260;hsa04261;hsa04270	Hypertrophic cardiomyopath;Dilated cardiomyopathy;Cardiac muscle contraction;Adrenergic signaling in cardiomyocytes;Vascular smooth muscle contraction	COG5277
P51991	Heterogeneous nuclear ribonucleoprotein A3 OS=Homo sapiens OX=9606 GN=HNRNPA3 PE=1 SV=2	2.529	1.339	0.03851	up	yes	674100000	266600000	4.64849e+08	6.08552e+08	6.10703e+07	6.6252e+08	8.69603e+07	9.27848e+07	7.55431e+07	7.14059e+07	1.42584e+08	9.27361e+07	1.15998e+08	1.95668e+08	1.5029e+07	1.56182e+08	1.83712e+08	5.3039e+08	2.4696e+07	5.72355e+07	5.73006e+08	3.60519e+07	1.47293e+09	1.4561e+08	1.46778e+08	1.14805e+08	3.45795e+08	7.49993e+07	2.00993e+09	6.08354e+08	2.03852e+09	9.78748e+07	1475956940	9.69109e+08	1.26699e+08	8.08079e+07	BP:RNA metabolic process;BP:mRNA splicing, via spliceosome;BP:mRNA transportCC:cytoplasm;CC:messenger ribonucleoprotein complex;CC:ribonucleoprotein granule;CC:catalytic step 2 spliceosome;CC:ribonucleoprotein complex;CC:nucleoplasm;CC:postsynaptic density;CC:neuron projection;CC:nucleusMF:RNA transmembrane transporter activity;MF:RNA binding;MF:mRNA binding	GO:0016070;GO:0000398;GO:0051028GO:0005737;GO:1990124;GO:0035770;GO:0071013;GO:1990904;GO:0005654;GO:0014069;GO:0043005;GO:0005634GO:0051033;GO:0003723;GO:0003729	K12741	HNRNPA1_3	hsa03040	Spliceosome	COG0724
P40199	Carcinoembryonic antigen-related cell adhesion molecule 6 OS=Homo sapiens OX=9606 GN=CEACAM6 PE=1 SV=3	12.25	3.615	0.01267	up	yes	847500000	69170000	7.40337e+06	4.20104e+07	7.04928e+07	3.10472e+07	0	1.12207e+07	1.80747e+07	0	1.14146e+08	0	0	2.32901e+06	3.07967e+07	0	1.44443e+07	0	1.46487e+08	2.83385e+07	5.16702e+08	1536767	0	2.55701e+06	4.2974e+06	9.86643e+06	9.66889e+06	1.67543e+07	3.84849e+08	1.69859e+09	3.55028e+09	1.00135e+09	8.70676e+08	1.72325e+09	5.31532e+07	0	BP:positive regulation of cell proliferation;BP:positive regulation of heterotypic cell-cell adhesion;BP:positive regulation of cell migration;BP:apoptotic process;BP:negative regulation of anoikis;BP:neutrophil degranulation;BP:leukocyte migration;BP:positive regulation of endothelial cell-matrix adhesion via fibronectin;BP:signal transduction;BP:heterophilic cell-cell adhesion via plasma membra…	GO:0008284;GO:0034116;GO:0030335;GO:0006915;GO:2000811;GO:0043312;GO:0050900;GO:1904906;GO:0007165;GO:0007157;GO:0007156GO:0016021;GO:0005615;GO:0016324;GO:0009986;GO:0005886;GO:0035577;GO:0031225GO:0046982;GO:0042802	K06499	CEACAM, CD66	------	------	------
Q6NUK1	Calcium-binding mitochondrial carrier protein SCaMC-1 OS=Homo sapiens OX=9606 GN=SLC25A24 PE=1 SV=2	2.885	1.529	0.03251	up	yes	637400000	220900000	2.62057e+08	9.52843e+08	1.54596e+08	3.95849e+08	7.39521e+06	1.61923e+08	5.66813e+07	4.98872e+07	3.06933e+08	1.83932e+08	2.85807e+07	2.42731e+08	2.24808e+07	5.62569e+06	1.04886e+08	8.23386e+08	2.45674e+08	1.30382e+08	5.5323e+08	2.14249e+06	1.09843e+08	5.87957e+07	3.18194e+07	1.98474e+07	3.40727e+08	6.02084e+07	6.79235e+08	7.05555e+08	1.51018e+09	4.72585e+08	2.83564e+09	4.16037e+08	5.56757e+08	1.98163e+07	BP:ATP transport;BP:cellular response to calcium ion;BP:mitochondrial transport;BP:cellular response to oxidative stress;BP:regulation of cell deathCC:integral component of membrane;CC:mitochondrial inner membrane;CC:mitochondrionMF:ATP transmembrane transporter activity;MF:transmembrane transporter activity;MF:calcium ion binding	GO:0015867;GO:0071277;GO:0006839;GO:0034599;GO:0010941GO:0016021;GO:0005743;GO:0005739GO:0005347;GO:0022857;GO:0005509	K14684	SLC25A23S	------	------	------
P25815	Protein S100-P OS=Homo sapiens OX=9606 GN=S100P PE=1 SV=2	1.968	0.9767	0.01248	up	yes	542000000	275400000	2.49344e+08	7.95517e+08	3.22494e+08	1.3867e+08	5.46699e+07	1.59898e+08	7.14785e+06	1.33971e+08	1.94731e+08	1.47116e+08	2.78909e+08	7.28501e+08	1.59755e+08	3.22024e+07	1.41567e+08	7.20703e+08	2.76056e+08	2.79455e+08	2.21213e+08	87634543	3.96341e+08	5.32032e+08	4.46299e+07	6.17091e+08	4.37266e+08	3.06845e+08	4.48344e+08	8.54824e+08	5.07293e+08	1.15814e+09	1.02434e+09	4.21439e+08	1.41322e+08	0	BP:endothelial cell migration;BP:neutrophil degranulation;BP:response to organic substanceCC:cytoplasm;CC:microvillus membrane;CC:extracellular exosome;CC:nucleus;CC:extracellular region;CC:secretory granule lumen;CC:nuclear bodyMF:transition metal ion binding;MF:calcium-dependent protein binding;MF:magnesium ion binding;MF:cadherin binding;MF:RAGE receptor binding;MF:calcium ion binding;MF:prote…	GO:0043542;GO:0043312;GO:0010033GO:0005737;GO:0031528;GO:0070062;GO:0005634;GO:0005576;GO:0034774;GO:0016604GO:0046914;GO:0048306;GO:0000287;GO:0045296;GO:0050786;GO:0005509;GO:0042803	------	------	------	------	------
A7Y9J9	Mucin 5AC, oligomeric mucus/gel-forming OS=Homo sapiens OX=9606 GN=MUC5AC PE=4 SV=1	3.055	1.611	0.03734	up	yes	614600000	201200000	1.69496e+08	5.52269e+08	2.5503e+06	3.61143e+07	1.10234e+08	1.34049e+08	1.07528e+09	1.50201e+08	0	1.78473e+07	1.08769e+09	1.25096e+08	1.06496e+08	9.59638e+07	7.34299e+07	5.83861e+06	2.42299e+08	5.9513e+07	5.28155e+07	11196455	1.143e+08	2.72221e+06	2.76424e+08	3.43662e+07	2.74319e+07	8.38925e+08	3.90869e+08	1.93813e+09	3.43953e+08	0	2.83041e+07	2.18307e+09	9.00051e+07	6.0942e+08	CC:extracellular region	GO:0005576	------	------	------	------	------
O95147	Dual specificity protein phosphatase 14 OS=Homo sapiens OX=9606 GN=DUSP14 PE=1 SV=1	2.744	1.456	0.01928	up	yes	536500000	195500000	2.14576e+08	2.59175e+08	3.51837e+08	9.25818e+07	9.52179e+06	2.3374e+08	3.63687e+08	2.89068e+07	1.01938e+08	0	9.03905e+08	2.68115e+08	0	4.44438e+07	1.04395e+08	1.67886e+08	7.29987e+06	0	2.09021e+07	474017937	5.72528e+07	1.02063e+07	6.68311e+08	0	0	0	1.65582e+08	7.49171e+08	1.61345e+09	3.33784e+08	1.05228e+08	5.10045e+08	1.46601e+08	0	MF:protein tyrosine phosphatase activity;MF:RNA binding;MF:MAP kinase tyrosine/serine/threonine phosphatase activity	GO:0004725;GO:0003723;GO:0017017	K14165	K14165	------	------	COG2453
P27449	V-type proton ATPase 16 kDa proteolipid subunit OS=Homo sapiens OX=9606 GN=ATP6V0C PE=1 SV=1	3.461	1.791	0.002402	up	yes	563800000	162900000	2.15046e+08	3.38582e+08	1.29106e+08	1.42748e+08	6.58677e+06	3.95177e+08	7.02707e+07	1.83663e+08	5.37822e+08	2.65824e+08	1.84094e+08	5.83874e+07	4.53872e+06	3.40284e+07	3.75511e+08	2.01758e+08	8.46764e+06	1.00353e+08	1.19579e+08	7978256	4.04348e+07	0	1.21915e+08	2.5111e+08	1.3116e+09	1.79824e+08	6.28006e+07	4.51949e+08	3.48265e+08	1.24389e+09	1.55176e+09	7.31328e+08	4.49521e+08	6.19105e+07	BP:hydrogen ion transmembrane transport;BP:positive regulation of Wnt signaling pathway;BP:ATP hydrolysis coupled proton transport;BP:phagosome acidification;BP:regulation of macroautophagy;BP:insulin receptor signaling pathway;BP:viral process;BP:ion transmembrane transport;BP:neutrophil degranulation;BP:transferrin transportCC:ficolin-1-rich granule membrane;CC:focal adhesion;CC:azurophil granu…	GO:1902600;GO:0030177;GO:0015991;GO:0090383;GO:0016241;GO:0008286;GO:0016032;GO:0034220;GO:0043312;GO:0033572GO:0101003;GO:0005925;GO:0035577;GO:0010008;GO:0070821;GO:0070062;GO:0016021;GO:0033179;GO:0005886;GO:0030670;GO:0005774;GO:0005765GO:0046961;GO:0031625;GO:0046933;GO:0015078	K02155	ATPeV0C, ATP6L	hsa05120;hsa04966;hsa00190;hsa05323;hsa04721;hsa04142;hsa04145;hsa05152;hsa05110	Epithelial cell signaling in Helicobacter pylori infection;Collecting duct acid secretion;Oxidative phosphorylation;Rheumatoid arthritis;Synaptic vesicle cycle;Lysosome;Phagosome;Tuberculosis;Vibrio cholerae infection	COG0636
P14735	Insulin-degrading enzyme OS=Homo sapiens OX=9606 GN=IDE PE=1 SV=4	2.949	1.56	0.0365	up	yes	533400000	180900000	2.46795e+08	3.5102e+08	2.48454e+08	3.55305e+08	9.1627e+07	4.60748e+08	9.18436e+07	3.02699e+07	9.61195e+07	1.19869e+08	3.9603e+07	9.39598e+07	8.4483e+07	2.75861e+07	1.80593e+08	2.02897e+08	2.84812e+08	7.85222e+07	3.39811e+08	40960373	2.52838e+08	2.62077e+08	6.15211e+07	7.47527e+07	1.34497e+08	7.50201e+07	7.4687e+08	2.64437e+09	9.29359e+08	2.4956e+08	4.08804e+08	9.34041e+08	9.54011e+07	4.71337e+07	BP:protein homotetramerization;BP:determination of adult lifespan;BP:beta-amyloid metabolic process;BP:regulation of aerobic respiration;BP:hormone catabolic process;BP:protein homooligomerization;BP:beta-amyloid clearance;BP:insulin metabolic process;BP:insulin catabolic process;BP:positive regulation of protein oligomerization;BP:insulin receptor signaling pathway;BP:antigen processing and pres…	GO:0051289;GO:0008340;GO:0050435;GO:1903715;GO:0042447;GO:0051260;GO:0097242;GO:1901142;GO:1901143;GO:0032461;GO:0008286;GO:0019885;GO:0006625;GO:0051291;GO:0010815;GO:0150094;GO:0030163;GO:0006508;GO:0044257;GO:0045861;GO:0051603;GO:0043171;GO:0045732;GO:0010992GO:0009897;GO:0005782;GO:0005777;GO:0031597;GO:0005737;GO:0070062;GO:0005634;GO:0005739;GO:0009986;GO:0016323;GO:0005615;GO:0005829GO:00…	K01408	IDE, ide	hsa05010	Alzheimer's disease	COG1025
Q96IY4	Carboxypeptidase B2 OS=Homo sapiens OX=9606 GN=CPB2 PE=1 SV=2	3.939	1.978	0.04964	up	yes	559800000	142100000	8.20459e+07	7.80038e+07	3.65627e+07	1.26099e+08	4.78524e+08	5.26702e+07	7.56313e+08	2.00219e+07	1.37733e+08	2.46074e+08	2.82917e+07	5.42567e+07	9.04056e+07	3.8863e+07	9.36877e+07	8.50683e+07	1.26906e+08	3.44595e+06	7.89769e+07	163439336	2.55777e+08	9.21749e+07	4.05633e+08	5.92845e+07	1.6943e+08	7.54896e+07	1.20325e+08	1.65774e+08	6.61751e+08	4.11181e+08	4.00918e+08	2.41412e+08	3.49643e+09	5.10307e+08	BP:fibrinolysis;BP:regulation of complement activation;BP:negative regulation of hepatocyte proliferation;BP:positive regulation of extracellular matrix constituent secretion;BP:liver regeneration;BP:blood coagulation;BP:response to drug;BP:response to heat;BP:negative regulation of plasminogen activation;BP:cellular response to glucose stimulus;BP:proteolysis;BP:negative regulation of fibrinolys…	GO:0042730;GO:0030449;GO:2000346;GO:0003331;GO:0097421;GO:0007596;GO:0042493;GO:0009408;GO:0010757;GO:0071333;GO:0006508;GO:0051918GO:0005623;GO:0005615;GO:0005576;GO:0070062GO:0004181;GO:0008270	K01300	CPB2	hsa04972;hsa04974;hsa04610	Pancreatic secretion;Protein digestion and absorption;Complement and coagulation cascades	COG2866
Q05CP7	FABP1 protein (Fragment) OS=Homo sapiens OX=9606 GN=FABP1 PE=2 SV=1	2.001	1.001	0.04274	up	yes	459600000	229700000	1.00538e+09	4.8994e+07	3.68508e+08	6.43481e+07	2.09372e+08	4.11581e+08	1.40955e+08	6.71755e+07	1.09896e+08	1.66507e+08	4.54734e+07	2.62217e+08	4.7268e+07	4.53643e+08	4.00589e+08	2.71917e+08	1.67982e+08	1.68108e+07	4.14978e+07	453913886	2.59704e+08	3.92101e+07	4.84343e+08	1.34025e+08	2.00697e+08	1.11545e+09	2.43158e+07	3.50791e+08	2.02894e+08	4.46079e+08	1.06149e+08	8.39938e+08	3.14657e+08	1.29624e+09	BP:positive regulation of hydrolase activity;BP:negative regulation of apoptotic process;BP:cellular response to hypoxia;BP:regulation of lipid metabolic process;BP:cellular response to hydrogen peroxide;BP:intestinal absorption;BP:negative regulation of cysteine-type endopeptidase activity involved in apoptotic process;BP:triglyceride catabolic process;BP:positive regulation of fatty acid beta-o…	GO:0051345;GO:0043066;GO:0071456;GO:0019216;GO:0070301;GO:0050892;GO:0043154;GO:0019433;GO:0032000GO:0005782;GO:0070062;GO:0045179;GO:0005654;GO:0032991;GO:0005829GO:0005324;GO:0008144;GO:0005543;GO:0005504;GO:0016209;GO:0032052;GO:0003682	K08750	FABP1, L-FABP	hsa03320;hsa04975	PPAR signaling pathway;Fat digestion and absorption	------
B1AKG0	Complement factor H-related protein 1 OS=Homo sapiens OX=9606 GN=CFHR1 PE=1 SV=1	2.537	1.343	0.02904	up	yes	468800000	184800000	2.48178e+07	1.11616e+07	1.0565e+08	9.97411e+07	3.12187e+08	7.06936e+07	1.65262e+08	4.18987e+08	1.6869e+08	2.72625e+08	4.09146e+08	4.65641e+07	3.81013e+08	4.73309e+08	8.82802e+07	6.39362e+07	3.71583e+07	1.4201e+08	2.65027e+07	549997398	0	1.35179e+07	3.07514e+08	2.34997e+08	1.38581e+08	2.52288e+08	1.33128e+08	1.04695e+07	1.22526e+09	1.28926e+08	2.45481e+07	1.53295e+09	1.15938e+09	4.76988e+08	------	------	------	------	------	------	------
P07357	Complement component C8 alpha chain OS=Homo sapiens OX=9606 GN=C8A PE=1 SV=2	2.689	1.427	0.00544	up	yes	456900000	169900000	9.10717e+07	4.78687e+08	1.67788e+08	3.99807e+08	4.05668e+08	8.07465e+07	2.06496e+08	8.69327e+07	2.40561e+07	4.28425e+07	4.63434e+06	1.27617e+08	2.18807e+07	3.04169e+08	1.74607e+08	1.34858e+08	4.03174e+07	4.14723e+07	9.17528e+07	8.31885e+07	4.47906e+08	2.8159e+08	1.30376e+09	6.59143e+07	1.44165e+08	1.86104e+08	3.14532e+07	5.93283e+07	7.723e+08	7.18948e+08	1.65767e+08	8.11669e+08	7.19885e+08	5.03033e+08	BP:cytolysis;BP:regulation of complement activation;BP:complement activation;BP:complement activation, alternative pathway;BP:immune response;BP:complement activation, classical pathwayCC:extracellular exosome;CC:membrane;CC:blood microparticle;CC:extracellular region;CC:membrane attack complex;CC:extracellular spaceMF:complement binding;MF:macromolecular complex binding	GO:0019835;GO:0030449;GO:0006956;GO:0006957;GO:0006955;GO:0006958GO:0070062;GO:0016020;GO:0072562;GO:0005576;GO:0005579;GO:0005615GO:0001848;GO:0044877	K03997	C8A	hsa05322;hsa05146;hsa04610;hsa05020	Systemic lupus erythematosus;Amoebiasis;Complement and coagulation cascades;Prion diseases	------
Q2TNB3	Cell migration-inducing protein 22 OS=Homo sapiens OX=9606 PE=2 SV=1	3.002	1.586	0.03365	up	yes	462000000	153900000	3.59621e+08	8.59035e+08	4.64393e+07	5.495e+07	1.43006e+07	1.35435e+08	1.2283e+08	2.30718e+07	6.33709e+07	2.25644e+08	3.72384e+07	1.18184e+08	1.58084e+07	7.93307e+07	2.30831e+08	2.30463e+08	3.53152e+08	1.44371e+07	6.0246e+07	4.95802e+07	1.88857e+08	1.02976e+08	1.33345e+08	2.70892e+07	2.08207e+08	4.01747e+07	3.97843e+08	4.883e+08	1802518004	3.08598e+08	4.63333e+08	1.60676e+09	5.64857e+07	1.18517e+07	BP:positive regulation of canonical Wnt signaling pathway;BP:MAPK cascade;BP:NIK/NF-kappaB signaling;BP:tumor necrosis factor-mediated signaling pathway;BP:regulation of mitotic cell cycle phase transition;BP:interleukin-1-mediated signaling pathway;BP:regulation of transcription from RNA polymerase II promoter in response to hypoxia;BP:protein polyubiquitination;BP:regulation of mRNA stability;B…	GO:0090263;GO:0000165;GO:0038061;GO:0033209;GO:1901990;GO:0070498;GO:0061418;GO:0000209;GO:0043488;GO:0043161;GO:0006521;GO:0002479;GO:1902036;GO:0035722;GO:0016579;GO:0002223;GO:0090090;GO:0050852;GO:0061136;GO:0043687;GO:0031146;GO:0031145;GO:0060071;GO:0010972;GO:0010950;GO:0055085;GO:0038095;GO:2000045GO:0000502;GO:0005737;GO:0070062;GO:0016020;GO:0005654;GO:0005829;GO:0008537GO:0042802;GO:00…	K06697	PSME2	hsa03050;hsa04612	Proteasome;Antigen processing and presentation	------
O43760	Synaptogyrin-2 OS=Homo sapiens OX=9606 GN=SYNGR2 PE=1 SV=1	2.519	1.333	0.04667	up	yes	434100000	172300000	1.83614e+08	1.09997e+09	6.77844e+07	1.45024e+08	2.69046e+06	4.22399e+07	2.82545e+08	5.78375e+07	1.70731e+08	2.20372e+08	3.05513e+07	1.18561e+08	9.63828e+07	7.7228e+06	1.4078e+08	2.62988e+08	1.49143e+08	4.61838e+07	2.29393e+08	0	9.15083e+07	0	3.01171e+07	2.76103e+06	1.78968e+08	2.46819e+08	1.85306e+08	4.40083e+08	1.12271e+09	3.14568e+08	1.51627e+09	5.25729e+08	2.11372e+08	0	BP:regulated exocytosis;BP:synaptic vesicle membrane organizationCC:synaptic vesicle membrane;CC:extracellular exosome;CC:integral component of membrane;CC:lipid particle;CC:neuromuscular junction;CC:cell junction	GO:0045055;GO:0048499GO:0030672;GO:0070062;GO:0016021;GO:0005811;GO:0031594;GO:0030054	------	------	------	------	------
A0A5C2FZ29	IGL c2162_light_IGKV1-39_IGKJ1 (Fragment) OS=Homo sapiens OX=9606 PE=2 SV=1	3.231	1.692	0.00204	up	yes	460100000	142400000	4.64973e+06	0	1.7914e+07	1.28427e+08	1.72966e+08	4.54925e+08	0	0	0	1.70036e+07	4.72923e+08	1.42298e+07	1.67441e+07	5.02132e+08	0	6.60947e+06	1.71084e+07	0	0	178266757	1.28923e+08	3.47548e+06	6.41275e+08	1.95527e+08	0	7.40741e+08	0	0	8.71892e+08	2.82393e+08	2.89124e+08	4.90281e+08	1.00677e+08	5.2936e+08	------	------	------	------	------	------	------
Q6MZQ6	Uncharacterized protein DKFZp686G11190 OS=Homo sapiens OX=9606 GN=DKFZp686G11190 PE=2 SV=1	4.14	2.05	0.001751	up	yes	481500000	116300000	1.06354e+08	6.69798e+06	5.93574e+07	1.39095e+08	2.4574e+08	5.76182e+08	2.14134e+08	6.59855e+07	1.42488e+07	9.80339e+07	1.60425e+08	1.8112e+08	2.73762e+07	1.28499e+08	1.48659e+08	1.64316e+07	4.90757e+07	7.22258e+06	6.57786e+06	166506504	0	2.55156e+07	5.40171e+08	3.89143e+08	0	5.44647e+08	0	0	2.23476e+08	1.82006e+08	1.22685e+08	0	1.51796e+09	3.31843e+08	------	------	------	------	------	------	------
Q5NKU1	Intercellular adhesion molecule 3 (Fragment) OS=Homo sapiens OX=9606 GN=ICAM3 PE=2 SV=1	3.709	1.891	0.03531	up	yes	467300000	126000000	5.2817e+07	6.87902e+08	7.32907e+07	1.85992e+07	2.93779e+07	1.6253e+07	2.85218e+07	1.95579e+08	1.52673e+08	8.89248e+07	1.23282e+08	1.35219e+08	1.28295e+07	8.43381e+07	2.10638e+08	1.82816e+08	9.90474e+07	1.04029e+08	3.98009e+08	22772820	2.35646e+07	3.18151e+07	2.88733e+07	4.24092e+06	2.28417e+08	3.37982e+07	1.32148e+08	4.96705e+08	1.14026e+09	2.16469e+08	7.28802e+08	2.42585e+09	1.6549e+08	6.65393e+06	BP:regulation of immune response;BP:phagocytosis;BP:cell-cell adhesion;BP:extracellular matrix organization;BP:cell adhesion;BP:stimulatory C-type lectin receptor signaling pathwayCC:extracellular exosome;CC:integral component of membrane;CC:integral component of plasma membrane;CC:plasma membraneMF:integrin binding;MF:receptor binding	GO:0050776;GO:0006909;GO:0098609;GO:0030198;GO:0007155;GO:0002223GO:0070062;GO:0016021;GO:0005887;GO:0005886GO:0005178;GO:0005102	K06486	ICAM3, CD50	hsa04514	Cell adhesion molecule	------
Q9NQ79	Cartilage acidic protein 1 OS=Homo sapiens OX=9606 GN=CRTAC1 PE=1 SV=2	1.903	0.9283	0.01899	up	yes	380800000	200100000	1.34323e+08	5.86701e+08	3.60703e+07	3.75283e+07	2.41557e+08	1.58576e+08	1.641e+08	2.32314e+08	2.34074e+08	4.33774e+08	2.15715e+08	9.19107e+07	2.68613e+07	1.85569e+08	4.66833e+08	1.79866e+08	6.89227e+07	1.4384e+07	3.77443e+07	331327153	4.22358e+08	1.02004e+08	2.96444e+08	2.21213e+08	2.26639e+08	1.29612e+08	7.31188e+08	4.90524e+08	5.31682e+08	1.18993e+08	1.54205e+08	8.92675e+08	6.46175e+08	1.30277e+08	BP:negative regulation of receptor binding;BP:olfactory bulb development;BP:axonal fasciculationCC:extracellular exosome;CC:growth coneMF:calcium ion binding	GO:1900121;GO:0021772;GO:0007413GO:0070062;GO:0030426GO:0005509	------	------	------	------	------
Q96C19	EF-hand domain-containing protein D2 OS=Homo sapiens OX=9606 GN=EFHD2 PE=1 SV=1	5.599	2.485	0.00584	up	yes	483700000	86390000	1.01474e+08	1.6824e+08	2.66776e+07	3.29112e+07	4.75375e+07	2.00142e+07	4.64124e+07	3.5863e+07	5.50726e+07	2.97348e+07	3.42409e+07	6.52384e+07	3.95187e+07	6.99092e+07	1.14105e+08	1.4565e+08	9.47496e+07	6.81996e+07	6.47156e+07	3.80856e+07	5.95266e+08	6.90787e+06	1.85321e+07	2.25332e+08	1.25082e+08	1.59198e+07	1.84342e+09	9.49592e+08	2.25223e+07	9.13669e+07	9.18654e+08	1.067e+09	4.28377e+07	0	CC:membrane raftMF:calcium ion binding;MF:cadherin binding	GO:0045121GO:0005509;GO:0045296	------	------	------	------	------
Q86YV0	RAS protein activator like-3 OS=Homo sapiens OX=9606 GN=RASAL3 PE=1 SV=2	4.754	2.249	0.03246	up	yes	460100000	96790000	7.91378e+07	5.30713e+08	5.24167e+07	0	2.19611e+08	2.61979e+08	5.37365e+07	5.20188e+07	3.16255e+07	5.4844e+07	1.81458e+07	1.09196e+08	3.36748e+06	3.17008e+07	9.12464e+07	1.8017e+08	6.62774e+07	8.70414e+07	5.63119e+06	14845555	7.39114e+07	1.49621e+07	0	8.26769e+07	7.76736e+07	6.78041e+07	1.17109e+08	1.33981e+08	2.36575e+09	9.67851e+07	1.03607e+09	9.91743e+08	8.28102e+07	8.66176e+06	BP:MAPK cascade;BP:positive regulation of NK T cell proliferation;BP:negative regulation of Ras protein signal transductionCC:cytoplasm;CC:extracellular exosome;CC:cytoplasmic side of membrane;CC:membrane;CC:cytosol;CC:cell cortexMF:GTPase activator activity	GO:0000165;GO:0051142;GO:0046580GO:0005737;GO:0070062;GO:0098562;GO:0016020;GO:0005829;GO:0005938GO:0005096	K17634	RASAL3	hsa04014	Ras signaling pathway	------
B2R761	cDNA, FLJ93299, highly similar to Homo sapiens sterol carrier protein 2 (SCP2), mRNA OS=Homo sapiens OX=9606 PE=2 SV=1	2.252	1.171	0.04921	up	yes	384500000	170700000	4.52005e+08	5.65475e+08	2.06362e+07	2.88941e+08	4.6686e+07	4.17289e+07	1.53513e+08	5.94163e+07	2.19821e+08	3.35545e+07	2.67075e+07	1.66266e+08	3.20775e+08	3.12873e+07	8.95822e+07	3.48129e+08	7.11258e+07	6.89645e+06	2.40085e+08	3.34049e+07	4.86977e+08	5.13179e+07	2.00441e+07	1.97762e+07	2.35603e+08	3.09619e+07	8.40283e+08	5.77279e+08	3.35232e+08	1.02497e+08	9.98481e+08	1.27931e+09	1.64143e+08	1.05158e+07	BP:positive regulation of intracellular cholesterol transport;BP:phospholipid transport;BP:alpha-linolenic acid metabolic process;BP:fatty acid beta-oxidation using acyl-CoA oxidase;BP:progesterone biosynthetic process;BP:protein targeting to peroxisome;BP:inositol trisphosphate biosynthetic process;BP:protein localization to plasma membrane;BP:lipid hydroperoxide transport;BP:peroxisome organiza…	GO:0032385;GO:0015914;GO:0036109;GO:0033540;GO:0006701;GO:0006625;GO:0032959;GO:0072659;GO:1901373;GO:0007031;GO:0045940;GO:0006694;GO:0006699GO:0005782;GO:0005739;GO:0016020;GO:0005777;GO:0005654;GO:0032991;GO:0043231;GO:0005829GO:0033814;GO:0036042;GO:0000062;GO:0008526;GO:0070538;GO:0016747;GO:0050632;GO:0015485;GO:0005102	K08764	SCP2, SCPX	hsa00120;hsa03320;hsa04146	Primary bile acid biosynthesis;PPAR signaling pathway;Peroxisome	------
O60763	General vesicular transport factor p115 OS=Homo sapiens OX=9606 GN=USO1 PE=1 SV=2	2.507	1.326	0.009394	up	yes	379300000	151300000	2.66156e+08	7.41147e+08	2.96205e+07	2.85464e+08	7.14363e+07	3.37914e+07	1.70912e+08	1.50164e+07	1.07327e+08	6.17229e+07	7.29051e+07	1.21931e+08	2.95421e+07	7.61646e+06	1.20129e+08	1.8805e+08	1.75846e+08	4.56648e+07	2.29959e+08	1.74341e+07	4.58598e+08	7.75947e+07	1.94611e+07	2.12841e+07	2.00235e+08	4.93859e+08	8.24776e+08	3.97997e+08	6.03591e+08	1.40334e+08	7.27467e+08	6.77343e+08	6.58339e+07	0	BP:COPII vesicle coating;BP:membrane fusion;BP:ER to Golgi vesicle-mediated transport;BP:intracellular protein transport;BP:transcytosis;BP:secretory granule localization;BP:Golgi vesicle docking;BP:small GTPase mediated signal transduction;BP:Golgi organization;BP:vesicle fusion with Golgi apparatus;BP:regulation of cellular response to insulin stimulusCC:endoplasmic reticulum;CC:transport vesic…	GO:0048208;GO:0061025;GO:0006888;GO:0006886;GO:0045056;GO:0032252;GO:0048211;GO:0007264;GO:0007030;GO:0048280;GO:1900076GO:0005783;GO:0030133;GO:0016020;GO:0048471;GO:0005795;GO:0005794;GO:0001650;GO:0012507;GO:0005829;GO:0000139GO:0045296;GO:0003723	------	------	------	------	------
Q05DB4	HEBP2 protein (Fragment) OS=Homo sapiens OX=9606 GN=HEBP2 PE=2 SV=1	2.681	1.423	0.03374	up	yes	383900000	143200000	2.00725e+08	3.24224e+07	5.86204e+07	5.68108e+07	8.67302e+07	4.8155e+07	0	6.7496e+06	5.50626e+07	1.05449e+08	9.805e+07	1.02481e+08	4.16048e+08	1.03081e+08	6.64655e+07	1.15838e+08	4.59351e+08	5.7846e+07	1.08293e+08	4.82936e+07	6.95152e+08	8.51147e+07	1.26996e+08	1.25349e+08	5.72544e+07	2.19326e+08	6.15753e+08	1.73451e+08	1.4684e+09	5.09709e+08	1.02957e+08	1.0131e+09	6.19685e+07	1.32988e+08	BP:negative regulation of mitochondrial membrane potential;BP:neutrophil degranulation;BP:positive regulation of mitochondrial membrane permeability;BP:positive regulation of necrotic cell deathCC:cytoplasm;CC:extracellular exosome;CC:mitochondrion;CC:azurophil granule lumen;CC:extracellular regionMF:heme binding	GO:0010917;GO:0043312;GO:0035794;GO:0010940GO:0005737;GO:0070062;GO:0005739;GO:0035578;GO:0005576GO:0020037	------	------	------	------	------
O14841	5-oxoprolinase OS=Homo sapiens OX=9606 GN=OPLAH PE=1 SV=3	2.784	1.477	0.03951	up	yes	378400000	135900000	3.29571e+08	1.22789e+08	6.18431e+06	4.2334e+07	1.09601e+08	9.11437e+07	2.18757e+08	4.30712e+07	4.9136e+07	4.32086e+08	1.26831e+07	1.93012e+08	2.20602e+08	6.78728e+07	2.00724e+08	2.06951e+08	1.68481e+08	2.59e+07	6.92226e+07	3.3145e+07	2.44475e+08	1.02197e+08	9.12685e+07	4.72355e+07	8.67798e+08	1.66009e+08	2.18438e+08	2.80175e+08	4.17978e+08	2.61731e+08	2.48785e+08	1.84437e+09	1.48569e+07	8.18641e+07	BP:glutathione metabolic process;BP:glutathione biosynthetic processCC:cytosolMF:hydrolase activity;MF:5-oxoprolinas;MF:ATP binding	GO:0006749;GO:0006750GO:0005829GO:0016787;GO:0017168;GO:0005524	K01469	OPLAH, OXP1, oplAH	hsa00480	Glutathione metabolism	COG0145;COG0145;COG0146;COG0146
Q8WWA0	Intelectin-1 OS=Homo sapiens OX=9606 GN=ITLN1 PE=1 SV=1	2.762	1.466	0.02199	up	yes	359600000	130200000	9.55807e+07	7.57969e+07	4.60665e+07	4.27394e+07	1.2789e+07	1.71843e+07	2.13874e+08	1.26622e+08	1.16305e+08	3.84055e+08	4.09167e+07	2.79868e+08	1.75913e+07	7.62696e+06	2.42962e+08	5.29708e+08	1.50944e+08	1.36222e+08	1.78725e+08	1.0355e+08	2.61399e+07	1.95742e+07	2.94834e+08	7.88972e+07	4.0873e+08	1.32304e+09	1.0257e+08	8.8229e+07	1.07394e+09	2.35095e+07	1.78838e+08	3.53259e+08	2.90212e+08	9.96102e+07	BP:protein homotrimerization;BP:antimicrobial humoral response;BP:response to nematode;BP:positive regulation of glucose import;BP:positive regulation of protein phosphorylationCC:receptor complex;CC:extracellular exosome;CC:membrane raft;CC:brush border membrane;CC:extracellular region;CC:anchored component of membraneMF:calcium ion binding;MF:oligosaccharide binding;MF:identical protein binding	GO:0070207;GO:0019730;GO:0009624;GO:0046326;GO:0001934GO:0043235;GO:0070062;GO:0045121;GO:0031526;GO:0005576;GO:0031225GO:0005509;GO:0070492;GO:0042802	K17527	ITLN	------	------	------
Q96P48	Arf-GAP with Rho-GAP domain, ANK repeat and PH domain-containing protein 1 OS=Homo sapiens OX=9606 GN=ARAP1 PE=1 SV=3	3.832	1.938	0.01947	up	yes	378400000	98740000	6.88636e+07	5.64539e+08	4.54166e+07	2.81115e+07	7.83892e+07	2.87206e+08	1.00348e+08	9.86803e+07	5.79415e+06	7.95791e+07	1.20214e+08	5.16354e+07	4.41956e+07	1.85464e+07	6.98502e+07	8.36351e+07	4.64736e+07	3.02923e+07	5.94624e+07	8.63394e+07	4.67475e+07	1.57918e+08	6.97157e+07	5.27676e+07	2.27712e+07	9.19048e+07	3.28127e+08	2.38247e+08	1.53796e+09	1.06595e+08	8.68819e+08	1.14555e+09	6.13718e+07	1.66594e+07	BP:actin filament reorganization involved in cell cycle;BP:signal transduction;BP:positive regulation of GTPase activity;BP:negative regulation of stress fiber assembly;BP:positive regulation of filopodium assembly;BP:positive regulation of epidermal growth factor receptor signaling pathway;BP:positive regulation of receptor recycling;BP:regulation of small GTPase mediated signal transduction;BP:…	GO:0030037;GO:0007165;GO:0043547;GO:0051497;GO:0051491;GO:0045742;GO:0001921;GO:0051056;GO:0008360;GO:0051270GO:0005794;GO:0031410;GO:0005654;GO:0005886;GO:0032580;GO:0043231;GO:0005829;GO:0005802GO:0046872;GO:0005547;GO:0005096;GO:0031702	K18439	ARAP1	hsa04144	Endocytosis	COG5347
Q96S97	Myeloid-associated differentiation marker OS=Homo sapiens OX=9606 GN=MYADM PE=1 SV=2	5.856	2.55	0.02181	up	yes	398400000	68030000	3.14707e+07	5.19584e+08	6.83863e+06	5.44241e+07	1.15675e+08	1.54606e+07	6.97395e+07	0	4.76433e+07	9.34314e+06	7.79307e+06	8.22635e+06	1.05121e+08	2.40609e+07	1.9126e+07	6.59603e+07	3.38414e+07	8.97781e+06	1.27166e+08	49262316	9.7459e+07	1.1462e+07	0	1.34292e+08	5.2859e+07	5.951e+07	1.98427e+08	5.15853e+08	5.28236e+07	2.75028e+08	2.19387e+09	4.64874e+08	1.49603e+08	2.85772e+08	BP:negative regulation of heterotypic cell-cell adhesion;BP:negative regulation of actin filament polymerization;BP:positive regulation of substrate adhesion-dependent cell spreading;BP:positive regulation of cell migration;BP:negative regulation of protein kinase C signaling;BP:membrane raft organization;BP:negative regulation of gene expression;BP:negative regulation of protein phosphorylation;…	GO:0034115;GO:0030837;GO:1900026;GO:0030335;GO:0090038;GO:0031579;GO:0010629;GO:0001933;GO:0072659;GO:0061028GO:0016021;GO:0045121;GO:0005911;GO:0005886;GO:0001726;GO:0030864	------	------	------	------	------
O15162	Phospholipid scramblase 1 OS=Homo sapiens OX=9606 GN=PLSCR1 PE=1 SV=1	4.534	2.181	0.004732	up	yes	379700000	83740000	0	3.12472e+07	3.17408e+07	1.7581e+07	9.88709e+06	7.05947e+06	6.2417e+07	5.23267e+07	7.55605e+07	3.06109e+08	0	0	0	7.05163e+07	0	2.1237e+08	1.64742e+08	9.04473e+07	6.57803e+07	0	5.82882e+07	0	0	6.12919e+06	2.7634e+08	0	7.12872e+07	7.60007e+08	6.43395e+07	3.35807e+08	1.07679e+09	5.18374e+08	3.08499e+08	0	BP:regulation of Fc receptor mediated stimulatory signaling pathway;BP:phospholipid scrambling;BP:phosphatidylserine biosynthetic process;BP:positive regulation of gene expression;BP:response to interferon-beta;BP:negative regulation of viral genome replication;BP:positive regulation of innate immune response;BP:positive regulation of DNA topoisomeras;BP:apoptotic process;BP:acute-phase response;…	GO:0060368;GO:0017121;GO:0006659;GO:0010628;GO:0035456;GO:0045071;GO:0045089;GO:2000373;GO:0006915;GO:0006953;GO:0030168;GO:0051607;GO:0033003;GO:0045944GO:0016020;GO:0005737;GO:0070062;GO:0005730;GO:0005634;GO:0048471;GO:0005794;GO:0062023;GO:0005887;GO:0005886;GO:0005829;GO:0045121GO:0017128;GO:0017124;GO:0019899;GO:0003677;GO:0042609;GO:0005509;GO:0005154;GO:0001228	------	------	------	------	------
Q9P2B2	Prostaglandin F2 receptor negative regulator OS=Homo sapiens OX=9606 GN=PTGFRN PE=1 SV=2	8.444	3.078	0.04452	up	yes	411300000	48710000	4.59158e+06	1.00711e+07	1.65535e+07	1.217e+07	5.69617e+07	2.74858e+07	2.90956e+07	2.9337e+07	4.22706e+07	2.91888e+07	1.509e+08	9.65815e+06	8.23032e+07	4.89037e+07	1.18902e+08	8.64228e+06	0	0	0	172556372	0	2.72552e+07	1.27088e+07	2.89223e+07	1.07943e+07	0	0	0	5.08825e+08	0	0	1.89158e+09	1.49533e+07	0	BP:lipid particle organization;BP:myoblast fusion involved in skeletal muscle regenerationCC:Golgi apparatus;CC:cell surface;CC:endoplasmic reticulum membrane;CC:integral component of membrane	GO:0034389;GO:0014905GO:0005794;GO:0009986;GO:0005789;GO:0016021	K06729	PTGFRN, CD315	------	------	------
P12236	ADP/ATP translocase 3 OS=Homo sapiens OX=9606 GN=SLC25A6 PE=1 SV=4	2.393	1.259	0.02492	up	yes	321900000	134500000	2.68119e+08	1.8406e+08	1.55629e+08	1.27793e+08	1.78646e+07	8.3564e+07	0	3.68149e+07	1.2649e+08	1.29058e+08	7.55407e+06	2.10188e+08	1.07161e+07	1.86361e+07	1.93489e+08	5.663e+08	6.01397e+07	1.06919e+08	3.05732e+08	0	3.01231e+07	4.99468e+07	6.37783e+07	1.02686e+07	2.00752e+08	0	2.42645e+08	2.548e+08	1.06255e+09	6.25478e+08	4.42852e+08	3.78122e+08	2.50508e+08	8.61218e+06	BP:apoptotic process;BP:regulation of insulin secretion;BP:active induction of host immune response by virus;BP:protein targeting to mitochondrionCC:integral component of membrane;CC:mitochondrion;CC:mitochondrial inner membrane;CC:mitochondrial inner membrane presequence translocase complex;CC:nucleusMF:transmembrane transporter activity;MF:AT	GO:0006915;GO:0050796;GO:0046732;GO:0006626GO:0016021;GO:0005739;GO:0005743;GO:0005744;GO:0005634GO:0022857;GO:0005471	K05863	SLC25A4S, ANT	hsa04022;hsa04020;hsa05166;hsa05016;hsa05012	cGMP-PKG signaling pathway;Calcium signaling pathway;HTLV-I infection;Huntington's disease;Parkinson's disease	------
B4DST5	cDNA FLJ58078, highly similar to Tyrosine-protein phosphatase non-receptortype 23 OS=Homo sapiens OX=9606 PE=2 SV=1	2.76	1.465	0.04186	up	yes	332000000	120300000	2.6444e+08	0	5.55212e+07	0	2.60331e+08	3.45148e+07	7.15058e+06	1.4086e+07	8.49768e+06	5.06532e+07	2.92673e+08	6.10567e+07	1.07891e+08	5.13621e+07	5.42108e+07	8.06437e+07	1.76956e+08	1.42219e+08	4.46087e+08	29703354	4.8331e+07	2.1885e+08	1.65264e+07	2.11624e+08	2.51242e+08	1.77515e+07	1.40897e+09	1.40574e+08	2.25663e+08	5.57597e+07	5.3988e+08	7.16792e+08	6.70899e+07	0	BP:positive regulation of adherens junction organization;BP:ubiquitin-dependent protein catabolic process via the multivesicular body sorting pathway;BP:positive regulation of Wnt protein secretion;BP:positive regulation of early endosome to late endosome transport;BP:cilium assembly;BP:positive regulation of homophilic cell adhesion;BP:early endosome to late endosome transport;BP:negative regula…	GO:1903393;GO:0043162;GO:0061357;GO:2000643;GO:0060271;GO:1903387;GO:0045022;GO:0010633;GO:0071345;GO:0032456;GO:0015031GO:0005634;GO:0005737;GO:0036064;GO:0016604;GO:0070062;GO:0005654;GO:0005829;GO:0005769;GO:0005768GO:0019901;GO:0004725	K18040	PTPN23	------	------	------
Q15075	Early endosome antigen 1 OS=Homo sapiens OX=9606 GN=EEA1 PE=1 SV=2	4.476	2.162	0.01363	up	yes	363800000	81280000	4.3211e+07	8.35674e+07	2.37085e+07	1.81328e+08	1.15846e+08	9.37804e+07	2.06794e+08	5.48903e+07	3.25885e+07	3.73302e+07	3.14431e+07	1.40286e+08	3.41648e+07	6.13194e+07	3.01933e+07	1.84139e+07	9.38203e+07	3.11423e+06	3.24334e+07	35523932	4.02863e+08	3.15768e+07	1.21878e+08	8.39335e+07	2.34594e+07	1.08243e+08	2.91039e+08	1.19716e+08	1.16909e+09	5.344e+07	1.57388e+09	5.57194e+08	1.76221e+08	8.75838e+07	BP:vesicle fusion;BP:synaptic vesicle to endosome fusion;BP:early endosome to late endosome transport;BP:endocytosis;BP:viral RNA genome replicationCC:extrinsic component of plasma membrane;CC:membrane;CC:recycling endosome;CC:axonal spine;CC:cytoplasm;CC:extracellular exosome;CC:serine-pyruvate aminotransferase complex;CC:early endosome membrane;CC:cytosol;CC:early endosomeMF:zinc ion binding;MF…	GO:0006906;GO:0016189;GO:0045022;GO:0006897;GO:0039694GO:0019897;GO:0016020;GO:0055037;GO:0044308;GO:0005737;GO:0070062;GO:0005969;GO:0031901;GO:0005829;GO:0005769GO:0008270;GO:0003676;GO:0030742;GO:0005545;GO:0046872;GO:0042803;GO:0005516	K12478	EEA1	hsa04145;hsa04144;hsa05152	Phagosome;Endocytosis;Tuberculosis	------
A0A5C2GQ55	IG c1526_heavy_IGHV3-7_IGHD3-3_IGHJ4 (Fragment) OS=Homo sapiens OX=9606 PE=2 SV=1	2.712	1.439	0.02692	up	yes	323600000	119300000	4.64329e+07	0	1.18692e+07	1.27377e+07	4.70988e+08	2.57656e+07	8.91728e+07	4.18124e+07	4.58791e+07	5.53582e+07	2.07681e+08	1.48855e+07	4.53541e+07	7.12455e+08	1.71916e+08	4.91929e+06	0	0	2.71851e+06	6.80349e+07	0	0	4.68668e+08	6.26986e+08	0	2.80306e+08	0	5.54752e+07	0	0	1.49526e+08	0	2.83726e+08	4.00374e+08	------	------	------	------	------	------	------
A0A5C2GSP8	IG c1510_heavy_IGHV3-7_IGHD5-12_IGHJ4 (Fragment) OS=Homo sapiens OX=9606 PE=2 SV=1	3.057	1.612	0.02428	up	yes	332000000	108600000	4.4574e+07	2.51388e+07	0	4.53502e+07	6.82989e+08	1.33124e+07	1.53521e+08	8.96968e+07	1.00498e+08	6.33122e+07	1.56335e+08	5.31207e+07	2.58295e+07	3.72227e+08	8.13704e+07	3.56648e+07	0	1.78624e+07	4.36012e+06	93992072	0	4.16045e+06	4.81255e+08	1.02194e+09	7.34694e+06	2.99118e+08	0	6.78752e+07	0	1.66726e+07	1.13657e+08	0	3.54173e+08	6.25922e+08	------	------	------	------	------	------	------
P08729	Keratin, type II cytoskeletal 7 OS=Homo sapiens OX=9606 GN=KRT7 PE=1 SV=5	0.2495	-2.003	0.03381	down	yes	87260000	349700000	5.68617e+08	3.64379e+08	3.73746e+07	3.4587e+08	2.94895e+07	2.35408e+07	1.70136e+09	9.66331e+07	3.17817e+08	1.10557e+08	5.9625e+08	3.36915e+08	7.16297e+08	2.95207e+07	4.89894e+08	2.97552e+08	5.90667e+07	1.049e+08	6.49836e+08	7.52068e+07	6.75661e+08	6.7736e+07	2.4084e+08	2.05319e+08	2.53712e+07	1.19489e+08	1.96798e+07	5.00665e+07	3.71898e+07	0	8.4503e+07	7.34555e+07	1.33289e+07	9.06028e+07	BP:keratinization;BP:cornification;BP:viral processCC:cytoplasm;CC:extracellular exosome;CC:cytosol;CC:keratin filament;CC:intermediate filament;CC:nucleusMF:structural molecule activity	GO:0031424;GO:0070268;GO:0016032GO:0005737;GO:0070062;GO:0005829;GO:0045095;GO:0005882;GO:0005634GO:0005198	K07605	KRT2	------	------	------
Q8N8A2	Serine/threonine-protein phosphatase 6 regulatory ankyrin repeat subunit B OS=Homo sapiens OX=9606 GN=ANKRD44 PE=1 SV=3	3.374	1.754	0.04968	up	yes	329600000	97690000	2.50379e+07	7.50245e+08	0	4.4999e+07	2.13797e+08	8.72003e+07	6.14321e+07	4.47591e+06	1.85215e+07	1.01898e+07	1.32209e+08	6.26508e+06	1.47626e+07	4.20313e+07	4.53288e+07	2.58704e+07	1.02285e+08	8.68928e+06	3.18193e+07	2.72257e+07	3.8839e+08	1.07239e+07	1.74531e+08	3.62714e+08	5.90262e+06	1.28278e+08	1.92054e+08	7.08308e+07	1.67341e+09	0	4.26567e+08	3.21128e+08	1.33106e+07	2.57224e+08	------	------	K15503	ANKRD44	------	------	COG0666
H0Y4R1	Inosine-5'-monophosphate dehydrogenase 2 (Fragment) OS=Homo sapiens OX=9606 GN=IMPDH2 PE=1 SV=1	2.565	1.359	0.01604	up	yes	304000000	118500000	1.44838e+08	3.57026e+08	1.23741e+07	1.3277e+08	1.64657e+07	1.25646e+08	2.00221e+08	3.44938e+07	4.91185e+07	6.48228e+07	4.21e+07	1.0282e+08	7.59658e+07	7.72108e+06	1.3936e+08	1.09393e+08	1.55184e+08	1.09451e+07	1.63595e+08	1.72869e+07	4.06645e+08	2.38286e+08	1.02754e+08	0	2.36538e+08	3.0669e+08	8.26419e+08	3.70935e+08	8.50079e+07	4.2461e+07	7.56059e+08	0	8.97192e+06	0	BP:GMP biosynthetic process;BP:circadian rhythm;BP:cellular response to interleukin-4;BP:purine nucleotide biosynthetic process;BP:lymphocyte proliferationCC:cytosol;CC:nucleusMF:IMP dehydrogenase activity;MF:nucleotide binding;MF:metal ion binding	GO:0006177;GO:0007623;GO:0071353;GO:0006164;GO:0046651GO:0005829;GO:0005634GO:0003938;GO:0000166;GO:0046872	------	------	------	------	------
G3V2B9	Alpha-1-antitrypsin (Fragment) OS=Homo sapiens OX=9606 GN=SERPINA1 PE=1 SV=1	5.776	2.53	0.04037	up	yes	359700000	62270000	1.15001e+08	2.6647e+08	9.18551e+07	2.40803e+07	0	1.22393e+07	0	0	2.48404e+07	4.79599e+06	2.0886e+07	1.06901e+07	7.04015e+06	0	5.33563e+07	4.01348e+07	8.90451e+06	1.79197e+07	1.4446e+08	10420831	0	2.05505e+08	1.96908e+08	6.31914e+07	1.77062e+08	2.29825e+07	7.58261e+07	2.11167e+08	1.42655e+08	1.98303e+09	2.49075e+08	0	6.80845e+08	1.54452e+08	BP:COPII vesicle coating;BP:blood coagulation;BP:cellular protein metabolic process;BP:ER to Golgi vesicle-mediated transport;BP:platelet degranulation;BP:post-translational protein modification;BP:acute-phase response;BP:negative regulation of endopeptidase activity;BP:neutrophil degranulationCC:endoplasmic reticulum;CC:endoplasmic reticulum-Golgi intermediate compartment membrane;CC:endoplasmic…	GO:0048208;GO:0007596;GO:0044267;GO:0006888;GO:0002576;GO:0043687;GO:0006953;GO:0010951;GO:0043312GO:0005783;GO:0033116;GO:0005788;GO:1904813;GO:0030134;GO:0005615;GO:0031093;GO:0005794;GO:0062023;GO:0070062;GO:0043231;GO:0000139;GO:0005576GO:0002020;GO:0042802;GO:0004867	K03984	SERPINA1, AAT	hsa04610	Complement and coagulation cascades	------
Q6PI48	Aspartate--tRNA ligase, mitochondrial OS=Homo sapiens OX=9606 GN=DARS2 PE=1 SV=1	9.173	3.197	0.0471	up	yes	376200000	41010000	4.41735e+07	9.52391e+07	1.77052e+07	1.48255e+07	1.95133e+08	1.99879e+07	0	0	2.53632e+07	3.32061e+07	0	3.37708e+07	0	1.22523e+07	2.78314e+07	9.42756e+07	9.43008e+06	2.95851e+06	3.48449e+07	0	1.57586e+07	2.04596e+07	0	0	1.59935e+07	0	4.39892e+07	3.08069e+07	1.93645e+09	4.6126e+07	2.22642e+08	1.02511e+09	5.39137e+07	1.03459e+07	BP:mitochondrial asparaginyl-tRNA aminoacylation;BP:tRNA aminoacylation;BP:tRNA aminoacylation for protein translationCC:cytoplasm;CC:nucleus;CC:mitochondrion;CC:mitochondrial matrixMF:aminoacyl-tRNA ligase activity;MF:aspartate-tRN;MF:tRNA binding;MF:nucleic acid binding;MF:aspartate-tRNA ligase activity;MF:ATP binding;MF:protein homodimerization activity	GO:0070145;GO:0043039;GO:0006418GO:0005737;GO:0005634;GO:0005739;GO:0005759GO:0004812;GO:0050560;GO:0000049;GO:0003676;GO:0004815;GO:0005524;GO:0042803	K01876	DARS, aspS	hsa00970	Aminoacyl-tRNA biosynthesis	COG0173
Q53GN4	WD repeat domain 1, isoform CRA_a (Fragment) OS=Homo sapiens OX=9606 GN=WDR1 PE=2 SV=1	2.523	1.335	0.003529	up	yes	283300000	112300000	2.52091e+08	2.2389e+08	2.74138e+07	1.026e+08	0	7.79109e+06	7.6531e+06	1.51207e+08	1.26878e+08	1.97573e+08	5.07104e+07	2.99435e+08	2.41337e+07	3.03499e+06	2.78467e+08	2.08762e+08	7.96747e+07	1.07532e+08	0	4.69651e+07	2.50272e+07	2.48955e+07	1.263e+08	0	2.89881e+08	0	3.41328e+08	4.92227e+08	1.08165e+08	2.69797e+08	6.58537e+08	1.75945e+08	8.73195e+07	0	BP:maintenance of epithelial cell apical/basal polarity;BP:regulation of oligodendrocyte differentiation;BP:neutrophil migration;BP:regulation of ventricular cardiac muscle cell membrane repolarization;BP:platelet formation;BP:actin filament depolymerization;BP:regulation of actin filament depolymerization;BP:positive regulation of actin filament depolymerization;BP:platelet degranulation;BP:sens…	GO:0045199;GO:0048713;GO:1990266;GO:0060307;GO:0030220;GO:0030042;GO:0030834;GO:0030836;GO:0002576;GO:0007605;GO:0008360;GO:0045214;GO:0030043;GO:0002446;GO:0040011;GO:0042247;GO:0030865;GO:0043297GO:0042643;GO:0030054;GO:0070062;GO:0002102;GO:0005884;GO:0005911;GO:0005886;GO:0042995;GO:0005829;GO:0030864;GO:0005576GO:0051015	------	------	------	------	------
A0A024R5M9	Nuclear mitotic apparatus protein 1, isoform CRA_a OS=Homo sapiens OX=9606 GN=NUMA1 PE=4 SV=1	3.242	1.697	0.01263	up	yes	302000000	93150000	1.10246e+08	7.5477e+07	2.59863e+07	3.07669e+08	2.34442e+08	6.91834e+07	1.11328e+08	2.24986e+07	0	1.84599e+07	2.7676e+08	5.30568e+07	1.4231e+07	3.12683e+07	4.19895e+07	8.67591e+07	2.5008e+07	6.73558e+07	6.41339e+07	4.79795e+07	2.46037e+08	2.61872e+07	9.73047e+08	7.44223e+08	6.30726e+07	1.83076e+08	2.49849e+08	9.13384e+07	2.43112e+08	4.40853e+07	1.08918e+08	5.93434e+07	1.82369e+07	8.45516e+08	BP:positive regulation of intracellular transport;BP:positive regulation of microtubule polymerization;BP:anastral spindle assembly;BP:positive regulation of chromosome segregation;BP:cell division;BP:astral microtubule organization;BP:meiotic cell cycle;BP:positive regulation of spindle assembly;BP:positive regulation of hair follicle development;BP:regulation of metaphase plate congression;BP:r…	GO:0032388;GO:0031116;GO:0055048;GO:0051984;GO:0051301;GO:0030953;GO:0051321;GO:1905832;GO:0051798;GO:0090235;GO:0060236;GO:0007059;GO:0030513;GO:0006997;GO:1905820;GO:0045618;GO:0000132;GO:1904778;GO:0001578;GO:1902365;GO:1902846GO:0019897;GO:0035371;GO:1905720;GO:0036449;GO:0030425;GO:0031616;GO:0000922;GO:0005737;GO:0005654;GO:0072686;GO:0005813;GO:0005634;GO:0097431;GO:0005876;GO:0099738;GO:0…	K16808	NUMA1	------	------	------
O60687	Sushi repeat-containing protein SRPX2 OS=Homo sapiens OX=9606 GN=SRPX2 PE=1 SV=1	3.404	1.767	0.03894	up	yes	303800000	89260000	2.71639e+07	1.22008e+08	1.70598e+07	8.88963e+06	1.46174e+08	8.70067e+07	1.00659e+08	0	2.37534e+07	1.72274e+08	1.17456e+08	0	1.26633e+08	7.19814e+07	1.95467e+08	8.01376e+06	2.97858e+07	0	8.51586e+06	315126016	0	2.87776e+07	3.39502e+08	1.61889e+08	0	1.43027e+08	7.3717e+07	2.84255e+07	1.36772e+09	3.29359e+06	6.68793e+07	7.57928e+08	2.3906e+08	1.60584e+08	BP:regulation of phosphorylation;BP:cell motility;BP:cell-cell adhesion;BP:positive regulation of cell migration involved in sprouting angiogenesis;BP:positive regulation of synapse assembly;BP:angiogenesis;BP:vocalization behaviorCC:cytoplasm;CC:extracellular space;CC:cell surface;CC:collagen-containing extracellular matrix;CC:synaptic membrane;CC:cell junction;CC:excitatory synapseMF:receptor b…	GO:0042325;GO:0048870;GO:0098609;GO:0090050;GO:0051965;GO:0001525;GO:0071625GO:0005737;GO:0005615;GO:0009986;GO:0062023;GO:0097060;GO:0030054;GO:0060076GO:0005102;GO:0036458;GO:0042802	K19408	SRPX2	------	------	------
B4DM33	cDNA FLJ52068, highly similar to Microtubule-associated protein RP/EB family member 1 OS=Homo sapiens OX=9606 PE=2 SV=1	2.023	1.016	0.04045	up	yes	255500000	126300000	2.92205e+08	3.85266e+08	6.87996e+07	1.96324e+08	7.52474e+06	1.00072e+08	8.47473e+06	1.16269e+08	1.08011e+08	1.3268e+08	1.42542e+07	1.49185e+08	1.33297e+08	7.26615e+07	2.16338e+08	2.27768e+08	1.22068e+08	6.53171e+07	1.76647e+08	5.22164e+07	6.51811e+07	6.88822e+07	4.17514e+07	8.81439e+07	3.66308e+08	6.27736e+07	8.61645e+08	5.35835e+08	1.05098e+08	1.2261e+08	2.90073e+08	4.59708e+08	7.66805e+07	5.58642e+07	BP:regulation of microtubule polymerization or depolymerizationCC:microtubule;CC:microtubule organizing centerMF:microtubule plus-end binding	GO:0031110GO:0005874;GO:0005815GO:0051010	------	------	------	------	COG5217
A0A3B3IUB5	Minor histocompatibility antigen H13 OS=Homo sapiens OX=9606 GN=HM13 PE=1 SV=1	2.455	1.296	0.04225	up	yes	270300000	110100000	7.52951e+07	4.28072e+08	3.88546e+07	5.19754e+08	2.76838e+07	8.74758e+07	1.68228e+08	1.07688e+08	9.61125e+07	2.46253e+07	7.73899e+07	5.17927e+07	7.17755e+06	7.19983e+06	0	1.39407e+08	1.65463e+07	2.96656e+07	1.55494e+08	19351236	1.43153e+08	9.15959e+07	6.97443e+07	2.10348e+07	1.27407e+08	1.0485e+08	5.50587e+08	4.08457e+08	7.58964e+07	3.5634e+08	1.06024e+09	3.2752e+08	1.30903e+08	1.09634e+07	------	------	------	------	------	------	------
B4DZF2	cDNA FLJ59571, highly similar to Eukaryotic translation initiation factor 4gamma 2 OS=Homo sapiens OX=9606 PE=2 SV=1	3.334	1.737	0.03149	up	yes	292300000	87660000	1.19806e+08	4.06391e+08	2.42526e+08	1.29623e+08	3.24255e+06	2.39061e+07	0	8.2334e+06	2.27964e+07	1.98367e+07	0	7.72384e+07	2.7649e+07	6.6646e+07	4.69199e+07	8.31813e+07	6.19299e+07	1.38923e+07	1.23148e+08	7.73166e+06	2.14588e+08	5.38476e+07	1.51013e+07	3.2303e+07	1.24588e+08	2.38609e+08	5.07138e+08	1.73516e+08	1.37873e+09	5.46818e+07	4.12175e+08	4.95912e+08	4.06924e+07	3.37307e+07	CC:cytosolMF:RNA binding;MF:translation initiation factor activity	GO:0005829GO:0003723;GO:0003743	K03260	EIF4G	hsa03013;hsa05416	RNA transport;Viral myocarditis	------
B5BU25	U2 snRNP auxiliary factor large subunit OS=Homo sapiens OX=9606 GN=U2AF2 PE=2 SV=1	5.778	2.531	0.008261	up	yes	316800000	54830000	3.21886e+06	5.3186e+07	1.4542e+07	1.16861e+07	0	1.41786e+08	0	0	0	0	1.63255e+08	2.79944e+07	8.16804e+07	0	0	3.28751e+06	0	0	0	2.08643e+06	1.00376e+08	0	0	3.03056e+08	1.89796e+08	3.42523e+08	9.2773e+07	8.97856e+07	0	0	0	7.01601e+08	2.82895e+07	7.86775e+08	BP:negative regulation of mRNA splicing, via spliceosome;BP:negative regulation of protein ubiquitination;BP:RNA export from nucleus;BP:mRNA export from nucleus;BP:positive regulation of RNA splicing;BP:mRNA 3'-end processing;BP:mRNA splicing, via spliceosome;BP:RNA splicing;BP:mRNA processingCC:commitment complex;CC:U2-type prespliceosome;CC:U2AF;CC:nuclear speck;CC:nucleus;CC:nucleoplasm;CC:Prp…	GO:0048025;GO:0031397;GO:0006405;GO:0006406;GO:0033120;GO:0031124;GO:0000398;GO:0008380;GO:0006397GO:0000243;GO:0071004;GO:0089701;GO:0016607;GO:0005634;GO:0005654;GO:0000974;GO:0005681GO:0008187;GO:0030628;GO:0019899;GO:0070742;GO:0003723	K12837	U2AF2	hsa03040	Spliceosome	------
A0A499FIX8	Extended synaptotagmin-2 OS=Homo sapiens OX=9606 GN=ESYT2 PE=1 SV=1	2.331	1.221	0.04935	up	yes	259700000	111400000	6.76874e+07	6.32139e+08	1.67125e+07	1.78684e+08	3.91914e+07	1.93675e+08	1.6458e+08	7.37428e+06	1.4139e+08	1.06517e+08	8.40931e+06	2.21562e+07	4.48942e+06	2.81685e+08	3.84275e+07	8.08848e+07	9.35854e+06	1.76963e+07	2.34078e+08	8.90021e+06	1.59645e+08	3.60475e+07	0	2.52788e+07	9.84748e+07	3.16326e+07	3.79074e+08	3.15484e+08	6.06294e+08	1.34983e+08	8.92568e+08	1.42884e+08	2.20963e+08	9.12683e+06	BP:endocytosis;BP:lipid transport;BP:endoplasmic reticulum-plasma membrane tethering;BP:glycosphingolipid metabolic processCC:organelle membrane contact site;CC:integral component of membrane;CC:membrane;CC:endoplasmic reticulum-plasma membrane contact site;CC:endoplasmic reticulum membrane;CC:intrinsic component of endoplasmic reticulum membrane;CC:integral component of plasma membrane;CC:extrin…	GO:0006897;GO:0006869;GO:0061817;GO:0006687GO:0044232;GO:0016021;GO:0016020;GO:0140268;GO:0005789;GO:0031227;GO:0005887;GO:0031234GO:0008429;GO:0035091;GO:0005544;GO:0045296;GO:0031210;GO:0005509;GO:0008289;GO:0042802	------	------	------	------	COG5038
O75306	NADH dehydrogenase [ubiquinone] iron-sulfur protein 2, mitochondrial OS=Homo sapiens OX=9606 GN=NDUFS2 PE=1 SV=2	1.757	0.8131	0.02956	up	yes	234600000	133500000	3.66582e+08	2.68458e+08	1.40687e+08	1.85535e+08	1.53956e+08	1.39242e+08	1.97882e+08	9.60429e+06	9.68012e+07	1.9559e+08	8.83391e+07	1.85935e+08	1.30316e+07	7.09547e+07	1.86561e+08	2.15409e+08	3.10506e+07	5.37451e+07	1.21225e+08	4.9863e+07	1.37533e+08	2.86033e+07	5.66742e+08	3.11633e+08	1.82438e+08	3.32703e+07	2.21985e+08	4.25908e+08	4.32195e+07	1.27135e+08	2.66931e+08	1.75405e+08	4.21169e+08	3.97399e+07	BP:mitochondrial respiratory chain complex I assembly;BP:mitochondrial ATP synthesis coupled electron transport;BP:mitochondrial electron transport, NADH to ubiquinone;BP:response to oxidative stressCC:mitochondrion;CC:nucleoplasm;CC:mitochondrial respiratory chain complex I;CC:mitochondrial matrixMF:metal ion binding;MF:4 iron, 4 sulfur cluster binding;MF:NAD binding;MF:ubiquitin protein ligase …	GO:0032981;GO:0042775;GO:0006120;GO:0006979GO:0005739;GO:0005654;GO:0005747;GO:0005759GO:0046872;GO:0051539;GO:0051287;GO:0031625;GO:0003954;GO:0008137;GO:0016651;GO:0048038;GO:0009055	K03935	NDUFS2	hsa00190;hsa04723;hsa04932;hsa05016;hsa05010;hsa05012	Oxidative phosphorylation;Retrograde endocannabinoid signaling;Non-alcoholic fatty liver diseas;Huntington's disease;Alzheimer's disease;Parkinson's disease	COG0649
O95433	Activator of 90 kDa heat shock protein ATPase homolog 1 OS=Homo sapiens OX=9606 GN=AHSA1 PE=1 SV=1	2.863	1.518	0.04868	up	yes	271700000	94900000	8.67131e+07	2.29605e+08	2.66621e+07	9.41973e+07	3.60855e+08	2.78227e+08	6.65838e+07	3.47635e+07	3.34772e+07	4.21275e+07	1.24364e+08	2.70013e+07	9.78039e+07	7.23925e+07	8.537e+07	4.89799e+07	1.11035e+08	0	9.45416e+06	98371481	5.18173e+07	1.31906e+07	3.14085e+08	1.12531e+09	5.62892e+07	1.74514e+08	1.12299e+08	1.10526e+08	1.58167e+07	1.06549e+08	5.30324e+07	0	1.79024e+07	9.02316e+08	BP:positive regulation of ATPase activityCC:endoplasmic reticulum;CC:cytosol;CC:extracellular exosomeMF:chaperone binding;MF:cadherin binding;MF:Hsp90 protein binding;MF:ATPase activator activity	GO:0032781GO:0005783;GO:0005829;GO:0070062GO:0051087;GO:0045296;GO:0051879;GO:0001671	------	------	------	------	COG5580
F5GXX5	Dolichyl-diphosphooligosaccharide--protein glycosyltransferase subunit DAD1 OS=Homo sapiens OX=9606 GN=DAD1 PE=1 SV=1	3.563	1.833	0.01112	up	yes	275900000	77440000	6.69614e+07	1.97499e+08	9.78876e+07	1.11756e+08	5.47747e+06	0	7.42732e+07	0	1.20333e+08	5.00242e+07	7.61712e+06	5.09828e+07	0	0	5.71393e+07	1.54269e+08	4.89625e+06	3.32945e+07	2.05006e+08	0	7.0904e+07	8.13025e+06	0	0	1.88759e+08	0	2.14107e+08	3.81008e+08	2.51232e+08	1.96313e+08	9.97417e+08	9.93163e+07	1.49868e+08	4.80904e+06	BP:protein glycosylationCC:integral component of membrane;CC:oligosaccharyltransferase complexMF:dolichyl-diphosphooligosaccharide-protein glycotransferase activity	GO:0006486GO:0016021;GO:0008250GO:0004579	------	------	------	------	------
O43263	RNA editing deaminase 1 OS=Homo sapiens OX=9606 GN=hRED1 PE=4 SV=1	2.047	1.034	0.03129	up	yes	234000000	114300000	7.4186e+07	1.58395e+07	9.45817e+07	1.65e+08	1.63705e+08	5.86983e+07	6.54379e+08	7.98984e+07	1.16831e+08	1.34025e+08	6.67897e+07	1.39394e+08	2.85418e+07	1.55821e+08	7.03647e+07	3.58677e+07	3.84017e+07	2.67918e+07	0	26563372	1.20431e+08	1.34091e+08	3.57831e+08	9.62063e+07	0	2.07175e+08	0	0	3.73499e+08	2.56643e+08	1.24345e+08	8.60464e+07	4.407e+08	1.6313e+08	BP:negative regulation of cell migration;BP:positive regulation of viral genome replication;BP:negative regulation of protein kinase activity by regulation of protein phosphorylation;BP:neuromuscular process controlling posture;BP:multicellular organism growth;BP:neuromuscular synaptic transmission;BP:innervation;BP:RNA processing;BP:base conversion or substitution editing;BP:spinal cord ventral …	GO:0030336;GO:0045070;GO:0044387;GO:0050884;GO:0035264;GO:0007274;GO:0060384;GO:0006396;GO:0016553;GO:0021965;GO:0008285;GO:0045087;GO:0061744;GO:0021610;GO:0021618;GO:0051607;GO:0051726;GO:0097049;GO:0006382;GO:0060415;GO:0006397GO:0005737;GO:0005634;GO:0005654;GO:0005730;GO:0005829GO:0008251;GO:0046872;GO:0004000;GO:0003726;GO:0003725;GO:0003723;GO:0003729	K13194	ADARB	------	------	------
P30273	High affinity immunoglobulin epsilon receptor subunit gamma OS=Homo sapiens OX=9606 GN=FCER1G PE=1 SV=1	4.828	2.271	0.01831	up	yes	282600000	58530000	1.50905e+07	3.12516e+08	5.31068e+07	0	8.31987e+06	3.98473e+06	5.5967e+07	6.33763e+07	8.03783e+07	0	0	9.81678e+06	1.32503e+07	5.32081e+06	0	0	2.09035e+08	3.74512e+06	8.80879e+07	2.27278e+07	3.56641e+07	1.45735e+07	0	0	5.19605e+07	1.54048e+07	6.77302e+07	8.17699e+08	1.69648e+08	2.99788e+08	1.03315e+09	1.53141e+08	2.09337e+08	8.5984e+06	BP:interleukin-2 production;BP:blood coagulation;BP:neutrophil degranulation;BP:leukocyte migration;BP:defense response to bacterium;BP:positive regulation of phagocytosis;BP:neutrophil activation involved in immune response;BP:immunoglobulin mediated immune response;BP:Fc receptor mediated stimulatory signaling pathway;BP:positive regulation of protein localization to cell surface;BP:protein hom…	GO:0032623;GO:0007596;GO:0043312;GO:0050900;GO:0042742;GO:0050766;GO:0002283;GO:0016064;GO:0002431;GO:2000010;GO:0051260;GO:0043306;GO:0001805;GO:0002554;GO:0010543;GO:0038156;GO:0032760;GO:0030593;GO:0019886;GO:0032765;GO:0045087;GO:0030316;GO:0006911;GO:0032753;GO:0002292;GO:0072659;GO:0030168;GO:0038094;GO:0038095;GO:0031623;GO:0007229;GO:0042590;GO:0001798;GO:0001812;GO:0032755;GO:0033026;GO:…	K07983	FCER1G	hsa04611;hsa04650;hsa05310;hsa04071;hsa04072;hsa04664;hsa05152	Platelet activation;Natural killer cell mediated cytotoxicity;Asthma;Sphingolipid signaling pathway;Phospholipase D signaling pathway;Fc epsilon RI signaling pathway;Tuberculosis	------
Q10567	AP-1 complex subunit beta-1 OS=Homo sapiens OX=9606 GN=AP1B1 PE=1 SV=2	4.11	2.039	0.0253	up	yes	273700000	66590000	1.27433e+08	2.93703e+08	0	1.37123e+08	2.65936e+07	9.09457e+07	3.85493e+07	1.65051e+07	2.14718e+07	3.08851e+07	7.8338e+06	3.78054e+07	4.33133e+07	1.37716e+07	3.56855e+07	1.07686e+08	9.81048e+07	1.45899e+07	1.72767e+07	4643251	2.02732e+08	3.16466e+07	1.2591e+07	0	1.12239e+08	0	3.36876e+08	2.22707e+08	1.35461e+09	9.05032e+07	1.96615e+08	2.88735e+08	1.21695e+08	807504	BP:heart development;BP:vesicle-mediated transport;BP:antigen processing and presentation of exogenous peptide antigen via MHC class II;BP:determination of left/right symmetry;BP:regulation of defense response to virus by virus;BP:intracellular protein transportCC:clathrin-coated vesicle membrane;CC:cytosol;CC:Golgi apparatus;CC:Golgi membrane;CC:cytoplasmic vesicle membrane;CC:trans-Golgi networ…	GO:0007507;GO:0016192;GO:0019886;GO:0007368;GO:0050690;GO:0006886GO:0030665;GO:0005829;GO:0005794;GO:0000139;GO:0030659;GO:0032588;GO:0005765;GO:0030131;GO:0043231GO:0019901;GO:0030276	K12392	AP1B1	hsa04142	Lysosome	COG5096
P54577	Tyrosine--tRNA ligase, cytoplasmic OS=Homo sapiens OX=9606 GN=YARS1 PE=1 SV=4	4.034	2.012	0.04785	up	yes	264700000	65620000	5.14486e+07	3.88522e+08	1.19539e+07	3.73521e+07	0	1.63606e+07	6.51602e+07	2.02704e+07	6.74596e+06	2.86121e+07	7.03334e+06	4.60619e+07	3.68614e+07	8.77891e+06	2.51395e+07	1.24105e+08	1.30505e+08	2.418e+06	3.92749e+07	0	2.31563e+08	3.425e+07	6.20485e+06	3.21632e+07	8.11946e+07	1.2114e+08	5.5786e+08	1.62913e+08	1.40278e+09	3.61406e+07	4.23862e+08	7.41814e+07	1.36436e+07	0	BP:tyrosyl-tRNA aminoacylation;BP:apoptotic process;BP:tRNA aminoacylation for protein translationCC:cytoplasm;CC:extracellular space;CC:cytosol;CC:aminoacyl-tRNA synthetase multienzyme complex;CC:nuclear bodyMF:interleukin-8 receptor binding;MF:tRNA binding;MF:RNA binding;MF:tyrosine-tRNA ligase activity;MF:ATP binding	GO:0006437;GO:0006915;GO:0006418GO:0005737;GO:0005615;GO:0005829;GO:0017101;GO:0016604GO:0005153;GO:0000049;GO:0003723;GO:0004831;GO:0005524	K01866	YARS, tyrS	hsa00970	Aminoacyl-tRNA biosynthesis	COG0073;COG0162
P04003	C4b-binding protein alpha chain OS=Homo sapiens OX=9606 GN=C4BPA PE=1 SV=2	3.958	1.985	0.01067	up	yes	261700000	66120000	2.20307e+07	4.78976e+07	2.08978e+07	6.85982e+07	5.99163e+06	0	3.65954e+08	1.90705e+07	0	1.11383e+07	2.20513e+07	8.52642e+07	0	2.85459e+07	7.98354e+07	8.28741e+06	1.70345e+07	1.57473e+07	1.25886e+08	22252706	9.86368e+07	1.91158e+08	8.0459e+08	8.48181e+06	5.61663e+06	1.12034e+08	1.40613e+08	3.62045e+08	7.56655e+07	5.10886e+07	8.21698e+08	4.18142e+08	3.31575e+08	8.66849e+06	BP:regulation of complement activation;BP:innate immune response;BP:positive regulation of protein catabolic process;BP:regulation of opsonization;BP:complement activation, classical pathway;BP:negative regulation of complement activation, classical pathwayCC:extracellular space;CC:blood microparticle;CC:extracellular region;CC:plasma membrane;CC:other organism cellMF:RNA binding	GO:0030449;GO:0045087;GO:0045732;GO:1903027;GO:0006958;GO:0045959GO:0005615;GO:0072562;GO:0005576;GO:0005886;GO:0044216GO:0003723	K04002	C4BPA	hsa05133;hsa04610	Pertussis;Complement and coagulation cascades	------
F2Z2T0	Rab-like protein 6 OS=Homo sapiens OX=9606 GN=RABL6 PE=1 SV=1	8.437	3.077	0.04394	up	yes	292500000	34670000	1.37571e+07	5.93149e+07	1.97226e+07	0	2.34771e+07	0	0	0	1.30408e+08	0	6.60528e+07	0	3.65076e+07	6.08166e+06	1.45691e+07	1.21806e+07	1.91199e+07	2.50511e+07	5.31842e+07	31692768	1.47679e+07	2.89043e+07	8.99681e+07	1.0303e+08	3.0509e+07	2.80107e+08	7.25673e+07	2.60321e+08	9.45809e+07	1.80861e+08	1.73174e+09	0	2.76358e+07	3.45836e+08	CC:cytoplasm;CC:centrosome;CC:cytosol;CC:nucleusMF:GTP binding	GO:0005737;GO:0005813;GO:0005829;GO:0005634GO:0005525	------	------	------	------	------
Q7LDG7	RAS guanyl-releasing protein 2 OS=Homo sapiens OX=9606 GN=RASGRP2 PE=1 SV=1	4.052	2.019	0.02276	up	yes	261500000	64540000	1.54752e+07	5.21754e+08	2.1198e+07	1.48457e+08	4.409e+06	8.25569e+07	1.26191e+08	6.01858e+06	2.40697e+07	0	1.68042e+07	1.61259e+07	2.08197e+07	8.74735e+07	1.15023e+07	2.2812e+07	0	1.81638e+07	8.81175e+07	2.41924e+07	2.20036e+07	1.27065e+07	0	2.38224e+07	3.91609e+07	3.27767e+08	6.42109e+08	7.93838e+07	0	2.36197e+07	9.34128e+08	2.72628e+08	1.06859e+07	0	BP:positive regulation of GTPase activity;BP:cellular response to calcium ion;BP:regulation of cell growth;BP:Ras protein signal transduction;BP:small GTPase mediated signal transduction;BP:signal transductionCC:cytosol;CC:neuron projection;CC:plasma membrane;CC:synapse;CC:ruffle membrane;CC:cell junctionMF:diacylglycerol binding;MF:guanyl-nucleotide exchange factor activity;MF:lipid binding;MF:c…	GO:0043547;GO:0071277;GO:0001558;GO:0007265;GO:0007264;GO:0007165GO:0005829;GO:0043005;GO:0005886;GO:0045202;GO:0032587;GO:0030054GO:0019992;GO:0005085;GO:0008289;GO:0005509	K12361	RASGRP2	hsa04611;hsa05200;hsa04015;hsa04014;hsa04010;hsa04062	Platelet activation;Pathways in cancer;Rap1 signaling pathway;Ras signaling pathway;MAPK signaling pathway;Chemokine signaling pathway	------
O00115	Deoxyribonuclease-2-alpha OS=Homo sapiens OX=9606 GN=DNASE2 PE=1 SV=2	0.2606	-1.94	0.01949	down	yes	67260000	258100000	0	0	2.80415e+08	0	1.63455e+08	2.62026e+07	0	5.04407e+08	7.44367e+08	2.4468e+08	3.06347e+08	7.72407e+07	8.07693e+08	2.21501e+08	2.20305e+08	9.06694e+07	2.27269e+08	1.86303e+07	4.78829e+06	380397288	0	6.892e+07	5.38707e+07	1.12939e+08	5.38701e+07	1.31253e+08	0	5.96487e+07	1.39839e+07	1.06203e+08	0	1.07339e+08	2.50186e+07	8.46531e+06	BP:regulation of immune response;BP:erythrocyte differentiation;BP:DNA catabolic process, endonucleolytic;BP:apoptotic DNA fragmentation;BP:DNA metabolic processCC:extracellular exosome;CC:lysosomeMF:deoxyribonuclease II activity;MF:DNA binding	GO:0050776;GO:0030218;GO:0000737;GO:0006309;GO:0006259GO:0070062;GO:0005764GO:0004531;GO:0003677	K01158	DNASE2	hsa04142	Lysosome	------
P49908	Selenoprotein P OS=Homo sapiens OX=9606 GN=SELENOP PE=1 SV=3	2.7	1.433	0.03236	up	yes	234300000	86770000	5.38363e+07	1.23657e+08	3.88884e+07	4.6418e+07	5.02575e+07	3.13566e+07	4.41801e+07	4.76512e+07	2.33599e+07	1.28031e+08	5.47483e+07	3.34997e+07	1.60364e+08	2.37876e+08	5.1351e+07	2.97928e+07	6.24183e+08	1.40734e+07	7.02947e+06	7.19179e+07	9.50869e+06	2.70518e+07	2.1881e+08	3.96978e+07	4.43564e+07	3.62665e+08	0	2.40336e+07	7.05902e+08	6.13212e+07	9.04968e+07	6.5672e+08	3.04232e+08	6.87853e+07	BP:locomotory behavior;BP:brain development;BP:platelet degranulation;BP:sexual reproduction;BP:response to oxidative stress;BP:post-embryonic development;BP:response to selenium ion;BP:selenium compound metabolic process;BP:regulation of growthCC:extracellular space;CC:extracellular region;CC:platelet dense granule lumen;CC:extracellular exosomeMF:selenium binding	GO:0007626;GO:0007420;GO:0002576;GO:0019953;GO:0006979;GO:0009791;GO:0010269;GO:0001887;GO:0040008GO:0005615;GO:0005576;GO:0031089;GO:0070062GO:0008430	------	------	------	------	------
B2R6Q2	Alkaline phosphatase OS=Homo sapiens OX=9606 PE=2 SV=1	0.3919	-1.351	0.04372	down	yes	89400000	228100000	8.52989e+08	3.25095e+08	1.11151e+07	0	3.37955e+07	1.97275e+08	3.72926e+08	3.29709e+08	2.19521e+08	2.59948e+08	4.35694e+07	3.22317e+08	5.15423e+07	5.69134e+07	4.49472e+08	2.94734e+08	1.08777e+08	2.44181e+08	4.31855e+08	1.34637e+08	3.99321e+06	4.53554e+07	1.57988e+08	1.64125e+07	4.93754e+08	6.26105e+07	3.27963e+07	9.37628e+07	1.33078e+08	2.46337e+07	5.46363e+06	3.50382e+07	6.2134e+06	1.10099e+07	BP:response to glucocorticoid;BP:cementum mineralization;BP:developmental process involved in reproduction;BP:cellular response to organic cyclic compound;BP:endochondral ossification;BP:skeletal system development;BP:response to antibiotic;BP:response to lipopolysaccharide;BP:response to vitamin D;BP:osteoblast differentiationCC:membrane;CC:extracellular exosome;CC:extracellular space;CC:extrace…	GO:0051384;GO:0071529;GO:0003006;GO:0071407;GO:0001958;GO:0001501;GO:0046677;GO:0032496;GO:0033280;GO:0001649GO:0016020;GO:0070062;GO:0005615;GO:0031012;GO:0005886;GO:0005576;GO:0065010;GO:0031225GO:0004035;GO:0016462;GO:0046872	K01077	E3.1.3.1, phoA, phoB	hsa00730;hsa00790	Thiamine metabolism;Folate biosynthesis	COG1785
P80108	Phosphatidylinositol-glycan-specific phospholipase D OS=Homo sapiens OX=9606 GN=GPLD1 PE=1 SV=3	5.246	2.391	0.02873	up	yes	264300000	50380000	2.24857e+07	9.89841e+07	1.34648e+08	2.09569e+07	1.40286e+07	1.47814e+07	1.83527e+08	3.67137e+07	2.61764e+07	4.68537e+06	0	6.26057e+07	2.87696e+06	1.39062e+07	3.08733e+07	6.52394e+07	5.44382e+07	1.34191e+07	1.18017e+08	4.62643e+06	6.50627e+07	6.99696e+07	3.79412e+08	6.3634e+07	1.57139e+07	2.23037e+08	1.67441e+07	3.82542e+07	5.64687e+08	2.46901e+07	1.75751e+08	1.50843e+09	7.92034e+06	1.53095e+08	BP:positive regulation of insulin secretion involved in cellular response to glucose stimulus;BP:positive regulation of membrane protein ectodomain proteolysis;BP:positive regulation of secretion;BP:cellular response to drug;BP:positive regulation of glucose metabolic process;BP:ossification;BP:cellular response to insulin stimulus;BP:response to glucose;BP:positive regulation of triglyceride bio…	GO:0035774;GO:0051044;GO:0051047;GO:0035690;GO:0010907;GO:0001503;GO:0032869;GO:0009749;GO:0010867;GO:0043065;GO:0002430;GO:0006501;GO:0045919;GO:0097241;GO:0006507;GO:0010897;GO:0002062;GO:0035701;GO:0002042;GO:0008285;GO:0008286;GO:0010983;GO:0071397;GO:0071277;GO:0010595;GO:0070633;GO:0071401;GO:0071467;GO:1900076;GO:0046470;GO:0010694GO:0031012;GO:0005737;GO:0070062;GO:0005576;GO:0005615;GO:0…	K01127	E3.1.4.50	hsa00563	Glycosylphosphatidylinosito	------
D6RAR4	Hepatocyte growth factor activator OS=Homo sapiens OX=9606 GN=HGFAC PE=1 SV=1	3.74	1.903	0.03741	up	yes	245300000	65580000	4.4034e+07	1.95784e+08	2.4539e+07	4.04822e+06	6.70394e+07	5.64592e+06	1.34779e+07	4.60403e+07	5.34202e+07	3.17425e+07	1.47911e+08	1.00483e+07	6.73673e+07	2.86262e+07	3.29677e+08	7.32079e+07	3.57949e+06	3.16976e+07	2.15748e+07	1.53191e+08	0	2.44372e+07	1.91162e+08	1.55667e+08	3.47137e+07	2.49608e+08	2.51479e+07	3.75542e+07	1.29877e+09	2.09557e+07	4.29958e+07	5.44086e+08	2.99795e+07	3.12531e+08	BP:proteolysisCC:rough endoplasmic reticulum;CC:extracellular space;CC:cytosol;CC:extracellular regionMF:serine-type endopeptidase activity;MF:serine-type peptidase activity	GO:0006508GO:0005791;GO:0005615;GO:0005829;GO:0005576GO:0004252;GO:0008236	K09631	HGFAC	------	------	COG5640
Q5T5C7	Serine--tRNA ligase, cytoplasmic OS=Homo sapiens OX=9606 GN=SARS1 PE=1 SV=1	2.072	1.051	0.03497	up	yes	203800000	98380000	1.72092e+08	2.66251e+07	4.27607e+07	7.91381e+07	3.6776e+07	7.97943e+07	3.73183e+07	2.07514e+07	4.51812e+07	1.97827e+08	9.27689e+07	8.45614e+07	1.8493e+08	5.76109e+07	1.66273e+08	1.5204e+08	2.29146e+08	5.09218e+07	3.57501e+07	109582387	1.98752e+08	6.37169e+07	1.7214e+08	8.9908e+07	1.76398e+08	1.11197e+07	3.40857e+08	1.69282e+08	0	3.60457e+07	7.60943e+07	7.05389e+08	6.26935e+07	4.01425e+08	BP:seryl-tRNA aminoacylationCC:cytosolMF:serine-tRNA ligase activity;MF:ATP binding	GO:0006434GO:0005829GO:0004828;GO:0005524	------	------	------	------	COG0172
Q969Q5	Ras-related protein Rab-24 OS=Homo sapiens OX=9606 GN=RAB24 PE=1 SV=1	3.202	1.679	0.03026	up	yes	228600000	71390000	2.25164e+07	2.81187e+08	6.12652e+06	0	1.9893e+07	0	3.53494e+08	0	0	5.0384e+06	1.52929e+08	2.39113e+07	2.41561e+07	0	2.33279e+07	1.50542e+07	7.1192e+07	0	3.61157e+07	19122956	1.67458e+07	0	0	6.04122e+08	8.93769e+07	0	1.17175e+08	9.24348e+07	6.38706e+07	0	2.2244e+08	0	9.00431e+07	5.49084e+08	BP:autophagy;BP:neutrophil degranulation;BP:Rab protein signal transduction;BP:intracellular protein transportCC:secretory granule membrane;CC:cytosol;CC:autophagosome;CC:endocytic vesicle;CC:plasma membrane;CC:endosomeMF:GTPase activity;MF:GTP binding	GO:0006914;GO:0043312;GO:0032482;GO:0006886GO:0030667;GO:0005829;GO:0005776;GO:0030139;GO:0005886;GO:0005768GO:0003924;GO:0005525	K07912	RAB24	------	------	------
P37268	Squalene synthase OS=Homo sapiens OX=9606 GN=FDFT1 PE=1 SV=1	8.598	3.104	0.01698	up	yes	266700000	31020000	6.34264e+06	6.48122e+07	6.08976e+06	2.72788e+07	7.63006e+06	1.84615e+07	671074	5.86996e+06	9.13114e+06	3.30266e+07	2.08975e+07	5.98057e+07	3.45677e+06	6.1224e+07	2.68913e+07	5.23567e+07	4.51234e+07	5.86116e+07	6.84268e+07	2.01409e+06	1.43418e+07	9.00201e+07	1.00673e+07	9.19889e+06	2.31922e+07	3.95004e+07	8.70518e+07	1.30016e+09	1.05498e+09	5.84588e+06	1.58517e+08	1.00016e+08	4.0696e+08	4.92894e+06	BP:regulation of lipid metabolic process;BP:cholesterol biosynthetic process;BP:steroid biosynthetic process;BP:ergosterol biosynthetic process;BP:regulation of cholesterol biosynthetic process;BP:farnesyl diphosphate metabolic processCC:endoplasmic reticulum;CC:integral component of membrane;CC:endoplasmic reticulum membraneMF:farnesyl-diphosphate farnesyltransferase activity;MF:squalene synthas…	GO:0019216;GO:0006695;GO:0006694;GO:0006696;GO:0045540;GO:0045338GO:0005783;GO:0016021;GO:0005789GO:0004310;GO:0051996;GO:0046872	K00801	FDFT1	hsa00100	Steroid biosynthesis	COG1562
A0A5C2GF48	IG c1070_heavy_IGHV3-74_IGHD2-15_IGHJ2 (Fragment) OS=Homo sapiens OX=9606 PE=2 SV=1	4.147	2.052	0.01748	up	yes	238600000	57530000	3.70777e+07	0	0	3.64887e+07	1.89801e+08	2.31652e+07	0	3.35094e+07	4.79924e+07	3.24412e+07	5.8399e+07	1.89026e+07	3.62197e+07	9.96235e+07	9.92032e+07	5.50495e+06	0	0	0	87035940	0	0	4.46025e+08	2.69586e+08	0	8.92112e+07	0	1.3959e+07	1.30859e+07	2.57192e+07	5.32793e+07	0	6.44693e+08	5.91697e+08	------	------	------	------	------	------	------
Q9Y5L0	Transportin-3 OS=Homo sapiens OX=9606 GN=TNPO3 PE=1 SV=3	4.816	2.268	0.001886	up	yes	243200000	50500000	2.23705e+07	3.22187e+08	2.24594e+07	6.43744e+07	4.79598e+07	1.76761e+07	1.81144e+08	1.93566e+07	1.44357e+07	5.5078e+06	4.4442e+07	1.65119e+07	0	8.07387e+06	2.34088e+07	3.37886e+07	5.98831e+06	1.25e+07	8.94097e+07	1.73452e+07	7.69594e+07	1.45077e+07	0	0	5.84968e+07	1.34774e+07	1.95692e+08	2.4769e+08	6.51571e+08	3.1992e+07	4.17059e+08	5.22954e+08	4.98448e+07	0	BP:protein import into nucleusCC:cytoplasm;CC:intracellular membrane-bounded organelle;CC:nucleusMF:nuclear import signal receptor activity;MF:identical protein binding	GO:0006606GO:0005737;GO:0043231;GO:0005634GO:0061608;GO:0042802	K15436	TRPO3, MTR10	------	------	------
Q6NVI2	CASP8 protein OS=Homo sapiens OX=9606 GN=CASP8 PE=1 SV=1	5.399	2.433	0.03517	up	yes	247700000	45880000	1.44107e+07	2.3571e+08	2.34154e+07	0	3.80308e+07	0	1.81171e+08	3.4418e+06	1.20827e+07	3.18056e+07	0	2.01018e+07	4.36504e+07	8.20937e+06	3.58328e+07	3.68305e+07	3.89055e+07	7.30108e+06	2.35264e+07	6.04106e+06	6.53897e+07	0	0	0	2.62255e+07	1.53754e+07	5.76525e+07	6.70035e+07	9.87751e+08	1.35329e+07	9.39807e+07	7.20326e+08	0	0	BP:activation of cysteine-type endopeptidase activity;BP:activation of cysteine-type endopeptidase activity involved in apoptotic process;BP:apoptotic process;BP:activation of cysteine-type endopeptidase activity involved in apoptotic signaling pathway;BP:regulation of apoptotic processCC:cytoplasm;CC:cytoskeleton;CC:cytosol;CC:cell body;CC:CD95 death-inducing signaling complex;CC:nucleoplasmMF:c…	GO:0097202;GO:0006919;GO:0006915;GO:0097296;GO:0042981GO:0005737;GO:0005856;GO:0005829;GO:0044297;GO:0031265;GO:0005654GO:0097153;GO:0097199;GO:0004197;GO:0008234	------	------	------	------	------
Q96LJ7	Dehydrogenase/reductase SDR family member 1 OS=Homo sapiens OX=9606 GN=DHRS1 PE=1 SV=1	13.1	3.711	0.04674	up	yes	271600000	20740000	3.60706e+07	1.3351e+07	0	7.49668e+07	0	1.71628e+07	2.64996e+07	0	0	2.93251e+06	0	4.60329e+06	0	0	3.20465e+06	2.85481e+07	0	1.65903e+06	4.26579e+06	0	3.56224e+07	0	0	0	3.30717e+07	0	2.01449e+08	2.77755e+07	8.95675e+08	1.3385e+07	1.59918e+07	9.65217e+08	1.99479e+07	0	CC:endoplasmic reticulumMF:oxidoreductase activity	GO:0005783GO:0016491	K11163	DHRS1	------	------	COG1028;COG1028
Q15125	3-beta-hydroxysteroid-Delta(8),Delta(7)-isomerase OS=Homo sapiens OX=9606 GN=EBP PE=1 SV=3	2.27	1.183	0.02249	up	yes	201000000	88530000	6.19149e+07	2.14913e+08	3.42615e+07	2.53268e+08	0	5.54242e+07	3.31581e+07	0	9.84145e+07	2.53979e+07	6.87135e+06	0	0	0	0	1.22444e+08	3.3928e+07	0	1.67786e+08	14837163	1.30242e+08	7.50703e+07	0	0	1.58255e+08	5.13171e+07	2.80352e+08	1.88559e+08	3.41714e+07	2.45953e+08	5.35521e+08	2.04263e+08	1.10914e+08	0	BP:sterol biosynthetic process;BP:cholesterol biosynthetic process via lathosterol;BP:cholesterol biosynthetic process via desmosterol;BP:skeletal system development;BP:sterol metabolic process;BP:cholesterol biosynthetic process;BP:hemopoiesis;BP:cholesterol metabolic processCC:cytoplasmic vesicle;CC:integral component of membrane;CC:endoplasmic reticulum membrane;CC:integral component of plasma…	GO:0016126;GO:0033490;GO:0033489;GO:0001501;GO:0016125;GO:0006695;GO:0030097;GO:0008203GO:0031410;GO:0016021;GO:0005789;GO:0005887;GO:0005635;GO:0005783GO:0000247;GO:0047750;GO:0004888;GO:0042910;GO:0004769	K01824	EBP	hsa00100	Steroid biosynthesis	------
Q13938	Calcyphosin OS=Homo sapiens OX=9606 GN=CAPS PE=1 SV=2	2.367	1.243	0.02821	up	yes	202200000	85430000	1.2132e+08	6.76222e+07	2.48803e+07	1.55451e+06	1.1747e+07	3.41432e+06	0	5.92946e+07	5.0854e+07	3.35491e+07	7.26937e+07	2.91878e+08	3.12628e+08	2.00406e+06	4.62216e+07	2.9343e+08	1.06774e+08	1.13399e+08	7.73745e+07	6.46e+07	3.61554e+07	2.63639e+06	3.7943e+07	2.61284e+07	3.21748e+08	0	3.6692e+07	3.84494e+08	5.37216e+08	3.02735e+08	6.31271e+07	2.92119e+08	1.98829e+07	0	BP:intracellular signal transductionCC:cytoplasm;CC:vesicleMF:calcium ion binding	GO:0035556GO:0005737;GO:0031982GO:0005509	------	------	------	------	------
O75223	Gamma-glutamylcyclotransferase OS=Homo sapiens OX=9606 GN=GGCT PE=1 SV=1	0.3069	-1.704	0.03714	down	yes	66960000	218200000	1.6739e+08	2.68538e+07	5.2652e+08	1.25879e+08	1.64848e+07	2.08635e+08	0	4.8768e+08	5.70065e+08	1.9816e+08	4.92124e+07	2.59562e+08	2.37889e+07	0	6.81676e+08	1.52109e+08	1.34092e+08	9.79266e+07	1.6011e+08	41562968	0	0	2.54665e+08	5.81372e+06	7.62213e+06	9.46132e+06	4.64158e+07	1.96386e+08	0	5.75067e+07	0	2.04412e+07	6.16479e+07	9.60044e+06	BP:release of cytochrome c from mitochondria;BP:glutathione biosynthetic processCC:extracellular exosome;CC:cytosolMF:transferase activity;MF:gamma-glutamylcyclotransferase activity;MF:protein homodimerization activity	GO:0001836;GO:0006750GO:0070062;GO:0005829GO:0016740;GO:0003839;GO:0042803	K00682	GGCT	hsa00480	Glutathione metabolism	------
E7EQG2	Eukaryotic initiation factor 4A-II OS=Homo sapiens OX=9606 GN=EIF4A2 PE=1 SV=1	1.913	0.9358	0.03733	up	yes	184100000	96260000	1.30101e+08	3.09111e+08	2.00848e+07	1.69071e+08	0	7.49496e+07	1.36731e+07	2.60809e+07	4.06792e+07	1.02722e+08	1.69733e+07	1.15534e+08	1.02809e+08	7.62195e+06	1.36555e+08	1.47381e+08	1.87889e+08	4.18796e+07	1.03772e+08	3.86823e+07	2.01155e+08	3.47279e+07	4.64553e+07	1.1175e+07	1.38404e+08	4.22197e+08	4.06759e+08	2.28087e+08	3.50873e+08	8.71785e+07	2.21608e+08	4.80772e+07	6.40868e+07	0	BP:negative regulation of RNA-directed RNA polymerase activity;BP:cellular response to leukemia inhibitory factor;BP:regulation of translational initiation;BP:viral process;BP:translational initiationCC:eukaryotic translation initiation factor 4F complex;CC:perinuclear region of cytoplasm;CC:cytosolMF:nucleic acid binding;MF:helicase activity;MF:RNA binding;MF:ATPase activity;MF:ATP binding;MF:tr…	GO:1900260;GO:1990830;GO:0006446;GO:0016032;GO:0006413GO:0016281;GO:0048471;GO:0005829GO:0003676;GO:0004386;GO:0003723;GO:0016887;GO:0005524;GO:0003743	K03257	EIF4A	hsa03013	RNA transport	COG0513
Q59GW5	Tripartite motif-containing 25 variant (Fragment) OS=Homo sapiens OX=9606 PE=2 SV=1	2.336	1.224	0.01243	up	yes	196200000	83990000	1.02266e+08	4.94264e+08	1.81208e+06	9.58196e+07	2.76121e+07	1.18801e+08	5.01562e+07	3.86674e+07	3.73342e+07	8.40814e+07	3.2003e+06	5.84633e+07	2.03063e+07	5.90716e+07	3.46461e+07	9.27182e+07	1.13855e+08	1.08045e+07	1.87008e+08	31845342	1.46177e+08	3.89363e+07	7.47801e+07	2.01199e+08	9.49227e+07	2.80569e+07	3.19567e+08	3.36834e+08	2.73885e+08	8.1986e+07	4.92944e+08	2.04028e+08	3.89118e+07	2.06838e+08	BP:negative regulation of viral release from host cell;BP:regulation of viral release from host cell;BP:regulation of viral entry into host cell;BP:negative regulation of viral entry into host cell;BP:response to vitamin D;BP:cellular response to leukemia inhibitory factor;BP:positive regulation of I-kappaB kinase/NF-kappaB signaling;BP:innate immune response;BP:interferon-gamma-mediated signalin…	GO:1902187;GO:1902186;GO:0046596;GO:0046597;GO:0033280;GO:1990830;GO:0043123;GO:0045087;GO:0060333;GO:0032480;GO:0030433;GO:0043627;GO:0051092;GO:0051091;GO:0051607;GO:0019985;GO:0006513;GO:0006511;GO:0016032GO:0016604;GO:0005654;GO:0005829GO:0008270;GO:0061630;GO:0046872;GO:0016874;GO:0045296;GO:0003723	K10652	TRIM25, EFP	hsa05164;hsa04064;hsa04622	Influenza A;NF-kappa B signaling pathway;RIG-I-like receptor signaling pathway	------
P27169	Serum paraoxonase/arylesterase 1 OS=Homo sapiens OX=9606 GN=PON1 PE=1 SV=3	2.888	1.53	0.01783	up	yes	202700000	70180000	8.39672e+07	2.30757e+08	8.68477e+07	5.02108e+07	1.18544e+07	0	1.8961e+08	2.13552e+06	7.92731e+06	0	5.82006e+06	3.40676e+07	5.19571e+07	2.25645e+07	6.11534e+07	1.58629e+08	7.88699e+06	8.78851e+06	2.17597e+07	1.24195e+07	1.4082e+07	3.41098e+08	4.13188e+08	1.00063e+07	1.92179e+07	3.08984e+07	3.48151e+07	2.95764e+07	3.59311e+08	2.70198e+08	6.36944e+08	8.2875e+07	3.86258e+08	1.59325e+08	BP:positive regulation of transporter activity;BP:organophosphate catabolic process;BP:response to toxic substance;BP:positive regulation of cholesterol efflux;BP:lipoxygenase pathway;BP:response to fluoride;BP:cholesterol metabolic process;BP:carboxylic acid catabolic process;BP:positive regulation of binding;BP:response to nutrient levels;BP:phosphatidylcholine metabolic process;BP:aromatic com…	GO:0032411;GO:0046434;GO:0009636;GO:0010875;GO:0019372;GO:1902617;GO:0008203;GO:0046395;GO:0051099;GO:0031667;GO:0046470;GO:0019439;GO:0070542GO:0070062;GO:0005615;GO:0072562;GO:0034364;GO:0034366;GO:0043231;GO:0005576GO:0004064;GO:0005543;GO:0005509;GO:0102007;GO:0042803;GO:0004063	K01045	PON	------	------	------
Q562L9	Actin-like protein (Fragment) OS=Homo sapiens OX=9606 GN=ACT PE=4 SV=1	3.524	1.817	0.03089	up	yes	204100000	57920000	4.59678e+07	2.83322e+08	0	0	8.80228e+06	2.88224e+07	1.7211e+08	0	6.63371e+07	3.79636e+07	2.29679e+07	5.51157e+07	0	5.6532e+07	4.40312e+07	6.50868e+07	1.01684e+07	1.15353e+07	3.11735e+07	33384604	0	1.12933e+07	4.0712e+07	7.27092e+07	9.65696e+07	8.29996e+07	6.5752e+07	8.29997e+07	9.0817e+07	8.6521e+08	2.00372e+08	5.29519e+08	1.58733e+07	3.05978e+08	BP:cellular response to cytochalasin B;BP:membrane organization;BP:substantia nigra development;BP:synaptic vesicle endocytosis;BP:negative regulation of protein binding;BP:ATP-dependent chromatin remodeling;BP:positive regulation of gene expression, epigenetic;BP:protein deubiquitination;BP:regulation of protein localization to plasma membrane;BP:axonogenesis;BP:ephrin receptor signaling pathway…	GO:0072749;GO:0061024;GO:0021762;GO:0048488;GO:0032091;GO:0043044;GO:0045815;GO:0016579;GO:1903076;GO:0007409;GO:0048013;GO:0001895;GO:0034329;GO:0038096;GO:0051621;GO:0048870;GO:0022898;GO:0000079;GO:0051623;GO:0098974;GO:0070527GO:0005829;GO:0015629;GO:0016020;GO:0036464;GO:0045202;GO:0005925;GO:0005737;GO:0070062;GO:0005634;GO:0097433;GO:0072562;GO:0098871;GO:0005654;GO:0030424;GO:0005856;GO:0…	K05692	ACTB_G1	hsa05132;hsa05131;hsa05130;hsa04611;hsa04530;hsa04670;hsa04145;hsa04510;hsa05410;hsa05412;hsa05414;hsa04921;hsa05416;hsa05164;hsa04210;hsa05100;hsa05205;hsa04015;hsa04520;hsa04390;hsa04919;hsa04810;hsa05418;hsa05110	Salmonella infection;Shigellosis;Pathogenic Escherichia coli infection;Platelet activation;Tight junction;Leukocyte transendothelial migration;Phagosome;Focal adhesion;Hypertrophic cardiomyopath;Arrhythmogenic right ventricular cardiomyopath;Dilated cardiomyopathy;Oxytocin signaling pathway;Viral myocarditis;Influenza A;Apoptosis;Bacterial invasion of epithelial cells;Proteoglycans in cancer;Rap1…	------
Q6FHH6	LANCL1 protein (Fragment) OS=Homo sapiens OX=9606 GN=LANCL1 PE=2 SV=1	2.231	1.158	0.01277	up	yes	180500000	80910000	1.20395e+08	1.94594e+08	3.12485e+07	1.42074e+08	3.33348e+07	9.30164e+07	0	7.7467e+06	7.59097e+07	9.95853e+07	2.45533e+07	9.59258e+07	4.94505e+07	0	1.36832e+08	1.56127e+08	1.25532e+08	2.16326e+07	8.9575e+07	18103508	9.27611e+07	9.80084e+06	5.00095e+07	1.1907e+07	2.10077e+08	0	1.69503e+08	3.02825e+08	3.7373e+07	1.30776e+08	4.8544e+08	3.1804e+08	8.87294e+07	0	BP:regulation of neuron apoptotic process;BP:regulation of oxidative stress-induced neuron death;BP:G-protein coupled receptor signaling pathwayCC:cytoplasm;CC:integral component of plasma membrane;CC:plasma membraneMF:G-protein coupled receptor activity;MF:glutathione transferase activity;MF:SH3 domain binding;MF:catalytic activity;MF:zinc ion binding;MF:low-density lipoprotein particle receptor…	GO:0043523;GO:1903203;GO:0007186GO:0005737;GO:0005887;GO:0005886GO:0004930;GO:0004364;GO:0017124;GO:0003824;GO:0008270;GO:0050750;GO:0043295	------	------	------	------	------
B3KW34	Protein YIPF OS=Homo sapiens OX=9606 PE=2 SV=1	3.555	1.83	0.005215	up	yes	198200000	55760000	3.37061e+07	8.90898e+07	2.10106e+07	2.1206e+08	1.26369e+08	3.37055e+07	2.71898e+07	4.49021e+07	3.04084e+07	3.62703e+06	1.80068e+08	4.23155e+06	0	0	6.70221e+06	5.22199e+07	1.05949e+07	1.19194e+08	5.91649e+07	33118028	2.03915e+07	7.37002e+06	3.96344e+08	6.32306e+08	8.31282e+07	2.77847e+08	5.52155e+07	2.04009e+07	2.29354e+08	3.75568e+07	2.18077e+08	1.14263e+07	1.65614e+07	4.00524e+08	BP:regulation of ER to Golgi vesicle-mediated transport;BP:protein transport;BP:vesicle-mediated transportCC:endoplasmic reticulum exit site;CC:endoplasmic reticulum;CC:Golgi apparatus;CC:integral component of membrane;CC:endoplasmic reticulum membrane;CC:nucleoplasm;CC:nuclear outer membrane-endoplasmic reticulum membrane network;CC:intracellular membrane-bounded organelle;CC:ER to Golgi transpo…	GO:0060628;GO:0015031;GO:0016192GO:0070971;GO:0005783;GO:0005794;GO:0016021;GO:0005789;GO:0005654;GO:0042175;GO:0043231;GO:0030134	K20363	YIP1, YIPF5	------	------	COG5080
C7DUW4	Mitogen activated protein kinase kinase 3 OS=Homo sapiens OX=9606 GN=MAP2K3 PE=2 SV=1	3.538	1.823	0.02566	up	yes	196900000	55660000	5.63854e+07	3.52143e+08	8.77532e+06	1.148e+08	0	3.37519e+07	2.62517e+07	1.43157e+07	6.47191e+07	3.57562e+07	9.20204e+06	3.75473e+07	1.35231e+07	2.84309e+07	3.4788e+07	6.67203e+07	5.8617e+07	2.41437e+07	1.18849e+08	9625590	4.36118e+07	1.68392e+07	1.25074e+07	1.08152e+07	1.39473e+08	2.14527e+07	3.06631e+08	2.94028e+08	8.77196e+07	3.39154e+07	7.88792e+08	6.16029e+08	4.49575e+07	6.4836e+06	BP:activation of MAPK activity;BP:p38MAPK cascade;BP:regulation of cytokine biosynthetic process;BP:signal transduction;BP:cardiac muscle contraction;BP:signal transduction by protein phosphorylation;BP:stress-activated protein kinase signaling cascade;BP:activation of protein kinase activity;BP:positive regulation of blood vessel endothelial cell migration;BP:positive regulation of transcription…	GO:0000187;GO:0038066;GO:0042035;GO:0007165;GO:0060048;GO:0023014;GO:0031098;GO:0032147;GO:0043536;GO:0045893;GO:0006954;GO:0045860;GO:0035924GO:0005737;GO:0016020;GO:0005654;GO:0005829GO:0004674;GO:0004713;GO:0005524;GO:0019901;GO:0004708	K04432	MAP2K3, MKK3	hsa05164;hsa05145;hsa04620;hsa04912;hsa05014;hsa04015;hsa04664;hsa05169;hsa04010;hsa04668;hsa04750	Influenza A;Toxoplasmosis;Toll-like receptor signaling pathway;GnRH signaling pathway;Amyotrophic lateral sclerosi;Rap1 signaling pathway;Fc epsilon RI signaling pathway;Epstein-Barr virus infection;MAPK signaling pathway;TNF signaling pathway;Inflammatory mediator regulation of TRP channels	------
A5PLM9	Cathepsin L1 OS=Homo sapiens OX=9606 GN=CTSL1 PE=2 SV=1	0.167	-2.582	0.04136	down	yes	34420000	206100000	2.00522e+07	9.5956e+06	1.24297e+06	2.67988e+07	2.20701e+08	4.19553e+08	6.28317e+07	8.27484e+07	7.78548e+07	2.1766e+08	4.17734e+08	3.86314e+07	5.71333e+08	1.38418e+08	2.05529e+08	3.36106e+07	1.06671e+09	3.28419e+07	2.64555e+06	510055719	0	1.71433e+08	1.26971e+08	3.72634e+07	5.65548e+06	1.36553e+07	5.03121e+06	2.57214e+07	1.92666e+07	6.26262e+07	0	1.99253e+07	5.81711e+06	5.66675e+07	BP:cellular response to thyroid hormone stimulus;BP:macrophage apoptotic process;BP:toll-like receptor signaling pathway;BP:proteolysis;BP:extracellular matrix disassembly;BP:antigen processing and presentation;BP:antigen processing and presentation of exogenous peptide antigen via MHC class II;BP:proteolysis involved in cellular protein catabolic process;BP:collagen catabolic process;BP:adaptive…	GO:0097067;GO:0071888;GO:0002224;GO:0006508;GO:0022617;GO:0019882;GO:0019886;GO:0051603;GO:0030574;GO:0002250;GO:0045616GO:0043202;GO:0070062;GO:0036021;GO:0005771;GO:0062023;GO:0005886;GO:0005615;GO:0005764;GO:0005576;GO:0005634GO:0042393;GO:0097655;GO:0008234;GO:0004197;GO:0001968;GO:0043394;GO:0005518	K01365	CTSL	hsa04612;hsa05205;hsa05323;hsa05418;hsa04140;hsa04142;hsa04145;hsa04210	Antigen processing and presentation;Proteoglycans in cancer;Rheumatoid arthritis;Fluid shear stress and atherosclerosis;Autophagy - animal;Lysosome;Phagosome;Apoptosis	COG4870
Q58F09	Glucosidase I OS=Homo sapiens OX=9606 GN=GCS1 PE=2 SV=1	2.395	1.26	0.04852	up	yes	166500000	69530000	4.21311e+07	3.56883e+08	3.197e+07	3.49068e+07	0	2.84284e+07	1.2999e+08	0	1.24529e+07	1.72062e+07	4.62314e+06	6.50696e+06	3.71737e+06	4.6271e+07	9.52077e+07	8.39691e+07	8.41404e+06	3.18675e+06	1.27523e+08	7.1406e+06	3.44274e+08	5.82708e+06	1.25492e+07	1.7851e+07	3.85372e+07	1.13417e+08	1.91077e+08	1.91986e+08	3.69615e+08	3.65337e+07	5.06656e+08	2.45584e+08	1.07398e+08	0	BP:protein folding;BP:protein N-linked glycosylation;BP:oligosaccharide metabolic processCC:endoplasmic reticulum;CC:integral component of membrane;CC:membrane;CC:endoplasmic reticulum membrane;CC:extracellular exosomeMF:glucosidase activity;MF:mannosyl-oligosaccharide glucosidase activity	GO:0006457;GO:0006487;GO:0009311GO:0005783;GO:0016021;GO:0016020;GO:0005789;GO:0070062GO:0015926;GO:0004573	K01228	GCS1	hsa04141;hsa00510	Protein processing in endoplasmic reticulum;N-Glycan biosynthesis	------
E7EWE1	Ubiquitin-like modifier-activating enzyme 5 OS=Homo sapiens OX=9606 GN=UBA5 PE=1 SV=1	7.102	2.828	0.03979	up	yes	201900000	28430000	3.79744e+07	1.00412e+07	0	2.61639e+07	2.72432e+06	1.22121e+07	1.65631e+07	1.06641e+07	1.24736e+07	1.21153e+07	2.58649e+07	0	1.0047e+08	1.55811e+07	7.42048e+06	5.20846e+07	1.49921e+08	2.80399e+07	3.38657e+07	2.1987e+06	9.32846e+06	2.89304e+06	6.78164e+07	9.79373e+06	5.83377e+07	0	9.76507e+07	9.08969e+07	1.25562e+09	5.41511e+07	3.07376e+08	2.40503e+08	3.33136e+07	5.05254e+06	BP:regulation of intracellular estrogen receptor signaling pathway;BP:protein modification by small protein conjugation;BP:protein K69-linked ufmylation;BP:neuromuscular process;BP:protein ufmylation;BP:response to endoplasmic reticulum stressCC:cytoplasm;CC:Golgi apparatus;CC:intracellular membrane-bounded organelle;CC:cytosol;CC:nucleusMF:UFM1 activating enzyme activity;MF:small protein activat…	GO:0033146;GO:0032446;GO:1990592;GO:0050905;GO:0071569;GO:0034976GO:0005737;GO:0005794;GO:0043231;GO:0005829;GO:0005634GO:0071566;GO:0008641;GO:0046872;GO:0005524	K12164	UBA5, UBE1DC1	------	------	COG0476
P16150	Leukosialin OS=Homo sapiens OX=9606 GN=SPN PE=1 SV=1	4.504	2.171	0.03336	up	yes	185200000	41120000	5.40431e+06	2.301e+08	5.3657e+06	1.4928e+07	8.34121e+07	1.52509e+07	0	0	7.36087e+06	0	8.82373e+06	5.90352e+06	0	0	4.72597e+06	1.22542e+07	0	1.59092e+07	1.25157e+08	0	0	0	8.424e+06	0	4.79265e+07	0	4.14494e+07	2.99908e+08	1.64285e+08	7.75918e+07	6.81403e+08	2.85593e+08	5.99183e+07	0	BP:interferon-gamma production;BP:negative regulation of T cell proliferation;BP:cellular defense response;BP:immune response;BP:regulation of T cell activation;BP:leukocyte tethering or rolling;BP:defense response to bacterium;BP:positive regulation of tumor necrosis factor biosynthetic process;BP:negative regulation of cell adhesion;BP:regulation of T cell migration;BP:positive regulation of T …	GO:0032609;GO:0042130;GO:0006968;GO:0006955;GO:0050863;GO:0050901;GO:0042742;GO:0042535;GO:0007162;GO:2000404;GO:2000406;GO:0006935;GO:0002296;GO:0050900;GO:0007163;GO:0007165GO:0005902;GO:0016605;GO:0005615;GO:0016021;GO:0016020;GO:0009986;GO:0005887;GO:0005886;GO:0070062;GO:0001931GO:0031072;GO:0030544;GO:0004888	K06477	SPN, CD43	hsa04514;hsa05169	Cell adhesion molecule;Epstein-Barr virus infection	------
Q15369	Elongin-C OS=Homo sapiens OX=9606 GN=ELOC PE=1 SV=1	1.948	0.962	0.04449	up	yes	149300000	76640000	1.36647e+08	2.39596e+08	3.26926e+07	1.98529e+08	3.52443e+07	2.79158e+07	5.43298e+07	1.15723e+07	2.42759e+07	6.14319e+07	2.0784e+07	8.2435e+07	6.72881e+07	5.46263e+07	3.95284e+07	1.26676e+08	1.23924e+08	9.56711e+06	1.0968e+08	35973793	1.48088e+08	4.5358e+07	3.72132e+07	5.17059e+06	1.24864e+08	0	3.70865e+08	1.92799e+08	2.85618e+08	4.68979e+07	3.28982e+08	5.33386e+07	4.75724e+07	0	BP:regulation of transcription from RNA polymerase II promoter in response to hypoxia;BP:post-translational protein modification;BP:protein ubiquitination;BP:regulation of transcription from RNA polymerase II promoter;BP:viral process;BP:transcription from RNA polymerase II promoter;BP:ubiquitin-dependent protein catabolic process;BP:transcription elongation from RNA polymerase II promoter;BP:pos…	GO:0061418;GO:0043687;GO:0016567;GO:0006357;GO:0016032;GO:0006366;GO:0006511;GO:0006368;GO:0032968GO:0070449;GO:0005654;GO:0005829GO:0003746	K03872	TCEB1	hsa04066;hsa05211;hsa05200;hsa04120	HIF-1 signaling pathway;Renal cell carcinoma;Pathways in cancer;Ubiquitin mediated proteolysis	------
A0A5C2GB13	IGH + IGL c456_heavy_IGHV5-51_IGHD1-1_IGHJ5 (Fragment) OS=Homo sapiens OX=9606 PE=2 SV=1	6.101	2.609	0.03721	up	yes	188700000	30930000	1.49244e+07	0	0	1.29058e+07	2.34515e+08	3.36892e+07	0	2.97653e+07	4.1763e+06	0	6.51965e+06	3.37825e+07	2.42477e+06	0	1.74934e+07	4.577e+06	2.49339e+06	2.71505e+06	3.58586e+07	5.47975e+07	2.93322e+07	5.82569e+06	1.04228e+08	2.36914e+08	1.82178e+07	0	6.23431e+07	1.25428e+07	9.85505e+08	2.01818e+08	2.86364e+07	0	6.90188e+07	1.67629e+08	------	------	------	------	------	------	------
B4DR61	Protein transport protein Sec61 subunit alpha isoform 1 OS=Homo sapiens OX=9606 GN=SEC61A1 PE=1 SV=1	1.89	0.9184	0.04256	up	yes	141100000	74660000	7.1131e+07	2.85057e+08	5.64684e+07	1.81441e+08	3.34043e+06	6.17308e+07	5.01661e+07	1.98553e+07	6.01959e+07	4.20521e+07	8.03455e+06	4.44611e+07	9.83645e+07	8.63099e+07	2.68733e+07	1.37177e+08	1.75665e+07	1.77718e+07	1.45127e+08	5630408	1.86248e+08	3.74634e+07	2.75015e+07	2.61697e+07	7.55864e+07	5.60668e+07	2.16526e+08	2.30477e+08	2.35047e+08	1.06608e+08	3.67027e+08	1.22659e+08	8.78852e+07	0	BP:cotranslational protein targeting to membrane;BP:SRP-dependent cotranslational protein targeting to membrane;BP:posttranslational protein targeting to membrane, translocation;BP:endoplasmic reticulum organization;BP:pronephric nephron development;BP:SRP-dependent cotranslational protein targeting to membrane, translocation;BP:posttranslational protein targeting to membrane;BP:response to inter…	GO:0006613;GO:0006614;GO:0031204;GO:0007029;GO:0039019;GO:0006616;GO:0006620;GO:0034341;GO:0045047;GO:0015031GO:0005784;GO:0005783;GO:0005789;GO:0030176;GO:0016021;GO:0016020;GO:0005791;GO:0005829GO:0005262;GO:0043022;GO:0008320;GO:0005048	K10956	SEC61A	hsa04141;hsa05110;hsa04145;hsa03060	Protein processing in endoplasmic reticulum;Vibrio cholerae infection;Phagosome;Protein export	COG0201
P13671	Complement component C6 OS=Homo sapiens OX=9606 GN=C6 PE=1 SV=3	3.884	1.958	0.000715	up	yes	168900000	43490000	9.06675e+07	4.9536e+07	5.52084e+07	1.02787e+08	0	3.43483e+07	5.75461e+07	1.03399e+07	1.49386e+07	0	9.33385e+06	3.71906e+07	1.12719e+07	4.20373e+07	1.23318e+08	1.00425e+08	4.10191e+06	5.8323e+06	3.4846e+07	40516045	1.51103e+07	3.03633e+07	2.63446e+08	5.15781e+07	2.71991e+07	1.26204e+08	1.08268e+07	4.70438e+07	2.67443e+08	3.15221e+08	9.2608e+07	3.02917e+08	4.4621e+08	7.5957e+07	BP:cytolysis;BP:in utero embryonic development;BP:regulation of complement activation;BP:innate immune response;BP:positive regulation of angiogenesis;BP:complement activation;BP:positive regulation of activation of membrane attack complex;BP:complement activation, classical pathwayCC:extracellular exosome;CC:extracellular region;CC:membrane attack complex	GO:0019835;GO:0001701;GO:0030449;GO:0045087;GO:0045766;GO:0006956;GO:0001970;GO:0006958GO:0070062;GO:0005576;GO:0005579	K03995	C6	hsa05322;hsa04610;hsa05020	Systemic lupus erythematosus;Complement and coagulation cascades;Prion diseases	------
A0A5C2GQT8	IG c1190_light_IGKV3-20_IGKJ2 (Fragment) OS=Homo sapiens OX=9606 PE=2 SV=1	4.041	2.015	0.02212	up	yes	168600000	41720000	1.17795e+07	2.04985e+07	7.09802e+06	0	4.94523e+07	8.44578e+07	0	1.79332e+07	1.09781e+07	0	0	2.07622e+07	3.97336e+07	2.67622e+08	1.45516e+07	0	0	9.6838e+06	1.48062e+07	0	1.47269e+07	0	0	4.26207e+08	1.43421e+07	8.25057e+07	1.40442e+07	1.81063e+07	2.93218e+08	0	0	3.78075e+08	0	1.22219e+08	------	------	------	------	------	------	------
P10644	cAMP-dependent protein kinase type I-alpha regulatory subunit OS=Homo sapiens OX=9606 GN=PRKAR1A PE=1 SV=1	2.681	1.423	0.04609	up	yes	152300000	56810000	1.23998e+08	2.04934e+08	5.26256e+06	9.97168e+06	2.62166e+07	5.89873e+07	3.28982e+07	0	0	2.99481e+07	1.62832e+06	7.07533e+07	0	1.14192e+07	7.27391e+07	8.07958e+07	9.30076e+07	0	6.95513e+07	1.92346e+07	8.68887e+07	2.4314e+07	4.48171e+07	2.50126e+07	1.35408e+08	4.65857e+07	3.98809e+08	3.28591e+08	2.51017e+07	1.88142e+08	5.72353e+08	6.20099e+06	4.38633e+07	1.28039e+07	BP:negative regulation of activated T cell proliferation;BP:blood coagulation;BP:activation of protein kinase A activity;BP:intracellular signal transduction;BP:mesoderm formation;BP:cellular response to glucagon stimulus;BP:renal water homeostasis;BP:female meiotic division;BP:negative regulation of meiotic nuclear division;BP:negative regulation of protein kinase activity;BP:cardiac muscle cell…	GO:0046007;GO:0007596;GO:0034199;GO:0035556;GO:0001707;GO:0071377;GO:0003091;GO:0007143;GO:0045835;GO:0006469;GO:0060038;GO:2000480;GO:0045214;GO:0019934;GO:0006357GO:0031594;GO:0031588;GO:0044853;GO:0005737;GO:0016020;GO:0005952;GO:0005930;GO:0032991;GO:0005829;GO:0097546;GO:0098978;GO:0001772GO:0047555;GO:0034236;GO:0008603;GO:0030552;GO:0016301;GO:0004862;GO:0019904;GO:0031625	K04739	PRKAR	hsa04910	Insulin signaling pathway	COG0664
Q9Y3Q3	Transmembrane emp24 domain-containing protein 3 OS=Homo sapiens OX=9606 GN=TMED3 PE=1 SV=1	13.46	3.751	0.01121	up	yes	191600000	14240000	6.58687e+06	1.61581e+07	2.74385e+07	6.5382e+07	6.91414e+06	0	2.63234e+07	6.18393e+06	0	9.81885e+06	1.07886e+07	3.84226e+06	0	7.72981e+06	3.39137e+06	3.21547e+06	0	1.17362e+07	5.08672e+06	3.55959e+06	0	2.78521e+07	0	0	6.58113e+06	0	3.90157e+07	0	3.91157e+08	0	4.66929e+07	6.62309e+08	3.96517e+06	0	BP:Golgi organization;BP:retrograde vesicle-mediated transport, Golgi to ER;BP:ER to Golgi vesicle-mediated transport;BP:intracellular protein transportCC:Golgi apparatus;CC:endoplasmic reticulum;CC:endoplasmic reticulum-Golgi intermediate compartment;CC:ER to Golgi transport vesicle;CC:endoplasmic reticulum-Golgi intermediate compartment membrane;CC:endoplasmic reticulum membrane;CC:transport ve…	GO:0007030;GO:0006890;GO:0006888;GO:0006886GO:0005794;GO:0005783;GO:0005793;GO:0030134;GO:0033116;GO:0005789;GO:0030133;GO:0000139;GO:0030126;GO:0032580;GO:0016021	K20350	TMED3	------	------	------
U3KPX3	Casein kinase I isoform alpha OS=Homo sapiens OX=9606 GN=CSNK1A1 PE=1 SV=2	2.252	1.171	0.02501	up	yes	141000000	62610000	8.91481e+07	1.12765e+08	5.30177e+06	1.72718e+08	1.78407e+07	2.13839e+07	3.42605e+07	0	2.55416e+07	3.23042e+07	9.85733e+06	4.69736e+07	1.02294e+07	0	5.47615e+07	1.97728e+08	2.66985e+07	1.91317e+07	1.04884e+08	5.01253e+06	2.34703e+08	3.09374e+07	1.82373e+07	2.48681e+07	1.29366e+08	9.53349e+06	3.60444e+08	1.70381e+08	3.1664e+08	1.68724e+08	1.28085e+08	1.81182e+08	4.34811e+07	0	------	------	------	------	------	------	------
Q15628	Tumor necrosis factor receptor type 1-associated DEATH domain protein OS=Homo sapiens OX=9606 GN=TRADD PE=1 SV=2	12.82	3.68	0.04525	up	yes	188400000	14700000	3.7212e+06	7.79353e+07	0	4.04015e+06	0	4.44322e+06	0	0	7.21636e+06	1.05384e+07	3.36027e+06	1.50298e+07	1.61985e+07	8.13706e+06	0	1.67866e+07	8.2785e+06	0	1.72531e+07	0	1.27943e+07	0	2.07176e+07	0	0	0	3.15788e+07	4.20229e+07	2.20789e+08	0	1.25899e+08	8.71029e+08	6.96667e+06	0	BP:negative regulation of extrinsic apoptotic signaling pathway via death domain receptors;BP:regulation of extrinsic apoptotic signaling pathway via death domain receptors;BP:tumor necrosis factor-mediated signaling pathway;BP:regulation of tumor necrosis factor-mediated signaling pathway;BP:extrinsic apoptotic signaling pathway;BP:positive regulation of NIK/NF-kappaB signaling;BP:signal transdu…	GO:1902042;GO:1902041;GO:0033209;GO:0010803;GO:0097191;GO:1901224;GO:0007165;GO:0008625;GO:0071356;GO:0043065;GO:0071550;GO:0051798;GO:0043123;GO:0030335;GO:0006919;GO:0006915;GO:0051291;GO:0050729;GO:0051092;GO:0007249GO:0031264;GO:0005737;GO:0005634;GO:0005856;GO:0005886;GO:0005829;GO:0045121;GO:0043235GO:0005164;GO:0044877;GO:0070513;GO:0042802;GO:0019900;GO:0005068	K03171	TRADD	hsa05203;hsa04657;hsa04071;hsa04622;hsa05152;hsa04668;hsa04210;hsa04064;hsa05160;hsa05169;hsa04920	Viral carcinogenesis;IL-17 signaling pathway;Sphingolipid signaling pathway;RIG-I-like receptor signaling pathway;Tuberculosis;TNF signaling pathway;Apoptosis;NF-kappa B signaling pathway;Hepatitis C;Epstein-Barr virus infection;Adipocytokine signaling pathway	------
Q59EA3	Cadherin 5, type 2 preproprotein variant (Fragment) OS=Homo sapiens OX=9606 PE=2 SV=1	3.727	1.898	0.02949	up	yes	154700000	41510000	1.65125e+07	2.07709e+07	6.70623e+06	1.23069e+07	2.91079e+07	3.03432e+07	1.14928e+08	0	0	1.12424e+06	5.59306e+07	2.39501e+07	5.87787e+07	4.3849e+07	2.99772e+07	4.12105e+07	5.14168e+06	0	3.98268e+06	222951448	6.44869e+07	6.69638e+06	0	1.70672e+08	1.30331e+07	2.48829e+08	1.25084e+07	2.00983e+07	4.6023e+08	5.50244e+06	5.37389e+06	5.59254e+08	5.10983e+07	0	BP:adherens junction organization;BP:calcium-dependent cell-cell adhesion via plasma membrane cell adhesion molecules;BP:cell-cell junction assembly;BP:negative regulation of inflammatory response;BP:cell morphogenesis;BP:positive regulation of angiogenesis;BP:negative regulation of cell proliferation;BP:cell-cell adhesion;BP:cell-cell adhesion mediated by cadherin;BP:homophilic cell adhesion via…	GO:0034332;GO:0016339;GO:0007043;GO:0050728;GO:0000902;GO:0045766;GO:0008285;GO:0098609;GO:0044331;GO:0007156;GO:1903142;GO:0007179;GO:0001955;GO:2000114GO:0009897;GO:0005923;GO:0030054;GO:0016021;GO:0016020;GO:0016342;GO:0009986;GO:0005913;GO:0005911;GO:0005886GO:0044325;GO:0043184;GO:0005509;GO:0042803;GO:0008013;GO:0019903;GO:0008092;GO:0045296;GO:0005102	K06533	CDH5, CD144	hsa05418;hsa04514;hsa04670	Fluid shear stress and atherosclerosis;Cell adhesion molecule;Leukocyte transendothelial migration	------
P18077	60S ribosomal protein L35a OS=Homo sapiens OX=9606 GN=RPL35A PE=1 SV=2	2.475	1.307	0.04863	up	yes	137800000	55680000	6.62614e+07	1.86251e+08	2.28941e+07	1.63799e+08	8.57945e+06	5.42646e+07	0	0	4.80904e+07	4.24217e+07	1.4112e+07	3.24673e+07	1.25307e+07	0	2.58401e+07	6.64819e+07	5.95878e+07	1.79811e+07	6.1852e+07	31351259	7.20585e+07	7.11689e+07	1.03777e+07	1.80015e+07	1.36661e+08	0	8.79988e+07	1.91928e+08	5.76005e+08	8.55276e+07	6.16132e+07	1.25433e+08	8.44232e+07	0	BP:ribosomal large subunit biogenesis;BP:viral transcription;BP:SRP-dependent cotranslational protein targeting to membrane;BP:nuclear-transcribed mRNA catabolic process, nonsense-mediated decay;BP:cytoplasmic translation;BP:translational initiation;BP:translation;BP:rRNA processingCC:membrane;CC:extracellular exosome;CC:cytosolic large ribosomal subunit;CC:ribosome;CC:cytosolMF:tRNA binding;MF:s…	GO:0042273;GO:0019083;GO:0006614;GO:0000184;GO:0002181;GO:0006413;GO:0006412;GO:0006364GO:0016020;GO:0070062;GO:0022625;GO:0005840;GO:0005829GO:0000049;GO:0003735;GO:0003723	K02917	RP-L35Ae, RPL35A	hsa03010	Ribosome	COG2451
A2J1N9	Rheumatoid factor RF-ET12 (Fragment) OS=Homo sapiens OX=9606 PE=2 SV=1	4.735	2.243	0.01911	up	yes	159200000	33620000	0	4.95656e+07	4.3744e+06	2.58e+06	1.08592e+08	1.85132e+07	0	5.18762e+06	4.5381e+07	8.91392e+06	6.88682e+07	0	4.61477e+07	7.15566e+07	9.55175e+06	0	0	0	0	10389209	2.11223e+07	0	7.99966e+07	7.91603e+07	0	8.94851e+07	2.28348e+07	4.04648e+07	7.50666e+07	4.7528e+08	5.30711e+08	0	1.14568e+08	8.44978e+07	------	------	------	------	------	------	------
P42126	Enoyl-CoA delta isomerase 1, mitochondrial OS=Homo sapiens OX=9606 GN=ECI1 PE=1 SV=1	2.063	1.045	0.03701	up	yes	129400000	62710000	6.7531e+07	7.79617e+07	6.05603e+07	1.18361e+08	3.46381e+07	2.10853e+08	5.60587e+07	6.5102e+07	9.67465e+07	6.01836e+07	4.1517e+07	5.72493e+07	3.80702e+07	1.48982e+07	4.24164e+07	3.3026e+07	8.20924e+07	0	8.5079e+07	46844545	2.02078e+07	7.45335e+06	2.90949e+07	4.83142e+07	4.12764e+07	9.84479e+06	6.35079e+07	1.80714e+08	2.81312e+08	1.58599e+08	1.47495e+08	4.48451e+08	1.23336e+08	2.06398e+07	BP:fatty acid beta-oxidationCC:mitochondrion;CC:mitochondrial matrixMF:dodecenoyl-CoA delta-isomerase activity;MF:isomerase activity;MF:enoyl-CoA hydratase activity;MF:catalytic activity	GO:0006635GO:0005739;GO:0005759GO:0004165;GO:0016853;GO:0004300;GO:0003824	K13238	DCI	hsa00071	Fatty acid degradation	COG1024
O95758	Polypyrimidine tract-binding protein 3 OS=Homo sapiens OX=9606 GN=PTBP3 PE=1 SV=2	3.665	1.874	0.02622	up	yes	150100000	40950000	4.36172e+07	5.39739e+07	2.58996e+06	4.76267e+07	1.69736e+07	1.12814e+07	0	3.41876e+06	6.2797e+07	1.50654e+06	9.24528e+06	1.20826e+07	1.23287e+07	0	1.27515e+07	2.91178e+07	3.4712e+06	1.37181e+07	2.83903e+08	1.69429e+07	5.41888e+07	1.27531e+08	2.16364e+06	0	5.0685e+07	4.40908e+07	5.66234e+08	5.6144e+07	4.1688e+08	2.3907e+07	1.86608e+08	7.94485e+07	7.48696e+07	0	BP:negative regulation of RNA splicing;BP:regulation of cell differentiation;BP:erythrocyte maturation;BP:anatomical structure morphogenesis;BP:RNA splicing;BP:mRNA processingCC:nucleusMF:RNA binding	GO:0033119;GO:0045595;GO:0043249;GO:0009653;GO:0008380;GO:0006397GO:0005634GO:0003723	K17844	PTBP3, ROD1	------	------	------
A8KA84	cDNA FLJ78682, highly similar to Homo sapiens 2'-5'-oligoadenylate synthetase 3, 100kDa (OAS3), mRNA OS=Homo sapiens OX=9606 PE=2 SV=1	2.985	1.578	0.02162	up	yes	142700000	47810000	3.28884e+07	2.20718e+08	0	1.1995e+07	1.03475e+08	1.05086e+07	1.07577e+08	0	1.22659e+07	2.09436e+07	0	7.86121e+06	8.96857e+06	1.77627e+07	2.96395e+07	5.14445e+07	4.34821e+06	3.7773e+07	4.25187e+07	0	9.20946e+07	0	0	1.27369e+07	1.38979e+07	1.3123e+08	8.96135e+07	3.84534e+08	2.26354e+08	3.69705e+07	1.1761e+08	3.86497e+08	2.76973e+07	0	BP:nucleobase-containing compound metabolic process;BP:defense response to virus;BP:response to virus;BP:negative regulation of viral genome replication;BP:regulation of ribonuclease activity;BP:interferon-gamma-mediated signaling pathway;BP:type I interferon signaling pathway;BP:immune responseCC:cytoplasm;CC:intracellular membrane-bounded organelle;CC:cytosol;CC:plasma membrane;CC:nucleoplasm;C…	GO:0006139;GO:0051607;GO:0009615;GO:0045071;GO:0060700;GO:0060333;GO:0060337;GO:0006955GO:0005737;GO:0043231;GO:0005829;GO:0005886;GO:0005654;GO:0005634;GO:0005615GO:0016779;GO:0046872;GO:0003725;GO:0001730;GO:0005524	K14216	OAS	hsa05164;hsa05168;hsa05160;hsa04621;hsa05162	Influenza A;Herpes simplex infection;Hepatitis C;NOD-like receptor signaling pathway;Measles	COG5272
A0A0J9YYI4	Serine incorporator 5 OS=Homo sapiens OX=9606 GN=SERINC5 PE=1 SV=1	0.4146	-1.27	0.03166	down	yes	55810000	134600000	1.06313e+08	0	7.59055e+06	0	0	0	3.05967e+08	1.28489e+08	1.94135e+07	2.3456e+08	0	8.47559e+07	1.65586e+08	0	1.93988e+08	1.40671e+08	1.73352e+08	7.531e+07	1.13306e+08	0	0	0	0	0	4.0767e+07	0	1.27519e+07	2.97479e+07	0	1.25235e+08	1.00759e+08	6.76075e+07	1.38309e+07	0	BP:detection of virus;BP:L-serine biosynthetic process;BP:myelination;BP:defense response to virus;BP:phospholipid biosynthetic process;BP:positive regulation of CDP-diacylglycerol-serine O-phosphatidyltransferase activity;BP:phosphatidylserine metabolic process;BP:viral process;BP:innate immune response;BP:positive regulation of serine C-palmitoyltransferase activity;BP:sphingolipid metabolic pr…	GO:0009597;GO:0006564;GO:0042552;GO:0051607;GO:0008654;GO:1904219;GO:0006658;GO:0016032;GO:0045087;GO:1904222;GO:0006665GO:0005794;GO:0043209;GO:0016021;GO:0005886;GO:0048471;GO:0070062	------	------	------	------	------
A0A2R8YHD2	Tropomyosin alpha-4 chain (Fragment) OS=Homo sapiens OX=9606 GN=TPM4 PE=1 SV=2	5.008	2.324	0.03017	up	yes	158500000	31650000	1.19568e+07	2.70968e+07	0	4.11981e+06	0	6.01088e+06	1.60927e+08	0	1.29832e+07	2.88931e+06	5.68254e+06	1.93906e+07	2.91233e+07	0	1.33402e+07	0	3.80829e+07	0	1.42823e+07	0	2.35211e+07	1.05295e+08	2.3431e+06	0	2.47336e+07	5.08453e+08	4.98484e+07	6.68413e+07	2.15851e+08	5.58904e+06	4.7701e+07	5.04912e+08	0	0	------	------	------	------	------	------	------
A8K5F7	cDNA FLJ75405, highly similar to Homo sapiens diaphanous homolog 2 (Drosophila) (DIAPH2), transcript variant 12C, mRNA OS=Homo sapiens OX=9606 PE=2 SV=1	3.094	1.629	0.04284	up	yes	139900000	45210000	6.07964e+07	1.23906e+08	3.472e+06	1.6102e+07	2.74866e+06	1.81108e+07	6.15095e+07	9.13381e+06	3.68514e+07	1.34509e+08	0	6.9306e+07	0	1.44488e+07	3.45233e+07	1.18086e+08	3.43224e+07	0	3.03161e+07	2.51611e+06	4.32007e+07	0	2.13849e+07	2.71622e+07	2.48881e+08	0	1.06985e+08	1.29165e+08	6.18738e+08	4.21383e+07	1.07622e+08	9.22783e+07	4.80976e+06	0	BP:actin filament organization;BP:female gamete generation;BP:oogenesis;BP:multicellular organism developmentCC:endoplasmic reticulum;CC:nucleolus;CC:cytosol;CC:early endosome;CC:intracellular membrane-bounded organelleMF:Rho GTPase binding;MF:actin binding;MF:receptor binding	GO:0007015;GO:0007292;GO:0048477;GO:0007275GO:0005783;GO:0005730;GO:0005829;GO:0005769;GO:0043231GO:0017048;GO:0003779;GO:0005102	K05741	DIAPH2	hsa04810	Regulation of actin cytoskeleton	------
B4E3H1	cDNA FLJ53284, highly similar to Supervillin OS=Homo sapiens OX=9606 PE=2 SV=1	3.777	1.917	0.03612	up	yes	144000000	38130000	5.8183e+07	4.81727e+07	1.61171e+07	1.11591e+08	2.0479e+07	8.51629e+07	0	0	2.1062e+07	2.71408e+07	2.03952e+07	5.23648e+07	4.55857e+07	1.87696e+07	2.2162e+07	7.21196e+07	1.05135e+07	0	3.50928e+07	12652179	4.54862e+07	1.41142e+06	1.0442e+07	9.29509e+06	2.76136e+07	2.35486e+07	4.96889e+08	6.68444e+07	6.07346e+08	3.31304e+07	1.09115e+08	1.72166e+08	2.79767e+07	0	BP:cytoskeleton organizationMF:actin filament binding	GO:0007010GO:0051015	K10369	SVIL	------	------	------
Q460N5	Protein mono-ADP-ribosyltransferase PARP14 OS=Homo sapiens OX=9606 GN=PARP14 PE=1 SV=3	4.062	2.022	0.03172	up	yes	142700000	35130000	1.92767e+07	2.38359e+08	1.28554e+07	7.5386e+06	0	8.45905e+06	1.23126e+08	2.97971e+07	0	8.27487e+06	0	7.92457e+06	1.92254e+06	2.9215e+07	7.19217e+06	4.41178e+06	3.28853e+07	0	1.51698e+07	0	4.27972e+07	8.07784e+06	2.32559e+06	2.04121e+07	9.11824e+06	2.70819e+07	3.33202e+07	2.97897e+08	4.97475e+07	0	9.83178e+07	4.58028e+08	0	4.30292e+08	BP:protein mono-ADP-ribosylation;BP:positive regulation of interleukin-4-mediated signaling pathway;BP:protein ADP-ribosylation;BP:innate immune response;BP:positive regulation of tyrosine phosphorylation of STAT protein;BP:negative regulation of gene expression;BP:negative regulation of interferon-gamma-mediated signaling pathway;BP:negative regulation of tyrosine phosphorylation of STAT protein…	GO:0140289;GO:1902216;GO:0006471;GO:0045087;GO:0042531;GO:0010629;GO:0060336;GO:0042532;GO:0070212GO:0005737;GO:0016020;GO:0005634;GO:0005829GO:0019899;GO:0070403;GO:1990404;GO:0003950	K15261	PARP10_14_15	------	------	COG2110
Q96PP8	Guanylate-binding protein 5 OS=Homo sapiens OX=9606 GN=GBP5 PE=1 SV=1	2.565	1.359	0.03743	up	yes	126400000	49270000	2.98179e+06	1.585e+08	0	2.13864e+07	1.1621e+08	1.50718e+07	6.26766e+07	4.21838e+07	1.01228e+07	7.67923e+07	8.76557e+07	1.74703e+06	2.90847e+07	4.1587e+07	4.37795e+07	1.73912e+07	7.8133e+07	9.6918e+06	6.14841e+06	34309388	1.69984e+08	9.13766e+06	4.47228e+07	2.68581e+07	1.00145e+08	1.59991e+08	2.33072e+07	1.28084e+08	7.60493e+06	1.63011e+08	2.93363e+08	5.20362e+08	4.01121e+07	8.96338e+06	BP:positive regulation of cytokine production involved in inflammatory response;BP:response to bacterium;BP:positive regulation of innate immune response;BP:protein homotetramerization;BP:interleukin-18 secretion;BP:cellular response to interferon-gamma;BP:interleukin-1 beta secretion;BP:protein localization to Golgi apparatus;BP:positive regulation of NLRP3 inflammasome complex assembly;BP:infla…	GO:1900017;GO:0009617;GO:0045089;GO:0051289;GO:0072616;GO:0071346;GO:0050702;GO:0034067;GO:1900227;GO:0006954GO:0005737;GO:0031410;GO:0005794;GO:0000139;GO:0016020;GO:0048471GO:0003924;GO:0005525;GO:0042802;GO:0042803	K20898	GBP5	hsa04621	NOD-like receptor signaling pathway	------
P61326	Protein mago nashi homolog OS=Homo sapiens OX=9606 GN=MAGOH PE=1 SV=1	4.111	2.039	0.01062	up	yes	140900000	34270000	3.8096e+07	1.53188e+08	3.14633e+07	1.06705e+07	0	0	0	6.49967e+07	7.42565e+06	0	2.84703e+06	0	0	0	0	1.22291e+07	0	0	4.80208e+06	7.01304e+06	6.46262e+07	1.38363e+07	0	0	2.45801e+07	4.19444e+07	1.98224e+08	5.15636e+07	3.01982e+08	0	2.80644e+08	8.732e+07	0	0	BP:nuclear-transcribed mRNA catabolic process, nonsense-mediated decay;BP:regulation of alternative mRNA splicing, via spliceosome;BP:mRNA 3'-end processing;BP:mRNA splicing, via spliceosome;BP:RNA export from nucleus;BP:regulation of translation;BP:RNA splicing;BP:mRNA export from nucleusCC:cytoplasm;CC:nuclear speck;CC:exon-exon junction complex;CC:catalytic step 2 spliceosome;CC:U2-type cataly…	GO:0000184;GO:0000381;GO:0031124;GO:0000398;GO:0006405;GO:0006417;GO:0008380;GO:0006406GO:0005737;GO:0016607;GO:0035145;GO:0071013;GO:0071006;GO:0005654;GO:0071005;GO:0005634GO:0003723	K12877	MAGOH	hsa03015;hsa03013;hsa03040	mRNA surveillance pathway;RNA transport;Spliceosome	------
P08567	Pleckstrin OS=Homo sapiens OX=9606 GN=PLEK PE=1 SV=3	7.654	2.936	0.008418	up	yes	154000000	20120000	0	4.69857e+07	0	0	0	0	0	0	9.56379e+06	1.62525e+07	9.49989e+06	4.72857e+06	2.85328e+07	1.17912e+07	0	0	2.06786e+07	0	1.61239e+07	13070535	4.39225e+07	2.03239e+07	2.16597e+07	0	0	2.01511e+07	1.46566e+08	1.67443e+08	6.02308e+07	0	4.76938e+08	1.84697e+08	0	0	BP:cell projection organization;BP:positive regulation of inositol-polyphosphate 5-phosphatase activity;BP:negative regulation of calcium-mediated signaling;BP:positive regulation of platelet activation;BP:intracellular signal transduction;BP:thrombin-activated receptor signaling pathway;BP:positive regulation of actin filament bundle assembly;BP:positive regulation of actin filament depolymeriza…	GO:0030030;GO:0010925;GO:0050849;GO:0010572;GO:0035556;GO:0070493;GO:0032233;GO:0030836;GO:0031532;GO:0002576;GO:0002244;GO:0010920;GO:0045744;GO:0006904;GO:0033625;GO:0046488;GO:0060305;GO:0031529;GO:0007229;GO:0030866;GO:0070528;GO:0030845;GO:0070560;GO:0070527GO:0005829;GO:0005737;GO:0016020;GO:0005886;GO:0032587;GO:0005576GO:0005080;GO:0043325;GO:0042803	K19993	PLEK	------	------	------
A0A0A1HAV9	H.sapiens ras-related Hrab4 protein OS=Homo sapiens OX=9606 PE=2 SV=1	6.803	2.766	0.04046	up	yes	151700000	22300000	1.71991e+07	0	5.21155e+07	9.62485e+06	0	3.92097e+06	0	9.65282e+06	1.12128e+07	3.50144e+07	2.51562e+07	2.60465e+07	4.87795e+07	2.07261e+07	1.44153e+07	3.21938e+07	1.44278e+07	1.45293e+07	1.46545e+07	29361351	0	0	6.50176e+06	1.67142e+07	3.96008e+07	0	1.61406e+07	7.01843e+08	0	7.24598e+07	0	2.08801e+08	0	0	BP:intracellular protein transport;BP:phosphatidylinositol biosynthetic process;BP:antigen processing and presentation;BP:small GTPase mediated signal transduction;BP:regulation of endocytosis;BP:Rab protein signal transduction;BP:protein transportCC:recycling endosome membrane;CC:recycling endosome;CC:insulin-responsive compartment;CC:cytoplasm;CC:extracellular exosome;CC:membrane;CC:perinuclear…	GO:0006886;GO:0006661;GO:0019882;GO:0007264;GO:0030100;GO:0032482;GO:0015031GO:0055038;GO:0055037;GO:0032593;GO:0005737;GO:0070062;GO:0016020;GO:0048471;GO:0031901;GO:0031982;GO:0030659;GO:0005886;GO:0098993;GO:0043231;GO:0005829;GO:0098837;GO:0005768GO:0005525;GO:0051117;GO:0003924;GO:0035255;GO:0019905;GO:0001671;GO:0019003	K07879	RAB4A, RAB4	hsa04144	Endocytosis	------
Q75MQ1	Uncharacterized protein CUL1 (Fragment) OS=Homo sapiens OX=9606 GN=CUL1 PE=3 SV=1	2.22	1.151	0.04356	up	yes	119300000	53750000	6.98765e+07	1.91761e+07	2.15629e+08	4.61569e+07	1.46528e+07	3.06712e+07	0	2.23909e+07	2.16997e+08	4.75441e+07	3.80417e+07	5.77482e+07	4.17325e+06	0	6.39325e+07	6.08777e+07	3.0898e+06	6.88376e+06	1.85658e+07	9.9192e+06	1.41742e+07	1.14531e+08	1.064e+08	6.24315e+07	8.53055e+07	9.6938e+06	2.32988e+07	4.31164e+07	2.05492e+07	4.17276e+08	1.19385e+08	1.94289e+08	2.10628e+08	1.39789e+08	BP:G2/M transition of mitotic cell cycle;BP:NIK/NF-kappaB signaling;BP:G1/S transition of mitotic cell cycle;BP:T cell receptor signaling pathway;BP:intrinsic apoptotic signaling pathway;BP:regulation of mitotic cell cycle phase transition;BP:interleukin-1-mediated signaling pathway;BP:protein polyubiquitination;BP:protein monoubiquitination;BP:proteasome-mediated ubiquitin-dependent protein cata…	GO:0000086;GO:0038061;GO:0000082;GO:0050852;GO:0097193;GO:1901990;GO:0070498;GO:0000209;GO:0006513;GO:0043161;GO:0051403;GO:0002223;GO:0009887;GO:0006879;GO:0008283;GO:0043687;GO:0006915;GO:0031146;GO:0010972;GO:0038095;GO:0010265;GO:0016055;GO:0016567;GO:0006511;GO:0016032GO:1990452;GO:0005654;GO:0031461;GO:0005829;GO:0019005GO:0031625	K03347	CUL1, CDC53	hsa04350;hsa04340;hsa04110;hsa04114;hsa04141;hsa05168;hsa04120;hsa04710;hsa04310	TGF-beta signaling pathway;Hedgehog signaling pathway;Cell cycle;Oocyte meiosis;Protein processing in endoplasmic reticulum;Herpes simplex infection;Ubiquitin mediated proteolysis;Circadian rhythm;Wnt signaling pathway	COG5647
D3YTG3	Target of Nesh-SH3 OS=Homo sapiens OX=9606 GN=ABI3BP PE=1 SV=1	0.3401	-1.556	0.04549	down	yes	42890000	126100000	1.62952e+08	5.64734e+08	0	0	2.31187e+08	0	9.36027e+07	5.44069e+07	2.23416e+07	2.52438e+08	1.02066e+08	7.05818e+07	4.20681e+07	1.28092e+07	2.41018e+08	9.14232e+07	0	5.67958e+07	8.01907e+07	146635503	1.0752e+07	3.45969e+07	3.91644e+07	6.12084e+07	7.46246e+07	4.04369e+07	1.58454e+07	1.75888e+07	1.66862e+07	4.7147e+07	1.23713e+07	1.9921e+07	1.38293e+08	3.14392e+07	------	------	------	------	------	------	------
A2N7P4	Immunoglobulin mu-chain D-J4-region (Fragment) OS=Homo sapiens OX=9606 GN=IGHM PE=4 SV=1	4.005	2.002	0.01808	up	yes	132300000	33030000	1.57144e+07	6.74502e+07	0	3.20862e+07	1.35701e+08	5.16118e+07	3.20518e+07	8.26343e+06	1.28423e+07	3.55093e+07	3.54065e+07	0	5.71404e+06	0	1.00901e+07	1.91063e+07	0	2.30066e+07	1.30566e+07	41750415	2.22003e+07	0	2.04553e+08	1.61937e+08	0	4.83789e+08	0	7.45153e+06	2.08083e+07	0	4.34164e+07	0	4.48011e+07	9.18813e+07	------	------	------	------	------	------	------
B2R4A2	Cytochrome b-c1 complex subunit 7 OS=Homo sapiens OX=9606 PE=2 SV=1	2.623	1.391	0.01239	up	yes	118100000	45020000	6.47623e+07	2.35212e+07	7.11598e+07	1.57099e+08	0	2.69865e+07	2.1901e+07	0	0	0	2.20059e+06	7.26392e+07	9.60478e+06	0	6.412e+07	4.73119e+07	1.97458e+07	4.12809e+07	2.83532e+07	7.72016e+06	7.01444e+07	3.6822e+07	1.68435e+08	2.78205e+07	7.425e+07	0	5.89011e+07	9.0129e+06	1.87144e+08	1.10756e+08	9.07592e+07	0	3.35494e+08	0	BP:mitochondrial electron transport, ubiquinol to cytochrome c;BP:aerobic respiration;BP:mitochondrial respiratory chain complex III assembly;BP:oxidation-reduction process;BP:oxidative phosphorylationCC:mitochondrial inner membrane;CC:mitochondrial respiratory chain complex III;CC:mitochondrial respiratory chain	GO:0006122;GO:0009060;GO:0034551;GO:0055114;GO:0006119GO:0005743;GO:0005750;GO:0005746	K00417	QCR7, UQCRB	hsa00190;hsa04260;hsa04932;hsa05016;hsa05010;hsa05012	Oxidative phosphorylation;Cardiac muscle contraction;Non-alcoholic fatty liver diseas;Huntington's disease;Alzheimer's disease;Parkinson's disease	------
Q16831	Uridine phosphorylase 1 OS=Homo sapiens OX=9606 GN=UPP1 PE=1 SV=1	6.763	2.758	0.02905	up	yes	142100000	21010000	7.1878e+06	3.11677e+07	0	2.74643e+07	914950	9.211e+07	0	0	5.89067e+07	0	0	1.17249e+07	2.72747e+06	1.63697e+07	1.44551e+07	1.47837e+07	3.11619e+06	3.43787e+06	9.28991e+06	0	2.14529e+07	0	0	2.75755e+07	1.22357e+07	1.05559e+07	2.69265e+08	1.76087e+07	2.42493e+08	0	1.59161e+07	6.06027e+08	7.74993e+07	0	BP:nucleobase-containing compound metabolic process;BP:pyrimidine nucleoside salvage;BP:uridine catabolic process;BP:nucleotide catabolic process;BP:nucleoside metabolic process;BP:cellular response to glucose starvation;BP:pyrimidine nucleoside catabolic process;BP:UMP salvageCC:cytoplasm;CC:cytosol;CC:nucleoplasm;CC:nucleusMF:uridine phosphorylase activity;MF:transferase activity, transferring …	GO:0006139;GO:0043097;GO:0006218;GO:0009166;GO:0009116;GO:0042149;GO:0046135;GO:0044206GO:0005737;GO:0005829;GO:0005654;GO:0005634GO:0004850;GO:0016763	K00757	udp, UPP	hsa00983;hsa00240	Drug metabolism - other enzymes;Pyrimidine metabolism	COG2820
P35813	Protein phosphatase 1A OS=Homo sapiens OX=9606 GN=PPM1A PE=1 SV=1	3.101	1.633	0.000982	up	yes	123000000	39660000	3.63921e+07	4.92992e+07	1.0616e+07	1.00184e+07	1.22407e+07	3.09695e+07	0	1.45022e+07	2.63317e+07	3.66042e+07	0	7.13193e+07	1.29704e+08	0	6.53188e+07	6.45017e+07	8.56525e+07	4.57211e+06	2.14001e+07	6549236	3.53174e+07	4.22236e+07	2.39612e+08	0	1.12245e+08	1.35371e+07	9.11579e+07	1.04456e+08	2.70043e+08	1.64489e+08	1.47032e+08	1.56117e+07	1.90687e+08	3.88364e+06	BP:positive regulation of canonical Wnt signaling pathway;BP:protein dephosphorylation;BP:negative regulation of NIK/NF-kappaB signaling;BP:positive regulation of protein export from nucleus;BP:negative regulation of transcription from RNA polymerase II promoter;BP:dephosphorylation;BP:peptidyl-threonine dephosphorylation;BP:negative regulation of I-kappaB kinase/NF-kappaB signaling;BP:negative r…	GO:0090263;GO:0006470;GO:1901223;GO:0046827;GO:0000122;GO:0016311;GO:0035970;GO:0043124;GO:0010991;GO:0043123;GO:0007050;GO:0045893;GO:0030514;GO:0030512;GO:0006499;GO:0071560GO:0005634;GO:0016020;GO:0005654;GO:0005886;GO:0005829GO:0000287;GO:0004721;GO:0070412;GO:0030145;GO:0004724;GO:0004722;GO:0033192	K04457	PPM1A, PP2CA	hsa04010	MAPK signaling pathway	COG0631
O95373	Importin-7 OS=Homo sapiens OX=9606 GN=IPO7 PE=1 SV=1	3.089	1.627	0.0201	up	yes	122600000	39690000	5.095e+07	1.5454e+08	9.50631e+06	5.26542e+07	2.58823e+06	1.4737e+07	0	0	1.26602e+07	6.68829e+07	0	6.83611e+07	6.72207e+06	7.77429e+06	2.87823e+07	3.55796e+07	6.05878e+07	0	3.60133e+07	3.87549e+06	5.62742e+07	4.59053e+07	5.17415e+07	5.05311e+07	6.29025e+07	0	1.65263e+08	1.20729e+08	4.87604e+08	3.24558e+07	2.16406e+08	1.07391e+08	1.53594e+07	3.81354e+07	BP:innate immune response;BP:protein import into nucleus;BP:intracellular protein transport;BP:negative regulation of cyclin-dependent protein serine/threonine kinase activity;BP:viral process;BP:signal transductionCC:nucleoplasm;CC:nuclear pore;CC:nuclear envelope;CC:membrane;CC:nucleus;CC:cytosolMF:histone binding;MF:Ran GTPase binding;MF:SMAD binding;MF:GTPase regulator activity;MF:transporter…	GO:0045087;GO:0006606;GO:0006886;GO:0045736;GO:0016032;GO:0007165GO:0005654;GO:0005643;GO:0005635;GO:0016020;GO:0005634;GO:0005829GO:0042393;GO:0008536;GO:0046332;GO:0030695;GO:0005215	K20223	IPO7, RANBP7	------	------	COG5656
A6NHL2	Tubulin alpha chain-like 3 OS=Homo sapiens OX=9606 GN=TUBAL3 PE=1 SV=2	1.958	0.9694	0.0121	up	yes	103700000	52960000	8.50806e+07	4.31016e+07	3.05306e+07	0	0	3.13781e+07	4.30556e+07	6.27222e+07	4.51437e+07	4.31374e+07	0	6.47882e+07	1.13694e+07	8.34413e+07	6.36403e+07	1.22045e+08	8.37136e+06	5.01318e+07	1.07493e+08	0	2.99063e+07	2.7968e+07	5.38529e+07	9.77733e+07	1.64871e+08	0	4.22422e+07	8.46281e+07	2.48177e+08	0	1.29746e+08	6.44731e+07	4.79801e+07	0	BP:microtubule-based process;BP:mitotic cell cycle;BP:microtubule cytoskeleton organizationCC:cytoplasm;CC:microtubuleMF:GTPase activity;MF:structural constituent of cytoskeleton;MF:GTP binding	GO:0007017;GO:0000278;GO:0000226GO:0005737;GO:0005874GO:0003924;GO:0005200;GO:0005525	K07374	TUBA	hsa04530;hsa04210;hsa05130;hsa04145;hsa04540	Tight junction;Apoptosis;Pathogenic Escherichia coli infection;Phagosome;Gap junction	COG5023
A0A5C2GKP3	IG c125_heavy_IGHV3-7_IGHD3-3_IGHJ3 (Fragment) OS=Homo sapiens OX=9606 PE=2 SV=1	3.494	1.805	0.02386	up	yes	121100000	34660000	9.32925e+06	0	0	0	1.07451e+08	2.16525e+07	0	1.03735e+07	3.50677e+07	6.27333e+06	5.10746e+07	6.56341e+07	1.33333e+07	5.77325e+07	2.76032e+07	0	0	0	0	10394794	0	0	1.54602e+08	3.35236e+08	0	3.66808e+07	0	0	0	0	1.96003e+07	0	8.43423e+07	9.61102e+07	------	------	------	------	------	------	------
Q1WIR0	Phosphatidylinositol 4,5-bisphosphate 3-kinase catalytic subunit OS=Homo sapiens OX=9606 PE=2 SV=1	5.351	2.42	0.03807	up	yes	130500000	24390000	2.13275e+07	3.40025e+07	6.1908e+07	2.02014e+07	1.96714e+07	1.67558e+07	3.8989e+07	2.31801e+07	4.39494e+07	2.25488e+07	4.0941e+06	4.0629e+07	0	1.60787e+07	9.99469e+06	3.33067e+07	2.31363e+07	8.40854e+06	8.00078e+06	7339937	1.45239e+07	4.40842e+07	7.77665e+07	2.16961e+07	5.99475e+07	3.14882e+07	1.3557e+07	3.04404e+07	9.96818e+07	9.714e+07	1.73105e+08	8.33002e+08	1.05524e+08	2.21557e+07	BP:mast cell degranulation;BP:cytokine-mediated signaling pathway;BP:B cell chemotaxis;BP:phosphorylation;BP:B cell activation;BP:T cell activation;BP:protein phosphorylation;BP:negative regulation of gene expression;BP:positive regulation of gene expression;BP:signal transduction;BP:axon guidance;BP:positive regulation of protein kinase B signaling;BP:mast cell chemotaxis;BP:T cell receptor sign…	GO:0043303;GO:0019221;GO:0035754;GO:0016310;GO:0042113;GO:0042110;GO:0006468;GO:0010629;GO:0010628;GO:0007165;GO:0007411;GO:0051897;GO:0002551;GO:0050852;GO:0046854;GO:0006661;GO:0016477;GO:0033031;GO:0060374;GO:0010818;GO:0030335;GO:0050853;GO:0030593;GO:0035747;GO:0030217;GO:0036092;GO:0045087;GO:0002679;GO:0014068;GO:0006954;GO:0014065;GO:0048015;GO:0030101;GO:0001779;GO:0072672;GO:0001816;GO:…	K00922	PIK3CA_B_D	hsa04550;hsa05146;hsa04611;hsa04510;hsa05222;hsa05212;hsa04650;hsa05210;hsa05211;hsa05218;hsa04024;hsa04630;hsa05418;hsa04140;hsa04670;hsa04725;hsa05231;hsa04068;hsa04380;hsa04066;hsa04062;hsa04933;hsa00562;hsa04960;hsa05221;hsa05100;hsa05203;hsa01521;hsa01522;hsa01524;hsa04914;hsa05142;hsa05205;hsa04910;hsa04932;hsa05213;hsa04211;hsa04210;hsa04213;hsa04810;hsa04930;hsa05161;hsa05162;hsa05169;hsa…	Signaling pathways regulating pluripotency of stem cells;Amoebiasis;Platelet activation;Focal adhesion;Small cell lung cancer;Pancreatic cancer;Natural killer cell mediated cytotoxicity;Colorectal cancer;Renal cell carcinoma;Melanoma;cAMP signaling pathway;Jak-STAT signaling pathway;Fluid shear stress and atherosclerosis;Autophagy - animal;Leukocyte transendothelial migration;Cholinergic synapse;…	COG5032;COG5032;COG5032;COG5032;COG5032
D6RGE2	Isochorismatase domain-containing protein 1 (Fragment) OS=Homo sapiens OX=9606 GN=ISOC1 PE=1 SV=1	2.179	1.124	0.0497	up	yes	106000000	48650000	5.46446e+07	7.04406e+07	0	4.43271e+07	8.8965e+06	2.87275e+07	0	0	0	3.58118e+07	5.36891e+07	0	1.05886e+08	0	8.82459e+07	4.16562e+07	1.08816e+08	1.04466e+06	0	1.30147e+07	7.10265e+07	3.53471e+06	2.09978e+07	0	5.15699e+07	1.75573e+07	1.49267e+08	1.60647e+08	1.47171e+07	5.47936e+07	1.41811e+08	2.30938e+08	1.5186e+07	3.08573e+08	MF:catalytic activity	GO:0003824	------	------	------	------	------
A0A2R8YEK8	Ceramide transfer protein OS=Homo sapiens OX=9606 GN=CERT1 PE=1 SV=1	4.406	2.139	0.04554	up	yes	126000000	28600000	4.71803e+07	5.53736e+07	855882	1.46631e+07	4.08728e+07	2.73263e+07	2.20281e+07	1.42941e+07	1.32372e+07	4.1851e+07	6.08081e+06	8.78182e+07	1.14717e+07	0	2.94538e+07	5.39542e+07	3.56791e+07	2.37064e+07	3.47373e+07	5.31427e+06	2.25753e+07	1.217e+07	1.79022e+07	0	0	2.89998e+07	8.86506e+07	5.84399e+07	6.5703e+08	1.31524e+07	9.55732e+07	4.81771e+07	0	0	------	------	------	------	------	------	------
A0A5C2G5W1	IGH c97_heavy__IGHV4-39_IGHD1-14_IGHJ6 (Fragment) OS=Homo sapiens OX=9606 PE=2 SV=1	2.17	1.118	0.04302	up	yes	103000000	47460000	2.0064e+07	0	2.3711e+06	4.85356e+07	7.49082e+07	2.96718e+08	1.16987e+08	2.84235e+07	2.93679e+07	4.39052e+07	7.0685e+07	2.96813e+07	1.81722e+07	0	6.80053e+07	3.76158e+06	2.41799e+06	7.91015e+06	9.61378e+06	30520806	8.42009e+06	3.87028e+07	1.53506e+08	8.63632e+07	8.99154e+06	6.66393e+07	3.09295e+06	1.44019e+07	1.5488e+08	7.64264e+07	1.80881e+08	4.32927e+07	2.13616e+08	2.33603e+08	------	------	------	------	------	------	------
P10643	Complement component C7 OS=Homo sapiens OX=9606 GN=C7 PE=1 SV=2	4.982	2.317	0.004924	up	yes	122300000	24550000	4.26965e+07	3.64654e+07	1.83666e+07	2.99735e+07	0	2.61664e+07	5.38881e+06	4.92622e+06	9.34485e+06	5.5543e+07	1.65649e+07	2.2989e+07	2.99188e+07	2.73208e+07	6.13284e+07	1.83169e+07	2.01474e+07	2.85724e+07	9.37556e+06	6.52723e+06	1.90118e+07	2.65941e+07	9.93673e+07	1.85604e+07	8.4109e+06	4.55225e+07	0	1.00732e+07	4.4169e+08	1.18056e+08	4.99329e+07	3.06434e+07	3.6836e+08	1.54929e+08	BP:cytolysis;BP:regulation of complement activation;BP:cellular sodium ion homeostasis;BP:complement activation;BP:complement activation, alternative pathway;BP:complement activation, classical pathwayCC:extracellular exosome;CC:extracellular region;CC:membrane attack complex	GO:0019835;GO:0030449;GO:0006883;GO:0006956;GO:0006957;GO:0006958GO:0070062;GO:0005576;GO:0005579	K03996	C7	hsa05322;hsa04610;hsa05020	Systemic lupus erythematosus;Complement and coagulation cascades;Prion diseases	------
P33241	Lymphocyte-specific protein 1 OS=Homo sapiens OX=9606 GN=LSP1 PE=1 SV=1	6.98	2.803	0.04743	up	yes	126400000	18110000	1.05321e+07	3.04042e+07	2.27186e+07	2.09767e+07	0	3.31976e+07	4.80062e+07	0	1.20868e+07	0	0	0	5.93713e+06	2.6393e+07	1.52029e+07	2.1935e+07	2.58595e+07	4.09682e+06	5.22028e+06	3.92768e+06	1.21796e+07	9.17622e+06	5.24578e+07	0	1.4996e+07	4.42119e+06	1.1689e+08	1.78361e+07	7.61821e+08	9.3154e+07	1.06499e+08	7.96224e+07	1.39931e+08	2.47687e+06	BP:cellular defense response;BP:signal transductionCC:extracellular exosome;CC:membrane;CC:plasma membrane;CC:actin cytoskeletonMF:actin binding	GO:0006968;GO:0007165GO:0070062;GO:0016020;GO:0005886;GO:0015629GO:0003779	K14957	LSP1	hsa05152	Tuberculosis	------
P32929	Cystathionine gamma-lyase OS=Homo sapiens OX=9606 GN=CTH PE=1 SV=3	2.011	1.008	0.02367	up	yes	95780000	47630000	5.18063e+07	8.84923e+06	4.59411e+07	6.68614e+06	6.79827e+06	1.26232e+08	1.47968e+08	1.06988e+08	3.29834e+07	6.77618e+07	2.88548e+07	4.07602e+07	2.59304e+07	8.25399e+06	4.24662e+07	0	7.56645e+07	3.81378e+06	5.54459e+06	82286831	7.97761e+07	4.76044e+06	5.94611e+07	0	1.31254e+08	8.59768e+07	1.90677e+07	1.49587e+08	1.97083e+08	4.4189e+07	0	1.60821e+08	1.46064e+07	0	BP:negative regulation of apoptotic signaling pathway;BP:protein homotetramerization;BP:positive regulation of aortic smooth muscle cell differentiation;BP:cellular response to leukemia inhibitory factor;BP:protein-pyridoxal-5-phosphate linkage via peptidyl-N6-pyridoxal phosphate-L-lysine;BP:positive regulation of I-kappaB kinase/NF-kappaB signaling;BP:sulfur amino acid catabolic process;BP:posit…	GO:2001234;GO:0051289;GO:1904831;GO:1990830;GO:0018272;GO:0043123;GO:0000098;GO:0051092;GO:0030968;GO:0070814;GO:0006534;GO:0019346;GO:0019344;GO:0019343;GO:0044524GO:0005737;GO:0070062;GO:0005829GO:0030170;GO:0016846;GO:0080146;GO:0042802;GO:0004123;GO:0003824;GO:0044540;GO:0005516	K01758	CTH	hsa00260;hsa01230;hsa00450;hsa00270	Glycine, serine and threonine metabolism;Biosynthesis of amino acids;Selenocompound metabolism;Cysteine and methionine metabolism	COG0626
Q13098	COP9 signalosome complex subunit 1 OS=Homo sapiens OX=9606 GN=GPS1 PE=1 SV=4	2.332	1.222	0.00969	up	yes	99720000	42770000	7.56815e+07	7.96248e+07	3.18295e+07	3.87681e+07	0	2.95607e+07	9.51291e+07	3.54735e+07	2.19751e+07	1.4649e+08	4.32089e+06	8.10225e+07	2.23275e+07	1.64911e+07	3.56927e+07	4.3516e+07	6.16637e+07	2.6072e+06	5.36279e+07	2.23705e+06	1.4205e+07	5.97233e+06	3.84144e+07	0	7.31826e+07	0	1.50427e+08	1.52588e+08	2.54251e+08	3.45746e+07	1.18794e+08	6.45368e+07	1.07107e+07	0	BP:JNK cascade;BP:transcription-coupled nucleotide-excision repair;BP:protein deneddylation;BP:post-translational protein modification;BP:inactivation of MAPK activity;BP:nucleotide-excision repair, DNA damage recognitionCC:nucleoplasm;CC:cytosol;CC:COP9 signalosomeMF:GTPase inhibitor activity	GO:0007254;GO:0006283;GO:0000338;GO:0043687;GO:0000188;GO:0000715GO:0005654;GO:0005829;GO:0008180GO:0005095	K12175	GPS1, COPS1, CSN1	------	------	------
Q9H2U2	Inorganic pyrophosphatase 2, mitochondrial OS=Homo sapiens OX=9606 GN=PPA2 PE=1 SV=2	2.237	1.162	0.01853	up	yes	93960000	42000000	6.1381e+07	1.32799e+08	4.59682e+07	8.10099e+07	1.175e+07	8.38912e+07	0	1.10217e+07	4.76238e+07	3.27688e+07	6.08111e+06	6.21512e+07	4.03416e+06	1.52389e+07	5.89904e+07	1.37474e+08	1.32354e+07	1.18074e+07	3.36016e+07	4.42271e+06	1.88326e+07	7.9733e+06	0	2.81312e+07	6.16689e+07	7.82039e+06	3.6966e+07	2.47466e+08	0	9.53087e+07	1.03599e+08	1.05563e+08	1.5911e+08	0	BP:regulation of mitochondrial membrane potential;BP:diphosphate metabolic process;BP:phosphate-containing compound metabolic process;BP:tRNA aminoacylation for protein translationCC:cytoplasm;CC:mitochondrial matrixMF:inorganic diphosphatase activity;MF:magnesium ion binding;MF:protein serine/threonine phosphatase activity	GO:0051881;GO:0071344;GO:0006796;GO:0006418GO:0005737;GO:0005759GO:0004427;GO:0000287;GO:0004722	K01507	ppa	hsa00190	Oxidative phosphorylation	COG0221
Q06124	Tyrosine-protein phosphatase non-receptor type 11 OS=Homo sapiens OX=9606 GN=PTPN11 PE=1 SV=3	2.437	1.285	0.02235	up	yes	95740000	39290000	7.76632e+07	6.56297e+07	8.39937e+06	0	6.97804e+06	1.23001e+07	2.07877e+07	2.32791e+07	4.89908e+07	2.10544e+07	0	7.39049e+07	0	0	7.55976e+07	1.09497e+08	5.90578e+07	1.00375e+07	6.82368e+07	5.65681e+06	2.84832e+06	1.73882e+07	2.54103e+07	8.65025e+06	8.28116e+07	0	8.44901e+07	1.31019e+08	3.24819e+08	9.29009e+07	1.09829e+08	0	3.01511e+07	6.73076e+07	BP:activation of MAPK activity;BP:positive regulation of insulin receptor signaling pathway;BP:heart development;BP:protein dephosphorylation;BP:cellular response to mechanical stimulus;BP:positive regulation of glucose import;BP:peptidyl-tyrosine dephosphorylation;BP:megakaryocyte development;BP:Bergmann glial cell differentiation;BP:glucose homeostasis;BP:platelet-derived growth factor receptor…	GO:0000187;GO:0046628;GO:0007507;GO:0006470;GO:0071260;GO:0046326;GO:0035335;GO:0035855;GO:0060020;GO:0042593;GO:0048008;GO:0060325;GO:0046676;GO:0035264;GO:0035265;GO:0033628;GO:0007411;GO:0036302;GO:0043254;GO:0048609;GO:0006629;GO:0009967;GO:0006641;GO:0033277;GO:0033629;GO:0048806;GO:0032728;GO:0021697;GO:0048011;GO:0045931;GO:0009755;GO:0032760;GO:0042445;GO:0007229;GO:0032528;GO:0030220;GO:…	K07293	PTPN11	hsa05120;hsa05205;hsa04650;hsa05211;hsa04072;hsa04630;hsa04014;hsa04670;hsa05168;hsa05220;hsa04722;hsa04360;hsa04931;hsa04920	Epithelial cell signaling in Helicobacter pylori infection;Proteoglycans in cancer;Natural killer cell mediated cytotoxicity;Renal cell carcinoma;Phospholipase D signaling pathway;Jak-STAT signaling pathway;Ras signaling pathway;Leukocyte transendothelial migration;Herpes simplex infection;Chronic myeloid leukemia;Neurotrophin signaling pathway;Axon guidance;Insulin resistance;Adipocytokine signa…	COG5599
P50402	Emerin OS=Homo sapiens OX=9606 GN=EMD PE=1 SV=1	2.454	1.295	0.01252	up	yes	95910000	39080000	4.48037e+07	0	2.18095e+07	1.06771e+08	0	2.93734e+07	0	2.97183e+07	3.75026e+07	4.54646e+07	6.04746e+06	3.08278e+07	2.17778e+06	0	1.35656e+07	7.16732e+07	1.81926e+07	9.02345e+06	8.09262e+07	0	7.74669e+07	0	0	8.55399e+06	4.7019e+07	0	1.7527e+08	1.06018e+08	1.5624e+08	4.01113e+07	1.98333e+08	0	3.5696e+07	0	BP:negative regulation of fibroblast proliferation;BP:muscle organ development;BP:mitotic nuclear envelope reassembly;BP:skeletal muscle cell differentiation;BP:negative regulation of canonical Wnt signaling pathway;BP:muscle contraction;BP:cellular response to growth factor stimulus;BP:positive regulation of protein export from nucleus;BP:regulation of canonical Wnt signaling pathwayCC:membrane;…	GO:0048147;GO:0007517;GO:0007084;GO:0035914;GO:0090090;GO:0006936;GO:0071363;GO:0046827;GO:0060828GO:0016020;GO:0005783;GO:0031616;GO:0005874;GO:0005737;GO:0005654;GO:0005819;GO:0005637;GO:0016021;GO:0005635;GO:0032541;GO:0031965;GO:0005640GO:0048487;GO:0003779;GO:0045296	K12569	EMD	hsa05410;hsa05412;hsa05414	Hypertrophic cardiomyopath;Arrhythmogenic right ventricular cardiomyopath;Dilated cardiomyopathy	------
A0A5C2GF55	IG c1064_heavy_IGHV3-73_IGHD6-6_IGHJ6 (Fragment) OS=Homo sapiens OX=9606 PE=2 SV=1	3.497	1.806	0.02345	up	yes	104700000	29940000	5.02938e+06	0	0	2.67216e+07	6.87921e+07	2.93372e+07	1.31085e+08	5.43978e+07	3.33191e+07	3.28686e+07	1.04574e+07	2.98798e+07	7.8026e+06	0	3.58146e+07	5.78035e+06	0	0	9.39094e+06	14160001	8.0215e+06	6.06723e+06	1.01522e+08	4.14082e+06	6.1634e+06	0	0	1.25414e+07	6.95101e+07	2.32523e+08	0	0	3.06412e+08	0	------	------	------	------	------	------	------
P61513	60S ribosomal protein L37a OS=Homo sapiens OX=9606 GN=RPL37A PE=1 SV=2	3.891	1.96	0.01014	up	yes	105900000	27220000	4.62276e+07	0	4.17138e+06	1.86952e+07	0	0	0	6.28637e+06	8.13171e+06	3.06172e+07	0	3.07265e+07	0	0	0	6.55539e+07	5.08696e+06	8.83601e+06	7.50693e+07	0	0	0	0	6.33657e+07	2.3183e+07	0	1.46613e+08	1.32694e+08	0	0	0	2.41316e+08	2.84337e+07	0	BP:translationCC:ribosomeMF:structural constituent of ribosome;MF:metal ion binding	GO:0006412GO:0005840GO:0003735;GO:0046872	K02921	RP-L37Ae, RPL37A	hsa03010	Ribosome	COG1997
A0A5C2GE27	IG c1244_heavy_IGHV3-21_IGHD3-22_IGHJ4 (Fragment) OS=Homo sapiens OX=9606 PE=2 SV=1	2.1	1.07	0.02796	up	yes	87920000	41870000	9.90047e+06	0	6.00374e+06	6.42591e+07	9.24897e+07	1.05074e+08	5.76893e+07	2.75658e+07	2.78754e+07	5.85908e+07	8.70594e+07	9.31093e+07	0	1.93148e+07	2.57636e+07	0	1.28226e+07	3.3805e+06	4.29705e+06	34826596	0	2.36578e+07	2.0049e+08	4.40834e+07	0	1.03386e+07	0	0	4.54396e+07	1.11318e+08	0	0	1.2883e+08	7.49374e+07	------	------	------	------	------	------	------
B3KXW5	AP-1 complex subunit gamma OS=Homo sapiens OX=9606 PE=2 SV=1	2.68	1.422	0.01704	up	yes	94460000	35240000	6.29723e+07	1.2073e+08	7.15418e+06	3.47693e+07	0	1.61491e+07	0	0	0	1.16726e+07	3.14406e+06	3.27388e+07	9.63922e+06	3.84187e+06	5.01174e+07	2.89762e+07	1.22566e+08	3.72519e+06	3.45874e+07	0	5.16822e+07	4.53555e+06	2.50991e+07	0	8.02862e+07	8.99263e+07	1.25771e+08	2.42705e+08	8.55096e+06	9.0132e+07	2.26952e+08	2.27494e+07	3.24199e+07	0	BP:intracellular protein transport;BP:Golgi to lysosome transport;BP:positive regulation of natural killer cell mediated cytotoxicity;BP:positive regulation of natural killer cell degranulation;BP:endosome to melanosome transport;BP:melanosome organization;BP:antigen processing and presentation of exogenous peptide antigen via MHC class II;BP:regulation of defense response to virus by virus;BP:ve…	GO:0006886;GO:0090160;GO:0045954;GO:0043323;GO:0035646;GO:0032438;GO:0019886;GO:0050690;GO:0016192GO:0055037;GO:0000139;GO:0030136;GO:0030665;GO:0016020;GO:0005794;GO:0030659;GO:0032588;GO:0030121;GO:0043231;GO:0005829;GO:0005737;GO:0005765GO:0019894;GO:0030742;GO:0017137	K12391	AP1G1	hsa04142	Lysosome	------
A0A5C2GGH9	IG c724_heavy_IGHV3-13_IGHD5-12_IGHJ2 (Fragment) OS=Homo sapiens OX=9606 PE=2 SV=1	4.544	2.184	0.006397	up	yes	106200000	23370000	6.00661e+06	0	0	1.97526e+07	4.35515e+07	4.93607e+07	4.80935e+07	0	0	2.80092e+07	1.33417e+07	1.86564e+07	0	1.06392e+07	5.85722e+07	7.34155e+06	8.33502e+06	0	5.85766e+06	18735780	0	1.43035e+07	1.17909e+08	3.00249e+08	0	7.23054e+06	0	0	0	3.68659e+07	0	0	5.57859e+07	1.19238e+08	------	------	------	------	------	------	------
M0R0P8	Unconventional myosin-IXb OS=Homo sapiens OX=9606 GN=MYO9B PE=1 SV=1	3.966	1.988	0.002266	up	yes	101600000	25620000	7.04437e+06	1.51362e+08	1.31681e+07	0	8.4399e+06	1.96441e+07	5.60298e+07	4.69676e+07	8.08302e+06	4.67737e+06	2.29624e+06	5.40944e+07	3.14412e+06	5.95058e+06	6.57571e+07	1.37435e+07	2.06e+07	584495	3.22569e+07	2090690	1.95337e+07	2.53723e+06	1.29172e+07	0	6.11276e+07	0	9.46231e+07	6.53109e+07	1.58062e+08	2.09583e+07	2.86528e+08	1.13552e+08	0	0	BP:regulation of Rho protein signal transduction;BP:regulation of small GTPase mediated signal transduction;BP:Roundabout signaling pathway;BP:actin filament-based movement;BP:Rho protein signal transductionCC:actin cytoskeleton;CC:cytoplasm;CC:membrane;CC:myosin complex;CC:perinuclear region of cytoplasm;CC:cell cortex;CC:cytosol;CC:actin filamentMF:Rho GTPase binding;MF:ATPase activity;MF:micro…	GO:0035023;GO:0051056;GO:0035385;GO:0030048;GO:0007266GO:0015629;GO:0005737;GO:0016020;GO:0016459;GO:0048471;GO:0005938;GO:0005829;GO:0005884GO:0017048;GO:0016887;GO:0000146;GO:0003779;GO:0046872;GO:0005524;GO:0005096;GO:0030898;GO:0048495;GO:0043531;GO:0005516	K10360	MYO9	------	------	COG5022
A0A5C2GPN1	IG c1355_heavy_IGHV4-4_IGHD2-2_IGHJ1 (Fragment) OS=Homo sapiens OX=9606 PE=2 SV=1	2.41	1.269	0.02478	up	yes	89220000	37020000	1.96341e+07	1.23315e+07	1.08657e+07	1.16483e+07	3.72761e+07	1.21601e+08	9.25328e+07	2.13404e+07	4.09413e+07	2.8435e+07	1.01366e+08	2.59381e+07	2.88756e+06	2.66737e+07	9.15785e+07	1.42622e+06	0	0	0	0	5.52546e+06	1.44437e+07	2.066e+08	1.5188e+08	1.41448e+06	2.4534e+07	0	1.83008e+07	1.51933e+08	5.37567e+07	5.33509e+07	8.41344e+06	2.20038e+08	9.11633e+07	------	------	------	------	------	------	------
A0A5C2G9L4	IGH + IGL c494_heavy_IGHV3-9_IGHD4-11_IGHJ3 (Fragment) OS=Homo sapiens OX=9606 PE=2 SV=1	3.28	1.714	0.03546	up	yes	96240000	29340000	1.19836e+07	9.50448e+06	8.65254e+06	4.83216e+07	9.24956e+07	1.4317e+07	4.43661e+07	0	1.3063e+07	1.28561e+07	1.27309e+07	1.13444e+08	3.58832e+06	1.32596e+07	7.3945e+07	2.95018e+07	0	2.3016e+06	0	13555461	1.02173e+07	0	3.8968e+08	1.19315e+08	0	3.11172e+07	0	0	1.8092e+07	1.10057e+08	1.46203e+07	1.41625e+07	1.43191e+08	2.59075e+07	------	------	------	------	------	------	------
A0A5C2FWX9	IGL c1459_light_IGKV1-33_IGKJ3 (Fragment) OS=Homo sapiens OX=9606 PE=2 SV=1	0.3582	-1.481	0.03917	down	yes	32240000	90010000	1.43722e+07	0	0	9.43163e+06	8.99349e+07	8.99214e+07	0	0	3.07903e+07	0	1.09765e+08	0	1.57208e+08	2.42881e+08	0	0	8.3797e+07	3.48663e+06	0	158563346	0	0	4.02974e+07	7.83334e+07	4.3595e+06	2.50598e+07	0	3.06066e+07	0	0	4.7637e+06	3.9723e+07	3.86526e+07	2.83947e+07	------	------	------	------	------	------	------
Q9H270	Vacuolar protein sorting-associated protein 11 homolog OS=Homo sapiens OX=9606 GN=VPS11 PE=1 SV=1	4.023	2.008	0.03685	up	yes	97470000	24230000	2.1469e+07	1.55758e+08	9.0187e+06	3.27051e+07	2.01192e+07	0	4.35271e+07	0	4.74656e+06	0	7.64192e+06	2.076e+07	0	5.28828e+06	1.15427e+07	0	2.18479e+06	0	1.4461e+07	0	4.54994e+06	9.6566e+06	0	2.87112e+06	0	1.58027e+08	5.75312e+07	4.73316e+07	3.74753e+08	3.66051e+07	1.61572e+08	3.27813e+07	0	5.71508e+06	BP:vesicle docking involved in exocytosis;BP:endosome to lysosome transport;BP:toxin transport;BP:intracellular protein transport;BP:regulation of organelle assembly;BP:positive regulation of early endosome to late endosome transport;BP:positive regulation of cellular protein catabolic process;BP:autophagy;BP:regulation of SNARE complex assembly;BP:positive regulation of protein targeting to mito…	GO:0006904;GO:0008333;GO:1901998;GO:0006886;GO:1902115;GO:2000643;GO:1903364;GO:0006914;GO:0035542;GO:1903955;GO:0034058;GO:0007032;GO:0007033;GO:0016192;GO:0031647GO:0048786;GO:0030139;GO:0030136;GO:0005770;GO:0005776;GO:0030897;GO:0030123;GO:0031902;GO:0005764;GO:0005765;GO:0033263;GO:0005768;GO:0005769;GO:0005884GO:0000166;GO:0046872;GO:0019905;GO:0019904;GO:0030674	K20179	VPS11, PEP5	------	------	------
A0A5C2GKA8	IGH + IGL c457_light_IGKV3-15_IGKJ1 (Fragment) OS=Homo sapiens OX=9606 PE=2 SV=1	2.571	1.362	0.008383	up	yes	86530000	33650000	0	0	1.09392e+07	0	3.15831e+07	0	4.37311e+07	4.18207e+07	3.05929e+07	1.04175e+07	4.61756e+07	4.25457e+06	3.90357e+07	1.13521e+08	3.61147e+07	6.95718e+07	0	777806	7.6854e+06	49130304	0	3.09866e+06	0	1.50081e+08	9.19541e+07	1.35347e+08	1.35027e+07	1.01893e+08	0	0	0	2.63891e+07	0	0	------	------	------	------	------	------	------
I7GGY3	Pro-interleukin-16 OS=Homo sapiens OX=9606 GN=IL16 PE=2 SV=1	3.752	1.908	0.01294	up	yes	93950000	25040000	0	8.31326e+07	0	2.78834e+07	3.102e+07	0	2.69488e+07	0	0	1.03471e+07	9.07975e+06	0	0	0	0	0	5.10781e+07	6.18922e+06	0	3.26467e+06	4.87616e+06	2.15802e+07	4.19371e+06	0	0	2.55167e+07	2.18633e+08	4.05425e+07	1.55655e+08	0	1.22337e+08	9.08049e+07	0	0	BP:leukocyte chemotaxis;BP:chemotaxis;BP:regulation of calcium ion transport;BP:induction of positive chemotaxis;BP:viral process;BP:immune response;BP:cytokine-mediated signaling pathwayCC:cytoplasm;CC:nuclear speck;CC:nucleus;CC:extracellular region;CC:plasma membrane;CC:cytosol;CC:extracellular spaceMF:cytokine activity;MF:CD4 receptor binding	GO:0030595;GO:0006935;GO:0051924;GO:0050930;GO:0016032;GO:0006955;GO:0019221GO:0005737;GO:0016607;GO:0005634;GO:0005576;GO:0005886;GO:0005829;GO:0005615GO:0005125;GO:0042609	------	------	------	------	------
Q15717	ELAV-like protein 1 OS=Homo sapiens OX=9606 GN=ELAVL1 PE=1 SV=2	3.398	1.765	0.03606	up	yes	89730000	26410000	2.98729e+07	6.71136e+07	0	2.63857e+07	0	4.44578e+06	0	0	7.62108e+06	0	3.87259e+07	1.73058e+07	5.20576e+07	5.99439e+07	8.55152e+06	1.75533e+07	2.50551e+07	1.17463e+07	1.5071e+07	0	0	1.47136e+07	4.05985e+07	1.33961e+07	0	1.43739e+08	3.31743e+07	1.24327e+08	3.62592e+08	1.31284e+07	4.09456e+07	1.19734e+08	5.69312e+06	0	BP:3'-UTR-mediated mRNA stabilization;BP:regulation of mRNA stability;BP:protein homooligomerization;BP:regulation of stem cell population maintenance;BP:positive regulation of translation;BP:negative regulation of gene silencing by miRNA;BP:mRNA stabilization;BP:mRNA splicing, via spliceosomeCC:cytoplasm;CC:nucleoplasm;CC:nucleus;CC:membrane;CC:postsynapse;CC:cytoplasmic stress granule;CC:cytoso…	GO:0070935;GO:0043488;GO:0051260;GO:2000036;GO:0045727;GO:0060965;GO:0048255;GO:0000398GO:0005737;GO:0005654;GO:0005634;GO:0016020;GO:0098794;GO:0010494;GO:0005829;GO:1990904;GO:0098978GO:0017091;GO:0003730;GO:0042803;GO:0019901;GO:0035198;GO:0003725;GO:0003723;GO:0035925;GO:0003729	K13088	ELAVL1, HUR	hsa04152;hsa04657	AMPK signaling pathway;IL-17 signaling pathway	------
Q8WUY1	Protein THEM6 OS=Homo sapiens OX=9606 GN=THEM6 PE=1 SV=2	1.765	0.8197	0.04516	up	yes	69860000	39580000	5.57918e+07	8.79117e+07	4.06741e+07	5.89576e+07	0	3.68678e+06	0	2.64651e+07	6.00684e+07	1.84423e+07	0	2.18373e+07	0	0	1.45497e+07	4.45332e+07	2.56591e+07	2.84045e+06	1.13051e+08	0	5.46241e+07	4.11707e+06	0	0	9.61965e+07	0	7.63719e+07	8.57732e+07	2.03069e+07	4.86056e+07	1.28376e+08	7.59051e+07	2.73533e+07	0	CC:extracellular region	GO:0005576	------	------	------	------	------
Q13526	Peptidyl-prolyl cis-trans isomerase NIMA-interacting 1 OS=Homo sapiens OX=9606 GN=PIN1 PE=1 SV=1	2.7	1.433	0.03056	up	yes	79010000	29260000	2.96034e+07	5.81013e+07	2.76299e+07	7.46391e+06	3.63541e+07	1.2464e+07	0	1.31985e+07	1.82063e+07	2.38584e+07	1.34524e+07	2.84913e+07	5.95209e+07	3.6738e+07	3.04758e+07	3.10038e+07	7.27417e+07	1.24731e+07	3.66066e+07	8.88531e+06	4.73706e+07	9.81343e+06	4.21519e+06	7.5135e+06	8.74743e+07	2.37598e+08	4.73355e+07	0	0	3.73264e+06	0	5.61922e+07	1.42496e+07	2.52795e+08	BP:synapse organization;BP:positive regulation of canonical Wnt signaling pathway;BP:protein stabilization;BP:negative regulation of protein catabolic process;BP:negative regulation of neuron apoptotic process;BP:positive regulation of neuron apoptotic process;BP:regulation of pathway-restricted SMAD protein phosphorylation;BP:cell cycle;BP:negative regulation of protein binding;BP:positive regul…	GO:0050808;GO:0090263;GO:0050821;GO:0042177;GO:0043524;GO:0043525;GO:0060393;GO:0007049;GO:0032091;GO:0032092;GO:0001666;GO:0043547;GO:0010468;GO:0030512;GO:0032465;GO:1901796;GO:0007088;GO:0030182;GO:0000413;GO:0032480;GO:0061051;GO:0035307;GO:1900180;GO:0051443;GO:0031647;GO:1902430;GO:0045944;GO:2000146;GO:0001932;GO:0070373;GO:0001934GO:0030496;GO:0005737;GO:0005634;GO:0005739;GO:0005654;GO:0…	K09578	PIN1	hsa04622	RIG-I-like receptor signaling pathway	COG0760
Q9H190	Syntenin-2 OS=Homo sapiens OX=9606 GN=SDCBP2 PE=1 SV=2	1.903	0.9283	0.03887	up	yes	70800000	37200000	4.5005e+07	6.52713e+06	2.0568e+06	3.96068e+07	0	1.75703e+07	0	7.12366e+07	7.03909e+07	1.87951e+07	2.77698e+07	1.40596e+07	3.71103e+07	1.54286e+07	7.98065e+07	8.71963e+07	6.47418e+07	2.06502e+07	3.47876e+07	7.1004e+06	4.69306e+07	0	6.4715e+06	0	8.22528e+07	0	3.84279e+07	1.30933e+08	0	1.12877e+08	1.81344e+07	1.46243e+08	3.10504e+07	0	BP:nervous system development;BP:intracellular transport;BP:cell proliferation;BP:intracellular signal transductionCC:cytoplasm;CC:nuclear speck;CC:extracellular exosome;CC:nucleolus;CC:plasma membraneMF:protein C-terminus binding;MF:phosphatidylinositol-4,5-bisphosphate binding;MF:protein heterodimerization activity;MF:identical protein binding;MF:protein homodimerization activity	GO:0007399;GO:0046907;GO:0008283;GO:0035556GO:0005737;GO:0016607;GO:0070062;GO:0005730;GO:0005886GO:0008022;GO:0005546;GO:0046982;GO:0042802;GO:0042803	------	------	------	------	------
P15090	Fatty acid-binding protein, adipocyte OS=Homo sapiens OX=9606 GN=FABP4 PE=1 SV=3	3.049	1.608	0.04692	up	yes	77870000	25540000	3.03105e+07	0	7.86236e+07	2.85572e+07	7.60705e+06	5.78424e+07	0	1.15478e+07	0	0	0	2.36538e+07	1.73827e+06	2.03166e+07	2.73539e+07	2.34643e+06	3.87361e+07	0	2.22591e+06	0	2.67e+07	0	0	0	4.67994e+07	7.37437e+07	2.59704e+08	2.37547e+07	0	0	0	5.37996e+06	1.1819e+08	1.75139e+07	BP:positive regulation of inflammatory response;BP:cellular response to tumor necrosis factor;BP:response to bacterium;BP:regulation of inflammatory response;BP:negative regulation of protein kinase activity;BP:long-chain fatty acid transport;BP:white fat cell differentiation;BP:brown fat cell differentiation;BP:negative regulation of transcription, DNA-templated;BP:cholesterol homeostasis;BP:cel…	GO:0050729;GO:0071356;GO:0009617;GO:0050727;GO:0006469;GO:0015909;GO:0050872;GO:0050873;GO:0045892;GO:0042632;GO:0071285;GO:0120162;GO:0001816;GO:0019433GO:0005811;GO:0005737;GO:0070062;GO:0005634;GO:0005829GO:0005324;GO:0051427;GO:0036041;GO:0005504	K08753	FABP4, aP2	hsa04923;hsa03320	Regulation of lipolysis in adipocytes;PPAR signaling pathway	------
Q53T59	HCLS1-binding protein 3 OS=Homo sapiens OX=9606 GN=HS1BP3 PE=1 SV=1	1.977	0.9833	0.03907	up	yes	67410000	34090000	1.10668e+08	2.09681e+07	2.56289e+07	5.95781e+06	0	2.03761e+07	0	2.10684e+07	1.9201e+07	2.4211e+07	7.58332e+06	4.40084e+07	1.09053e+07	0	4.9621e+07	1.00651e+08	6.37572e+07	1.31347e+07	5.30652e+07	4478334	0	1.84056e+07	1.60712e+07	0	1.18838e+08	3.67536e+07	5.96078e+07	6.51853e+07	5.91664e+07	3.585e+07	1.71378e+08	4.38222e+07	0	0	BP:regulation of apoptotic processCC:endoplasmic reticulum;CC:mitochondrionMF:phosphatidylinositol binding	GO:0042981GO:0005783;GO:0005739GO:0035091	------	------	------	------	------
Q5TB53	Transmembrane 9 superfamily member (Fragment) OS=Homo sapiens OX=9606 GN=TM9SF3 PE=1 SV=8	2.288	1.194	0.01344	up	yes	69330000	30300000	4.79625e+07	1.10447e+08	2.23633e+07	5.64067e+07	4.38861e+06	5.9996e+07	3.25101e+07	0	2.94103e+07	2.15664e+07	7.15649e+06	1.85452e+07	1.38556e+07	1.18663e+07	1.29778e+07	7.3542e+07	2.27616e+06	6.84874e+06	3.75365e+07	0	3.04522e+07	5.87555e+06	6.50776e+06	5.68486e+06	4.09649e+07	4.68272e+07	1.0255e+08	8.80289e+07	2.30253e+07	9.07033e+07	2.15837e+08	5.87819e+07	7.0437e+07	8.26094e+07	BP:protein localization to membraneCC:integral component of membrane;CC:membrane	GO:0072657GO:0016021;GO:0016020	K17087	TM9SF3	------	------	------
A0A5C2G6B6	IGH c217_heavy__IGHV3-33_IGHD6-19_IGHJ4 (Fragment) OS=Homo sapiens OX=9606 PE=2 SV=1	1.936	0.9531	0.02293	up	yes	65530000	33850000	9.70336e+06	1.80491e+07	1.38681e+07	7.34084e+07	1.23186e+08	6.10239e+07	2.48663e+07	2.9601e+07	0	4.13509e+06	6.19435e+07	1.15351e+07	6.42764e+06	3.41773e+07	4.00508e+07	5.65023e+06	0	0	1.06863e+07	55985344	0	2.4929e+07	9.05129e+07	3.15663e+07	0	9.90859e+07	0	1.49936e+07	9.54094e+07	5.64834e+07	0	3.57186e+07	5.82578e+07	1.07732e+08	------	------	------	------	------	------	------
Q9UGK3	Signal-transducing adaptor protein 2 OS=Homo sapiens OX=9606 GN=STAP2 PE=1 SV=2	3.063	1.615	0.04931	up	yes	73290000	23930000	2.62576e+07	3.61069e+07	4.66484e+07	3.35831e+07	2.99186e+07	4.27497e+06	1.38193e+08	0	5.47999e+06	2.9001e+06	0	7.99595e+06	0	5.54621e+06	3.32602e+06	0	8.11539e+06	1.36272e+06	2.45314e+07	0	2.28628e+07	9.67545e+06	0	0	3.26769e+07	2.00742e+07	5.34622e+07	1.46945e+07	2.41424e+08	7.10482e+06	0	1.80391e+08	3.65256e+07	0	BP:positive regulation of tyrosine phosphorylation of STAT proteinCC:cytosol;CC:plasma membraneMF:signaling adaptor activity	GO:0042531GO:0005829;GO:0005886GO:0035591	------	------	------	------	------
A0A5C2GT39	IG c1660_heavy_IGHV4-34_IGHD5-5_IGHJ6 (Fragment) OS=Homo sapiens OX=9606 PE=2 SV=1	7.462	2.9	0.003949	up	yes	85510000	11460000	6.41169e+06	2.53825e+07	3.40816e+06	0	0	1.49457e+07	0	6.27416e+06	0	7.88467e+06	8.58028e+06	9.36702e+06	0	2.51004e+07	1.34245e+07	2.48876e+07	0	4.58224e+06	1.5935e+07	2.58899e+06	0	3.12566e+06	6.76702e+06	1.34602e+08	4.21682e+06	0	4.6175e+06	0	0	0	1.96178e+08	0	1.66665e+08	0	------	------	------	------	------	------	------
I3L352	ATP-dependent RNA helicase DDX19A (Fragment) OS=Homo sapiens OX=9606 GN=DDX19A PE=1 SV=1	4.025	2.009	0.03458	up	yes	77520000	19260000	1.34515e+07	3.41723e+07	0	1.25161e+07	6.55271e+07	9.26316e+06	3.90208e+07	0	0	5.62598e+06	1.49386e+07	2.08641e+07	1.48763e+07	4.46377e+06	0	6.98055e+06	1.87339e+07	0	9.82629e+06	9032471	3.18839e+07	1.62916e+07	2.27976e+07	1.31471e+07	1.87574e+07	0	5.1078e+07	0	1.93553e+08	9.76318e+06	6.62378e+07	3.16264e+08	6.04782e+06	0	BP:protein transport;BP:mRNA transportCC:cytoplasm;CC:nuclear pore;CC:membrane;CC:nuclear membraneMF:helicase activity;MF:RNA binding;MF:nucleic acid binding;MF:ATP binding	GO:0015031;GO:0051028GO:0005737;GO:0005643;GO:0016020;GO:0031965GO:0004386;GO:0003723;GO:0003676;GO:0005524	K18655	DDX19, DBP5	------	------	------
F5H5S0	Replication factor C subunit 5 (Fragment) OS=Homo sapiens OX=9606 GN=RFC5 PE=1 SV=1	4.281	2.098	0.02139	up	yes	77230000	18040000	0	7.05185e+06	0	4.43677e+06	4.47541e+07	8.00628e+06	0	0	0	1.74589e+07	1.04676e+07	7.98097e+06	0	8.99898e+07	1.09217e+07	0	0	9.63048e+06	8.08468e+06	10076774	0	5.70046e+06	1.69593e+07	4.45485e+07	8.14224e+06	1.22629e+08	9.57994e+07	2.80718e+08	9.91117e+07	0	9.36214e+06	3.72313e+07	0	5.77688e+07	BP:nucleotide-excision repair, DNA gap filling;BP:nucleotide-excision repair, DNA incision, 5'-to lesion;BP:telomere maintenance via semi-conservative replication;BP:DNA damage response, detection of DNA damage;BP:positive regulation of DNA-directed DNA polymerase activity;BP:error-prone translesion synthesis;BP:nucleotide-excision repair, DNA incision;BP:DNA replication;BP:DNA-dependent DNA repl…	GO:0006297;GO:0006296;GO:0032201;GO:0042769;GO:1900264;GO:0042276;GO:0033683;GO:0006260;GO:0006261;GO:1901796;GO:0006283;GO:0006281;GO:0019985;GO:0070987GO:0005634;GO:0005654;GO:0031390;GO:0005663GO:0019899;GO:0003677;GO:0043142;GO:0003689;GO:0005524	K10756	RFC3_5	hsa03030;hsa03430;hsa03420	DNA replication;Mismatch repair;Nucleotide excision repair	------
A0A5C2GBE8	IGH + IGL c415_light_IGLV1-40_IGLJ2 (Fragment) OS=Homo sapiens OX=9606 PE=2 SV=1	5.947	2.572	0.0328	up	yes	79220000	13320000	1.3454e+07	0	5.58897e+06	2.48815e+07	9.93253e+06	2.7873e+07	0	0	0	1.38945e+07	2.62633e+06	5.13445e+06	2.67732e+07	0	2.70242e+07	0	6.80204e+06	9.12761e+06	0	5.05386e+06	0	8.35887e+06	2.70949e+06	8.5397e+06	0	2.02747e+07	2.42272e+07	0	1.43323e+08	0	0	2.76265e+08	0	0	------	------	------	------	------	------	------
A0A5C2GTS0	IG c707_light_IGKV3-20_IGKJ4 (Fragment) OS=Homo sapiens OX=9606 PE=2 SV=1	4.723	2.24	0.02313	up	yes	75670000	16020000	0	0	0	3.95126e+06	1.24553e+07	1.98738e+07	0	0	0	0	1.40734e+07	1.56542e+07	4.01628e+07	9.50482e+06	5.95052e+06	0	8.37402e+06	2.76122e+07	0	18641851	0	0	0	2.45234e+07	1.43687e+07	3.90248e+07	0	1.64787e+08	2.25083e+07	0	0	0	0	1.88806e+08	------	------	------	------	------	------	------
A0A5C2GTZ2	IG c1163_light_IGKV2D-28_IGKJ3 (Fragment) OS=Homo sapiens OX=9606 PE=2 SV=1	2.803	1.487	0.005429	up	yes	64410000	22980000	1.99262e+07	8.1334e+06	1.09136e+07	1.02532e+07	3.46913e+07	1.39022e+07	2.17942e+07	7.71599e+06	7.82836e+07	8.44207e+06	3.78743e+07	2.89156e+07	1.91682e+07	1.77302e+07	2.66642e+07	0	0	0	2.50799e+07	53824952	7.21922e+06	6.14102e+06	3.75013e+06	1.1238e+08	2.80594e+07	1.24847e+08	0	0	0	0	1.28062e+07	0	5.23418e+07	1.16661e+08	------	------	------	------	------	------	------
F8VZN8	Protein phosphatase 1 regulatory subunit 12A (Fragment) OS=Homo sapiens OX=9606 GN=PPP1R12A PE=1 SV=1	9.262	3.211	0.000125	up	yes	78610000	8487000	8.6999e+06	2.69795e+06	8.71238e+06	1.22096e+07	0	0	0	0	2.82701e+06	3.00489e+06	0	1.04651e+07	1.12472e+07	0	1.56542e+07	1.20234e+07	1.08645e+07	2.30014e+06	6.71107e+06	0	1.46098e+07	5.27179e+06	0	0	1.11975e+07	0	1.06643e+08	3.31563e+07	4.80436e+07	0	1.03657e+08	1.68936e+08	0	0	BP:G2/M transition of mitotic cell cycle;BP:protein dephosphorylation;BP:cellular response to drug;BP:signal transduction;BP:negative regulation of catalytic activity;BP:regulation of nucleocytoplasmic transport;BP:regulation of cell adhesion;BP:mitotic cell cycle;BP:positive regulation of myosin-light-chain-phosphatase activity;BP:regulation of myosin-light-chain-phosphatase activity;BP:positive…	GO:0000086;GO:0006470;GO:0035690;GO:0007165;GO:0043086;GO:0046822;GO:0030155;GO:0000278;GO:0035508;GO:0035507;GO:0045944;GO:0007098GO:0015629;GO:0005925;GO:0072357;GO:0030018;GO:0005737;GO:0005813;GO:0031672;GO:0005654;GO:0000776;GO:0005829;GO:0043292GO:0019208;GO:0004857;GO:0071889;GO:0019901	K06270	PPP1R12A, MYPT1	hsa04611;hsa04022;hsa04024;hsa05205;hsa04510;hsa04270;hsa04921;hsa04810	Platelet activation;cGMP-PKG signaling pathway;cAMP signaling pathway;Proteoglycans in cancer;Focal adhesion;Vascular smooth muscle contraction;Oxytocin signaling pathway;Regulation of actin cytoskeleton	COG0666
A0A5C2G8D9	IGL c290_light_IGLV1-47_IGLJ2 (Fragment) OS=Homo sapiens OX=9606 PE=2 SV=1	2.12	1.084	0.02426	up	yes	58420000	27560000	1.38361e+07	1.89722e+07	0	0	5.52017e+07	1.25033e+07	7.54272e+06	0	1.96006e+07	9.24081e+06	4.53148e+07	1.29465e+07	5.68259e+07	5.12815e+06	0	3.4939e+07	4.72027e+07	2.24129e+07	8.59758e+06	85080754	3.17622e+07	8.982e+06	6.69265e+07	8.57396e+07	0	1.29618e+08	0	1.00832e+08	0	1.20103e+07	1.93895e+07	2.21258e+07	0	3.07102e+07	------	------	------	------	------	------	------
Q16853	Membrane primary amine oxidase OS=Homo sapiens OX=9606 GN=AOC3 PE=1 SV=3	4.981	2.316	0.000673	up	yes	69130000	13880000	0	7.05423e+06	4.72888e+07	0	2.31179e+07	4.69161e+06	0	3.91573e+07	1.69459e+07	8.61538e+06	0	7.27588e+06	0	2.6547e+06	9.01678e+06	7.97854e+06	0	0	0	1.98961e+06	4.70305e+06	1.38541e+07	1.56665e+08	1.56178e+07	0	0	1.05638e+07	1.09349e+08	8.80626e+07	0	8.71896e+07	9.20505e+07	3.06448e+07	3.19931e+07	BP:xenobiotic metabolic process;BP:response to antibiotic;BP:negative regulation of primary amine oxidase activity;BP:amine metabolic process;BP:inflammatory response;BP:cell adhesionCC:endoplasmic reticulum;CC:microvillus;CC:integral component of membrane;CC:Golgi apparatus;CC:cell surface;CC:plasma membrane;CC:cytoplasm;CC:early endosomeMF:tryptamin;MF:phenethylamin;MF:aliphatic-amine oxidase a…	GO:0006805;GO:0046677;GO:1902283;GO:0009308;GO:0006954;GO:0007155GO:0005783;GO:0005902;GO:0016021;GO:0005794;GO:0009986;GO:0005886;GO:0005737;GO:0005769GO:0052593;GO:0052596;GO:0052595;GO:0052594;GO:0005509;GO:0005507;GO:0042803;GO:0008131;GO:0048038;GO:0046982	K00276	AOC3, AOC2, tynA	hsa00260;hsa00350;hsa00360;hsa00410	Glycine, serine and threonine metabolism;Tyrosine metabolism;Phenylalanine metabolism;beta-Alanine metabolism	COG3733
A0A5C2GVQ7	IG c1571_heavy_IGHV4-59_IGHD3-10_IGHJ4 (Fragment) OS=Homo sapiens OX=9606 PE=2 SV=1	2.744	1.456	0.02566	up	yes	59410000	21650000	1.34048e+07	1.49624e+07	0	1.86807e+07	1.52647e+07	8.14428e+07	0	4.76578e+06	0	1.81156e+07	2.02441e+07	2.78536e+07	0	1.70965e+07	0	0	1.95188e+07	0	0	19358414	0	1.07418e+07	3.55764e+07	9.16412e+07	0	2.93669e+07	0	1.58724e+07	0	2.42104e+07	1.54012e+07	1.49791e+08	0	1.1346e+08	------	------	------	------	------	------	------
A0A5C2GIF2	IG c198_heavy_IGHV5-51_IGHD7-27_IGHJ6 (Fragment) OS=Homo sapiens OX=9606 PE=2 SV=1	2.373	1.247	0.02267	up	yes	56240000	23700000	1.80998e+07	0	9.76109e+06	2.21735e+07	5.80473e+07	3.99726e+07	7.19034e+06	0	1.65026e+07	0	5.75761e+07	1.69552e+07	0	2.97165e+07	2.73508e+07	0	4.48799e+06	1.98123e+06	0	29844556	0	1.59017e+07	7.86802e+07	4.09667e+07	0	5.59556e+07	2.19753e+07	1.0984e+07	1.30601e+07	3.39664e+07	5.44012e+07	1.84489e+08	5.28932e+07	7.13031e+07	------	------	------	------	------	------	------
A8K008	Uncharacterized protein OS=Homo sapiens OX=9606 PE=2 SV=1	2.852	1.512	0.009407	up	yes	57810000	20270000	1.24523e+07	2.21936e+07	2.45576e+07	3.22767e+07	2.30019e+07	7.9877e+07	1.10578e+07	0	1.65611e+07	0	3.64443e+07	0	1.11355e+07	1.84657e+07	0	3.38972e+06	5.7518e+06	0	3.86278e+06	18576798	0	4.66855e+06	1.50097e+08	3.10242e+07	9.47684e+07	5.17474e+07	4.21638e+06	1.04924e+08	9.00649e+07	2.22701e+06	8.31127e+06	0	2.36571e+07	7.48254e+07	------	------	------	------	------	------	------
A0A5C2GTC6	IG c1089_heavy_IGHV3-7_IGHD5-24_IGHJ6 (Fragment) OS=Homo sapiens OX=9606 PE=2 SV=1	4.293	2.102	0.00596	up	yes	62030000	14450000	1.09626e+07	0	6.81193e+06	2.68772e+06	0	0	0	1.97135e+07	2.02616e+07	0	0	1.28652e+07	3.75678e+06	1.41535e+07	0	0	0	0	1.41709e+07	26872798	2.67442e+07	0	0	7.04876e+07	0	5.86465e+07	4.24094e+06	1.38081e+07	8.66716e+07	0	0	0	0	1.38334e+08	------	------	------	------	------	------	------
A0A087WZX2	NADH dehydrogenase [ubiquinone] 1 beta subcomplex subunit 6 OS=Homo sapiens OX=9606 GN=NDUFB6 PE=1 SV=1	2.537	1.343	0.006821	up	yes	53740000	21180000	3.70604e+07	0	9.65748e+06	3.60382e+07	0	5.48587e+06	0	1.92101e+07	2.92306e+07	3.02793e+07	0	3.04486e+07	0	1.90542e+06	2.45179e+07	4.83522e+07	8.55364e+06	1.01459e+07	3.62629e+07	8020361	0	3.68603e+06	1.28763e+07	0	4.16145e+07	0	2.32943e+07	4.2087e+07	0	5.72209e+07	1.42268e+08	5.85963e+07	5.19293e+07	0	BP:mitochondrial electron transport, NADH to ubiquinoneCC:nucleoplasm;CC:mitochondrial respiratory chain complex I;CC:mitochondrion	GO:0006120GO:0005654;GO:0005747;GO:0005739	------	------	------	------	------
Q6ZS72	Protein PEAK3 OS=Homo sapiens OX=9606 GN=PEAK3 PE=1 SV=1	2.846	1.509	0.03104	up	yes	53530000	18810000	5.17273e+06	8.88322e+07	7.13326e+06	8.90314e+06	9.77798e+06	1.47421e+07	2.67059e+07	1.02676e+07	2.68988e+07	2.05392e+07	1.36897e+07	3.24014e+07	7.36403e+06	0	2.81554e+07	1.13086e+07	2.20652e+07	1.59225e+07	1.76381e+07	0	7.18337e+06	1.48992e+06	3.45382e+07	0	0	9.46508e+07	3.1071e+07	1.97283e+07	1.21231e+07	1.42157e+07	2.10028e+08	2.43809e+07	4.10425e+07	0	BP:protein phosphorylationMF:protein kinase activity	GO:0006468GO:0004672	------	------	------	------	------
O95490	Adhesion G protein-coupled receptor L2 OS=Homo sapiens OX=9606 GN=ADGRL2 PE=1 SV=2	0.3261	-1.617	0.02375	down	yes	17640000	54090000	0	6.25235e+07	0	0	7.14608e+07	0	1.06843e+08	7.86777e+07	3.02279e+07	3.61999e+07	1.13187e+08	0	6.85597e+06	4.35567e+07	3.73212e+07	0	6.75229e+06	0	0	5.54928e+07	0	0	1.79271e+07	3.13867e+07	0	1.75325e+07	0	0	2.839e+07	0	7.34735e+06	0	3.23278e+06	0	BP:brain development;BP:adenylate cyclase-activating G-protein coupled receptor signaling pathway;BP:cell surface receptor signaling pathway;BP:G-protein coupled receptor signaling pathwayCC:neuron projection;CC:integral component of membrane;CC:integral component of plasma membraneMF:G-protein coupled receptor activity;MF:carbohydrate binding;MF:latrotoxin receptor activity	GO:0007420;GO:0007189;GO:0007166;GO:0007186GO:0043005;GO:0016021;GO:0005887GO:0004930;GO:0030246;GO:0016524	------	------	------	------	------
A0A5C2GPU0	IG c1218_heavy_IGHV3-53_IGHD1-26_IGHJ4 (Fragment) OS=Homo sapiens OX=9606 PE=2 SV=1	2.803	1.487	0.005835	up	yes	52760000	18820000	0	3.73472e+07	4.44681e+06	0	5.51232e+06	1.64695e+07	2.66763e+07	0	0	0	3.70368e+07	6.59196e+06	0	4.90929e+06	4.6556e+07	0	0	0	1.48297e+06	16245949	3.40415e+07	7.36252e+06	8.96336e+07	8.03516e+07	0	1.17625e+07	0	0	1.76835e+07	0	0	0	6.5222e+07	5.18914e+07	------	------	------	------	------	------	------
A0A5C2GRG4	IG c1483_heavy_IGHV1-46_IGHD6-13_IGHJ4 (Fragment) OS=Homo sapiens OX=9606 PE=2 SV=1	2.853	1.512	0.03633	up	yes	48470000	16990000	1.20416e+07	2.2881e+07	0	0	1.27794e+07	4.31068e+06	0	1.24595e+07	0	0	8.03411e+07	6.67668e+06	0	0	2.33156e+07	5.42378e+06	6.46081e+06	1.59766e+06	0	15578479	0	0	1.14902e+08	2.19507e+07	0	0	0	1.08303e+07	4.6314e+07	0	0	7.10769e+07	7.03771e+07	3.82974e+06	------	------	------	------	------	------	------
Q9BZL6	Serine/threonine-protein kinase D2 OS=Homo sapiens OX=9606 GN=PRKD2 PE=1 SV=3	2.044	1.031	0.04302	up	yes	43050000	21060000	1.96982e+07	1.95954e+07	4.0317e+06	2.99187e+06	6.08231e+06	0	6.3315e+07	0	2.99559e+07	1.12223e+07	2.07061e+06	1.13894e+07	0	0	2.39153e+07	2.8697e+07	2.15919e+07	4.72478e+06	3.33227e+07	6.6637e+06	2.02864e+07	6.94823e+07	5.74538e+06	0	1.68623e+07	0	5.8618e+07	9.56405e+07	1.59261e+07	3.447e+07	9.72343e+07	7.50738e+07	2.50524e+07	5.87447e+06	BP:peptidyl-threonine phosphorylation;BP:peptidyl-serine phosphorylation;BP:positive regulation of peptidyl-serine phosphorylation;BP:positive regulation of CREB transcription factor activity;BP:protein phosphorylation;BP:positive regulation of T cell receptor signaling pathway;BP:vascular endothelial growth factor receptor signaling pathway;BP:intracellular signal transduction;BP:angiogenesis;BP…	GO:0018107;GO:0018105;GO:0033138;GO:0032793;GO:0006468;GO:0050862;GO:0048010;GO:0035556;GO:0001525;GO:0008219;GO:0045785;GO:0045766;GO:0046777;GO:0050852;GO:0045743;GO:2000573;GO:0030148;GO:0089700;GO:0038033;GO:0032743;GO:0043536;GO:0007155;GO:1902533;GO:0061154;GO:0051092;GO:0051091;GO:0010595;GO:2001028;GO:1901727;GO:0001938;GO:0045944;GO:0002250;GO:0030949;GO:0070374;GO:0032757;GO:0035924GO:0…	K06070	PKD	hsa04015;hsa04925	Rap1 signaling pathway;Aldosterone synthesis and secretion	------
A0A5C2GHH8	IG c363_heavy_IGHV4-34_IGHD5-18_IGHJ4 (Fragment) OS=Homo sapiens OX=9606 PE=2 SV=1	2.324	1.217	0.01447	up	yes	44080000	18970000	1.3582e+07	1.63447e+07	4.38926e+07	0	0	2.12029e+07	4.87413e+07	7.0524e+06	1.47307e+07	2.15388e+07	0	9.28401e+06	1.28917e+07	3.38892e+07	2.59861e+07	2.0887e+06	8.66579e+06	0	7.94345e+06	13245530	2.3075e+07	1.73171e+07	6.23451e+07	7.14281e+07	4.54943e+06	5.98437e+07	1.17814e+07	2.2963e+07	9.88339e+07	3.19154e+07	1.02403e+07	1.76538e+07	1.2087e+08	1.65863e+07	------	------	------	------	------	------	------
Q96B13	Serine/threonine-protein phosphatase 2A 56 kDa regulatory subunit OS=Homo sapiens OX=9606 GN=PPP2R5C PE=1 SV=1	2.53	1.339	0.04064	up	yes	44750000	17690000	3.72478e+06	1.25165e+07	0	6.83915e+06	0	0	2.90833e+07	1.08255e+07	6.41156e+06	1.03683e+07	0	0	0	1.85802e+07	0	2.68578e+07	4.703e+07	0	0	0	0	2.23898e+07	0	1.17698e+08	0	1.2701e+07	4.37496e+07	3.38517e+07	0	1.01967e+07	6.69666e+07	0	2.80703e+07	0	BP:negative regulation of cell proliferation;BP:proteasome-mediated ubiquitin-dependent protein catabolic process;BP:regulation of protein autophosphorylation;BP:negative regulation of protein kinase B signaling;BP:DNA damage response, signal transduction by p53 class mediator resulting in cell cycle arrest;BP:signal transduction;BP:protein dephosphorylation;BP:protein processing;BP:regulation of…	GO:0008285;GO:0043161;GO:0031952;GO:0051898;GO:0006977;GO:0007165;GO:0006470;GO:0016485;GO:0014066;GO:0042771GO:0016021;GO:0000159;GO:0005794;GO:0005829;GO:0005654;GO:0005634;GO:0000775GO:0072542;GO:0019888;GO:0008233	K11584	PPP2R5	hsa04114;hsa04071;hsa03015;hsa04728;hsa04152;hsa04261;hsa04151	Oocyte meiosis;Sphingolipid signaling pathway;mRNA surveillance pathway;Dopaminergic synapse;AMPK signaling pathway;Adrenergic signaling in cardiomyocytes;PI3K-Akt signaling pathway	------
Q9BU23	Lipase maturation factor 2 OS=Homo sapiens OX=9606 GN=LMF2 PE=1 SV=2	3.758	1.91	0.005848	up	yes	48810000	12990000	1.95105e+07	3.46672e+07	5.31466e+06	0	0	9.53993e+06	0	3.12592e+06	1.17648e+07	7.43553e+06	0	1.7252e+07	1.9134e+06	4.02216e+06	3.21912e+06	4.00766e+07	2.44497e+07	0	1.94675e+07	1.18249e+06	0	4.88677e+06	0	0	1.88376e+07	3.17389e+07	5.97073e+07	2.20026e+07	1.2013e+08	3.85386e+07	1.27109e+08	8.00325e+06	1.32337e+07	0	BP:protein maturationCC:integral component of membrane;CC:membrane;CC:endoplasmic reticulum membrane	GO:0051604GO:0016021;GO:0016020;GO:0005789	------	------	------	------	------
A0A5C2G5Z8	IGH c379_heavy__IGHV4-39_IGHD7-27_IGHJ4 (Fragment) OS=Homo sapiens OX=9606 PE=2 SV=1	2.56	1.356	0.007735	up	yes	43450000	16970000	3.43183e+06	0	0	7.17969e+06	0	3.61731e+07	0	6.27537e+07	1.48907e+07	1.54064e+07	0	1.51889e+07	0	5.05886e+06	3.51336e+07	2.9977e+06	0	0	5.87042e+06	13478410	0	3.07748e+06	4.36348e+07	1.27623e+07	0	1.58972e+07	4.57217e+07	9.16264e+06	5.98455e+07	5.48323e+07	5.2689e+07	0	9.31042e+07	4.68007e+07	------	------	------	------	------	------	------
A0A5C2G6J8	IGL c3287_light_IGKV3-20_IGKJ3 (Fragment) OS=Homo sapiens OX=9606 PE=2 SV=1	2.3	1.202	0.02024	up	yes	41980000	18250000	1.39906e+07	0	1.58716e+07	5.13686e+06	1.08406e+07	0	0	1.17527e+07	1.51357e+07	0	1.09886e+07	0	0	2.39157e+07	8.47004e+06	0	2.93584e+07	0	0	55238078	0	0	0	5.51605e+07	0	0	5.3911e+06	0	1.03408e+07	5.53972e+07	4.00396e+07	7.33208e+07	5.42199e+07	0	------	------	------	------	------	------	------
Q641Q3	Meteorin-like protein OS=Homo sapiens OX=9606 GN=METRNL PE=2 SV=1	2.416	1.273	0.01639	up	yes	42210000	17470000	1.95614e+07	6.93948e+06	1.31038e+07	0	3.8837e+07	6.40445e+06	0	1.62398e+07	1.27526e+07	3.46208e+07	9.49161e+06	2.45947e+06	0	2.28032e+07	7.92255e+07	0	1.72291e+07	7.74038e+06	1.18795e+07	6529848	6.10676e+06	2.45538e+06	1.01287e+07	0	6.89391e+07	0	0	5.20474e+07	7.63937e+07	0	0	2.6922e+07	5.61286e+07	4.93685e+06	BP:negative regulation of inflammatory response;BP:brown fat cell differentiation;BP:response to muscle activity;BP:positive regulation of brown fat cell differentiation;BP:response to cold;BP:fat cell differentiation;BP:energy homeostasisCC:extracellular exosome;CC:extracellular spaceMF:hormone activity	GO:0050728;GO:0050873;GO:0014850;GO:0090336;GO:0009409;GO:0045444;GO:0097009GO:0070062;GO:0005615GO:0005179	------	------	------	------	------
O94968	KIAA0894 protein (Fragment) OS=Homo sapiens OX=9606 GN=KIAA0894 PE=2 SV=2	3.223	1.688	0.005281	up	yes	44830000	13910000	1.62276e+07	4.14986e+06	0	0	0	0	0	0	4.21966e+07	9.49102e+06	0	1.15198e+07	0	0	1.76434e+07	1.0843e+07	3.91499e+06	8.15877e+06	1.27264e+07	0	1.85326e+07	1.15252e+07	0	0	5.5206e+07	0	1.00681e+08	5.81652e+07	8.30009e+06	3.17143e+07	6.95104e+07	1.06924e+07	2.44081e+07	0	------	------	------	------	------	------	------
E9PHY8	Maestro heat-like repeat-containing protein family member 1 OS=Homo sapiens OX=9606 GN=MROH1 PE=1 SV=1	4.07	2.025	0.01119	up	yes	46520000	11430000	4.00579e+06	2.39195e+07	0	2.08282e+07	0	1.29576e+07	0	0	7.93625e+06	6.79876e+06	0	0	0	0	2.09725e+06	6.89883e+06	1.95254e+07	0	5.09973e+06	8967711	1.81064e+07	0	1.10935e+07	4.28737e+06	5.48511e+07	0	2.75726e+07	3.10782e+07	6.27579e+07	7.23895e+06	1.35819e+08	9.63842e+07	7.5944e+07	4.71175e+06	------	------	------	------	------	------	------
A0A5C2GE65	IG c1144_heavy_IGHV3-23_IGHD6-13_IGHJ3 (Fragment) OS=Homo sapiens OX=9606 PE=2 SV=1	2.731	1.449	0.000213	up	yes	39520000	14470000	1.21403e+07	7.557e+06	6.505e+06	2.23986e+07	1.93456e+07	1.27867e+07	1.41488e+07	1.90649e+07	0	8.69234e+06	3.94809e+07	1.16456e+07	1.05739e+07	1.59034e+07	1.64899e+07	1.48538e+07	2.18522e+07	5.96689e+06	8.48072e+06	0	0	7.0405e+06	6.18154e+07	1.59992e+07	1.50942e+07	0	2.357e+07	3.65998e+07	6.1037e+07	0	2.92669e+07	0	7.28041e+07	0	------	------	------	------	------	------	------
Q9BZL1	Ubiquitin-like protein 5 OS=Homo sapiens OX=9606 GN=UBL5 PE=1 SV=1	2.095	1.067	0.007452	up	yes	35320000	16860000	2.75655e+07	0	0	3.12906e+07	2.58271e+06	9.28862e+06	0	0	1.21302e+07	1.73013e+07	1.11877e+07	1.82566e+07	4.10091e+06	0	2.23502e+07	2.34097e+07	2.90194e+07	0	2.78856e+07	0	9.33825e+06	7.25978e+06	0	0	2.76388e+07	0	5.69486e+07	3.69626e+07	0	1.90276e+07	2.58461e+07	6.72436e+07	1.36016e+07	0	BP:cellular protein modification process;BP:positive regulation of protein targeting to mitochondrion;BP:mRNA splicing, via spliceosomeCC:cytoplasm;CC:nucleusMF:protein tag	GO:0006464;GO:1903955;GO:0000398GO:0005737;GO:0005634GO:0031386	K13113	UBL5, HUB1	------	------	------
B4DQE1	Annexin OS=Homo sapiens OX=9606 PE=2 SV=1	3.59	1.844	0.02787	up	yes	39560000	11020000	2.86925e+06	0	0	1.63857e+07	0	6.46193e+06	3.27177e+07	9.38662e+06	0	5.21693e+06	3.30727e+06	0	0	4.88903e+06	1.97219e+07	0	0	0	0	8557260	1.17036e+07	0	4.54989e+06	0	4.46708e+06	3.79832e+07	1.08342e+08	0	5.9257e+07	8.70954e+06	0	5.36006e+07	0	0	BP:endosomal transport;BP:endosome organization;BP:negative regulation of serine-type endopeptidase activity;BP:blood coagulation;BP:negative regulation of phospholipase A2 activityCC:cell;CC:cytosol;CC:plasma membrane;CC:late endosome membrane;CC:collagen-containing extracellular matrixMF:calcium-dependent phospholipid binding;MF:phosphatidylinositol-4,5-bisphosphate binding;MF:phosphatidylinosi…	GO:0016197;GO:0007032;GO:1900004;GO:0007596;GO:1900138GO:0005623;GO:0005829;GO:0005886;GO:0031902;GO:0062023GO:0005544;GO:0005546;GO:0005547;GO:0043325;GO:0051015;GO:0005509	K17096	ANXA8	------	------	------
A2J423	Anti-Mpl scFv (Fragment) OS=Homo sapiens OX=9606 PE=2 SV=1	2.938	1.555	0.002424	up	yes	35230000	11990000	1.23368e+06	1.63364e+07	2.29517e+06	4.07302e+06	1.45937e+07	2.6795e+07	0	5.4718e+06	1.59165e+07	1.77528e+07	1.50774e+07	1.18904e+07	0	0	3.32421e+07	0	1.58215e+07	0	1.31187e+06	7.99358e+06	0	2.09536e+06	5.02442e+07	0	0	8.32443e+06	0	0	1.20273e+07	2.88753e+07	1.60929e+07	6.90564e+07	6.72442e+07	3.00023e+07	------	------	------	------	------	------	------
A0A5C2GET5	IG c120_heavy_IGHV3-49_IGHD2-2_IGHJ3 (Fragment) OS=Homo sapiens OX=9606 PE=2 SV=1	1.948	0.962	0.04543	up	yes	30040000	15420000	4.95049e+06	0	0	3.85178e+07	1.74499e+07	9.42037e+06	1.55807e+07	9.54324e+06	0	2.99857e+07	1.6381e+07	2.18089e+07	0	0	1.01421e+07	0	9.36943e+06	0	0	0	5.3499e+06	1.19264e+07	3.98219e+07	2.85666e+07	0	1.60873e+07	0	0	2.13884e+07	4.35801e+07	5.72958e+06	0	7.24625e+07	1.27209e+07	------	------	------	------	------	------	------
A0A384MDZ8	Epididymis secretory sperm binding protein OS=Homo sapiens OX=9606 PE=2 SV=1	0.2917	-1.777	0.04555	down	yes	9861000	33810000	3.39723e+07	2.4844e+07	3.80863e+07	1.52135e+07	5.73919e+06	2.81826e+07	0	3.94001e+07	1.32731e+08	2.44165e+07	0	0	6.33485e+07	5.76059e+06	6.49942e+06	4.48158e+07	3.65803e+07	5.21177e+07	1.49355e+07	14443494	2.74223e+07	0	1.3724e+07	0	7.42275e+06	0	8.41146e+06	1.35874e+07	0	7.89094e+06	0	0	1.19674e+07	6.01994e+06	BP:cellular aldehyde metabolic process;BP:sensory perception of sound;BP:lysine catabolic process;BP:choline catabolic process;BP:glycine betaine biosynthetic process from cholineCC:extracellular exosome;CC:nucleus;CC:mitochondrion;CC:mitochondrial matrix;CC:cytosolMF:L-aminoadipate-semialdehyde dehydrogenase activity;MF:betaine-aldehyde dehydrogenase activity;MF:glyceraldehyde-3-phosphate dehydr…	GO:0006081;GO:0007605;GO:0006554;GO:0042426;GO:0019285GO:0070062;GO:0005634;GO:0005739;GO:0005759;GO:0005829GO:0004043;GO:0008802;GO:0043878;GO:0016620;GO:0004029	K14085	ALDH7A1	hsa00310;hsa00561;hsa00300;hsa00380;hsa00330;hsa00620;hsa00410;hsa00071;hsa01230;hsa00280;hsa00053;hsa00260;hsa00010;hsa00340	Lysine degradation;Glycerolipid metabolism;Lysine biosynthesis;Tryptophan metabolism;Arginine and proline metabolism;Pyruvate metabolism;beta-Alanine metabolism;Fatty acid degradation;Biosynthesis of amino acids;Valine, leucine and isoleucine degradation;Ascorbate and aldarate metabolism;Glycine, serine and threonine metabolism;Glycolysis / Gluconeogenesis;Histidine metabolism	COG1012
A0A5C2GJZ6	IG c930_heavy_IGHV3-30_IGHD2-2_IGHJ6 (Fragment) OS=Homo sapiens OX=9606 PE=2 SV=1	2.578	1.366	0.02282	up	yes	30580000	11860000	3.59325e+06	0	0	6.69335e+06	2.68135e+07	2.36952e+07	7.1156e+06	4.31369e+06	2.21341e+07	1.51657e+07	3.95326e+07	5.69364e+06	2.85977e+06	8.42178e+06	1.47285e+07	3.14266e+06	4.34948e+06	1.80663e+06	2.78105e+06	26879588	0	5.65955e+06	8.60505e+07	2.65448e+07	8.62732e+06	0	0	0	1.27617e+07	1.88449e+07	0	0	3.06218e+07	0	------	------	------	------	------	------	------
A0A024R3X7	Heat shock 10kDa protein 1 (Chaperonin 10), isoform CRA_d OS=Homo sapiens OX=9606 GN=HSPE1 PE=3 SV=1	0.4819	-1.053	0.03715	down	yes	12930000	26830000	2.71676e+07	3.15256e+07	4.23998e+07	2.74402e+07	0	0	0	3.46318e+07	3.23164e+07	9.09889e+06	0	1.76737e+07	4.39454e+07	0	5.30271e+07	2.03041e+07	0	1.9679e+07	5.27555e+06	42350226	4.59926e+06	1.78157e+07	4.75615e+06	0	1.77106e+07	0	1.55335e+07	2.1792e+07	0	1.46994e+07	3.0633e+06	0	0	0	BP:protein foldingMF:ATP binding	GO:0006457GO:0005524	K04078	groES, HSPE1	------	------	COG0234
Q58EX4	PPP2R5E protein (Fragment) OS=Homo sapiens OX=9606 GN=PPP2R5E PE=2 SV=1	2.192	1.132	0.02779	up	yes	23910000	10910000	0	5.42408e+06	0	1.19821e+07	2.99427e+06	2.14532e+07	0	1.23495e+07	1.20907e+07	0	3.19637e+06	9.63419e+06	1.58114e+07	0	1.14172e+07	6.87969e+06	7.06872e+06	0	3.98819e+06	2738113	4.48317e+07	2.63897e+06	0	3.08287e+06	1.8612e+07	0	3.39955e+07	5.21366e+07	0	4.06867e+06	3.56982e+07	1.94278e+07	2.42264e+07	0	BP:signal transductionCC:protein phosphatase type 2A complexMF:protein phosphatase regulator activity	GO:0007165GO:0000159GO:0019888	K11584	PPP2R5	hsa04114;hsa04071;hsa03015;hsa04728;hsa04152;hsa04261;hsa04151	Oocyte meiosis;Sphingolipid signaling pathway;mRNA surveillance pathway;Dopaminergic synapse;AMPK signaling pathway;Adrenergic signaling in cardiomyocytes;PI3K-Akt signaling pathway	------
Q8NB28	Dynactin 3 (P22), isoform CRA_a OS=Homo sapiens OX=9606 GN=DCTN3 PE=2 SV=1	2.763	1.466	0.004275	up	yes	23450000	8488000	1.70764e+07	0	0	5.62841e+06	0	0	0	0	5.97446e+06	9.74535e+06	0	4.95202e+06	3.31833e+06	2.77989e+06	6.80387e+06	9.75125e+06	2.05059e+07	0	0	0	0	6.83374e+06	0	0	1.86261e+07	0	3.89348e+07	3.51982e+07	0	6.37702e+06	3.2047e+07	2.66442e+07	6.29794e+06	0	BP:microtubule-based process;BP:ER to Golgi vesicle-mediated transport;BP:mitotic cell cycle;BP:antigen processing and presentation of exogenous peptide antigen via MHC class II;BP:G2/M transition of mitotic cell cycle;BP:cytoskeleton-dependent cytokinesis;BP:regulation of G2/M transition of mitotic cell cycle;BP:ciliary basal body dockingCC:nucleolus;CC:centrosome;CC:cytosol;CC:midbody;CC:cleava…	GO:0007017;GO:0006888;GO:0000278;GO:0019886;GO:0000086;GO:0061640;GO:0010389;GO:0097711GO:0005730;GO:0005813;GO:0005829;GO:0030496;GO:0032154;GO:0005819;GO:0005869;GO:0048471;GO:0000777;GO:0005874GO:0005198	K10425	DCTN3	------	------	------
Q9H832	Ubiquitin-conjugating enzyme E2 Z OS=Homo sapiens OX=9606 GN=UBE2Z PE=1 SV=2	1.702	0.7672	0.03782	up	yes	18540000	10890000	1.1873e+07	0	2.17047e+06	0	0	1.13939e+07	0	1.14558e+07	3.83213e+06	1.52834e+07	3.54945e+06	1.45117e+07	5.72022e+06	0	1.19487e+07	2.08889e+07	2.26036e+07	0	0	12903056	0	4.36359e+06	9.30626e+06	0	2.14891e+07	0	2.01489e+07	3.24792e+07	0	8.73816e+06	2.68008e+07	0	1.08112e+07	0	BP:apoptotic process;BP:positive regulation of apoptotic process;BP:negative regulation of apoptotic process;BP:ubiquitin-dependent protein catabolic processCC:nucleoplasm;CC:cytosol;CC:nucleusMF:cysteine-type endopeptidase inhibitor activity;MF:ubiquitin conjugating enzyme activity;MF:ATP binding	GO:0006915;GO:0043065;GO:0043066;GO:0006511GO:0005654;GO:0005829;GO:0005634GO:0004869;GO:0061631;GO:0005524	K10585	UBE2Z	hsa04120	Ubiquitin mediated proteolysis	COG5078
J3KPH2	Arachidonate lipoxygenase 3, isoform CRA_a OS=Homo sapiens OX=9606 GN=ALOXE3 PE=1 SV=1	2.363	1.241	0.04663	up	yes	18140000	7678000	0	1.25012e+07	0	7.85333e+06	2.14889e+06	2.13644e+06	0	0	4.59827e+06	0	0	4.45339e+06	0	2.68148e+06	1.05117e+07	1.2268e+07	1.74658e+07	0	6.76268e+06	0	8.75619e+06	0	1.14089e+07	1.19385e+07	1.40502e+07	1.60532e+06	4.32693e+06	3.6547e+07	0	0	3.6451e+07	0	3.34751e+06	4.35693e+07	BP:hepoxilin biosynthetic process;BP:linoleic acid metabolic process;BP:sphingolipid metabolic process;BP:peroxisome proliferator activated receptor signaling pathway;BP:arachidonic acid metabolic process;BP:fat cell differentiation;BP:sensory perception of pain;BP:establishment of skin barrier;BP:lipoxygenase pathway;BP:ceramide biosynthetic processCC:cytosolMF:hepoxilin A3 synthase activity;MF:…	GO:0051122;GO:0043651;GO:0006665;GO:0035357;GO:0019369;GO:0045444;GO:0019233;GO:0061436;GO:0019372;GO:0046513GO:0005829GO:0051120;GO:0016829;GO:0016702;GO:0005506;GO:0046872	K18684	ALOXE3	------	------	------
A0A024QZR3	Protein pelota homolog OS=Homo sapiens OX=9606 GN=hCG_2002731 PE=3 SV=1	231.2	7.853	0	up	yes	23780000	0	0	1.65838e+08	1.07576e+07	0	0	0	5.56308e+07	0	0	0	9.3999e+06	0	0	9.74107e+06	0	0	9.51645e+06	0	0	9672994	2.33686e+08	9.94393e+06	0	0	0	6.90984e+07	1.65696e+07	2.29699e+07	0	0	8.11311e+07	6.01548e+07	2.56487e+07	9.82561e+06	BP:positive regulation of BMP signaling pathway;BP:stem cell population maintenance;BP:endoderm development;BP:nuclear-transcribed mRNA catabolic process, no-go decay;BP:chromosome organization;BP:mesenchymal to epithelial transition;BP:inner cell mass cell proliferation;BP:ribosome disassembly;BP:cell division;BP:RNA surveillance;BP:nuclear-transcribed mRNA catabolic process, non-stop decay;BP:c…	GO:0030513;GO:0019827;GO:0007492;GO:0070966;GO:0051276;GO:0060231;GO:0001833;GO:0032790;GO:0051301;GO:0071025;GO:0070481;GO:0007049;GO:0070651GO:0005737;GO:0005634GO:0043022;GO:0004519;GO:0046872	K06965	PELO, DOM34, pelA	hsa03015	mRNA surveillance pathway	COG1537
A0A024R2N0	Transporter OS=Homo sapiens OX=9606 GN=SLC6A6 PE=3 SV=1	231.2	7.853	0	up	yes	8355000	0	2.93924e+07	0	0	0	0	0	0	0	0	1.23614e+07	0	6.34423e+07	0	3.87549e+07	0	3.72991e+07	0	0	0	3.43414e+06	5.56251e+06	0	4.23613e+07	0	0	0	0	1.52567e+07	0	1.47869e+07	2.56329e+06	0	1.31503e+07	1.21377e+07	BP:amino acid transport;BP:cellular amino acid metabolic process;BP:taurine transport;BP:modulation of synaptic transmissionCC:integral component of plasma membrane;CC:integral component of membrane;CC:integral component of postsynaptic membrane;CC:plasma membrane;CC:GABA-ergic synapseMF:neurotransmitte;MF:taurin;MF:amino acid transmembrane transporter activity	GO:0006865;GO:0006520;GO:0015734;GO:0050804GO:0005887;GO:0016021;GO:0099055;GO:0005886;GO:0098982GO:0005328;GO:0005369;GO:0015171	K05039	SLC6A6S	------	------	COG0733
A0A024R4J1	Formyl peptide receptor 1, isoform CRA_a OS=Homo sapiens OX=9606 GN=FPR1 PE=3 SV=1	231.2	7.853	0	up	yes	130300000	0	0	3.89568e+08	0	5.72958e+06	0	0	0	0	2.50323e+07	0	0	0	0	0	4.20305e+06	3.68996e+06	0	5.29815e+06	1.20041e+08	0	0	0	0	0	3.44691e+07	0	7.75036e+07	2.27665e+08	2.9219e+07	8.91755e+07	1.04397e+09	1.61756e+07	4.56533e+07	0	BP:activation of MAPK activity;BP:cytokine-mediated signaling pathway;BP:positive regulation of cytosolic calcium ion concentration;BP:signal transduction;BP:complement receptor mediated signaling pathway;BP:adenylate cyclase-modulating G-protein coupled receptor signaling pathway;BP:G-protein coupled receptor signaling pathway;BP:chemotaxis;BP:inflammatory response;BP:nitric oxide mediated signa…	GO:0000187;GO:0019221;GO:0007204;GO:0007165;GO:0002430;GO:0007188;GO:0007186;GO:0006935;GO:0006954;GO:0007263;GO:0007200;GO:0043312GO:0101003;GO:0035577;GO:0005737;GO:0016021;GO:0030667;GO:0005886GO:0005124;GO:0050786;GO:0001664;GO:0004930;GO:0004982	K04172	FPR1	hsa04015;hsa04080;hsa05150	Rap1 signaling pathway;Neuroactive ligand-receptor interaction;Staphylococcus aureus infection	------
A0A024R502	MS4A13 protein, isoform CRA_b OS=Homo sapiens OX=9606 GN=NYD-SP21 PE=4 SV=1	231.2	7.853	0	up	yes	446300	0	0	2.84862e+07	0	0	3.54256e+06	2.42524e+06	1.61677e+06	6.86173e+06	0	0	0	890297	0	0	4.86241e+07	0	0	0	0	0	1.6925e+07	8.89507e+06	0	2.08923e+06	0	0	0	114923	2.08369e+06	0	80870.3	774167	212841	0	CC:integral component of membrane	GO:0016021	------	------	------	------	------
A0A024R936	Neutrophil cytosolic factor 2 (65kDa, chronic granulomatous disease, autosomal 2), isoform CRA_a OS=Homo sapiens OX=9606 GN=NCF2 PE=4 SV=1	231.2	7.853	0	up	yes	60920000	0	0	0	0	0	0	0	0	1.7782e+07	0	1.46292e+06	0	0	0	0	8.76491e+06	0	0	0	1.72509e+07	0	0	1.78964e+07	0	0	4.0627e+07	0	1.21051e+08	139189628	1.4685e+07	2.82817e+06	3.96167e+08	0	1.65504e+07	0	BP:cellular defense response;BP:phagocytosis;BP:innate immune response;BP:antigen processing and presentation of exogenous peptide antigen via MHC class I, TAP-dependent;BP:superoxide anion generation;BP:respiratory burst;BP:superoxide metabolic process;BP:vascular endothelial growth factor receptor signaling pathway;BP:cell redox homeostasis;BP:cellular response to oxidative stressCC:cytosol;CC:…	GO:0006968;GO:0006909;GO:0045087;GO:0002479;GO:0042554;GO:0045730;GO:0006801;GO:0048010;GO:0045454;GO:0034599GO:0005829;GO:0005730;GO:0001669;GO:0043020;GO:0032010GO:0008022;GO:0016175;GO:0016176;GO:0048365;GO:0009055	K08010	NCF2, P67PHOX	hsa05418;hsa05140;hsa04670;hsa04145;hsa04380	Fluid shear stress and atherosclerosis;Leishmaniasis;Leukocyte transendothelial migration;Phagosome;Osteoclast differentiation	------
A0A024R9B9	Matrilin 2, isoform CRA_b OS=Homo sapiens OX=9606 GN=MATN2 PE=4 SV=1	231.2	7.853	0	up	yes	3117000	0	0	0	0	9.68888e+06	0	0	0	0	0	0	0	0	0	0	0	3.13832e+06	0	0	7.7982e+06	0	0	0	0	0	9.42857e+06	0	3.32612e+06	3.1572e+06	8.1248e+06	0	0	6.87138e+06	6.49352e+06	0	BP:dendrite regeneration;BP:response to axon injury;BP:growth plate cartilage chondrocyte morphogenesis;BP:neuron migration;BP:axon guidance;BP:glial cell migrationCC:extracellular space;CC:extracellular matrix;CC:collagen-containing extracellular matrix;CC:basement membraneMF:extracellular matrix structural constituent;MF:calcium ion binding	GO:0031104;GO:0048678;GO:0003429;GO:0001764;GO:0007411;GO:0008347GO:0005615;GO:0031012;GO:0062023;GO:0005604GO:0005201;GO:0005509	------	------	------	------	------
A0A024RA87	Septin 7, isoform CRA_a OS=Homo sapiens OX=9606 GN=SEPT7 PE=3 SV=1	231.2	7.853	0	up	yes	381700000	0	0	3.64847e+07	0	0	0	1.22557e+07	4.10292e+10	0	0	4.40142e+06	0	6.45211e+06	0	0	0	0	4.21029e+06	0	3.7675e+06	0	7.53754e+09	0	9.28909e+06	0	8.3672e+06	4.51531e+09	8.02962e+06	1.57975e+07	0	2.12703e+07	0	0	2.55531e+06	0	BP:cilium assembly;BP:cell differentiation;BP:spermatogenesis;BP:postsynapse organization;BP:cytoskeleton-dependent cytokinesis;BP:regulation of embryonic cell shapeCC:septin complex;CC:membrane;CC:septin ring;CC:motile cilium;CC:midbody;CC:cleavage furrow;CC:spindle;CC:condensed chromosome kinetochore;CC:glutamatergic synapse;CC:axoneme;CC:microtubule cytoskeletonMF:GTPase activity;MF:GTP binding	GO:0060271;GO:0030154;GO:0007283;GO:0099173;GO:0061640;GO:0016476GO:0031105;GO:0016020;GO:0005940;GO:0031514;GO:0030496;GO:0032154;GO:0005819;GO:0000777;GO:0098978;GO:0005930;GO:0015630GO:0003924;GO:0005525	K16944	SEPT7, CDC3	------	------	COG5019;COG5019
A0A024RAY9	Lymphoid-restricted membrane protein, isoform CRA_a OS=Homo sapiens OX=9606 GN=LRMP PE=4 SV=1	231.2	7.853	0	up	yes	16420000	0	2.83025e+06	2.22338e+07	0	1.44315e+07	0	0	0	0	0	0	0	0	0	0	0	0	0	0	1.09074e+07	0	0	0	0	1.25232e+07	0	2.44246e+07	6.52471e+06	1.06384e+07	0	0	7.42301e+06	1.56916e+07	1.13335e+08	6.46552e+06	BP:vesicle fusion;BP:neutrophil degranulation;BP:vesicle targeting;BP:single fertilizationCC:membrane;CC:spindle pole;CC:integral component of membrane;CC:endoplasmic reticulum membrane;CC:integral component of plasma membrane;CC:plasma membrane;CC:nuclear envelope;CC:microtubule organizing center;CC:chromosome;CC:azurophil granule membrane	GO:0006906;GO:0043312;GO:0006903;GO:0007338GO:0016020;GO:0000922;GO:0016021;GO:0005789;GO:0005887;GO:0005886;GO:0005635;GO:0005815;GO:0005694;GO:0035577	------	------	------	------	------
A0A024RCU9	SFRS protein kinase 1, isoform CRA_e OS=Homo sapiens OX=9606 GN=SRPK1 PE=4 SV=1	231.2	7.853	0	up	yes	90660000	0	0	2.75825e+07	0	0	0	0	4.12712e+07	0	9.40598e+06	0	0	0	0	1.57636e+08	0	3.89968e+06	0	0	2.22116e+06	0	0	0	0	0	0	1.88718e+07	3.01431e+07	2.88747e+07	3.0639e+07	0	1.99024e+07	9.41832e+08	5.08601e+06	1.25446e+07	BP:spliceosomal complex assembly;BP:regulation of mRNA processing;BP:regulation of mRNA splicing, via spliceosome;BP:intracellular signal transduction;BP:positive regulation of viral genome replication;BP:negative regulation of viral genome replication;BP:RNA splicing;BP:protein phosphorylation;BP:innate immune response;BP:chromosome segregation;BP:sperm chromatin condensation;BP:regulation of ge…	GO:0000245;GO:0050684;GO:0048024;GO:0035556;GO:0045070;GO:0045071;GO:0008380;GO:0006468;GO:0045087;GO:0007059;GO:0035092;GO:0010468;GO:0016032GO:0005783;GO:0005737;GO:0005634;GO:0016363;GO:0005886;GO:0005829GO:0000287;GO:0004674;GO:0004672;GO:0005524;GO:0003723	K15409	SRPK1	hsa05168	Herpes simplex infection	------
A0A024RDB2	Ras-GTPase activating protein SH3 domain-binding protein 2, isoform CRA_b OS=Homo sapiens OX=9606 GN=G3BP2 PE=4 SV=1	231.2	7.853	0	up	yes	29560000	0	8.45317e+06	0	0	0	0	8.1605e+06	0	0	2.0703e+06	0	0	0	1.03724e+07	0	0	6.80949e+06	1.01027e+07	0	0	0	2.07821e+07	0	0	0	2.34879e+06	0	7.19745e+06	4.8006e+06	3.01872e+08	2.10598e+06	7.12117e+06	2.92876e+07	0	0	BP:cytoplasmic sequestering of NF-kappaB;BP:stress granule assembly;BP:protein homooligomerization;BP:Ras protein signal transduction;BP:viral process;BP:positive regulation of stress granule assembly;BP:mRNA transport;BP:innate immune responseCC:cytoplasmic stress granule;CC:cytoplasm;CC:cytosol;CC:ribonucleoprotein complexMF:receptor signaling complex scaffold activity;MF:RNA binding;MF:mRNA bi…	GO:0007253;GO:0034063;GO:0051260;GO:0007265;GO:0016032;GO:0062029;GO:0051028;GO:0045087GO:0010494;GO:0005737;GO:0005829;GO:1990904GO:0030159;GO:0003723;GO:0003729	------	------	------	------	------
A0A044PY82	Uncharacterized protein MISP3 OS=Homo sapiens OX=9606 GN=MISP3 PE=1 SV=1	231.2	7.853	0	up	yes	299100000	0	9.54471e+07	5.46429e+07	1.0495e+07	0	0	3.71494e+06	2.24751e+07	0	0	0	0	2.30108e+07	0	5.96206e+06	0	1.43616e+07	0	4.54646e+06	0	0	6.47539e+07	0	4.34306e+07	0	0	0	0	1.11312e+07	3.49705e+09	4.19346e+06	1.93087e+07	0	1.41855e+07	0	------	------	------	------	------	------	------
A0A060DAH3	MHC class I antigen (Fragment) OS=Homo sapiens OX=9606 GN=HLA-B PE=3 SV=1	231.2	7.853	0	up	yes	22120000	0	0	9.007e+07	4.04833e+07	0	0	4.42925e+07	0	7.34523e+06	0	0	7.9051e+06	0	0	0	0	5.87421e+06	0	0	0	130297910	1.83624e+08	9.39542e+06	0	0	4.09545e+07	5.79036e+07	2.02275e+07	3.2964e+07	0	0	9.00729e+07	2.32781e+07	0	0	CC:integral component of membrane	GO:0016021	------	------	------	------	------
A0A087WT45	GRIP1-associated protein 1 OS=Homo sapiens OX=9606 GN=GRIPAP1 PE=1 SV=1	231.2	7.853	0	up	yes	38010000	0	0	0	0	0	1.00092e+08	0	0	2.19304e+08	0	0	0	2.90255e+06	717864	0	0	6.15628e+06	0	3.96179e+06	0	6.69725e+06	7.54444e+06	4.18427e+06	9.12163e+06	0	0	1.14484e+08	7.1296e+06	0	2.28931e+08	2.94899e+06	1.03257e+07	8.31993e+07	0	0	------	------	------	------	------	------	------
A0A096LPE2	SAA2-SAA4 readthrough OS=Homo sapiens OX=9606 GN=SAA2-SAA4 PE=4 SV=1	231.2	7.853	0	up	yes	136400000	0	0	3.54263e+07	0	6.57549e+06	0	7.64965e+06	0	0	0	0	0	0	0	0	1.63045e+07	0	1.91613e+07	0	0	0	0	1.19154e+08	2.44015e+07	0	0	0	0	0	3.27976e+07	5.35758e+08	4.00174e+07	0	9.67853e+08	3.65591e+07	BP:acute-phase response;BP:cell chemotaxisCC:high-density lipoprotein particle;CC:extracellular space;CC:extracellular region;CC:extracellular exosomeMF:chemoattractant activity	GO:0006953;GO:0060326GO:0034364;GO:0005615;GO:0005576;GO:0070062GO:0042056	K17310	SAA	------	------	------
A0A0C4DFX6	NPC1-like intracellular cholesterol transporter 1 OS=Homo sapiens OX=9606 GN=NPC1L1 PE=1 SV=1	231.2	7.853	0	up	yes	141900000	0	0	3.41676e+06	4.06795e+07	0	1.66272e+07	2.02807e+07	0	0	0	0	0	0	0	0	0	0	0	0	2.70181e+06	0	7.96369e+06	3.65955e+06	0	2.31278e+06	0	0	3.25581e+07	5.57868e+06	1203613044	0	4.56731e+06	4.53883e+08	0	0	BP:cellular response to sterol depletion;BP:intestinal cholesterol absorption;BP:response to drug;BP:cholesterol transport;BP:cholesterol biosynthetic process;BP:lipoprotein metabolic process;BP:intestinal lipid absorptionCC:apical plasma membrane;CC:integral component of membrane;CC:spanning component of plasma membrane;CC:cytoplasmic vesicle membrane;CC:plasma membrane;CC:brush border membraneM…	GO:0071501;GO:0030299;GO:0042493;GO:0030301;GO:0006695;GO:0042157;GO:0098856GO:0016324;GO:0016021;GO:0044214;GO:0030659;GO:0005886;GO:0031526GO:0005319;GO:0031489;GO:0017137;GO:0008144	------	------	------	------	------
A0A0F7T8B3	IGHV5-51 protein (Fragment) OS=Homo sapiens OX=9606 GN=IGHV5-51 PE=4 SV=1	231.2	7.853	0	up	yes	8322000	0	0	0	0	0	1.2579e+07	2.30869e+07	0	0	0	2.46746e+07	8.0078e+06	0	2.72213e+07	0	9.88354e+06	1.18466e+07	0	0	0	0	0	0	3.77908e+07	1.06834e+07	0	4.99686e+06	0	0	0	1.82778e+07	4.96147e+06	0	0	2.31545e+07	------	------	------	------	------	------	------
A0A0G2JNJ5	Mucin-4 (Fragment) OS=Homo sapiens OX=9606 GN=MUC4 PE=1 SV=1	231.2	7.853	0	up	yes	10340000	0	0	0	0	2.13969e+07	2.71939e+07	5.57796e+06	0	0	0	1.17057e+07	0	0	0	0	0	0	0	0	0	2.427e+06	2.52416e+07	7.09777e+06	0	2.60101e+07	0	0	3.60893e+06	9.08628e+06	4.77531e+07	2.33695e+07	1.4229e+07	0	0	0	BP:stimulatory C-type lectin receptor signaling pathway;BP:O-glycan processing;BP:cell-matrix adhesion;BP:regulation of receptor activity;BP:maintenance of gastrointestinal epitheliumCC:extracellular exosome;CC:extracellular space;CC:integral component of membrane;CC:membrane;CC:Golgi lumen;CC:integral component of plasma membrane;CC:plasma membrane;CC:extracellular matrix;CC:vesicleMF:ErbB-2 cla…	GO:0002223;GO:0016266;GO:0007160;GO:0010469;GO:0030277GO:0070062;GO:0005615;GO:0016021;GO:0016020;GO:0005796;GO:0005887;GO:0005886;GO:0031012;GO:0031982GO:0005176;GO:0030197	------	------	------	------	------
A0A0G2JPP5	Protein scribble homolog OS=Homo sapiens OX=9606 GN=SCRIB PE=1 SV=1	231.2	7.853	0	up	yes	109200000	0	7.2087e+06	1.48552e+08	0	2.60524e+07	0	4.18455e+06	5.23188e+08	0	0	0	0	0	0	1.01103e+08	0	2.43388e+06	6.03908e+07	0	1.49115e+07	0	2.8323e+08	0	2.81845e+06	0	0	9.37771e+07	4.02884e+07	1.12932e+07	1.23094e+07	0	0	1.15033e+09	0	0	BP:establishment or maintenance of epithelial cell apical/basal polarity;BP:cochlear nucleus development;BP:auditory receptor cell stereocilium organization;BP:suppression by virus of host type I interferon-mediated signaling pathway;BP:suppression by virus of host STAT2 activity;BP:suppression by virus of host STAT1 activity;BP:astrocyte cell migration;BP:post-anal tail morphogenesis;BP:positive…	GO:0045197;GO:0021747;GO:0060088;GO:0039502;GO:0039564;GO:0039563;GO:0043615;GO:0036342;GO:0043065;GO:0097120;GO:0098968;GO:0048488;GO:0060561;GO:0001921;GO:0045930;GO:0008283;GO:0098609;GO:0016080;GO:0035089;GO:0060603;GO:0050918;GO:0001843;GO:0042060;GO:0098887;GO:0016477;GO:0090630;GO:0099149;GO:0043113;GO:0071896GO:0099147;GO:0045202;GO:0005654;GO:0070062;GO:0035748;GO:0098793;GO:0030027;GO:0…	------	------	------	------	COG4886
A0A0G2JRA3	Leucine-rich repeat-containing protein 37A2 OS=Homo sapiens OX=9606 GN=LRRC37A2 PE=1 SV=1	231.2	7.853	0	up	yes	232500000	0	0	0	1.32927e+07	5.61436e+06	0	0	0	6.91381e+06	0	0	0	0	2.20278e+08	0	0	0	0	0	9.111e+07	0	8.997e+07	3.28671e+07	1.26992e+07	0	8.00137e+06	0	1.70311e+08	0	2.57741e+09	0	0	1.5286e+07	5.889e+06	0	CC:integral component of membrane	GO:0016021	------	------	------	------	------
A0A0U1RQD1	Chromosome 12 open reading frame 5, isoform CRA_b OS=Homo sapiens OX=9606 GN=TIGAR PE=1 SV=1	231.2	7.853	0	up	yes	4611000	0	1.53824e+07	1.17602e+07	0	4.75813e+06	0	3.71211e+06	1.18568e+07	0	0	3.45787e+06	0	0	0	0	3.25808e+06	4.38924e+06	0	0	2.19155e+06	0	5.40736e+06	0	2.88825e+06	0	0	0	0	1.24223e+07	8.70762e+06	2.30654e+07	4.28683e+06	0	3.95582e+06	0	BP:intestinal epithelial cell development;BP:positive regulation of cardiac muscle cell apoptotic process;BP:response to xenobiotic stimulus;BP:response to gamma radiation;BP:fructose 1,6-bisphosphate metabolic process;BP:cellular response to hypoxia;BP:negative regulation of programmed cell death;BP:positive regulation of hexokinase activity;BP:cellular response to cobalt ion;BP:negative regulat…	GO:0060576;GO:0010666;GO:0009410;GO:0010332;GO:0030388;GO:0071456;GO:0043069;GO:1903301;GO:0071279;GO:2000378;GO:1902153;GO:0006914;GO:0006915;GO:0006974;GO:1901215;GO:0002931;GO:0043456;GO:1901525;GO:1904024;GO:0045820;GO:0045739;GO:0006003GO:0005737;GO:0005634;GO:0005829;GO:0005622;GO:0005741GO:0004083;GO:0003824;GO:0004331	K14634	TIGAR	hsa05230;hsa00051	Central carbon metabolism in cancer;Fructose and mannose metabolism	COG0588;COG0406
A0A120HG44	MS-E1 heavy chain variable region (Fragment) OS=Homo sapiens OX=9606 PE=2 SV=1	231.2	7.853	0	up	yes	25170000	0	0	0	3.23893e+07	0	8.15492e+07	5.22569e+07	0	4.2315e+07	0	1.88257e+07	0	0	0	1.55073e+07	0	0	0	0	0	0	0	0	1.72364e+08	2.89797e+07	0	0	0	0	3.68522e+07	1.11613e+07	0	0	2.15375e+07	3.1168e+07	------	------	------	------	------	------	------
A0A1B0GVM2	TRPM8 channel-associated factor 2C (Fragment) OS=Homo sapiens OX=9606 GN=TCAF2C PE=4 SV=1	231.2	7.853	0	up	yes	30610000	0	0	9.97012e+06	0	2.40621e+07	0	8.93936e+06	8.68072e+07	9.91161e+07	0	2.21671e+07	0	0	0	0	0	1.26138e+07	2.3636e+07	0	0	0	5.93199e+07	2.13484e+06	1.86858e+06	0	4.63127e+07	5.40554e+07	7.76541e+07	3.36262e+07	3.84298e+07	7.56425e+06	2.28042e+07	8.50055e+07	0	0	BP:negative regulation of anion channel activity;BP:positive regulation of protein targeting to membraneCC:plasma membraneMF:ion channel binding	GO:0010360;GO:0090314GO:0005886GO:0044325	------	------	------	------	------
A0A1L7B5J3	Alpha-1-antitrypsin short transcript variant 1C4 OS=Homo sapiens OX=9606 GN=SERPINA1 PE=2 SV=1	231.2	7.853	0	up	yes	56500000	0	2.97834e+06	6.87823e+08	6.88757e+07	1.9394e+07	0	8.13386e+06	0	8.18451e+08	0	0	0	0	0	9.98902e+06	0	0	1.73101e+07	0	0	0	1.51414e+08	6.01771e+07	1.67714e+08	4.35688e+06	0	6.25052e+06	0	0	6.69256e+07	5.03293e+07	0	0	2.17259e+07	3.60704e+08	BP:COPII vesicle coating;BP:blood coagulation;BP:cellular protein metabolic process;BP:ER to Golgi vesicle-mediated transport;BP:platelet degranulation;BP:post-translational protein modification;BP:acute-phase response;BP:negative regulation of endopeptidase activity;BP:neutrophil degranulationCC:endoplasmic reticulum;CC:endoplasmic reticulum-Golgi intermediate compartment membrane;CC:endoplasmic…	GO:0048208;GO:0007596;GO:0044267;GO:0006888;GO:0002576;GO:0043687;GO:0006953;GO:0010951;GO:0043312GO:0005783;GO:0033116;GO:0005788;GO:1904813;GO:0030134;GO:0005615;GO:0031093;GO:0005794;GO:0062023;GO:0070062;GO:0043231;GO:0000139;GO:0005576GO:0002020;GO:0042802;GO:0004867	K03984	SERPINA1, AAT	hsa04610	Complement and coagulation cascades	------
A0A1U9X8J5	SLC39A7 OS=Homo sapiens OX=9606 PE=4 SV=1	231.2	7.853	0	up	yes	7288000	0	0	5.27861e+07	5.61797e+06	0	0	0	0	0	0	0	0	1.1618e+07	0	0	0	2.47953e+07	0	0	2.36044e+07	0	0	2.76811e+06	0	0	2.8663e+06	0	1.54311e+07	1.08238e+07	0	5.12112e+06	3.43082e+07	1.00831e+07	8.82664e+06	0	BP:cellular zinc ion homeostasis;BP:zinc II ion transmembrane transport;BP:zinc II ion transportCC:Golgi apparatus;CC:endoplasmic reticulum;CC:integral component of membrane;CC:membrane;CC:endoplasmic reticulum membrane;CC:nucleoplasmMF:zinc ion transmembrane transporter activity;MF:metal ion transmembrane transporter activity	GO:0006882;GO:0071577;GO:0006829GO:0005794;GO:0005783;GO:0016021;GO:0016020;GO:0005789;GO:0005654GO:0005385;GO:0046873	K14713	SLC39A7, KE4, ZIP7	------	------	COG0428
A0A1U9X8Y4	Chloride intracellular channel protein OS=Homo sapiens OX=9606 PE=3 SV=1	231.2	7.853	0	up	yes	52240000	0	2.99386e+07	2.76451e+08	1.83666e+07	5.41683e+06	0	0	1.0713e+08	0	0	6.75205e+07	1.86558e+07	0	0	2.3856e+07	0	2.76664e+08	0	0	0	0	0	0	3.21887e+07	2.82573e+06	2.95985e+08	2.86399e+07	0	0	2.6323e+07	0	5.83525e+07	4.67828e+07	1.12928e+08	2.28454e+07	BP:chloride transport;BP:signal transduction;BP:regulation of ion transmembrane transport;BP:regulation of mitochondrial membrane potential;BP:regulation of cell cycle;BP:positive regulation of osteoblast differentiation;BP:platelet aggregationCC:membrane;CC:chloride channel complex;CC:cytoplasm;CC:extracellular exosome;CC:nucleus;CC:nuclear envelope;CC:mitochondrion;CC:perinuclear region of cyto…	GO:0006821;GO:0007165;GO:0034765;GO:0051881;GO:0051726;GO:0045669;GO:0070527GO:0016020;GO:0034707;GO:0005737;GO:0070062;GO:0005634;GO:0005635;GO:0005739;GO:0048471;GO:0031965;GO:0031982;GO:0005886;GO:0005615;GO:0005903;GO:0072562GO:0005254;GO:0045296;GO:0005244	K05021	CLIC1	------	------	------
A0A1W2PP10	Vacuolar protein sorting-associated protein 35 OS=Homo sapiens OX=9606 GN=VPS35 PE=1 SV=1	231.2	7.853	0	up	yes	6102000	0	1.9311e+07	0	0	0	0	0	0	0	9.90228e+06	1.32717e+07	2.14047e+07	0	0	0	0	1.06552e+07	0	0	0	6796535	0	0	0	2.2565e+07	1.24289e+07	0	0	2.09067e+07	8.68466e+06	0	0	0	5.34814e+06	3.28548e+06	BP:negative regulation of late endosome to lysosome transport;BP:positive regulation of gene expression;BP:negative regulation of inflammatory response;BP:mitochondrial fragmentation involved in apoptotic process;BP:positive regulation of mitochondrial fission;BP:transcytosis;BP:regulation of dendritic spine maintenance;BP:neurotransmitter receptor transport, endosome to plasma membrane;BP:positi…	GO:1902823;GO:0010628;GO:0050728;GO:0043653;GO:0090141;GO:0045056;GO:1902950;GO:0099639;GO:1903364;GO:2000331;GO:0060161;GO:0042147;GO:1901215;GO:0099074;GO:0031647;GO:0036010;GO:0015031GO:0097422;GO:0010008;GO:0005739;GO:0099073;GO:0005829;GO:0005764;GO:0005765;GO:0030906;GO:0005769GO:0031748	K18468	VPS35	hsa04144	Endocytosis	------
A0A1W6IYJ4	N90-VRC38.03 light chain variable region (Fragment) OS=Homo sapiens OX=9606 PE=2 SV=1	231.2	7.853	0	up	yes	20970000	0	0	1.04814e+07	1.70381e+08	0	7.42456e+07	2.06447e+07	0	0	4.51971e+07	0	8.28742e+07	3.72611e+06	4.60181e+07	1.34068e+08	0	0	0	0	0	215859532	0	0	1.97046e+07	9.09521e+07	0	6.54855e+07	4.17551e+06	1.75481e+06	5.445e+07	0	0	0	9.44161e+06	5.71462e+06	------	------	------	------	------	------	------
A0A1W6IYL8	N90-VRC38.08 light chain variable region (Fragment) OS=Homo sapiens OX=9606 PE=2 SV=1	231.2	7.853	0	up	yes	26140000	0	0	1.39314e+07	0	0	0	0	0	2.1731e+07	0	0	7.52771e+07	0	8.898e+08	5.6485e+07	0	0	0	0	0	151146652	1.49471e+07	0	0	1.74472e+08	0	9.30088e+07	1.70891e+06	5.60562e+06	0	6.67019e+06	1.29423e+07	1.9324e+07	0	0	------	------	------	------	------	------	------
A0A220T1R7	LEMD2 OS=Homo sapiens OX=9606 GN=LEMD2 PE=2 SV=1	231.2	7.853	0	up	yes	11950000	0	0	3.63992e+07	0	1.33538e+07	0	9.84327e+06	0	0	0	0	0	0	0	4.70785e+06	2.15187e+07	8.63447e+06	0	0	6.14118e+06	0	0	0	0	6.55451e+06	4.68943e+06	0	1.61136e+07	9.51649e+06	0	6.0506e+06	5.25984e+07	2.38759e+07	0	2.39769e+07	BP:regulation of intracellular signal transduction;BP:nuclear envelope organizationCC:nuclear inner membrane;CC:integral component of membrane	GO:1902531;GO:0006998GO:0005637;GO:0016021	------	------	------	------	------
A0A2R8YDS4	Nitric oxide synthase OS=Homo sapiens OX=9606 GN=NOS2 PE=1 SV=1	231.2	7.853	0	up	yes	24670000	0	4.14413e+06	4.92254e+07	0	0	2.57483e+07	0	1.47541e+08	0	0	9.37034e+06	0	0	0	0	0	0	0	0	0	0	5.40983e+06	1.97103e+06	8.5374e+06	0	0	2.27848e+07	3.05764e+06	0	1.4516e+07	8.33404e+06	3.36051e+07	1.59482e+08	4.57755e+07	0	BP:positive regulation of guanylate cyclase activity;BP:regulation of cell proliferation;BP:response to bacterium;BP:cellular response to lipopolysaccharide;BP:cytokine-mediated signaling pathway;BP:interleukin-6 secretion;BP:interleukin-8 secretion;BP:negative regulation of gene expression;BP:cellular response to drug;BP:defense response to bacterium;BP:defense response to Gram-negative bacteriu…	GO:0031284;GO:0042127;GO:0009617;GO:0071222;GO:0019221;GO:0072604;GO:0072606;GO:0010629;GO:0035690;GO:0042742;GO:0050829;GO:0032496;GO:0001666;GO:0006809;GO:0051712;GO:0032310;GO:0006527;GO:0007623;GO:0006625;GO:0018119;GO:0050796;GO:0043457;GO:0045454;GO:0007263;GO:1900015;GO:0002227;GO:0045776;GO:0071346;GO:0001912;GO:0042177;GO:0009725;GO:0006801GO:0005777;GO:0005782;GO:0005737;GO:0005634;GO:0…	K13241	NOS2	hsa05133;hsa05132;hsa00330;hsa04371;hsa04020;hsa05145;hsa05200;hsa05152;hsa05142;hsa05140;hsa00220;hsa05222;hsa04146;hsa04066;hsa05146	Pertussis;Salmonella infection;Arginine and proline metabolism;Apelin signaling pathway;Calcium signaling pathway;Toxoplasmosis;Pathways in cancer;Tuberculosis;Chagas diseas;Leishmaniasis;Arginine biosynthesis;Small cell lung cancer;Peroxisome;HIF-1 signaling pathway;Amoebiasis	COG4362;COG4362;COG0369
A0A2Y9CYF7	Ig heavy chain variable region (Fragment) OS=Homo sapiens OX=9606 GN=IgH PE=2 SV=1	231.2	7.853	0	up	yes	359800000	0	1.05753e+07	0	0	1.41197e+07	2.87102e+08	0	0	2.17601e+07	1.09667e+08	0	0	2.01724e+07	0	2.62684e+07	0	0	0	0	2.27076e+07	25145686	0	4.9439e+06	5.20977e+07	9.72682e+07	0	2.08824e+08	0	1.3991e+07	2.44768e+09	0	1.34312e+09	0	0	1.54444e+08	------	------	------	------	------	------	------
A0A383S2A3	MHC class I antigen OS=Homo sapiens OX=9606 GN=HLA-C PE=3 SV=1	231.2	7.853	0	up	yes	9674000	0	0	0	0	7.1366e+06	0	0	0	6.92423e+06	2.36916e+07	0	0	2.77221e+07	3.08936e+06	0	6.89693e+07	1.03595e+07	0	0	0	0	7.48849e+06	0	0	0	3.24381e+07	2.90193e+07	1.17741e+07	6.51302e+06	0	6.84924e+06	1.75186e+07	0	1.19789e+07	0	BP:antigen processing and presentation of peptide antigen via MHC class I;BP:antigen processing and presentation of exogenous peptide antigen via MHC class I, TAP-dependent;BP:interferon-gamma-mediated signaling pathway;BP:regulation of immune response;BP:antigen processing and presentation of exogenous peptide antigen via MHC class I, TAP-independent;BP:type I interferon signaling pathway;BP:imm…	GO:0002474;GO:0002479;GO:0060333;GO:0050776;GO:0002480;GO:0060337;GO:0006955GO:0042612;GO:0005783;GO:0030670;GO:0016021;GO:0012507;GO:0000139;GO:0071556;GO:0005794;GO:0005887;GO:0005886;GO:0009986;GO:0031901;GO:0055038GO:0042605	------	------	------	------	------
A0A3B3ISJ8	CAP-Gly domain-containing linker protein 1 (Fragment) OS=Homo sapiens OX=9606 GN=CLIP1 PE=1 SV=1	231.2	7.853	0	up	yes	30610000	0	0	0	0	0	0	0	0	1.43985e+08	0	0	0	0	0	0	4.99143e+06	7.19178e+06	1.15237e+07	0	6.19462e+06	0	1.21357e+08	0	2.2666e+07	0	1.11741e+07	0	5.52449e+07	1.16731e+07	1.17911e+08	0	4.24418e+07	8.52259e+07	2.0957e+07	0	------	------	------	------	------	------	------
A0A3B3ITR6	Phenylalanine--tRNA ligase, mitochondrial OS=Homo sapiens OX=9606 GN=FARS2 PE=1 SV=1	231.2	7.853	0	up	yes	23620000	0	0	2.95924e+07	0	0	0	0	0	0	0	0	0	0	0	2.18877e+06	4.1455e+06	0	0	0	0	4.94538e+06	0	0	2.4837e+06	0	0	0	1.39184e+06	1.53291e+07	9.83205e+06	7.85323e+06	1.86794e+08	0	5.78126e+07	1.8991e+06	BP:tRNA processing;BP:phenylalanyl-tRNA aminoacylation;BP:tRNA aminoacylation for protein translationCC:cytoplasm;CC:mitochondrion;CC:mitochondrial matrixMF:phenylalanine-tRNA ligase activity;MF:tRNA binding;MF:ATP binding	GO:0008033;GO:0006432;GO:0006418GO:0005737;GO:0005739;GO:0005759GO:0004826;GO:0000049;GO:0005524	K01889	FARSA, pheS	hsa00970	Aminoacyl-tRNA biosynthesis	COG0016;COG0072
A0A3G2C0L7	MHC class I antigen F OS=Homo sapiens OX=9606 GN=HLA-F PE=3 SV=1	231.2	7.853	0	up	yes	7111000	0	0	1.00176e+08	0	2.35294e+07	0	2.74421e+07	2.54602e+07	0	0	0	1.72837e+07	0	0	5.17912e+07	0	3.59111e+07	1.25323e+07	0	3.89146e+06	12498464	0	0	0	2.84209e+07	0	0	4.52442e+06	5.81139e+06	2.95975e+07	7.18264e+06	9.80042e+06	0	0	0	BP:positive regulation of natural killer cell cytokine production;BP:negative regulation of natural killer cell cytokine production;BP:negative regulation of T cell cytokine production;BP:antigen processing and presentation of peptide antigen via MHC class I;BP:antigen processing and presentation of exogenous peptide antigen via MHC class Ib;BP:antigen processing and presentation of endogenous pe…	GO:0002729;GO:0002728;GO:0002725;GO:0002474;GO:0002477;GO:0002476;GO:0002479;GO:0045953;GO:0043323;GO:0043322;GO:0060333;GO:0002486;GO:0002480;GO:0060337;GO:0006955;GO:1901215;GO:0050776;GO:0001916GO:0009897;GO:0005783;GO:0012507;GO:0055038;GO:0005615;GO:0016021;GO:0016020;GO:0071556;GO:0005886;GO:0031901;GO:0009986;GO:0032398;GO:0042612;GO:0030670;GO:0000139;GO:0005765GO:0030881;GO:0046978;GO:00…	K06751	MHC1	hsa04612;hsa04650;hsa05320;hsa05330;hsa05203;hsa05332;hsa04514;hsa04145;hsa04144;hsa04940;hsa05166;hsa05169;hsa05416;hsa05168	Antigen processing and presentation;Natural killer cell mediated cytotoxicity;Autoimmune thyroid disease;Allograft rejection;Viral carcinogenesis;Graft-versus-host disease;Cell adhesion molecule;Phagosome;Endocytosis;Type I diabetes mellitus;HTLV-I infection;Epstein-Barr virus infection;Viral myocarditis;Herpes simplex infection	------
A0A494C1E9	Nuclear factor NF-kappa-B p105 subunit OS=Homo sapiens OX=9606 GN=NFKB1 PE=1 SV=1	231.2	7.853	0	up	yes	22410000	0	2.16023e+07	9.98721e+07	1.79199e+07	1.61174e+07	0	0	0	0	0	0	0	1.53804e+07	0	0	8.32411e+06	1.22091e+07	1.23712e+07	0	2.90779e+07	0	1.46582e+07	0	7.50463e+06	0	4.45251e+06	0	7.0431e+07	6.3816e+07	3.89921e+07	4.45555e+06	5.42143e+07	2.06549e+07	4.35698e+06	0	BP:cellular response to angiotensin;BP:cellular response to dsRNA;BP:apoptotic process;BP:regulation of transcription from RNA polymerase II promoter;BP:signal transduction;BP:cellular response to interleukin-1CC:cytoplasm;CC:I-kappaB/NF-kappaB complex;CC:cytosol;CC:nucleus;CC:mitochondrion;CC:nucleoplasm;CC:extracellular regionMF:transcription factor activity, sequence-specific DNA binding;MF:tr…	GO:1904385;GO:0071359;GO:0006915;GO:0006357;GO:0007165;GO:0071347GO:0005737;GO:0033256;GO:0005829;GO:0005634;GO:0005739;GO:0005654;GO:0005576GO:0003700;GO:0001228;GO:0003677;GO:0042805;GO:0003682	K02580	NFKB1	hsa04659;hsa04658;hsa05131;hsa05222;hsa05132;hsa05212;hsa05133;hsa04024;hsa05215;hsa05200;hsa05168;hsa04722;hsa04380;hsa04066;hsa04064;hsa04062;hsa04920;hsa05203;hsa05418;hsa01523;hsa05142;hsa05140;hsa05146;hsa05169;hsa05145;hsa04211;hsa04210;hsa05166;hsa04933;hsa05160;hsa05161;hsa05162;hsa05120;hsa05220;hsa05321;hsa05206;hsa04620;hsa04621;hsa04622;hsa04623;hsa04660;hsa05164;hsa04662;hsa04014;hsa…	Th17 cell differentiation;Th1 and Th2 cell differentiation;Shigellosis;Small cell lung cancer;Salmonella infection;Pancreatic cancer;Pertussis;cAMP signaling pathway;Prostate cancer;Pathways in cancer;Herpes simplex infection;Neurotrophin signaling pathway;Osteoclast differentiation;HIF-1 signaling pathway;NF-kappa B signaling pathway;Chemokine signaling pathway;Adipocytokine signaling pathway;Vi…	COG0666
A0A4P8J2G5	IgK_IGKV3-11 (Fragment) OS=Homo sapiens OX=9606 PE=2 SV=1	231.2	7.853	0	up	yes	181600000	0	0	2.73498e+07	0	0	0	0	0	0	0	0	0	0	0	0	0	0	0	0	0	0	0	0	0	0	0	5.712e+07	1.98459e+07	0	9.2289e+07	3.26467e+07	7.18701e+07	1.87991e+09	2.60805e+07	0	------	------	------	------	------	------	------
A0A4P8J535	IgG4_IGHV3-30 (Fragment) OS=Homo sapiens OX=9606 PE=2 SV=1	231.2	7.853	0	up	yes	34080000	0	0	0	0	0	1.12343e+08	6.66362e+06	7.43136e+07	0	0	0	4.49872e+07	0	3.3575e+07	0	5.121e+06	0	0	0	0	0	0	0	5.9507e+06	1.28037e+07	0	0	0	0	3.16262e+08	0	1.11388e+07	3.07004e+07	1.83832e+07	1.37068e+07	------	------	------	------	------	------	------
A0A4P8J5I5	IgG2_IGHV3-30-3 (Fragment) OS=Homo sapiens OX=9606 PE=2 SV=1	231.2	7.853	0	up	yes	49340000	0	1.02295e+07	8.19888e+06	0	0	1.29693e+07	0	5.24876e+07	0	0	1.71834e+07	5.36111e+07	0	9.18222e+06	0	1.90649e+07	0	0	0	0	14509246	0	0	9.4109e+07	1.28498e+08	0	3.62608e+07	6.54809e+07	0	0	0	0	1.31798e+08	1.84975e+07	1.17493e+08	------	------	------	------	------	------	------
A0A5C2FSY5	IGL c28_light_IGKV1-5_IGKJ1 (Fragment) OS=Homo sapiens OX=9606 PE=2 SV=1	231.2	7.853	0	up	yes	18860000	0	5.43776e+06	0	0	0	0	0	0	0	0	6.91309e+06	7.21627e+06	0	1.11176e+08	1.18014e+07	7.14188e+06	0	2.78343e+06	0	0	1.1602e+07	0	0	1.18734e+07	2.47032e+06	0	5.30355e+06	0	2.30919e+07	0	0	0	1.69135e+08	0	1.44619e+07	------	------	------	------	------	------	------
A0A5C2FTP7	IGL c72_light_IGKV3-20_IGKJ1 (Fragment) OS=Homo sapiens OX=9606 PE=2 SV=1	231.2	7.853	0	up	yes	17310000	0	1.67024e+07	0	0	6.75024e+06	0	0	3.28362e+07	0	0	0	2.19259e+07	2.05547e+07	2.31646e+07	9.6293e+07	0	4.92696e+07	0	0	0	2.77827e+06	9.94302e+06	0	8.18559e+06	1.81782e+07	3.96893e+07	1.0279e+07	1.43869e+07	3.26972e+07	8.88594e+06	1.74809e+07	8.11012e+06	0	3.99403e+07	9.91621e+06	------	------	------	------	------	------	------
A0A5C2FUD7	IGL c469_light_IGKV1-12_IGKJ4 (Fragment) OS=Homo sapiens OX=9606 PE=2 SV=1	231.2	7.853	0	up	yes	48680000	0	0	2.74288e+07	0	0	3.93729e+08	1.14647e+07	7.44016e+07	0	0	0	1.62197e+08	0	0	2.36231e+08	5.25688e+06	0	1.55199e+07	0	0	0	1.15969e+07	1.06455e+07	2.24638e+08	1.47617e+08	4.56097e+06	9.74286e+07	0	1.29912e+07	6.4874e+07	0	1.27431e+07	0	8.61684e+06	1.07193e+07	------	------	------	------	------	------	------
A0A5C2FUE7	IGL c618_light_IGKV3-20_IGKJ1 (Fragment) OS=Homo sapiens OX=9606 PE=2 SV=1	231.2	7.853	0	up	yes	24200000	0	0	0	4.73741e+06	0	3.96563e+07	1.03084e+08	2.5702e+07	0	0	0	0	6.59605e+06	0	2.84727e+07	0	0	0	0	0	54668013	1.08128e+07	0	0	1.15258e+08	0	4.47585e+07	0	3.05781e+07	0	6.49894e+06	9.36441e+06	2.026e+07	5.31096e+07	1.05319e+07	------	------	------	------	------	------	------
A0A5C2FVB0	IGL c961_light_IGKV1D-39_IGKJ2 (Fragment) OS=Homo sapiens OX=9606 PE=2 SV=1	231.2	7.853	0	up	yes	4680000	0	0	0	0	0	2.4932e+07	2.32684e+06	0	0	0	0	0	0	0	1.95376e+07	0	0	0	0	4.5696e+06	4.4256e+06	0	0	0	1.11489e+07	0	0	0	0	8.5025e+06	5.89733e+06	3.74454e+06	0	2.01883e+07	6.67431e+06	------	------	------	------	------	------	------
A0A5C2FVB9	IGL c10_light_IGLV1-44_IGLJ3 (Fragment) OS=Homo sapiens OX=9606 PE=2 SV=1	231.2	7.853	0	up	yes	14310000	0	0	8.38234e+06	0	8.06989e+06	0	6.29297e+07	0	0	0	0	0	0	0	2.02328e+07	6.18515e+07	0	0	0	4.74378e+06	0	1.49005e+07	0	0	3.74029e+07	5.07513e+06	0	6.39598e+06	1.10894e+07	1.01112e+08	0	0	0	0	1.06351e+07	------	------	------	------	------	------	------
A0A5C2FVG1	IGL c889_light_IGKV2D-28_IGKJ2 (Fragment) OS=Homo sapiens OX=9606 PE=2 SV=1	231.2	7.853	0	up	yes	1009000000	0	0	0	0	0	4.15184e+08	0	6.69702e+08	1.48204e+08	0	0	4.4586e+08	0	0	2.78099e+09	0	0	1.28962e+09	0	0	66721680	0	0	7.36128e+07	6.23699e+08	0	2.71061e+08	0	2.80533e+08	1.3141e+08	0	0	10664358163	0	6.13157e+07	------	------	------	------	------	------	------
A0A5C2FVI3	IGL c80_light_IGLV3-25_IGLJ2 (Fragment) OS=Homo sapiens OX=9606 PE=2 SV=1	231.2	7.853	0	up	yes	19770000	0	0	0	0	0	2.38279e+07	1.48994e+09	0	0	2.28721e+07	0	2.77673e+07	0	4.42177e+07	6.56514e+07	0	0	0	0	0	90913862	0	2.0767e+07	4.4232e+07	1.71937e+07	0	0	0	1.05354e+07	1.53542e+07	2.75875e+07	0	0	2.14195e+07	1.00875e+08	------	------	------	------	------	------	------
A0A5C2FVQ4	IGL c1148_light_IGLV3-21_IGLJ2 (Fragment) OS=Homo sapiens OX=9606 PE=2 SV=1	231.2	7.853	0	up	yes	13080000	0	1.7157e+07	0	0	0	0	0	0	0	0	1.82755e+07	0	0	3.27693e+07	3.50101e+07	4.40666e+07	2.25937e+07	2.24053e+07	0	0	0	0	0	0	0	1.72109e+07	3.56607e+07	2.34738e+07	1.99473e+07	0	8.60509e+06	0	5.20808e+07	0	0	------	------	------	------	------	------	------
A0A5C2FVR3	IGL c1091_light_IGKV3-20_IGKJ3 (Fragment) OS=Homo sapiens OX=9606 PE=2 SV=1	231.2	7.853	0	up	yes	14720000	0	0	2.02667e+08	0	5.63357e+06	0	1.23906e+07	0	0	0	0	1.79961e+07	0	4.59025e+07	0	0	0	0	0	0	0	7.79537e+07	0	0	1.47553e+07	0	0	1.86146e+07	3.67939e+07	2.86987e+07	0	2.61058e+07	2.83094e+07	0	2.33804e+07	------	------	------	------	------	------	------
A0A5C2FVR9	IGL c1101_light_IGKV1D-17_IGKJ1 (Fragment) OS=Homo sapiens OX=9606 PE=2 SV=1	231.2	7.853	0	up	yes	35590000	0	0	0	0	6.36977e+06	5.72609e+07	0	1.16731e+08	0	0	0	3.9069e+06	2.48685e+06	2.8433e+07	2.26838e+08	0	0	0	0	0	8706222	0	0	7.04797e+06	2.73342e+08	0	3.75689e+07	0	0	7.46783e+07	0	8.4901e+06	0	2.59699e+07	0	------	------	------	------	------	------	------
A0A5C2FVX7	IGL c1161_light_IGKV3-20_IGKJ2 (Fragment) OS=Homo sapiens OX=9606 PE=2 SV=1	231.2	7.853	0	up	yes	70300000	0	0	2.01545e+09	0	0	1.27125e+08	3.60603e+07	0	0	0	4.24091e+06	9.7429e+06	0	2.22279e+07	3.73584e+07	1.44478e+07	0	0	0	0	12759420	0	0	1.96109e+07	2.5835e+08	0	4.73307e+08	0	1.10746e+07	1.67474e+07	0	0	0	4.89506e+06	5.96717e+07	------	------	------	------	------	------	------
A0A5C2FVY0	IGL c1089_light_IGLV1-40_IGLJ3 (Fragment) OS=Homo sapiens OX=9606 PE=2 SV=1	231.2	7.853	0	up	yes	77560000	0	0	0	0	5.2555e+06	5.15417e+08	1.39743e+08	5.93369e+07	0	0	0	0	0	9.10884e+06	1.78641e+08	1.42521e+07	0	9.73912e+07	0	0	25080973	0	0	0	8.52667e+07	0	1.22486e+07	0	4.84836e+07	1.20473e+08	0	0	6.55052e+08	9.22785e+06	0	------	------	------	------	------	------	------
A0A5C2FW68	IGL c894_light_IGLV2-14_IGLJ1 (Fragment) OS=Homo sapiens OX=9606 PE=2 SV=1	231.2	7.853	0	up	yes	9257000	0	4.98074e+06	1.53847e+07	0	0	9.73357e+07	0	0	0	0	0	4.21881e+07	0	9.73624e+07	0	8.58359e+06	0	0	2.71501e+06	0	78800144	1.41758e+07	0	1.98069e+07	2.16418e+07	0	0	7.36101e+06	0	1.9588e+07	2.22329e+07	0	1.14382e+07	9.02049e+06	0	------	------	------	------	------	------	------
A0A5C2FWC2	IGL c486_light_IGKV3-20_IGKJ2 (Fragment) OS=Homo sapiens OX=9606 PE=2 SV=1	231.2	7.853	0	up	yes	23880000	0	0	0	0	0	0	0	0	0	0	0	4.92527e+07	0	2.71715e+08	0	4.62346e+07	0	1.58528e+07	0	0	44714664	0	0	2.07471e+07	4.50411e+07	1.38414e+07	0	0	2.51403e+07	0	0	0	0	1.53644e+08	2.81202e+07	------	------	------	------	------	------	------
A0A5C2FWF0	IGL c1361_light_IGKV3-11_IGKJ5 (Fragment) OS=Homo sapiens OX=9606 PE=2 SV=1	231.2	7.853	0	up	yes	33340000	0	0	0	0	0	2.32923e+07	0	0	5.70147e+06	6.10545e+06	0	4.64739e+07	0	3.19482e+07	5.9268e+07	0	0	0	3.33734e+07	1.61103e+07	2.91442e+07	0	0	9.78509e+06	1.27444e+08	0	5.56666e+07	0	9.71191e+06	6.2154e+07	0	4.48467e+07	0	6.76138e+07	2.28102e+07	------	------	------	------	------	------	------
A0A5C2FWG1	IGL c526_light_IGKV3-20_IGKJ1 (Fragment) OS=Homo sapiens OX=9606 PE=2 SV=1	231.2	7.853	0	up	yes	98780000	0	0	0	7.05959e+06	0	0	2.80087e+07	0	0	0	0	0	0	6.55293e+06	1.93969e+07	1.06071e+07	0	0	0	0	2.60602e+07	0	0	2.31937e+07	5.43785e+06	0	1.39267e+08	0	7.53839e+06	8.0783e+06	6.27771e+06	1.66673e+07	9.02408e+08	7.64816e+07	0	------	------	------	------	------	------	------
A0A5C2FWP5	IGL c1518_light_IGKV3-20_IGKJ3 (Fragment) OS=Homo sapiens OX=9606 PE=2 SV=1	231.2	7.853	0	up	yes	23940000	0	0	4.51809e+07	0	3.53374e+07	2.04593e+07	0	0	0	0	0	0	0	0	6.49904e+07	1.67021e+07	0	1.86546e+07	3.29888e+06	0	24165140	0	0	0	1.08156e+08	0	3.09496e+07	2.30666e+06	1.171e+07	0	9.66955e+06	0	0	9.62899e+07	2.82578e+07	------	------	------	------	------	------	------
A0A5C2FWW2	IGL c1521_light_IGKV1-39_IGKJ1 (Fragment) OS=Homo sapiens OX=9606 PE=2 SV=1	231.2	7.853	0	up	yes	44510000	0	1.69333e+07	4.41641e+07	0	0	2.2936e+08	3.45234e+08	1.95987e+07	0	4.31392e+07	0	4.31488e+08	0	0	9.78253e+07	0	0	0	0	0	29053476	0	0	1.04323e+08	1.47764e+08	8.97535e+06	2.74504e+07	9.35499e+06	0	2.69791e+07	2.13684e+07	0	9.97491e+07	3.31617e+07	5.49716e+07	------	------	------	------	------	------	------
A0A5C2FX12	IGL c1372_light_IGLV3-21_IGLJ3 (Fragment) OS=Homo sapiens OX=9606 PE=2 SV=1	231.2	7.853	0	up	yes	11140000	0	0	0	0	0	0	1.6643e+08	0	0	0	0	1.04249e+08	0	5.4371e+06	5.21957e+07	0	0	0	0	0	73236074	0	0	1.47141e+07	9.43989e+06	0	1.53569e+07	0	0	0	4.8688e+06	0	0	1.15784e+07	7.77654e+07	------	------	------	------	------	------	------
A0A5C2FX48	IGL c806_light_IGKV1-5_IGKJ2 (Fragment) OS=Homo sapiens OX=9606 PE=2 SV=1	231.2	7.853	0	up	yes	26060000	0	0	0	0	0	0	1.03453e+08	1.70249e+08	0	4.32146e+06	0	1.86276e+07	0	6.20202e+07	1.48385e+07	0	0	0	0	1.1366e+07	4.65722e+07	4.33345e+07	0	5.00221e+06	8.34051e+07	4.65699e+06	8.23352e+06	0	0	1.47366e+08	1.1598e+07	6.90061e+06	2.56957e+07	1.5864e+07	3.98797e+06	------	------	------	------	------	------	------
A0A5C2FX66	IGL c770_light_IGKV1-5_IGKJ1 (Fragment) OS=Homo sapiens OX=9606 PE=2 SV=1	231.2	7.853	0	up	yes	3883000	0	2.5619e+06	0	3.38322e+06	0	1.01491e+07	0	0	0	3.61633e+06	0	3.06817e+06	0	0	0	0	2.24823e+06	0	0	3.89086e+06	8.01188e+06	0	0	1.05573e+07	1.73166e+06	3.14215e+06	0	9.55315e+06	1.25234e+07	0	0	0	4.90004e+06	4.19258e+06	0	------	------	------	------	------	------	------
A0A5C2FX90	IGL c1472_light_IGKV1D-39_IGKJ1 (Fragment) OS=Homo sapiens OX=9606 PE=2 SV=1	231.2	7.853	0	up	yes	70580000	0	0	6.65229e+08	0	0	1.08176e+08	0	3.93841e+09	9.44602e+07	0	2.09393e+06	6.45232e+06	0	3.02177e+07	5.96742e+07	0	0	0	0	0	103312376	1.42124e+09	0	1.7192e+07	1.31769e+08	8.16672e+06	6.38924e+08	0	0	0	0	0	0	5.22118e+06	4.56512e+07	------	------	------	------	------	------	------
A0A5C2FXH8	IGL c900_light_IGKV3-20_IGKJ2 (Fragment) OS=Homo sapiens OX=9606 PE=2 SV=1	231.2	7.853	0	up	yes	35360000	0	0	0	0	0	0	3.15609e+07	6.43752e+07	0	0	0	8.02239e+06	0	5.40818e+06	3.84156e+07	5.3981e+06	1.29792e+07	0	1.53212e+07	0	10835979	0	0	8.37909e+06	2.17698e+07	0	4.20098e+07	3.31189e+06	0	0	0	0	0	3.40555e+08	8.3212e+06	------	------	------	------	------	------	------
A0A5C2FXQ9	IGL c1719_light_IGKV1-27_IGKJ2 (Fragment) OS=Homo sapiens OX=9606 PE=2 SV=1	231.2	7.853	0	up	yes	22270000	0	0	0	0	1.16264e+07	1.60836e+07	1.09169e+08	0	1.20279e+07	1.5611e+07	0	1.85359e+07	0	0	1.69481e+08	1.36662e+07	0	0	0	0	41734332	0	0	1.89797e+07	5.59073e+07	0	5.83762e+07	0	0	4.98051e+07	3.21566e+07	2.31721e+07	0	1.87854e+07	1.00399e+07	------	------	------	------	------	------	------
A0A5C2FXR7	IGL c1621_light_IGKV3-15_IGKJ2 (Fragment) OS=Homo sapiens OX=9606 PE=2 SV=1	231.2	7.853	0	up	yes	14460000	0	0	0	0	7.6093e+06	6.04345e+06	2.42218e+07	0	0	0	0	1.09356e+07	0	3.24964e+07	4.26919e+08	1.44817e+07	0	0	5.58078e+06	0	0	0	8.76353e+06	2.18985e+07	5.81917e+07	0	3.05832e+07	0	0	2.38863e+07	0	3.91777e+06	0	2.35084e+07	1.15653e+07	------	------	------	------	------	------	------
A0A5C2FXS5	IGL c1682_light_IGKV1-12_IGKJ1 (Fragment) OS=Homo sapiens OX=9606 PE=2 SV=1	231.2	7.853	0	up	yes	5429000	0	0	0	1.44732e+07	4.02409e+06	4.45431e+07	1.09504e+08	0	0	2.69573e+07	0	1.41162e+07	0	0	1.77588e+07	0	0	4.66275e+06	0	0	5.56441e+06	1.75957e+07	0	2.67552e+07	1.15093e+07	0	4.90748e+06	0	4.25616e+06	0	7.77516e+06	0	0	9.95055e+06	0	------	------	------	------	------	------	------
A0A5C2FXU0	IGL c1761_light_IGKV3-15_IGKJ2 (Fragment) OS=Homo sapiens OX=9606 PE=2 SV=1	231.2	7.853	0	up	yes	25980000	0	0	0	0	0	0	0	0	0	0	0	0	0	0	6.79789e+07	0	0	0	0	0	0	0	0	0	1.55775e+08	1.73994e+07	2.16172e+07	0	0	0	0	4.70768e+06	7.80675e+07	2.2717e+07	1.14323e+07	------	------	------	------	------	------	------
A0A5C2FY21	IGL c1928_light_IGLV3-25_IGLJ3 (Fragment) OS=Homo sapiens OX=9606 PE=2 SV=1	231.2	7.853	0	up	yes	5434000	0	0	0	0	0	9.1752e+07	5.71956e+07	0	0	0	0	7.11144e+06	0	0	8.2381e+06	0	0	0	0	0	6825105	0	0	3.99604e+06	8.69095e+06	0	2.05121e+07	0	0	0	0	0	1.72374e+07	8.69339e+06	6.08293e+06	------	------	------	------	------	------	------
A0A5C2FY34	IGL c177_light_IGKV1-17_IGKJ2 (Fragment) OS=Homo sapiens OX=9606 PE=2 SV=1	231.2	7.853	0	up	yes	5617000	0	1.24235e+07	0	4.19609e+06	0	4.00698e+07	1.44413e+07	0	0	0	0	0	9.83183e+06	0	1.6137e+07	0	1.81681e+07	3.75891e+06	0	1.4459e+07	0	0	0	8.41694e+06	1.49583e+07	7.37021e+06	0	0	9.14586e+06	0	0	0	1.27954e+07	1.47143e+07	0	------	------	------	------	------	------	------
A0A5C2FYA5	IGL c1146_light_IGKV1D-33_IGKJ2 (Fragment) OS=Homo sapiens OX=9606 PE=2 SV=1	231.2	7.853	0	up	yes	7569000	0	5.44111e+06	8.87922e+06	0	0	4.31376e+07	0	0	0	0	0	1.95786e+07	1.81764e+07	0	0	4.33041e+06	0	0	4.97414e+06	0	4.1299e+07	0	0	0	1.12375e+07	0	0	0	2.511e+07	1.1274e+07	6.38486e+06	4.27774e+06	1.05757e+07	9.70989e+06	1.22548e+07	------	------	------	------	------	------	------
A0A5C2FYB3	IGL c2018_light_IGKV3-11_IGKJ4 (Fragment) OS=Homo sapiens OX=9606 PE=2 SV=1	231.2	7.853	0	up	yes	31960000	0	0	0	0	0	4.43544e+07	9.97582e+06	0	0	0	0	8.05843e+06	1.07687e+07	8.02611e+07	1.13513e+07	0	0	1.04098e+07	0	0	19701160	0	0	2.53362e+07	2.193e+07	0	0	0	1.08845e+07	0	0	0	3.15661e+08	4.27829e+06	5.45307e+06	------	------	------	------	------	------	------
A0A5C2FYB4	IGL c257_light_IGKV1-5_IGKJ2 (Fragment) OS=Homo sapiens OX=9606 PE=2 SV=1	231.2	7.853	0	up	yes	34950000	0	2.2922e+06	0	9.25822e+06	0	3.35154e+07	1.41242e+07	1.10949e+07	0	0	0	0	1.47294e+06	0	2.87134e+07	6.88593e+06	0	0	0	0	13070924	1.57059e+07	0	0	4.38103e+07	0	6.61005e+07	1.28072e+06	2.74874e+08	0	0	3.85732e+06	0	2.28007e+07	6.68244e+06	------	------	------	------	------	------	------
A0A5C2FYC0	IGL c1889_light_IGKV3-15_IGKJ1 (Fragment) OS=Homo sapiens OX=9606 PE=2 SV=1	231.2	7.853	0	up	yes	22090000	0	0	0	0	0	2.2503e+07	7.78183e+06	0	0	0	0	6.66109e+06	0	4.4648e+07	1.85739e+08	1.07279e+07	0	8.91735e+06	0	3.1093e+06	27139568	0	5.30469e+06	0	2.18196e+07	0	8.4785e+07	3.42007e+06	4.01937e+06	0	0	0	1.0258e+08	3.7146e+07	1.132e+07	------	------	------	------	------	------	------
A0A5C2FYF1	IGL c1196_light_IGKV1-5_IGKJ1 (Fragment) OS=Homo sapiens OX=9606 PE=2 SV=1	231.2	7.853	0	up	yes	22010000	0	0	0	0	0	8.38906e+06	8.71711e+07	2.54013e+08	0	0	0	1.80411e+07	0	3.61957e+07	6.25234e+06	0	0	0	0	0	65302213	2.61673e+07	0	7.75827e+07	2.07264e+07	0	6.5554e+07	0	1.5218e+07	1.2261e+07	3.27277e+07	0	0	1.2503e+07	2.75634e+07	------	------	------	------	------	------	------
A0A5C2FYI0	IGL c1290_light_IGKV1-5_IGKJ1 (Fragment) OS=Homo sapiens OX=9606 PE=2 SV=1	231.2	7.853	0	up	yes	16570000	0	0	0	0	7.45944e+06	1.35529e+07	2.28909e+08	0	0	5.82587e+07	5.5406e+06	6.79317e+06	0	0	2.95795e+07	0	0	6.86408e+07	0	0	9525365	0	5.93845e+06	2.76069e+07	0	0	0	1.11488e+07	0	0	4.12816e+07	2.15911e+07	6.1821e+07	3.07814e+07	4.58981e+06	------	------	------	------	------	------	------
A0A5C2FYN4	IGL c1340_light_IGKV1-17_IGKJ1 (Fragment) OS=Homo sapiens OX=9606 PE=2 SV=1	231.2	7.853	0	up	yes	4397000	0	0	1.04712e+07	3.5671e+06	0	1.31205e+07	6.25694e+06	0	0	6.97711e+06	0	0	0	0	0	7.4706e+06	0	0	1.83008e+06	0	0	0	0	1.40028e+07	0	4.5165e+06	6.30814e+06	0	0	0	1.00242e+07	9.61945e+06	0	8.28819e+06	0	------	------	------	------	------	------	------
A0A5C2FYS4	IGL c1814_light_IGKV3-15_IGKJ2 (Fragment) OS=Homo sapiens OX=9606 PE=2 SV=1	231.2	7.853	0	up	yes	57120000	0	6.36771e+07	0	0	7.70175e+06	1.11723e+07	4.97062e+07	0	0	0	0	0	0	2.65333e+07	2.42865e+08	0	4.46945e+06	0	0	1.46413e+08	0	0	4.44419e+07	0	0	0	6.22157e+06	2.40583e+08	1.29928e+08	0	2.12117e+08	0	9.10882e+07	0	5.48059e+06	------	------	------	------	------	------	------
A0A5C2FYZ4	IGL c2132_light_IGLV2-11_IGLJ3 (Fragment) OS=Homo sapiens OX=9606 PE=2 SV=1	231.2	7.853	0	up	yes	53750000	0	0	0	0	1.27317e+07	1.16169e+08	6.20879e+06	4.14402e+07	0	7.00266e+06	3.65574e+06	4.88322e+07	1.13354e+07	0	1.53621e+07	0	0	2.78223e+07	0	0	0	0	0	0	4.12838e+07	0	4.45544e+07	0	6.13204e+07	0	0	0	3.11718e+07	1.56742e+07	4.5097e+08	------	------	------	------	------	------	------
A0A5C2FZ03	IGL c497_light_IGKV1D-17_IGKJ1 (Fragment) OS=Homo sapiens OX=9606 PE=2 SV=1	231.2	7.853	0	up	yes	21260000	0	0	8.06545e+06	0	0	9.03039e+07	1.92861e+07	3.1916e+07	0	0	0	3.5904e+07	0	3.83324e+07	8.30916e+07	0	0	0	0	0	11391921	0	0	3.77801e+07	3.23323e+07	0	7.93036e+07	0	0	0	7.01833e+06	0	3.76333e+07	2.46514e+07	3.63573e+07	------	------	------	------	------	------	------
A0A5C2FZ21	IGL c905_light_IGLV2-23_IGLJ3 (Fragment) OS=Homo sapiens OX=9606 PE=2 SV=1	231.2	7.853	0	up	yes	12490000	0	0	0	0	0	1.01305e+08	4.17655e+07	0	0	0	1.46096e+07	5.50673e+07	0	5.71967e+07	3.20016e+07	0	5.95541e+06	0	0	0	7.30985e+06	5.20022e+06	0	2.73297e+06	2.90649e+07	0	1.52932e+07	2.79548e+06	0	7.42282e+07	0	0	0	0	2.57735e+07	------	------	------	------	------	------	------
A0A5C2FZB6	IGL c1506_light_IGKV1-5_IGKJ1 (Fragment) OS=Homo sapiens OX=9606 PE=2 SV=1	231.2	7.853	0	up	yes	98510000	0	0	7.93384e+07	2.821e+07	0	2.76006e+08	1.78432e+07	0	0	0	0	1.62558e+08	1.30847e+06	2.12893e+08	5.84713e+08	0	0	0	5.23526e+06	0	122509124	0	0	1.10483e+08	2.03369e+08	0	2.46409e+08	1.41021e+07	4.04119e+06	0	3.51447e+07	2.92301e+07	5.43534e+06	1.06076e+08	4.27881e+08	------	------	------	------	------	------	------
A0A5C2FZH6	IGL c1660_light_IGLV1-40_IGLJ2 (Fragment) OS=Homo sapiens OX=9606 PE=2 SV=1	231.2	7.853	0	up	yes	9994000	0	0	0	0	0	2.80839e+06	2.35675e+07	0	0	0	0	0	4.10738e+06	0	0	0	0	7.72542e+06	0	5.22007e+06	0	0	5.02679e+06	0	3.69044e+07	0	1.87926e+07	0	0	0	5.12064e+06	8.98913e+06	0	1.90574e+07	3.10646e+07	------	------	------	------	------	------	------
A0A5C2FZM2	IGL c2468_light_IGLV1-40_IGLJ2 (Fragment) OS=Homo sapiens OX=9606 PE=2 SV=1	231.2	7.853	0	up	yes	1654000000	0	0	5.46806e+07	1.01145e+08	0	5.16506e+07	0	0	0	6.05802e+06	0	0	0	2.74341e+07	0	1.63586e+07	0	0	0	0	44582416	0	0	0	1.0636e+08	0	0	4.63733e+07	6.14477e+07	1.92423e+10	0	1.03621e+08	2.32857e+08	2.00881e+07	3.86214e+07	------	------	------	------	------	------	------
A0A5C2FZM5	IGL c625_light_IGKV3-11_IGKJ4 (Fragment) OS=Homo sapiens OX=9606 PE=2 SV=1	231.2	7.853	0	up	yes	7261000	0	3.75202e+06	1.14046e+07	0	0	0	0	0	0	0	0	0	6.07244e+06	0	0	0	0	6.39953e+06	0	0	2.05872e+06	8.09659e+06	0	0	0	2.9607e+07	9.84925e+06	4.0845e+06	1.45868e+07	0	8.11361e+06	6.14774e+06	1.17587e+07	0	2.98412e+06	------	------	------	------	------	------	------
A0A5C2FZN6	IGL c2164_light_IGLV1-47_IGLJ3 (Fragment) OS=Homo sapiens OX=9606 PE=2 SV=1	231.2	7.853	0	up	yes	24100000	0	0	0	0	0	1.01494e+07	2.33655e+07	3.30472e+06	0	2.78717e+07	0	1.88213e+07	5.42427e+06	5.53715e+06	6.7593e+06	7.00014e+07	0	2.15044e+07	0	0	0	0	0	3.17711e+07	3.8233e+06	0	3.02822e+07	0	0	1.85541e+08	1.73604e+07	0	0	2.04555e+07	0	------	------	------	------	------	------	------
A0A5C2FZR7	IGL c1770_light_IGKV1-12_IGKJ3 (Fragment) OS=Homo sapiens OX=9606 PE=2 SV=1	231.2	7.853	0	up	yes	16720000	0	1.94677e+07	0	0	0	0	0	0	0	0	0	0	2.89304e+07	0	0	0	2.85761e+07	1.96372e+06	3.90109e+07	2.86458e+07	0	0	0	4.35057e+06	2.04372e+07	8.15672e+07	0	0	1.52477e+07	6.52799e+07	0	0	0	1.37806e+07	0	------	------	------	------	------	------	------
A0A5C2FZT5	IGL c2528_light_IGKV3-20_IGKJ2 (Fragment) OS=Homo sapiens OX=9606 PE=2 SV=1	231.2	7.853	0	up	yes	41970000	0	0	0	0	1.06984e+07	3.65978e+07	1.85391e+08	0	0	1.45057e+07	4.53569e+06	1.21903e+07	0	1.37938e+07	1.15058e+07	2.56264e+07	0	0	0	0	122626986	0	0	0	5.39812e+07	4.83632e+06	2.05668e+07	0	1.22966e+07	3.56697e+08	1.31086e+07	0	0	4.21415e+07	0	------	------	------	------	------	------	------
A0A5C2FZU0	IGL c1646_light_IGLV2-14_IGLJ1 (Fragment) OS=Homo sapiens OX=9606 PE=2 SV=1	231.2	7.853	0	up	yes	44760000	0	0	1.35796e+07	0	0	3.33884e+07	0	7.33308e+07	0	0	0	0	5.98937e+06	0	5.64768e+07	0	0	8.421e+06	0	0	0	8.75025e+06	0	9.2346e+06	1.08702e+08	0	3.56229e+07	0	0	5.97143e+07	0	0	2.53363e+08	0	7.0518e+07	------	------	------	------	------	------	------
A0A5C2G073	IGL c2569_light_IGLV2-14_IGLJ2 (Fragment) OS=Homo sapiens OX=9606 PE=2 SV=1	231.2	7.853	0	up	yes	4962000	0	4.49698e+06	0	0	0	1.41007e+08	0	0	0	1.55442e+07	1.0547e+07	6.34499e+06	4.4147e+07	3.33526e+07	0	0	0	1.32681e+07	0	0	16892436	0	0	1.18171e+07	9.89253e+06	0	4.23695e+06	3.89997e+06	0	0	3.68402e+06	0	0	1.58597e+07	1.01539e+07	------	------	------	------	------	------	------
A0A5C2G095	IGL c1960_light_IGKV4-1_IGKJ1 (Fragment) OS=Homo sapiens OX=9606 PE=2 SV=1	231.2	7.853	0	up	yes	17670000	0	1.52589e+07	0	7.60484e+06	6.69909e+06	3.39956e+07	0	0	0	0	0	1.99195e+07	0	1.48413e+07	9.81769e+07	0	0	0	0	0	1.35531e+07	0	0	1.68745e+07	9.69061e+07	0	0	5.98185e+07	0	2.14012e+07	0	0	7.08668e+06	0	9.92171e+06	------	------	------	------	------	------	------
A0A5C2G096	IGL c2651_light_IGLV2-14_IGLJ2 (Fragment) OS=Homo sapiens OX=9606 PE=2 SV=1	231.2	7.853	0	up	yes	14620000	0	0	1.37681e+07	1.04102e+07	0	0	0	8.03947e+07	0	0	1.69217e+07	0	0	5.07666e+06	1.2321e+07	1.31654e+07	3.20938e+07	0	0	0	265094445	0	0	2.48564e+07	4.49971e+06	0	2.92117e+07	4.99703e+06	0	1.75348e+07	6.46476e+07	0	0	2.96393e+07	0	------	------	------	------	------	------	------
A0A5C2G0D4	IGL c2718_light_IGLV1-44_IGLJ2 (Fragment) OS=Homo sapiens OX=9606 PE=2 SV=1	231.2	7.853	0	up	yes	43170000	0	0	0	0	0	1.10941e+08	1.27936e+08	0	0	0	0	3.93417e+07	1.08865e+07	4.34989e+07	1.43542e+08	9.58031e+06	0	0	0	0	130759668	0	0	7.16072e+07	1.38467e+08	0	3.17858e+07	0	0	1.63912e+08	1.03167e+07	0	0	0	1.0191e+08	------	------	------	------	------	------	------
A0A5C2G0F0	IGL c2642_light_IGKV1D-33_IGKJ3 (Fragment) OS=Homo sapiens OX=9606 PE=2 SV=1	231.2	7.853	0	up	yes	79350000	0	3.0174e+06	0	0	9.71789e+06	2.23949e+07	4.02723e+07	0	0	5.62947e+07	0	1.91471e+08	0	5.9124e+06	3.47055e+07	1.3238e+07	0	0	0	0	0	0	0	6.49327e+07	3.19872e+07	0	1.43445e+07	0	1.12247e+07	2.47398e+07	7.11318e+08	6.61225e+07	0	2.14119e+07	6.10431e+06	------	------	------	------	------	------	------
A0A5C2G0J3	IGL c1495_light_IGKV3-20_IGKJ1 (Fragment) OS=Homo sapiens OX=9606 PE=2 SV=1	231.2	7.853	0	up	yes	7735000	0	0	0	0	0	0	8.43523e+07	3.99772e+08	0	6.84669e+06	3.90137e+06	2.12552e+08	2.36574e+06	1.34442e+08	0	2.76564e+06	0	0	0	0	10788780	3.72323e+06	0	5.53289e+06	5.3142e+06	1.14517e+07	0	1.73413e+07	7.07818e+06	0	0	3.09621e+07	0	1.51392e+07	0	------	------	------	------	------	------	------
A0A5C2G0S1	IGL c2732_light_IGKV1-12_IGKJ5 (Fragment) OS=Homo sapiens OX=9606 PE=2 SV=1	231.2	7.853	0	up	yes	33750000	0	1.10068e+07	0	7.20734e+07	0	0	4.67109e+08	1.16517e+08	0	0	0	5.60213e+06	0	9.28163e+06	4.8508e+07	0	0	5.75962e+06	0	0	0	0	0	5.10958e+07	0	0	5.57165e+07	0	0	1.05614e+07	7.12053e+06	0	2.44601e+08	1.5988e+07	1.98812e+07	------	------	------	------	------	------	------
A0A5C2G110	IGL c2812_light_IGLV7-46_IGLJ3 (Fragment) OS=Homo sapiens OX=9606 PE=2 SV=1	231.2	7.853	0	up	yes	45020000	0	0	4.03353e+06	0	0	7.71607e+07	1.73582e+07	8.44092e+07	0	0	0	2.51338e+07	0	0	0	4.19792e+06	0	0	0	6.30465e+06	30083457	4.78733e+06	2.81882e+06	0	1.48034e+08	0	2.59199e+07	1.70094e+06	0	0	0	1.8392e+07	2.64873e+08	5.5064e+07	2.63124e+07	------	------	------	------	------	------	------
A0A5C2G144	IGL c2879_light_IGKV3-11_IGKJ1 (Fragment) OS=Homo sapiens OX=9606 PE=2 SV=1	231.2	7.853	0	up	yes	7217000	0	0	2.56903e+07	0	0	0	0	0	0	2.50518e+07	0	2.97374e+07	4.83524e+06	5.84868e+06	2.61651e+07	2.05954e+07	0	0	0	0	18354026	2.09443e+07	0	8.48574e+06	0	0	2.11678e+07	0	7.11804e+06	2.62647e+07	0	0	1.32797e+07	1.02937e+07	0	------	------	------	------	------	------	------
A0A5C2G145	IGL c2694_light_IGKV3-20_IGKJ5 (Fragment) OS=Homo sapiens OX=9606 PE=2 SV=1	231.2	7.853	0	up	yes	39370000	0	9.69315e+06	0	0	0	1.79328e+08	1.47245e+08	0	4.93892e+06	0	0	3.9664e+07	0	0	4.15103e+08	2.69437e+08	0	0	0	0	1.27824e+08	0	0	3.8154e+06	1.05318e+08	0	2.29893e+08	0	0	5.63939e+07	0	0	0	4.43435e+07	3.26585e+07	------	------	------	------	------	------	------
A0A5C2G146	IGL c2852_light_IGKV3-20_IGKJ2 (Fragment) OS=Homo sapiens OX=9606 PE=2 SV=1	231.2	7.853	0	up	yes	13150000	0	0	0	0	0	4.71587e+07	0	2.47588e+08	0	0	0	2.56469e+07	0	0	5.84689e+07	3.77105e+07	0	0	0	0	2.21815e+07	6.48267e+07	0	1.48099e+07	2.33472e+07	0	3.97949e+07	0	0	4.41374e+07	1.38611e+07	0	0	1.54021e+07	6.39867e+06	------	------	------	------	------	------	------
A0A5C2G176	IGL c1227_light_IGKV3-11_IGKJ3 (Fragment) OS=Homo sapiens OX=9606 PE=2 SV=1	231.2	7.853	0	up	yes	22750000	0	0	1.41331e+07	7.67543e+06	7.9489e+06	1.05309e+08	3.40541e+07	0	0	0	0	6.18856e+06	0	5.64141e+07	1.84312e+08	8.06442e+07	0	0	0	0	36541088	0	0	8.98236e+07	4.01409e+07	0	1.47307e+07	0	0	2.15218e+07	0	0	0	6.82817e+07	3.85364e+07	------	------	------	------	------	------	------
A0A5C2G179	IGL c2724_light_IGLV1-40_IGLJ2 (Fragment) OS=Homo sapiens OX=9606 PE=2 SV=1	231.2	7.853	0	up	yes	21310000	0	0	2.25919e+07	0	0	7.28638e+07	4.61088e+06	0	0	0	0	0	0	3.41428e+07	4.53389e+07	0	0	2.45577e+06	0	0	54882824	0	2.25001e+06	2.00528e+07	6.17573e+07	0	1.3488e+07	0	0	1.38272e+08	0	0	1.23173e+07	0	9.83638e+06	------	------	------	------	------	------	------
A0A5C2G180	IGL c83_light_IGKV3-11_IGKJ2 (Fragment) OS=Homo sapiens OX=9606 PE=2 SV=1	231.2	7.853	0	up	yes	49000000	0	0	5.5262e+07	0	1.94969e+07	2.09944e+07	1.37032e+07	0	0	9.70999e+07	0	3.34203e+07	0	4.02675e+07	2.13906e+07	0	0	0	0	0	0	0	0	7.10374e+06	1.51107e+07	0	0	0	3.45183e+07	0	3.68473e+07	8.08341e+07	3.52702e+08	6.08941e+07	0	------	------	------	------	------	------	------
A0A5C2G1G4	IGL c1775_light_IGLV3-19_IGLJ3 (Fragment) OS=Homo sapiens OX=9606 PE=2 SV=1	231.2	7.853	0	up	yes	9647000	0	0	0	1.36971e+07	0	0	6.76338e+06	0	2.31551e+07	0	0	3.43338e+07	0	0	0	0	1.77759e+06	0	2.89265e+06	3.38615e+06	7078227	0	0	0	0	2.49688e+06	7.60631e+06	0	6.92521e+06	8.54931e+07	7.80794e+06	0	0	5.43119e+06	0	------	------	------	------	------	------	------
A0A5C2G1G9	IGL c2296_light_IGLV8-61_IGLJ3 (Fragment) OS=Homo sapiens OX=9606 PE=2 SV=1	231.2	7.853	0	up	yes	8526000	0	0	0	0	0	0	3.38246e+07	0	0	4.03687e+07	0	8.69899e+06	0	0	2.00645e+08	8.8226e+07	4.50623e+06	0	0	2.16983e+07	10929151	0	0	2.26615e+06	0	0	0	0	2.02435e+07	1.44001e+07	1.81481e+07	6.16543e+06	0	4.10885e+07	0	------	------	------	------	------	------	------
A0A5C2G1H3	IGL c1317_light_IGKV1-5_IGKJ1 (Fragment) OS=Homo sapiens OX=9606 PE=2 SV=1	231.2	7.853	0	up	yes	3745000	0	1.12671e+06	0	1.20623e+07	3.48801e+06	0	0	0	3.60835e+07	1.92521e+07	0	0	3.30281e+07	0	4.97746e+06	2.57252e+06	0	0	2.64437e+07	3.04953e+06	0	0	0	5.80076e+06	8.69463e+06	3.1351e+06	0	6.59861e+06	0	0	0	7.9561e+06	0	1.27584e+07	0	------	------	------	------	------	------	------
A0A5C2G1I2	IGL c3148_light_IGKV3-20_IGKJ2 (Fragment) OS=Homo sapiens OX=9606 PE=2 SV=1	231.2	7.853	0	up	yes	18200000	0	4.04206e+06	0	9.12132e+06	6.55715e+07	5.13373e+07	6.54125e+07	0	2.43906e+07	0	0	1.07801e+07	0	2.07581e+08	5.77227e+08	0	0	0	0	0	8.94398e+06	0	0	0	4.7649e+07	4.99445e+07	1.56622e+07	0	0	0	2.65871e+07	2.01167e+07	0	5.30663e+07	5.37494e+06	------	------	------	------	------	------	------
A0A5C2G1J3	IGL c3029_light_IGLV3-21_IGLJ2 (Fragment) OS=Homo sapiens OX=9606 PE=2 SV=1	231.2	7.853	0	up	yes	10540000	0	0	5.02307e+07	0	0	0	3.77598e+08	7.97884e+07	0	0	0	6.26068e+07	4.75194e+06	1.42453e+07	3.69595e+07	2.59098e+07	0	0	0	0	6025958	2.37849e+07	0	7.31512e+06	1.5386e+07	5.01614e+06	0	1.54704e+07	0	0	0	0	3.72712e+07	1.81626e+07	2.78633e+07	------	------	------	------	------	------	------
A0A5C2G1J4	IGL c2326_light_IGKV1-39_IGKJ1 (Fragment) OS=Homo sapiens OX=9606 PE=2 SV=1	231.2	7.853	0	up	yes	2555000	0	0	0	0	3.56766e+06	3.56152e+07	2.92912e+07	0	0	0	0	1.29612e+07	0	867083	8.82432e+07	0	0	0	0	0	1.25207e+07	0	0	2.06716e+06	1.10379e+07	0	1.58189e+06	0	2.74558e+06	0	2.17859e+06	0	0	4.37313e+06	6.67585e+06	------	------	------	------	------	------	------
A0A5C2G207	IGL c1507_light_IGLV3-21_IGLJ3 (Fragment) OS=Homo sapiens OX=9606 PE=2 SV=1	231.2	7.853	0	up	yes	13320000	0	0	0	0	0	1.95009e+07	4.14351e+07	0	3.08999e+07	0	0	3.26317e+07	6.07994e+06	0	6.79318e+07	9.26525e+06	0	1.32854e+07	0	6.53098e+06	7801941	0	0	1.53553e+07	9.08662e+06	6.84761e+06	1.39235e+07	0	2.22293e+07	0	9.45106e+06	0	4.51063e+07	2.47447e+07	1.309e+07	------	------	------	------	------	------	------
A0A5C2G239	IGL c2516_light_IGLV2-23_IGLJ2 (Fragment) OS=Homo sapiens OX=9606 PE=2 SV=1	231.2	7.853	0	up	yes	16910000	0	0	1.34591e+07	0	0	2.61068e+07	9.64407e+06	0	0	0	0	1.67028e+07	0	3.28338e+06	2.23993e+07	0	0	0	0	0	1.06486e+07	0	6.63106e+06	7.30965e+07	1.69128e+07	4.58655e+06	2.72211e+07	0	0	0	0	0	0	7.03877e+07	1.07285e+07	------	------	------	------	------	------	------
A0A5C2G262	IGL c423_light_IGLV2-23_IGLJ2 (Fragment) OS=Homo sapiens OX=9606 PE=2 SV=1	231.2	7.853	0	up	yes	55870000	0	0	1.04931e+08	0	0	0	0	0	0	0	0	0	0	0	3.15725e+07	0	0	7.85903e+06	0	0	0	0	0	0	9.14415e+06	0	0	2.26073e+06	1.38679e+07	0	0	1.617e+08	4.58939e+08	0	2.45204e+07	------	------	------	------	------	------	------
A0A5C2G2X0	IGL c2816_light_IGKV1-12_IGKJ5 (Fragment) OS=Homo sapiens OX=9606 PE=2 SV=1	231.2	7.853	0	up	yes	46960000	0	0	0	5.39533e+06	1.32572e+07	7.11284e+07	2.4603e+08	0	0	0	0	1.63597e+07	0	1.50054e+07	8.25799e+07	0	0	0	6.74265e+06	0	2.67584e+08	7.49102e+06	0	2.45323e+07	3.99328e+08	0	3.05334e+07	3.90794e+06	9.31126e+06	5.73978e+07	0	0	3.32691e+07	0	5.29033e+06	------	------	------	------	------	------	------
A0A5C2G2Y5	IGL c3638_light_IGKV4-1_IGKJ5 (Fragment) OS=Homo sapiens OX=9606 PE=2 SV=1	231.2	7.853	0	up	yes	41370000	0	3.60979e+06	0	0	0	2.26863e+07	6.99769e+06	0	1.8643e+08	0	0	3.97273e+07	1.59095e+07	6.12892e+06	3.36198e+08	1.80776e+07	0	0	0	0	0	4.09899e+07	0	1.59596e+07	8.64573e+07	2.39149e+07	9.18234e+07	0	1.55599e+07	1.53231e+07	5.77498e+07	1.79326e+07	1.32792e+08	2.66549e+07	1.22368e+07	------	------	------	------	------	------	------
A0A5C2G2Y9	IGL c3512_light_IGKV1-5_IGKJ1 (Fragment) OS=Homo sapiens OX=9606 PE=2 SV=1	231.2	7.853	0	up	yes	44800000	0	0	3.84029e+07	0	6.88327e+06	1.75099e+07	1.8479e+08	0	0	0	0	3.0052e+07	0	1.58148e+07	0	0	1.28572e+07	0	0	1.04262e+07	8616760	2.10802e+07	0	6.45757e+07	5.1269e+07	2.29665e+07	0	5.85925e+06	8.56733e+06	0	9.60709e+07	1.40242e+07	2.29498e+08	1.80037e+07	2.67687e+07	------	------	------	------	------	------	------
A0A5C2G2Z0	IGL c1787_light_IGKV1D-17_IGKJ2 (Fragment) OS=Homo sapiens OX=9606 PE=2 SV=1	231.2	7.853	0	up	yes	9216000	0	0	0	0	0	5.76978e+07	6.00296e+07	0	0	0	0	8.90586e+06	0	7.31978e+06	2.02602e+07	0	0	0	0	0	19981672	0	0	1.71992e+07	2.24815e+07	0	1.27296e+07	0	0	0	2.01739e+07	0	0	2.95009e+07	8.50326e+06	------	------	------	------	------	------	------
A0A5C2G318	IGL c3542_light_IGLV2-11_IGLJ1 (Fragment) OS=Homo sapiens OX=9606 PE=2 SV=1	231.2	7.853	0	up	yes	19260000	0	0	4.72945e+07	0	0	4.16332e+08	0	0	0	0	0	5.69306e+07	0	2.47821e+08	2.4351e+08	0	0	0	0	0	78838518	0	0	1.14409e+07	5.86346e+07	0	1.94694e+07	1.87517e+07	8.31472e+06	0	0	4.39328e+07	0	0	7.05734e+07	------	------	------	------	------	------	------
A0A5C2G320	IGL c3661_light_IGLV2-14_IGLJ2 (Fragment) OS=Homo sapiens OX=9606 PE=2 SV=1	231.2	7.853	0	up	yes	28320000	0	0	3.09296e+07	1.20103e+07	0	1.39559e+08	2.33243e+07	0	0	0	0	2.42785e+07	0	1.12309e+08	1.05219e+08	1.00489e+07	0	1.79971e+08	0	0	24295044	0	0	4.34052e+06	4.43996e+07	0	5.12764e+06	0	0	5.93143e+07	4.38074e+07	1.13199e+07	1.60986e+08	0	1.05931e+07	------	------	------	------	------	------	------
A0A5C2G367	IGL c3718_light_IGKV1D-39_IGKJ4 (Fragment) OS=Homo sapiens OX=9606 PE=2 SV=1	231.2	7.853	0	up	yes	13470000	0	4.81711e+06	0	0	0	2.87789e+07	2.53618e+07	0	0	0	0	0	3.91708e+06	2.20862e+07	5.12337e+07	0	0	6.65286e+06	0	3.59496e+06	17297454	0	0	6.66446e+07	1.60662e+07	0	3.42558e+07	0	2.08159e+07	0	0	6.6141e+06	0	0	1.72167e+07	------	------	------	------	------	------	------
A0A5C2G3H3	IGL c2495_light_IGLV2-14_IGLJ1 (Fragment) OS=Homo sapiens OX=9606 PE=2 SV=1	231.2	7.853	0	up	yes	85360000	0	5.88543e+06	0	0	0	0	1.88747e+08	0	0	0	0	2.51379e+07	0	0	7.00784e+08	0	0	2.86878e+07	0	0	0	0	0	0	5.27208e+08	1.98566e+07	8.46546e+07	0	5.11626e+07	2.93761e+07	1.22031e+07	0	0	3.58737e+07	2.63986e+08	------	------	------	------	------	------	------
A0A5C2G3I9	IGL c3848_light_IGLV6-57_IGLJ3 (Fragment) OS=Homo sapiens OX=9606 PE=2 SV=1	231.2	7.853	0	up	yes	37900000	0	0	0	5.27392e+06	0	2.44584e+07	1.91519e+07	1.54099e+08	0	0	0	6.78227e+07	0	8.13263e+06	4.22819e+08	3.36948e+07	0	0	0	0	204193824	0	0	4.4559e+07	2.43876e+07	0	8.16154e+07	0	0	1.88122e+08	0	0	1.11219e+07	0	1.05046e+08	------	------	------	------	------	------	------
A0A5C2G3J3	IGL c3851_light_IGKV3-11_IGKJ4 (Fragment) OS=Homo sapiens OX=9606 PE=2 SV=1	231.2	7.853	0	up	yes	21040000	0	0	0	0	0	0	1.46879e+07	0	1.19214e+07	2.36566e+07	0	9.72995e+07	1.15601e+07	0	1.65396e+08	1.79719e+08	1.01311e+07	0	0	0	68201510	0	0	2.30244e+07	3.65256e+07	0	3.66183e+07	0	3.3367e+07	0	2.5772e+07	0	0	4.12206e+07	5.58961e+07	------	------	------	------	------	------	------
A0A5C2G3P4	IGL c3911_light_IGLV2-14_IGLJ1 (Fragment) OS=Homo sapiens OX=9606 PE=2 SV=1	231.2	7.853	0	up	yes	8329000	0	6.54833e+06	0	0	0	9.94011e+07	1.89301e+07	0	0	0	0	0	0	0	1.27315e+07	0	0	0	0	0	36739010	0	0	0	8.2648e+06	3.89362e+06	0	0	4.31141e+06	6.05469e+07	1.15405e+07	4.22956e+06	0	0	7.15755e+06	------	------	------	------	------	------	------
A0A5C2G3U5	IGL c3220_light_IGLV3-27_IGLJ2 (Fragment) OS=Homo sapiens OX=9606 PE=2 SV=1	231.2	7.853	0	up	yes	5411000	0	0	2.16658e+07	1.32221e+07	0	0	1.44205e+08	0	5.11877e+06	0	1.92109e+06	0	2.15813e+06	0	2.57727e+08	2.1581e+06	0	0	0	0	0	0	2.34357e+06	7.2373e+06	4.04187e+06	3.26101e+06	1.71519e+07	1.38991e+06	7.10432e+06	1.97866e+07	0	0	0	0	4.96129e+06	------	------	------	------	------	------	------
A0A5C2G3X2	IGL c3872_light_IGKV3-15_IGKJ2 (Fragment) OS=Homo sapiens OX=9606 PE=2 SV=1	231.2	7.853	0	up	yes	56630000	0	0	0	3.02527e+07	2.86168e+08	0	5.83444e+07	0	1.59784e+07	4.85897e+07	0	2.48598e+07	0	5.06052e+07	1.51827e+08	9.80646e+06	0	0	0	0	37576308	0	0	0	9.48232e+06	2.642e+07	0	0	4.47896e+08	1.35764e+08	7.34233e+06	0	0	5.26626e+07	0	------	------	------	------	------	------	------
A0A5C2G3Z9	IGL c3902_light_IGLV7-43_IGLJ2 (Fragment) OS=Homo sapiens OX=9606 PE=2 SV=1	231.2	7.853	0	up	yes	12530000	0	0	0	0	1.22843e+06	0	3.4584e+07	0	0	0	2.58235e+06	0	0	0	0	0	0	0	0	0	0	0	0	4.13224e+07	0	0	3.55495e+07	0	7.01067e+06	0	0	2.40558e+07	0	1.2583e+07	2.98065e+07	------	------	------	------	------	------	------
A0A5C2G409	IGL c3912_light_IGLV1-44_IGLJ3 (Fragment) OS=Homo sapiens OX=9606 PE=2 SV=1	231.2	7.853	0	up	yes	19900000	0	0	0	0	3.61004e+06	7.26387e+06	0	0	0	0	0	1.76405e+07	1.21361e+07	8.84155e+07	7.69339e+06	9.04522e+06	0	0	0	0	11582375	0	0	0	2.58794e+07	1.3945e+07	0	0	1.95938e+07	1.32758e+08	2.59036e+07	2.07536e+07	0	0	0	------	------	------	------	------	------	------
A0A5C2G494	IGL c3296_light_IGKV1D-13_IGKJ4 (Fragment) OS=Homo sapiens OX=9606 PE=2 SV=1	231.2	7.853	0	up	yes	21870000	0	0	0	0	0	0	0	0	0	0	0	9.54195e+06	2.83918e+07	0	8.69603e+07	0	0	1.44788e+07	0	0	802613698	0	0	0	1.42609e+07	0	0	1.79445e+07	1.25252e+07	5.2684e+07	0	0	1.50102e+08	0	1.49317e+07	------	------	------	------	------	------	------
A0A5C2G499	IGL c4121_light_IGKV4-1_IGKJ5 (Fragment) OS=Homo sapiens OX=9606 PE=2 SV=1	231.2	7.853	0	up	yes	69830000	0	8.5714e+06	6.1059e+06	0	0	1.50999e+08	1.0016e+07	0	0	0	0	3.05936e+08	6.17666e+06	0	1.64009e+08	2.06973e+07	0	0	0	0	2.67417e+07	0	0	2.89539e+07	2.08922e+08	0	2.20085e+07	5.97634e+06	9.62146e+06	0	2.79298e+06	8.18227e+06	0	2.70086e+06	5.48844e+08	------	------	------	------	------	------	------
A0A5C2G4I3	IGL c2397_light_IGKV3-15_IGKJ1 (Fragment) OS=Homo sapiens OX=9606 PE=2 SV=1	231.2	7.853	0	up	yes	13880000	0	0	0	0	0	9.64337e+06	0	1.01058e+08	0	0	0	1.68654e+07	4.28175e+06	0	1.43138e+07	3.7102e+07	0	0	0	0	14717313	0	0	0	0	0	9.69955e+06	0	0	6.96519e+07	3.14076e+07	2.4186e+06	0	4.75168e+07	5.90645e+06	------	------	------	------	------	------	------
A0A5C2G4I5	IGL c2855_light_IGKV3-11_IGKJ2 (Fragment) OS=Homo sapiens OX=9606 PE=2 SV=1	231.2	7.853	0	up	yes	15940000	0	0	0	0	0	0	1.72053e+07	0	0	2.58783e+07	0	0	0	0	0	0	0	0	0	0	0	0	0	6.88129e+06	1.38137e+07	5.40101e+07	1.77465e+07	0	1.28494e+07	5.19869e+07	3.39643e+07	0	0	0	0	------	------	------	------	------	------	------
A0A5C2G4J4	IGL c1173_light_IGKV1-39_IGKJ2 (Fragment) OS=Homo sapiens OX=9606 PE=2 SV=1	231.2	7.853	0	up	yes	8987000	0	0	0	0	0	0	2.3634e+07	8.1169e+07	0	2.55217e+06	0	0	1.94294e+06	1.88963e+06	4.8049e+07	0	0	0	0	3.42194e+06	0	0	0	0	4.95266e+07	0	0	348518	1.17778e+07	0	0	2.49553e+06	1.24733e+07	2.10161e+07	1.02093e+07	------	------	------	------	------	------	------
A0A5C2G4L2	IGL c1203_light_IGKV1D-13_IGKJ1 (Fragment) OS=Homo sapiens OX=9606 PE=2 SV=1	231.2	7.853	0	up	yes	33130000	0	0	0	0	0	1.51013e+08	2.30068e+07	0	0	2.79742e+07	0	4.78375e+07	0	5.25729e+07	5.23429e+08	0	0	0	0	0	89150352	0	0	1.96015e+07	4.75279e+07	0	1.05486e+08	0	0	8.77501e+07	6.41234e+07	2.02093e+07	0	0	5.28414e+07	------	------	------	------	------	------	------
A0A5C2G4U0	IGL c1303_light_IGLV5-45_IGLJ3 (Fragment) OS=Homo sapiens OX=9606 PE=2 SV=1	231.2	7.853	0	up	yes	30900000	0	0	9.07485e+06	0	0	2.06173e+08	0	1.96011e+07	0	0	0	2.72849e+07	0	0	1.11675e+08	0	0	0	0	0	0	2.63371e+07	0	1.0397e+08	9.96265e+07	0	0	0	1.73667e+07	0	1.77444e+07	1.73066e+07	0	0	1.14734e+08	------	------	------	------	------	------	------
A0A5C2G521	IGL c3660_light_IGKV1D-39_IGKJ1 (Fragment) OS=Homo sapiens OX=9606 PE=2 SV=1	231.2	7.853	0	up	yes	94770000	0	0	1.10658e+08	2.98067e+07	4.33772e+07	2.52852e+08	1.40409e+08	5.17261e+07	0	2.81711e+08	0	1.87588e+08	0	0	9.25413e+07	0	0	0	0	0	103130712	0	0	9.90642e+07	1.27429e+08	3.24449e+08	1.14746e+08	0	0	0	2.30721e+08	1.99485e+08	4.1296e+07	0	0	------	------	------	------	------	------	------
A0A5C2G5E5	IGH c216_heavy__IGHV4-59_IGHD3-16_IGHJ5 (Fragment) OS=Homo sapiens OX=9606 PE=2 SV=1	231.2	7.853	0	up	yes	21040000	0	1.18278e+07	1.42167e+07	0	0	0	7.34093e+07	0	6.26864e+06	8.04932e+06	1.594e+07	0	1.49538e+07	0	0	9.89396e+06	0	1.12795e+07	0	0	0	0	0	4.27222e+06	8.17494e+06	1.30153e+07	0	4.44684e+06	1.3349e+07	1.37175e+08	3.80064e+07	6.21685e+06	0	1.27231e+07	1.50718e+07	------	------	------	------	------	------	------
A0A5C2G5J3	IGH c210_heavy__IGHV1-69_IGHD3-16_IGHJ6 (Fragment) OS=Homo sapiens OX=9606 PE=2 SV=1	231.2	7.853	0	up	yes	5496000	0	0	0	0	2.1406e+06	0	2.43804e+07	0	0	0	0	6.82936e+06	0	0	4.63341e+06	0	0	0	0	1.91591e+06	0	5.19914e+06	0	9.11496e+06	4.57181e+06	0	8.48295e+06	1.88983e+06	3.39163e+06	0	0	0	6.73982e+06	3.94271e+06	2.78161e+07	------	------	------	------	------	------	------
A0A5C2G5M2	IGL c3736_light_IGKV3-15_IGKJ1 (Fragment) OS=Homo sapiens OX=9606 PE=2 SV=1	231.2	7.853	0	up	yes	15080000	0	1.49243e+07	0	0	0	8.58243e+07	1.18609e+08	0	0	1.0785e+07	0	2.21987e+08	0	1.01242e+07	1.96813e+08	1.56029e+07	0	1.0799e+07	0	0	103150792	0	0	4.10124e+07	2.70625e+07	0	0	0	0	0	1.22078e+07	2.73094e+07	2.14663e+07	3.61403e+07	1.57134e+07	------	------	------	------	------	------	------
A0A5C2G5T9	IGL c3037_light_IGKV3-20_IGKJ2 (Fragment) OS=Homo sapiens OX=9606 PE=2 SV=1	231.2	7.853	0	up	yes	30740000	0	0	4.98384e+06	0	3.32967e+06	1.48964e+08	6.72747e+07	4.00434e+07	0	7.60939e+06	0	7.60234e+07	0	0	1.60947e+08	0	0	0	0	0	28347690	8.50073e+07	0	7.06731e+07	6.88114e+07	1.08478e+07	3.77334e+07	3.01136e+07	7.81294e+07	0	2.69042e+07	0	0	1.93394e+07	2.63274e+07	------	------	------	------	------	------	------
A0A5C2G5U3	IGH c77_heavy__IGHV3-73_IGHD3-16_IGHJ6 (Fragment) OS=Homo sapiens OX=9606 PE=2 SV=1	231.2	7.853	0	up	yes	24850000	0	0	3.26661e+08	6.98809e+06	0	0	0	0	0	0	0	1.05917e+07	2.16222e+07	1.2752e+07	0	0	0	0	2.52405e+06	0	6514533	0	0	2.59383e+07	0	0	0	3.55821e+06	0	0	5.20041e+07	2.06452e+07	9.59998e+07	1.00111e+08	0	------	------	------	------	------	------	------
A0A5C2G5V9	IGH c356_heavy__IGHV3-43_IGHD3-9_IGHJ3 (Fragment) OS=Homo sapiens OX=9606 PE=2 SV=1	231.2	7.853	0	up	yes	75700000	0	0	0	1.4144e+07	3.80675e+06	1.19408e+07	5.82895e+06	0	0	0	0	0	1.85038e+07	0	1.07854e+07	0	0	0	0	0	0	0	0	1.24838e+08	4.80452e+06	0	1.19071e+07	3.76478e+06	0	7.07299e+08	8.01196e+06	0	0	3.76226e+07	1.01973e+07	------	------	------	------	------	------	------
A0A5C2G5Y0	IGH c360_heavy__IGHV3-33_IGHD3-22_IGHJ6 (Fragment) OS=Homo sapiens OX=9606 PE=2 SV=1	231.2	7.853	0	up	yes	31940000	0	0	6.47595e+08	0	0	0	8.33048e+07	1.78581e+09	6.99681e+07	0	0	0	0	0	0	3.06116e+07	0	0	0	0	0	8.43496e+08	0	2.63524e+07	1.23451e+07	7.64004e+06	2.06219e+08	0	0	0	0	8.80617e+06	1.05472e+08	1.64399e+07	0	------	------	------	------	------	------	------
A0A5C2G5Z2	IGH c376_heavy__IGHV3-11_IGHD6-19_IGHJ5 (Fragment) OS=Homo sapiens OX=9606 PE=2 SV=1	231.2	7.853	0	up	yes	26260000	0	0	0	0	1.39211e+07	7.21916e+07	9.26373e+06	0	1.33458e+08	0	0	8.50056e+06	5.62236e+06	0	1.31019e+07	0	0	3.35411e+06	0	0	0	5.62143e+08	4.06251e+06	8.25562e+07	4.35493e+07	0	5.15062e+06	0	2.10683e+07	1.57088e+07	1.65504e+07	0	0	0	1.30504e+08	------	------	------	------	------	------	------
A0A5C2G610	IGL c1823_light_IGKV3-11_IGKJ5 (Fragment) OS=Homo sapiens OX=9606 PE=2 SV=1	231.2	7.853	0	up	yes	21220000	0	0	0	0	0	2.10677e+07	1.67459e+07	6.69978e+07	0	3.56442e+07	0	5.29559e+07	3.76284e+06	0	1.05044e+08	0	0	0	0	0	25961088	5.05051e+07	0	4.4704e+07	4.16464e+07	1.7261e+06	1.30258e+07	1.4824e+07	3.22511e+06	8.89052e+07	2.44195e+07	4.56686e+06	0	1.0489e+07	7.07186e+06	------	------	------	------	------	------	------
A0A5C2G617	IGH c127_heavy__IGHV1-69_IGHD3-22_IGHJ4 (Fragment) OS=Homo sapiens OX=9606 PE=2 SV=1	231.2	7.853	0	up	yes	19350000	0	0	0	0	0	3.10533e+07	6.19439e+07	0	9.07581e+06	0	0	0	1.30408e+07	1.21335e+07	0	0	1.30854e+07	0	0	4.06034e+06	0	9.91714e+06	1.04328e+07	2.57195e+07	6.94857e+07	0	1.57937e+07	0	1.33476e+07	4.39608e+07	1.20415e+07	3.2834e+07	0	1.40563e+07	4.98967e+06	------	------	------	------	------	------	------
A0A5C2G618	IGH c406_heavy__IGHV3-33_IGHD3-10_IGHJ4 (Fragment) OS=Homo sapiens OX=9606 PE=2 SV=1	231.2	7.853	0	up	yes	14880000	0	7.84126e+06	0	0	0	0	4.09647e+06	5.21242e+07	0	0	9.38471e+06	0	0	2.88593e+06	5.03363e+06	8.75319e+06	5.605e+06	1.09433e+07	0	0	0	2.0654e+07	0	5.17907e+06	0	0	1.66745e+07	1.07804e+07	8.17863e+06	9.37104e+07	2.22915e+07	0	2.18029e+07	0	0	------	------	------	------	------	------	------
A0A5C2G6K5	IGL c3297_light_IGKV1D-39_IGKJ2 (Fragment) OS=Homo sapiens OX=9606 PE=2 SV=1	231.2	7.853	0	up	yes	11210000	0	0	2.87587e+07	0	9.35462e+06	0	0	1.44747e+07	0	0	0	0	0	1.30106e+07	1.21962e+08	0	0	0	0	8.26242e+06	0	1.23432e+07	3.78083e+06	0	0	0	0	1.30329e+07	3.1724e+07	6.26398e+07	0	1.09212e+07	8.34921e+06	0	7.91264e+06	------	------	------	------	------	------	------
A0A5C2G6P0	IGL c2093_light_IGKV1-39_IGKJ3 (Fragment) OS=Homo sapiens OX=9606 PE=2 SV=1	231.2	7.853	0	up	yes	9879000	0	0	0	0	8.72094e+06	5.04839e+07	2.09024e+07	0	0	1.43836e+07	0	3.10415e+07	0	9.16084e+06	9.06186e+07	0	0	0	0	0	68018928	5.67311e+07	0	2.40563e+07	1.66742e+07	0	9.21878e+06	0	3.42586e+07	0	0	0	0	1.42285e+07	2.0115e+07	------	------	------	------	------	------	------
A0A5C2G6R5	IGL c3367_light_IGKV1-12_IGKJ5 (Fragment) OS=Homo sapiens OX=9606 PE=2 SV=1	231.2	7.853	0	up	yes	16630000	0	0	0	0	8.34822e+06	5.52371e+07	1.87905e+07	0	0	6.75327e+06	2.42411e+07	2.37484e+07	0	2.42059e+07	0	0	0	0	0	0	8928606	7.98701e+06	0	3.59866e+07	0	0	0	3.72238e+06	0	2.39803e+07	2.92243e+07	2.67165e+07	1.9804e+07	5.81706e+07	2.00195e+06	------	------	------	------	------	------	------
A0A5C2G702	IGH c417_heavy__IGHV4-39_IGHD6-13_IGHJ4 (Fragment) OS=Homo sapiens OX=9606 PE=2 SV=1	231.2	7.853	0	up	yes	37650000	0	0	0	0	4.12985e+06	2.26842e+07	3.08077e+07	0	1.39369e+07	0	2.06609e+07	2.33216e+07	0	4.30488e+08	0	0	0	1.58919e+07	0	0	27168212	2.61285e+08	0	5.25638e+07	1.01954e+07	0	0	0	0	1.31552e+08	1.88938e+08	3.42659e+07	0	0	3.4237e+07	------	------	------	------	------	------	------
A0A5C2G719	IGL c234_light_IGKV3D-20_IGKJ1 (Fragment) OS=Homo sapiens OX=9606 PE=2 SV=1	231.2	7.853	0	up	yes	54640000	0	0	0	0	0	0	0	2.72642e+09	2.76245e+07	0	0	0	0	6.91154e+07	0	0	0	0	0	0	10834568	6.30374e+08	0	6.91224e+06	9.34105e+07	0	4.25176e+08	0	0	3.77387e+07	0	0	4.75973e+07	2.34167e+07	2.14636e+07	------	------	------	------	------	------	------
A0A5C2G752	IGL c4166_light_IGKV3-20_IGKJ4 (Fragment) OS=Homo sapiens OX=9606 PE=2 SV=1	231.2	7.853	0	up	yes	9453000	0	0	2.04221e+07	0	0	2.83563e+07	9.51089e+06	0	0	9.2969e+06	0	9.52338e+06	0	1.12461e+08	6.07175e+07	2.17283e+07	0	0	0	0	6.62775e+06	0	0	1.55145e+07	2.32655e+07	0	1.66326e+07	0	1.20179e+07	0	0	7.1616e+06	0	3.88468e+07	0	------	------	------	------	------	------	------
A0A5C2G774	IGL c4186_light_IGLV2-11_IGLJ1 (Fragment) OS=Homo sapiens OX=9606 PE=2 SV=1	231.2	7.853	0	up	yes	21200000	0	2.50777e+07	0	1.21887e+07	0	5.63158e+06	2.79204e+07	0	1.59645e+07	1.54263e+07	0	3.12412e+07	0	0	2.85945e+07	0	6.48984e+07	0	0	0	17708096	0	0	8.64682e+06	3.26552e+06	1.90509e+08	3.20907e+07	0	0	0	0	0	0	1.80944e+07	1.75627e+06	------	------	------	------	------	------	------
A0A5C2G7F5	IGL c2323_light_IGKV1-9_IGKJ3 (Fragment) OS=Homo sapiens OX=9606 PE=2 SV=1	231.2	7.853	0	up	yes	22450000	0	4.68431e+06	0	0	3.0819e+08	0	0	0	0	2.52264e+07	0	3.00183e+06	0	2.43006e+06	8.75647e+07	0	5.48545e+06	537481	0	0	0	3.851e+07	269921	1.26346e+06	3.17585e+07	0	7.53146e+07	0	2.35756e+07	9.82006e+06	6.16008e+06	9.06527e+06	1.00717e+08	1.17113e+07	0	------	------	------	------	------	------	------
A0A5C2G7N1	IGL c324_light_IGKV3D-20_IGKJ4 (Fragment) OS=Homo sapiens OX=9606 PE=2 SV=1	231.2	7.853	0	up	yes	347600000	0	0	0	0	0	3.08156e+08	0	0	0	0	0	8.01937e+06	0	0	1.16618e+07	1.00058e+07	0	1.95653e+06	0	0	21072246	0	0	1.61132e+07	1.04107e+07	1.6621e+07	0	0	0	0	0	7.15312e+08	3.40222e+09	1.05946e+07	0	------	------	------	------	------	------	------
A0A5C2G7T7	IGL c412_light_IGKV1D-13_IGKJ4 (Fragment) OS=Homo sapiens OX=9606 PE=2 SV=1	231.2	7.853	0	up	yes	70830000	0	1.26056e+07	0	0	1.39425e+07	2.41859e+08	4.43369e+07	0	7.13701e+06	4.43547e+07	0	1.41546e+08	0	0	2.11171e+08	0	0	0	0	0	62954400	0	3.70252e+06	2.28625e+08	8.67046e+07	0	1.2234e+08	0	6.40468e+06	9.5656e+07	0	0	2.55343e+08	2.04768e+07	3.43699e+07	------	------	------	------	------	------	------
A0A5C2G7V5	IGL c594_light_IGKV3-20_IGKJ1 (Fragment) OS=Homo sapiens OX=9606 PE=2 SV=1	231.2	7.853	0	up	yes	15380000	0	0	0	0	0	5.46755e+07	1.13159e+07	7.75001e+08	0	0	0	6.54596e+07	0	1.26363e+07	7.81892e+07	5.18843e+06	0	0	0	0	13910522	0	0	9.44795e+06	2.73094e+07	0	4.4369e+07	0	0	5.22115e+07	0	0	1.72604e+07	0	3.40209e+07	------	------	------	------	------	------	------
A0A5C2G7Y9	IGH c508_heavy__IGHV3-33_IGHD1-7_IGHJ4 (Fragment) OS=Homo sapiens OX=9606 PE=2 SV=1	231.2	7.853	0	up	yes	18350000	0	0	0	0	9.41433e+06	0	0	7.14652e+06	1.1067e+08	0	0	2.13443e+07	0	0	1.00921e+07	0	0	0	0	0	0	0	0	0	2.4652e+07	2.52306e+07	3.84593e+07	0	1.77191e+07	7.73203e+06	3.79261e+06	1.17589e+07	1.81406e+07	2.85037e+07	4.42632e+07	------	------	------	------	------	------	------
A0A5C2G803	IGL c150_light_IGLV2-23_IGLJ2 (Fragment) OS=Homo sapiens OX=9606 PE=2 SV=1	231.2	7.853	0	up	yes	8153000	0	0	0	0	0	0	1.95761e+07	3.02954e+07	0	0	0	6.46669e+06	0	0	6.50307e+07	0	3.64286e+06	0	0	0	1.47225e+07	1.25123e+08	0	1.84787e+06	2.09694e+07	0	1.65865e+07	4.04358e+06	0	0	0	4.79626e+06	4.9594e+07	0	0	------	------	------	------	------	------	------
A0A5C2G804	IGL c2563_light_IGKV3-15_IGKJ2 (Fragment) OS=Homo sapiens OX=9606 PE=2 SV=1	231.2	7.853	0	up	yes	12640000	0	0	1.60193e+08	1.31838e+07	0	0	0	0	0	0	0	0	3.99646e+06	0	1.25454e+08	4.25736e+06	0	1.90749e+06	0	0	0	0	0	0	1.40433e+07	0	0	3.08052e+07	2.78834e+07	0	0	5.62919e+07	1.93479e+07	3.25704e+06	0	------	------	------	------	------	------	------
A0A5C2G816	IGH + IGL c16_heavy_IGHV3-48_IGHD3-3_IGHJ4 (Fragment) OS=Homo sapiens OX=9606 PE=2 SV=1	231.2	7.853	0	up	yes	13970000	0	0	0	0	0	3.16626e+07	1.44951e+07	0	0	0	0	1.98449e+07	0	0	0	6.34263e+07	0	3.00076e+06	0	0	17461900	0	5.01357e+06	0	3.23443e+07	0	0	4.42848e+06	1.09014e+07	1.58104e+07	4.86642e+07	1.58412e+07	0	3.13344e+07	8.31546e+06	------	------	------	------	------	------	------
A0A5C2G8B0	IGL c36_light_IGKV1-5_IGKJ2 (Fragment) OS=Homo sapiens OX=9606 PE=2 SV=1	231.2	7.853	0	up	yes	26710000	0	0	0	0	0	8.60126e+07	3.29828e+07	1.52919e+07	0	0	0	3.98341e+07	4.89949e+06	0	5.618e+07	6.06151e+06	0	0	0	0	28743862	0	0	3.12498e+07	6.01008e+07	0	7.95162e+07	0	2.94004e+07	4.1529e+07	0	0	6.44375e+07	4.84546e+06	9.43342e+06	------	------	------	------	------	------	------
A0A5C2G8G0	IGH + IGL c100_heavy_IGHV3-33_IGHD3-16_IGHJ3 (Fragment) OS=Homo sapiens OX=9606 PE=2 SV=1	231.2	7.853	0	up	yes	19320000	0	0	1.69618e+07	0	2.44853e+07	1.14459e+07	3.34792e+07	0	0	0	0	0	0	0	4.8246e+06	1.4854e+07	0	0	0	0	0	0	0	1.39044e+07	0	5.98952e+06	0	6.72108e+06	0	1.11299e+08	0	8.63777e+07	0	0	7.49465e+06	------	------	------	------	------	------	------
A0A5C2G8H0	IGH + IGL c110_heavy_IGHV4-4_IGHD2-2_IGHJ6 (Fragment) OS=Homo sapiens OX=9606 PE=2 SV=1	231.2	7.853	0	up	yes	17460000	0	0	0	0	1.18224e+07	2.62356e+07	3.48251e+07	6.52025e+06	0	0	0	0	5.23186e+06	0	0	6.04146e+07	0	0	0	0	0	4.15172e+06	3.74127e+06	4.73329e+07	0	0	9.33293e+06	0	2.17559e+06	3.70667e+07	1.18466e+07	2.67357e+06	2.88405e+07	5.47002e+07	1.5554e+07	------	------	------	------	------	------	------
A0A5C2G8M2	IGL c4057_light_IGKV2D-28_IGKJ4 (Fragment) OS=Homo sapiens OX=9606 PE=2 SV=1	231.2	7.853	0	up	yes	20760000	0	1.82303e+07	0	0	1.30685e+07	1.60727e+07	2.71039e+07	0	0	0	1.58123e+07	2.51369e+07	0	0	5.03348e+06	0	0	0	0	0	24019404	0	0	9.81758e+06	8.1877e+07	1.7965e+07	2.28638e+07	0	0	0	1.61338e+07	1.65956e+07	2.44138e+07	2.81913e+07	3.12167e+07	------	------	------	------	------	------	------
A0A5C2G903	IGL c316_light_IGKV6-21_IGKJ1 (Fragment) OS=Homo sapiens OX=9606 PE=2 SV=1	231.2	7.853	0	up	yes	22510000	0	0	0	8.90195e+06	0	0	0	0	0	0	0	0	0	0	0	2.61695e+07	4.88797e+06	0	0	0	25319594	0	4.57147e+06	4.08076e+07	1.74831e+08	0	9.64205e+06	0	0	0	3.38686e+06	0	0	1.42748e+07	2.71966e+07	------	------	------	------	------	------	------
A0A5C2G946	IGL c335_light_IGKV1D-39_IGKJ4 (Fragment) OS=Homo sapiens OX=9606 PE=2 SV=1	231.2	7.853	0	up	yes	5881000	0	1.07557e+07	0	1.86696e+06	0	3.58117e+07	6.23922e+07	0	0	0	0	1.62086e+06	0	0	5.44229e+07	0	0	0	0	0	0	0	0	3.43177e+06	3.1112e+07	0	0	0	0	0	9.07132e+06	8.5601e+06	0	1.11804e+07	7.21219e+06	------	------	------	------	------	------	------
A0A5C2G970	IGL c386_light_IGKV1-9_IGKJ1 (Fragment) OS=Homo sapiens OX=9606 PE=2 SV=1	231.2	7.853	0	up	yes	85650000	0	0	0	0	0	3.36925e+07	1.24575e+07	0	0	2.53403e+07	0	0	0	0	6.00724e+07	2.34688e+07	2.23228e+07	5.06472e+07	0	0	122657932	1.38661e+07	0	2.5185e+07	2.01772e+08	0	4.15013e+07	0	1.23378e+07	6.86044e+08	7.17542e+06	9.25854e+06	0	4.44799e+07	0	------	------	------	------	------	------	------
A0A5C2G983	IGL c600_light_IGKV4-1_IGKJ4 (Fragment) OS=Homo sapiens OX=9606 PE=2 SV=1	231.2	7.853	0	up	yes	13470000	0	0	6.47256e+07	0	0	3.86525e+07	0	2.69138e+07	0	0	0	0	0	0	0	0	0	1.52843e+07	0	0	0	4.2266e+07	0	0	7.12431e+07	0	0	0	1.09899e+07	0	4.45083e+06	4.91517e+07	1.63137e+07	0	9.47753e+06	------	------	------	------	------	------	------
A0A5C2G9I5	IGL c516_light_IGKV1D-39_IGKJ4 (Fragment) OS=Homo sapiens OX=9606 PE=2 SV=1	231.2	7.853	0	up	yes	38930000	0	0	0	0	0	7.77181e+08	5.2694e+07	0	0	0	0	3.42793e+07	0	1.03306e+08	1.13003e+08	9.35096e+06	1.53616e+07	0	2.02374e+07	0	34111542	0	0	2.17502e+07	5.28433e+07	0	2.22999e+08	0	0	1.11643e+08	1.2145e+07	1.53319e+07	0	0	3.04855e+07	------	------	------	------	------	------	------
A0A5C2G9Q7	IGL c606_light_IGKV1-27_IGKJ2 (Fragment) OS=Homo sapiens OX=9606 PE=2 SV=1	231.2	7.853	0	up	yes	33930000	0	0	1.02861e+07	0	0	4.15029e+07	0	3.01376e+07	0	0	0	1.95136e+07	0	0	0	0	0	4.04101e+06	0	1.89031e+07	0	0	1.79636e+07	2.42101e+07	3.3181e+07	1.92001e+07	0	7.09445e+07	0	2.44782e+08	6.64818e+06	0	0	8.2055e+06	0	------	------	------	------	------	------	------
A0A5C2GA28	IGH c115_heavy__IGHV4-39_IGHD2-21_IGHJ1 (Fragment) OS=Homo sapiens OX=9606 PE=2 SV=1	231.2	7.853	0	up	yes	21380000	0	0	0	0	0	2.90391e+06	0	0	0	0	0	0	0	0	0	1.8097e+07	0	0	0	0	0	0	0	1.33825e+07	0	0	0	0	0	6.03019e+07	1.16981e+08	4.08461e+07	0	1.18448e+07	1.32564e+07	------	------	------	------	------	------	------
A0A5C2GA59	IGH + IGL c1_heavy_IGHV3-48_IGHD3-10_IGHJ4 (Fragment) OS=Homo sapiens OX=9606 PE=2 SV=1	231.2	7.853	0	up	yes	35780000	0	4.72548e+06	1.53584e+07	0	4.17702e+06	1.54177e+07	0	1.43735e+07	0	0	0	1.77508e+07	8.92169e+06	0	1.02551e+07	2.14443e+07	0	0	0	0	1.08257e+07	0	0	1.54105e+08	5.31968e+07	0	3.94378e+07	0	0	1.18049e+08	4.95205e+06	4.52949e+06	0	8.60346e+06	4.64608e+07	------	------	------	------	------	------	------
A0A5C2GA84	IGH + IGL c643_heavy_IGHV3-23_IGHD3-3_IGHJ3 (Fragment) OS=Homo sapiens OX=9606 PE=2 SV=1	231.2	7.853	0	up	yes	11830000	0	1.10411e+07	0	0	2.76722e+07	4.17583e+07	2.79181e+07	0	0	8.28442e+07	1.06904e+07	5.59848e+06	0	0	0	4.10935e+06	0	0	0	0	3.25901e+06	0	2.15686e+06	3.33217e+07	6.54429e+07	0	2.07437e+06	0	2.25936e+06	0	0	6.86835e+06	0	2.9143e+07	2.82325e+06	------	------	------	------	------	------	------
A0A5C2GAA8	IGH + IGL c71_heavy_IGHV1-46_IGHD6-25_IGHJ5 (Fragment) OS=Homo sapiens OX=9606 PE=2 SV=1	231.2	7.853	0	up	yes	26900000	0	3.14194e+07	0	0	9.11429e+06	0	4.0724e+07	0	3.624e+07	0	0	1.78008e+07	2.33928e+07	1.89375e+07	0	2.10309e+08	0	2.22653e+07	0	0	0	0	0	1.19226e+08	5.14372e+07	0	2.58345e+07	0	1.16884e+07	0	0	0	0	6.59718e+07	4.86451e+07	------	------	------	------	------	------	------
A0A5C2GAD9	IGH + IGL c172_light_IGLV2-11_IGLJ1 (Fragment) OS=Homo sapiens OX=9606 PE=2 SV=1	231.2	7.853	0	up	yes	20750000	0	0	0	1.47631e+07	0	0	2.52641e+07	0	0	0	0	1.98902e+07	3.64374e+06	0	3.4911e+08	0	0	0	0	0	11773785	0	1.47913e+07	6.02726e+06	7.09549e+07	0	2.63781e+07	0	0	9.51115e+07	0	0	4.1576e+07	0	8.96158e+06	------	------	------	------	------	------	------
A0A5C2GAE9	IGH + IGL c166_light_IGLV3-19_IGLJ3 (Fragment) OS=Homo sapiens OX=9606 PE=2 SV=1	231.2	7.853	0	up	yes	17760000	0	2.76714e+07	0	0	0	0	0	0	0	2.39173e+07	0	0	0	0	0	0	3.96437e+07	0	0	1.86458e+07	0	0	8.72771e+06	3.87545e+07	6.70397e+07	0	3.18581e+07	0	0	0	5.11946e+07	0	0	8.88655e+06	1.54366e+07	------	------	------	------	------	------	------
A0A5C2GAN8	IGL c492_light_IGLV3-21_IGLJ1 (Fragment) OS=Homo sapiens OX=9606 PE=2 SV=1	231.2	7.853	0	up	yes	13900000	0	1.83131e+07	0	0	0	1.42863e+07	1.57434e+07	0	0	0	0	0	0	0	0	0	5.17472e+07	0	0	0	7848321	0	0	6.03247e+06	0	0	3.9045e+07	1.23786e+07	8.21465e+07	0	0	1.03743e+07	0	0	1.67678e+07	------	------	------	------	------	------	------
A0A5C2GAS8	IGH + IGL c366_heavy_IGHV3-74_IGHD2-21_IGHJ4 (Fragment) OS=Homo sapiens OX=9606 PE=2 SV=1	231.2	7.853	0	up	yes	14850000	0	0	0	4.00657e+07	4.7533e+06	1.71883e+07	9.93328e+06	0	1.87223e+07	1.24293e+07	1.34673e+07	0	9.39833e+07	0	0	1.09468e+07	0	0	4.23657e+06	0	0	0	0	0	6.57227e+07	0	0	0	2.55009e+07	0	3.99515e+07	1.33835e+07	1.99424e+07	0	1.36824e+07	------	------	------	------	------	------	------
A0A5C2GB35	IGH + IGL c416_light_IGKV3-15_IGKJ1 (Fragment) OS=Homo sapiens OX=9606 PE=2 SV=1	231.2	7.853	0	up	yes	15690000	0	1.05514e+07	0	0	0	0	6.19536e+06	0	0	0	6.59099e+07	0	1.63016e+07	0	0	2.65709e+07	0	1.71165e+07	0	6.40683e+06	3953497	0	0	3.3234e+07	7.27156e+06	1.28797e+07	0	7.59706e+06	2.77334e+07	6.37639e+07	1.44923e+07	1.61232e+07	0	0	5.24436e+06	------	------	------	------	------	------	------
A0A5C2GBA6	IGL c3673_light_IGLV2-14_IGLJ2 (Fragment) OS=Homo sapiens OX=9606 PE=2 SV=1	231.2	7.853	0	up	yes	123600000	0	6.21319e+06	0	0	2.44747e+07	5.7288e+07	1.7852e+07	0	0	4.80873e+06	1.01178e+07	0	0	1.69447e+08	3.22497e+07	0	0	1.82348e+07	0	0	26462569	0	0	9.63907e+06	6.57296e+07	2.00247e+07	1.41443e+07	1.46938e+07	1.07467e+07	1.29169e+09	1.03926e+07	1.54875e+07	0	0	3.08269e+07	------	------	------	------	------	------	------
A0A5C2GBD7	IGH + IGL c342_heavy_IGHV4-39_IGHD6-25_IGHJ4 (Fragment) OS=Homo sapiens OX=9606 PE=2 SV=1	231.2	7.853	0	up	yes	31550000	0	0	1.80851e+07	0	0	0	4.42179e+06	0	0	2.56296e+06	0	0	0	0	0	1.68741e+07	7.75734e+06	0	4.1578e+07	2.67059e+06	0	0	0	0	5.61855e+06	0	0	7.17597e+06	0	5.48036e+07	0	1.3902e+07	0	2.47331e+06	2.94569e+08	------	------	------	------	------	------	------
A0A5C2GBE1	IGH + IGL c522_light_IGKV4-1_IGKJ3 (Fragment) OS=Homo sapiens OX=9606 PE=2 SV=1	231.2	7.853	0	up	yes	10240000	0	0	0	5.48465e+08	4.07583e+06	3.00522e+07	0	0	5.84293e+08	0	2.78177e+07	0	0	0	1.91983e+07	0	5.92085e+06	1.37571e+07	0	3.31283e+07	0	1.65965e+07	0	0	1.52109e+07	1.11887e+07	0	4.27845e+06	1.62747e+07	0	1.63409e+07	9.33795e+06	5.25067e+06	2.54787e+07	1.95298e+07	------	------	------	------	------	------	------
A0A5C2GBH3	IGH + IGL c552_light_IGLV1-51_IGLJ3 (Fragment) OS=Homo sapiens OX=9606 PE=2 SV=1	231.2	7.853	0	up	yes	58260000	0	0	1.83743e+07	4.88546e+06	2.62874e+07	1.29089e+08	2.61975e+07	0	0	0	0	3.1811e+07	0	0	2.21224e+07	0	0	0	0	0	11350998	7.51574e+06	1.09095e+07	1.79346e+07	5.48736e+07	0	4.97754e+06	0	0	0	0	1.57689e+07	5.94996e+08	0	1.05798e+07	------	------	------	------	------	------	------
A0A5C2GBN0	IGL c121_light_IGKV3-15_IGKJ3 (Fragment) OS=Homo sapiens OX=9606 PE=2 SV=1	231.2	7.853	0	up	yes	29030000	0	8.68957e+07	0	7.76383e+06	0	0	0	0	0	0	0	0	0	8.52201e+06	3.68701e+07	0	1.50991e+07	0	0	0	8615742	0	0	0	0	7.24469e+06	1.10303e+07	2.61586e+08	0	4.01192e+07	0	1.20058e+07	0	0	1.63518e+07	------	------	------	------	------	------	------
A0A5C2GBX2	IGH + IGL c138_light_IGKV2D-28_IGKJ4 (Fragment) OS=Homo sapiens OX=9606 PE=2 SV=1	231.2	7.853	0	up	yes	18460000	0	0	0	0	0	0	5.02135e+06	0	0	3.02562e+07	0	3.1118e+07	0	5.04336e+06	5.99974e+06	6.48556e+06	0	2.7759e+07	0	0	5.69631e+06	0	0	1.09344e+07	4.93101e+07	2.40389e+07	0	0	0	4.88864e+07	1.0992e+07	0	2.50157e+07	3.45498e+07	1.78115e+07	------	------	------	------	------	------	------
A0A5C2GC74	IGL c311_light_IGKV1-5_IGKJ2 (Fragment) OS=Homo sapiens OX=9606 PE=2 SV=1	231.2	7.853	0	up	yes	19210000	0	0	1.6563e+07	0	0	1.9672e+07	1.37582e+07	0	2.54218e+07	2.43739e+07	0	0	0	7.36041e+06	1.76956e+07	6.69286e+07	0	0	0	0	18774798	1.0533e+07	0	1.07577e+07	5.77722e+07	0	2.74784e+07	0	0	0	0	1.83394e+07	2.98382e+07	0	8.63701e+07	------	------	------	------	------	------	------
A0A5C2GCE6	IGH + IGL c348_light_IGKV2D-28_IGKJ5 (Fragment) OS=Homo sapiens OX=9606 PE=2 SV=1	231.2	7.853	0	up	yes	41770000	0	0	0	7.06872e+06	0	4.21313e+07	7.09212e+07	0	0	0	0	1.00726e+07	0	0	2.25105e+08	4.32666e+07	0	0	0	1.63937e+07	0	0	6.56997e+07	1.45883e+08	3.66564e+07	0	1.04642e+08	0	0	4.28038e+07	0	8.92141e+07	1.60778e+07	2.36504e+07	4.23367e+07	------	------	------	------	------	------	------
A0A5C2GCL2	IGH + IGL c418_light_IGKV1-6_IGKJ3 (Fragment) OS=Homo sapiens OX=9606 PE=2 SV=1	231.2	7.853	0	up	yes	31040000	0	0	8.44471e+06	0	0	1.50155e+08	0	0	0	0	0	3.62803e+06	0	0	2.44141e+08	4.12245e+06	0	0	0	0	124262133	0	0	6.72399e+06	4.59539e+06	0	7.61323e+07	0	9.76855e+06	0	0	2.92875e+06	0	2.72295e+08	0	------	------	------	------	------	------	------
A0A5C2GCU0	IGH + IGL c508_light_IGLV2-14_IGLJ3 (Fragment) OS=Homo sapiens OX=9606 PE=2 SV=1	231.2	7.853	0	up	yes	23870000	0	0	0	1.36346e+07	0	1.81561e+08	0	0	0	1.83396e+07	0	2.64429e+07	0	8.3463e+07	3.85037e+07	3.34787e+07	0	0	0	0	196224926	0	0	1.31174e+07	5.77178e+07	0	0	0	0	1.25748e+08	2.19177e+07	3.10051e+06	0	6.48242e+07	0	------	------	------	------	------	------	------
A0A5C2GD84	IGH + IGL c543_light_IGKV3-15_IGKJ2 (Fragment) OS=Homo sapiens OX=9606 PE=2 SV=1	231.2	7.853	0	up	yes	47650000	0	0	0	0	0	3.8864e+07	1.90332e+08	0	6.27674e+06	0	0	4.3736e+06	0	0	8.46724e+06	8.4701e+06	9.75939e+06	0	0	0	1.79431e+07	9.57403e+06	2.21537e+06	0	0	5.69174e+06	4.58247e+07	0	4.1327e+07	3.93379e+08	0	0	4.87431e+07	0	3.68045e+07	------	------	------	------	------	------	------
A0A5C2GDA8	IGL c593_light_IGKV1D-39_IGKJ3 (Fragment) OS=Homo sapiens OX=9606 PE=2 SV=1	231.2	7.853	0	up	yes	51020000	0	0	0	0	0	0	4.57165e+07	0	0	1.74109e+07	0	1.86935e+07	0	1.7082e+07	7.13226e+07	0	4.35892e+06	2.18904e+07	0	0	10012321	0	0	8.24212e+06	3.09766e+07	0	2.61027e+07	0	6.60047e+06	1.46121e+07	0	2.79188e+07	4.67767e+08	6.64827e+06	2.34125e+07	------	------	------	------	------	------	------
A0A5C2GDJ9	IGH c51_heavy__IGHV3-43_IGHD3-3_IGHJ4 (Fragment) OS=Homo sapiens OX=9606 PE=2 SV=1	231.2	7.853	0	up	yes	11840000	0	0	0	0	8.26336e+06	1.57537e+07	0	0	0	3.14816e+07	1.03053e+08	0	4.74629e+07	0	0	2.78444e+07	0	0	0	0	0	2.61339e+07	0	6.30423e+07	1.98697e+07	1.82847e+07	0	0	0	2.02626e+07	0	0	0	1.13785e+07	9.23085e+06	------	------	------	------	------	------	------
A0A5C2GDK6	IGH + IGL c45_light_IGLV1-44_IGLJ2 (Fragment) OS=Homo sapiens OX=9606 PE=2 SV=1	231.2	7.853	0	up	yes	5793000	0	0	0	0	0	0	1.24324e+07	0	0	0	0	0	1.77122e+07	0	1.51779e+07	0	0	0	4.07998e+06	1.07396e+07	12328473	0	0	1.56615e+07	2.50435e+07	4.41074e+06	0	0	5.023e+06	0	1.20674e+07	0	0	7.3148e+06	0	------	------	------	------	------	------	------
A0A5C2GDM9	IGH c71_heavy__IGHV3-7_IGHD4-23_IGHJ3 (Fragment) OS=Homo sapiens OX=9606 PE=2 SV=1	231.2	7.853	0	up	yes	20360000	0	0	3.26849e+07	0	0	9.78634e+07	1.15179e+07	0	0	0	1.65143e+07	2.30302e+07	0	7.91977e+06	1.55187e+07	3.04223e+07	1.05231e+07	0	0	0	2.9015e+07	0	0	2.40252e+07	1.70452e+07	0	0	0	7.8333e+06	1.21318e+08	5.31697e+07	0	0	1.34174e+07	7.54432e+06	------	------	------	------	------	------	------
A0A5C2GDR7	IGH + IGL c59_heavy_IGHV3-72_IGHD5-12_IGHJ6 (Fragment) OS=Homo sapiens OX=9606 PE=2 SV=1	231.2	7.853	0	up	yes	32930000	0	1.32187e+07	0	0	0	0	0	0	0	0	0	3.09768e+07	6.52111e+07	2.44497e+07	0	0	1.16962e+07	4.25014e+06	3.61932e+07	2.82564e+07	0	2.97174e+08	2.17903e+07	2.46739e+07	0	3.47742e+07	0	8.99426e+07	3.50325e+06	1.71838e+08	3.86445e+07	0	2.26927e+07	9.08273e+06	0	------	------	------	------	------	------	------
A0A5C2GDU1	IGH + IGL c270_light_IGLV2-14_IGLJ3 (Fragment) OS=Homo sapiens OX=9606 PE=2 SV=1	231.2	7.853	0	up	yes	15610000	0	0	1.32843e+08	0	0	0	0	0	1.23518e+07	0	0	0	0	3.76252e+07	1.84499e+08	0	0	1.24835e+07	0	0	117874188	0	2.8804e+06	3.56286e+07	2.02906e+07	1.20664e+07	0	7.16073e+06	5.4434e+06	9.96491e+07	0	0	0	0	7.07543e+06	------	------	------	------	------	------	------
A0A5C2GDU6	IG c1122_heavy_IGHV3-13_IGHD2-15_IGHJ6 (Fragment) OS=Homo sapiens OX=9606 PE=2 SV=1	231.2	7.853	0	up	yes	12260000	0	0	0	0	0	1.57326e+07	2.02901e+07	0	0	0	0	0	7.33679e+06	0	8.73267e+06	1.74005e+07	0	0	0	0	0	0	0	2.6688e+07	8.60073e+06	0	0	0	0	0	1.34597e+07	0	6.37007e+07	3.04764e+07	4.22143e+06	------	------	------	------	------	------	------
A0A5C2GDW3	IGH + IGL c109_heavy_IGHV3-11_IGHD3-10_IGHJ4 (Fragment) OS=Homo sapiens OX=9606 PE=2 SV=1	231.2	7.853	0	up	yes	7125000	0	0	0	0	2.04359e+07	1.55186e+07	0	0	0	0	0	0	0	0	0	6.17681e+06	1.97348e+07	1.064e+06	1.08305e+07	0	0	0	0	2.80331e+07	2.99666e+07	5.57749e+06	4.34544e+06	0	0	0	1.45157e+07	0	0	0	3.05629e+06	------	------	------	------	------	------	------
A0A5C2GE02	IGH + IGL c267_heavy_IGHV1-2_IGHD3-22_IGHJ3 (Fragment) OS=Homo sapiens OX=9606 PE=2 SV=1	231.2	7.853	0	up	yes	6270000	0	0	0	1.10674e+07	0	0	1.26633e+07	0	0	2.05343e+07	0	6.21753e+06	3.45323e+06	0	0	0	0	0	3.75572e+07	4.08974e+07	0	0	0	2.02294e+07	1.67251e+07	0	0	2.18499e+06	0	0	1.27924e+07	0	1.42124e+07	0	9.09716e+06	------	------	------	------	------	------	------
A0A5C2GE26	IG c1327_heavy_IGHV3-21_IGHD3-3_IGHJ6 (Fragment) OS=Homo sapiens OX=9606 PE=2 SV=1	231.2	7.853	0	up	yes	18900000	0	0	0	0	0	5.24237e+07	2.12804e+07	0	1.63505e+07	0	0	7.84547e+06	1.51649e+07	0	0	0	0	0	1.1314e+07	0	9383855	0	0	2.96671e+07	1.10368e+07	0	0	0	4.62901e+07	1.64237e+07	0	1.39668e+07	3.85175e+07	4.36877e+07	2.72176e+07	------	------	------	------	------	------	------
A0A5C2GE35	IG c68_heavy_IGHV3-23_IGHD2-15_IGHJ4 (Fragment) OS=Homo sapiens OX=9606 PE=2 SV=1	231.2	7.853	0	up	yes	22020000	0	0	0	0	0	1.12049e+07	0	3.02193e+07	0	0	0	0	0	0	6.72741e+07	0	0	4.63303e+06	0	0	0	0	8.21849e+06	3.98853e+07	7.41286e+07	0	2.24655e+07	1.43997e+07	9.94017e+06	0	0	0	0	6.08235e+07	4.26572e+07	------	------	------	------	------	------	------
A0A5C2GE58	IG c273_heavy_IGHV3-23_IGHD3-22_IGHJ5 (Fragment) OS=Homo sapiens OX=9606 PE=2 SV=1	231.2	7.853	0	up	yes	12080000	0	0	0	0	1.52742e+07	4.90926e+07	4.6022e+07	0	0	0	0	1.70873e+07	0	9.11796e+07	9.58352e+06	6.84257e+06	0	0	0	0	22468166	0	0	4.81968e+07	2.11648e+07	0	2.23188e+07	3.75508e+06	0	0	0	0	0	1.18377e+07	3.77343e+07	------	------	------	------	------	------	------
A0A5C2GEF2	IGH + IGL c500_light_IGKV3-20_IGKJ1 (Fragment) OS=Homo sapiens OX=9606 PE=2 SV=1	231.2	7.853	0	up	yes	15760000	0	2.62669e+06	0	0	2.43592e+06	8.90928e+07	1.01357e+07	0	0	1.39842e+07	0	0	0	0	5.06894e+07	0	0	0	0	0	4028944	0	0	5.6658e+06	4.09334e+06	0	1.57122e+07	3.67201e+06	1.00218e+08	9.76178e+06	0	1.62511e+07	1.32377e+07	2.05575e+07	0	------	------	------	------	------	------	------
A0A5C2GEI8	IGH c441_heavy__IGHV3-72_IGHD3-22_IGHJ4 (Fragment) OS=Homo sapiens OX=9606 PE=2 SV=1	231.2	7.853	0	up	yes	23350000	0	0	0	0	0	0	5.43315e+06	6.61034e+07	0	0	0	0	0	0	4.03779e+07	2.2745e+07	9.01885e+06	0	0	0	5169405	1.59969e+07	0	5.07905e+07	4.4897e+07	0	1.19281e+08	0	0	0	1.15679e+07	0	0	3.02044e+07	2.34254e+07	------	------	------	------	------	------	------
A0A5C2GEM2	IGH + IGL c507_heavy_IGHV4-39_IGHD2-8_IGHJ2 (Fragment) OS=Homo sapiens OX=9606 PE=2 SV=1	231.2	7.853	0	up	yes	63580000	0	0	0	5.02204e+06	0	1.82645e+07	1.03822e+07	3.85532e+07	0	0	0	8.70167e+06	0	0	1.03165e+07	2.42934e+06	0	0	0	0	0	0	0	7.45153e+06	5.00032e+06	0	0	0	0	6.96143e+08	1.16762e+07	0	0	9.70897e+06	3.29294e+07	------	------	------	------	------	------	------
A0A5C2GEM9	IGH + IGL c590_light_IGKV1-39_IGKJ5 (Fragment) OS=Homo sapiens OX=9606 PE=2 SV=1	231.2	7.853	0	up	yes	17900000	0	0	2.3334e+07	0	0	3.83764e+07	6.51158e+06	0	0	0	0	4.38636e+07	0	8.54349e+07	8.67404e+07	0	5.4206e+06	0	0	0	45386982	4.10241e+07	0	9.36584e+06	4.82998e+06	0	5.15248e+07	0	0	5.07854e+07	6.39553e+06	3.16642e+06	8.21314e+07	6.62063e+06	0	------	------	------	------	------	------	------
A0A5C2GEN2	IGH + IGL c517_heavy_IGHV2-70_IGHD4-17_IGHJ4 (Fragment) OS=Homo sapiens OX=9606 PE=2 SV=1	231.2	7.853	0	up	yes	136200000	0	0	0	0	2.44557e+07	6.37372e+07	6.82446e+07	0	2.40434e+07	0	3.58676e+07	4.55215e+07	1.68025e+06	0	0	0	1.38256e+06	0	0	0	0	8.35951e+07	0	1.07123e+08	1.52744e+07	0	0	0	0	1.35941e+09	7.56088e+07	2.54427e+07	0	5.1682e+07	0	------	------	------	------	------	------	------
A0A5C2GER0	IGH + IGL c620_light_IGKV3-11_IGKJ5 (Fragment) OS=Homo sapiens OX=9606 PE=2 SV=1	231.2	7.853	0	up	yes	31340000	0	0	9.07739e+06	0	0	2.47491e+08	0	8.64375e+07	2.34911e+07	0	6.154e+06	1.30546e+07	0	5.20268e+06	7.641e+06	0	0	0	0	0	0	1.84676e+07	0	1.47451e+07	6.88844e+06	0	0	1.97077e+07	0	7.33792e+07	0	3.27055e+06	2.53879e+08	0	4.15771e+06	------	------	------	------	------	------	------
A0A5C2GF46	IG c1011_heavy_IGHV3-7_IGHD3-3_IGHJ1 (Fragment) OS=Homo sapiens OX=9606 PE=2 SV=1	231.2	7.853	0	up	yes	41450000	0	1.01821e+07	0	0	0	1.00145e+08	5.85366e+06	0	0	2.62086e+07	0	8.93658e+07	0	7.01776e+06	1.19923e+08	4.62507e+07	0	0	0	0	8451272	0	0	7.2587e+07	1.71609e+08	0	3.20149e+07	0	0	0	7.92927e+06	0	0	8.60494e+07	1.27201e+08	------	------	------	------	------	------	------
A0A5C2GFQ7	IG c599_heavy_IGHV4-34_IGHD2-21_IGHJ4 (Fragment) OS=Homo sapiens OX=9606 PE=2 SV=1	231.2	7.853	0	up	yes	20130000	0	2.65586e+07	0	0	0	0	3.0144e+07	0	0	0	0	7.24776e+06	0	3.4868e+07	0	1.39356e+08	0	0	0	1.30445e+07	0	0	0	4.38821e+07	5.03878e+07	0	7.02354e+06	3.33421e+07	2.64009e+07	0	5.50249e+06	2.5962e+07	0	2.54957e+07	2.35931e+07	------	------	------	------	------	------	------
A0A5C2GFR0	IG c141_heavy_IGHV3-13_IGHD3-10_IGHJ6 (Fragment) OS=Homo sapiens OX=9606 PE=2 SV=1	231.2	7.853	0	up	yes	7488000	0	0	4.69319e+06	0	1.20137e+07	7.31154e+07	3.94794e+06	0	2.11452e+07	0	0	0	0	0	0	0	6.09098e+06	0	0	0	5013895	0	0	2.6272e+07	1.9184e+07	0	1.76181e+07	7.28969e+06	8.36234e+06	9.64495e+06	0	0	0	1.48184e+06	0	------	------	------	------	------	------	------
A0A5C2GFX1	IG c914_heavy_IGHV3-21_IGHD6-13_IGHJ4 (Fragment) OS=Homo sapiens OX=9606 PE=2 SV=1	231.2	7.853	0	up	yes	17450000	0	0	0	0	1.05015e+07	9.84625e+06	2.58938e+08	1.34498e+08	0	1.11269e+07	0	1.78137e+07	0	0	2.89597e+07	0	0	0	0	0	19276496	1.19585e+07	0	3.55947e+07	0	0	3.01758e+07	0	0	8.20208e+07	8.83326e+06	1.48723e+07	3.78658e+07	0	0	------	------	------	------	------	------	------
A0A5C2GGH2	IGL c519_light_IGKV1D-39_IGKJ4 (Fragment) OS=Homo sapiens OX=9606 PE=2 SV=1	231.2	7.853	0	up	yes	57480000	0	0	2.1769e+07	3.17831e+06	4.16481e+06	3.91848e+07	8.80161e+06	0	0	0	0	3.50027e+07	1.16773e+07	0	0	0	7.90368e+06	0	0	0	0	0	2.62631e+07	2.89261e+08	3.7689e+07	0	5.45594e+07	0	7.58288e+06	6.54997e+07	8.96684e+07	1.94131e+07	0	0	1.26094e+08	------	------	------	------	------	------	------
A0A5C2GGJ2	IG c379_heavy_IGHV4-31_IGHD5-12_IGHJ4 (Fragment) OS=Homo sapiens OX=9606 PE=2 SV=1	231.2	7.853	0	up	yes	9158000	0	0	0	0	0	0	0	0	0	0	0	1.02227e+07	0	0	0	0	0	0	0	0	0	0	0	1.57193e+07	9.16485e+06	0	1.19498e+07	0	0	4.48794e+07	8.82043e+06	0	0	4.93009e+06	1.44322e+07	------	------	------	------	------	------	------
A0A5C2GGQ6	IGH + IGL c7_heavy_IGHV4-31_IGHD2-8_IGHJ4 (Fragment) OS=Homo sapiens OX=9606 PE=2 SV=1	231.2	7.853	0	up	yes	33020000	0	0	0	0	0	0	6.59056e+06	1.33248e+07	5.58603e+07	0	0	0	0	0	0	1.95463e+08	0	0	0	0	0	7.37836e+06	0	2.32233e+07	0	0	3.65664e+07	0	5.704e+06	2.34392e+08	5.55424e+06	1.36316e+07	0	7.71857e+07	0	------	------	------	------	------	------	------
A0A5C2GGX1	IG c704_heavy_IGHV3-23_IGHD2-2_IGHJ6 (Fragment) OS=Homo sapiens OX=9606 PE=2 SV=1	231.2	7.853	0	up	yes	9036000	0	0	0	0	0	0	0	1.67673e+08	0	0	0	8.15009e+07	0	0	0	0	0	0	0	0	0	0	0	2.07268e+07	0	0	0	7.54057e+06	0	0	2.08105e+07	1.48996e+07	3.96885e+07	0	4.76648e+06	------	------	------	------	------	------	------
A0A5C2GH22	IG c1145_light_IGKV2-30_IGKJ3 (Fragment) OS=Homo sapiens OX=9606 PE=2 SV=1	231.2	7.853	0	up	yes	29460000	0	0	0	1.15078e+07	0	0	0	4.76181e+07	1.98213e+07	0	0	1.62226e+07	5.78277e+07	1.74998e+07	5.36779e+07	2.53562e+06	0	0	0	0	95668050	1.76901e+07	0	1.78849e+07	1.19316e+07	1.74345e+06	2.00141e+08	0	0	9.12272e+07	0	0	3.06185e+07	0	0	------	------	------	------	------	------	------
A0A5C2GHB5	IG c626_heavy_IGHV3-53_IGHD6-13_IGHJ3 (Fragment) OS=Homo sapiens OX=9606 PE=2 SV=1	231.2	7.853	0	up	yes	7952000	0	0	0	0	0	0	1.15056e+07	0	0	0	0	0	0	0	5.51074e+06	1.37487e+07	0	0	0	0	0	0	0	2.48168e+07	5.0864e+06	1.80155e+07	9.41855e+06	0	0	1.50762e+07	1.02167e+07	0	0	1.27934e+07	0	------	------	------	------	------	------	------
A0A5C2GHE5	IG c1425_heavy_IGHV4-59B_IGHD4-23_IGHJ4 (Fragment) OS=Homo sapiens OX=9606 PE=2 SV=1	231.2	7.853	0	up	yes	323000000	0	0	0	0	0	2.53486e+07	0	3.87924e+07	0	5.53215e+06	0	9.71803e+06	0	0	2.83511e+07	2.40603e+06	0	1.40807e+07	0	0	0	0	3.85492e+06	0	2.16417e+07	0	0	0	9.15676e+06	5.11304e+07	1.50938e+07	0	3.71955e+09	5.52959e+07	3.54948e+06	------	------	------	------	------	------	------
A0A5C2GHU5	IGH + IGL c315_heavy_IGHV3-11_IGHD3-3_IGHJ2 (Fragment) OS=Homo sapiens OX=9606 PE=2 SV=1	231.2	7.853	0	up	yes	17650000	0	0	0	5.61166e+06	8.12277e+06	4.31232e+07	9.026e+06	0	1.18847e+07	0	2.8721e+07	4.60382e+07	1.17021e+07	0	0	3.22965e+07	0	0	0	0	4.52931e+06	0	0	3.48484e+07	1.5139e+07	0	7.22854e+07	0	4.30371e+07	0	9.36861e+06	5.16596e+06	0	3.19058e+07	0	------	------	------	------	------	------	------
A0A5C2GI34	IG c798_light_IGKV1-5_IGKJ2 (Fragment) OS=Homo sapiens OX=9606 PE=2 SV=1	231.2	7.853	0	up	yes	4615000	0	0	0	0	0	6.20738e+06	3.89678e+07	0	6.91996e+07	0	0	1.40286e+07	0	4.95668e+07	7.76392e+06	0	0	0	0	0	23309938	0	0	5.67448e+06	8.21719e+06	0	0	4.14622e+06	0	0	4.04707e+06	1.18623e+07	1.54449e+07	5.99134e+06	0	------	------	------	------	------	------	------
A0A5C2GI66	IG c247_light_IGLV1-47_IGLJ3 (Fragment) OS=Homo sapiens OX=9606 PE=2 SV=1	231.2	7.853	0	up	yes	648800000	0	0	1.51504e+07	1.73121e+07	0	6.17539e+07	1.66086e+08	0	0	0	0	3.76085e+07	0	4.76183e+07	7.35467e+06	1.59378e+07	0	0	0	0	4.1306e+06	0	0	1.09028e+07	1.63174e+07	0	0	1.95879e+06	0	0	2.49632e+06	2.23619e+07	7.72829e+09	3.10411e+06	0	------	------	------	------	------	------	------
A0A5C2GIE8	IG c819_light_IGKV1-27_IGKJ3 (Fragment) OS=Homo sapiens OX=9606 PE=2 SV=1	231.2	7.853	0	up	yes	9905000	0	2.89534e+06	0	2.81105e+07	0	1.84603e+07	2.16356e+06	0	1.13829e+07	0	0	0	6.67719e+06	0	3.24099e+07	0	1.17766e+07	0	1.15137e+07	0	85086744	0	0	0	0	0	4.51314e+07	0	4.83462e+07	7.27344e+06	0	0	1.07865e+07	4.7524e+06	2.56604e+06	------	------	------	------	------	------	------
A0A5C2GIF5	IG c1133_light_IGKV1D-33_IGKJ5 (Fragment) OS=Homo sapiens OX=9606 PE=2 SV=1	231.2	7.853	0	up	yes	53480000	0	0	0	0	1.10116e+07	1.1546e+08	1.13241e+08	0	0	3.30597e+07	0	1.03878e+08	6.39173e+06	0	4.32267e+07	0	0	0	0	0	64733876	0	0	4.39532e+07	1.94799e+08	0	1.96393e+07	0	2.18963e+07	0	2.2886e+07	1.39961e+07	0	2.61426e+07	2.98425e+08	------	------	------	------	------	------	------
A0A5C2GII4	IG c1174_heavy_IGHV1-18_IGHD4-17_IGHJ4 (Fragment) OS=Homo sapiens OX=9606 PE=2 SV=1	231.2	7.853	0	up	yes	10930000	0	0	0	1.42887e+07	0	0	0	0	0	0	5.07505e+06	5.58918e+06	0	1.49889e+07	0	1.80187e+07	0	9.31929e+06	0	0	8369958	0	0	5.02916e+07	1.02156e+07	0	1.06091e+07	0	0	1.48531e+07	1.4772e+07	0	0	1.25488e+07	1.78827e+07	------	------	------	------	------	------	------
A0A5C2GIN4	IG c949_heavy_IGHV4-39_IGHD3-10_IGHJ4 (Fragment) OS=Homo sapiens OX=9606 PE=2 SV=1	231.2	7.853	0	up	yes	20000000	0	0	2.9743e+08	0	0	6.03317e+06	0	7.04878e+06	0	3.67962e+07	0	0	0	0	3.66958e+07	1.53373e+07	1.59358e+07	0	0	1.14784e+07	0	2.58509e+07	0	0	0	1.8831e+07	0	5.13647e+07	1.92821e+07	6.53179e+07	2.80582e+07	5.71464e+07	0	0	0	------	------	------	------	------	------	------
A0A5C2GIP6	IG c921_heavy_IGHV3-15_IGHD3-16_IGHJ4 (Fragment) OS=Homo sapiens OX=9606 PE=2 SV=1	231.2	7.853	0	up	yes	47470000	0	0	0	1.7591e+06	2.35889e+07	0	0	0	0	0	2.22189e+06	8.09319e+06	0	0	1.27762e+07	0	0	4.31234e+07	0	0	0	0	0	4.44837e+07	2.04365e+07	0	0	0	0	3.16936e+07	0	2.25213e+07	4.35199e+08	0	1.53359e+07	------	------	------	------	------	------	------
A0A5C2GIQ7	IG c885_light_IGLV1-47_IGLJ3 (Fragment) OS=Homo sapiens OX=9606 PE=2 SV=1	231.2	7.853	0	up	yes	9172000	0	0	0	7.39952e+06	0	6.90588e+07	2.09091e+08	0	0	1.8686e+07	0	7.54141e+06	0	9.97707e+07	2.51917e+07	1.68299e+07	0	1.7135e+07	0	0	73363564	0	0	1.87601e+07	2.30805e+07	0	2.00572e+07	0	0	0	0	8.1888e+06	0	1.76922e+07	2.229e+07	------	------	------	------	------	------	------
A0A5C2GJB1	IG c45_light_IGKV3-20_IGKJ2 (Fragment) OS=Homo sapiens OX=9606 PE=2 SV=1	231.2	7.853	0	up	yes	13490000	0	0	0	0	0	9.25995e+06	1.92484e+07	3.64627e+07	8.84813e+06	0	4.58171e+07	8.01251e+07	1.0359e+07	0	1.73172e+07	0	0	5.33949e+06	0	0	9083483	0	0	0	7.47597e+06	0	2.56699e+07	0	5.35072e+07	5.62642e+07	0	1.42611e+07	0	4.67337e+06	0	------	------	------	------	------	------	------
A0A5C2GJE0	IG c1293_light_IGLV1-51_IGLJ3 (Fragment) OS=Homo sapiens OX=9606 PE=2 SV=1	231.2	7.853	0	up	yes	12970000	0	0	0	3.90071e+07	2.65528e+06	1.2043e+08	1.01018e+07	0	9.65984e+06	4.65293e+06	0	1.96388e+08	0	0	0	1.94901e+08	6.77905e+06	0	0	0	8295122	0	0	2.22579e+07	8.67432e+07	3.64861e+06	0	0	0	0	0	1.45102e+07	0	2.32439e+07	5.21541e+06	------	------	------	------	------	------	------
A0A5C2GJS6	IG c115_light_IGKV3-11_IGKJ4 (Fragment) OS=Homo sapiens OX=9606 PE=2 SV=1	231.2	7.853	0	up	yes	11340000	0	0	0	0	0	4.9224e+07	0	0	5.01716e+07	0	0	0	0	0	1.85733e+07	0	0	0	0	0	0	0	0	0	4.19937e+07	0	1.30274e+07	0	0	0	2.35326e+07	0	2.7661e+07	9.93408e+06	1.99855e+07	------	------	------	------	------	------	------
A0A5C2GJV1	IG c338_heavy_IGHV3-30_IGHD1-14_IGHJ4 (Fragment) OS=Homo sapiens OX=9606 PE=2 SV=1	231.2	7.853	0	up	yes	41590000	0	6.16471e+06	0	0	0	8.27531e+07	0	0	0	6.8535e+07	0	5.67975e+06	2.74575e+07	2.4151e+07	0	1.94419e+07	1.45761e+07	0	4.07934e+06	0	2.83204e+06	0	0	1.41389e+08	2.11822e+07	0	1.29716e+07	0	2.15783e+07	1.25818e+08	0	6.66024e+06	0	5.19263e+07	1.17581e+08	------	------	------	------	------	------	------
A0A5C2GK44	IG c128_light_IGLV3-25_IGLJ2 (Fragment) OS=Homo sapiens OX=9606 PE=2 SV=1	231.2	7.853	0	up	yes	57460000	0	0	0	0	0	2.54765e+08	8.16392e+07	0	0	0	0	6.07399e+07	2.05946e+06	2.86343e+06	3.76469e+08	0	0	0	0	0	4.27036e+07	0	1.86465e+06	2.247e+07	4.54117e+08	3.04313e+06	0	0	0	5.03851e+07	3.56855e+06	7.20011e+06	0	3.45654e+07	1.14155e+08	------	------	------	------	------	------	------
A0A5C2GK71	IG c846_heavy_IGHV3-33_IGHD3-22_IGHJ4 (Fragment) OS=Homo sapiens OX=9606 PE=2 SV=1	231.2	7.853	0	up	yes	19690000	0	0	0	0	6.53162e+06	1.39165e+07	0	0	1.75307e+07	0	6.84274e+06	3.76061e+06	1.04837e+07	0	9.19915e+06	0	0	0	0	5.94669e+06	4.08089e+06	0	3.86437e+10	5.87308e+07	2.18613e+07	0	0	0	1.29494e+08	0	0	5.34591e+06	0	9.22371e+06	1.16352e+07	------	------	------	------	------	------	------
A0A5C2GKC6	IG c262_light_IGKV3-20_IGKJ1 (Fragment) OS=Homo sapiens OX=9606 PE=2 SV=1	231.2	7.853	0	up	yes	20680000	0	0	1.24319e+07	0	3.5366e+07	1.0961e+08	5.89024e+07	0	7.70791e+06	0	0	7.87862e+07	3.44402e+07	2.1599e+07	1.14523e+09	0	0	0	0	0	6090057	0	0	1.76526e+07	1.31484e+08	6.11138e+06	1.29055e+07	7.37035e+06	0	0	1.79189e+07	1.02186e+07	0	4.6646e+06	3.98528e+07	------	------	------	------	------	------	------
A0A5C2GKE9	IGH + IGL c507_light_IGKV1-5_IGKJ1 (Fragment) OS=Homo sapiens OX=9606 PE=2 SV=1	231.2	7.853	0	up	yes	111400000	0	2.43478e+06	6.88841e+07	2.31134e+06	0	3.21702e+06	0	0	0	0	0	0	0	0	1.40751e+07	7.58582e+06	3.45712e+06	0	0	7.24206e+06	20177425	3.50268e+06	0	1.03795e+07	5.88378e+06	0	1.62703e+07	3.08507e+07	2.06482e+08	7.59622e+08	1.08071e+07	2.92193e+08	0	0	3.76082e+06	------	------	------	------	------	------	------
A0A5C2GKG9	IG c571_heavy_IGHV3-53_IGHD7-27_IGHJ4 (Fragment) OS=Homo sapiens OX=9606 PE=2 SV=1	231.2	7.853	0	up	yes	25150000	0	0	5.48023e+07	0	6.44581e+07	1.85896e+07	2.28494e+07	4.04656e+08	0	4.40567e+07	0	0	0	0	0	0	0	0	0	0	0	0	0	5.14604e+07	7.39898e+06	0	0	1.6888e+07	8.76699e+07	0	2.37112e+07	7.78342e+06	0	1.06915e+08	0	------	------	------	------	------	------	------
A0A5C2GKP7	IG c289_light_IGKV3-11_IGKJ4 (Fragment) OS=Homo sapiens OX=9606 PE=2 SV=1	231.2	7.853	0	up	yes	21100000	0	0	0	2.54127e+07	0	0	0	1.65878e+07	0	0	0	0	2.56411e+07	6.27176e+06	4.83881e+06	0	0	0	0	0	0	2.74883e+07	3.4415e+06	8.22928e+06	1.16281e+08	1.81086e+07	1.42502e+07	5.47627e+07	0	0	0	4.15318e+07	0	0	0	------	------	------	------	------	------	------
A0A5C2GKP8	IGH + IGL c617_light_IGKV1-33_IGKJ4 (Fragment) OS=Homo sapiens OX=9606 PE=2 SV=1	231.2	7.853	0	up	yes	20880000	0	0	0	0	0	2.08958e+08	2.11374e+08	0	0	4.86184e+07	0	3.12302e+08	0	9.54618e+07	7.36286e+07	0	2.8898e+07	0	1.89337e+07	7.60118e+06	1352792300	0	0	3.4837e+07	8.56931e+07	0	4.69212e+07	0	0	1.30187e+07	5.81879e+06	0	6.55896e+06	3.56888e+07	2.20353e+07	------	------	------	------	------	------	------
A0A5C2GKQ6	IG c85_heavy_IGHV3-9_IGHD6-19_IGHJ6 (Fragment) OS=Homo sapiens OX=9606 PE=2 SV=1	231.2	7.853	0	up	yes	47260000	0	4.34657e+06	0	0	0	2.89243e+07	0	1.43167e+09	0	6.31595e+06	0	8.68931e+07	0	0	0	2.20082e+07	0	0	0	3.93459e+07	0	1.5209e+09	0	9.15312e+07	0	2.18544e+06	2.78509e+08	3.80119e+07	5.93999e+06	2.28779e+07	4.01455e+07	1.43223e+07	0	1.10457e+07	6.25758e+07	------	------	------	------	------	------	------
A0A5C2GKZ0	IG c225_heavy_IGHV3-30_IGHD5-12_IGHJ4 (Fragment) OS=Homo sapiens OX=9606 PE=2 SV=1	231.2	7.853	0	up	yes	29460000	0	0	0	0	1.42933e+07	1.72918e+07	5.78318e+07	0	0	0	5.77952e+06	1.66893e+07	0	0	0	3.5762e+07	0	0	0	0	25960766	3.2771e+07	0	3.88352e+07	1.05915e+07	2.63646e+06	1.09616e+07	0	2.92441e+06	2.57859e+08	8.47168e+06	2.59071e+06	0	7.94085e+06	1.07094e+07	------	------	------	------	------	------	------
A0A5C2GL38	IG c21_heavy_IGHV4-39_IGHD2-15_IGHJ2 (Fragment) OS=Homo sapiens OX=9606 PE=2 SV=1	231.2	7.853	0	up	yes	7274000	0	0	0	0	3.76157e+06	9.092e+06	1.62325e+07	0	0	0	1.89392e+06	1.15143e+07	2.16929e+07	0	0	1.03113e+07	0	0	0	0	2.50115e+06	0	2.09887e+06	2.28137e+07	1.19306e+07	0	0	0	1.89898e+06	0	0	4.3586e+06	0	3.15027e+07	1.47803e+07	------	------	------	------	------	------	------
A0A5C2GL52	IG c1102_light_IGKV1-9_IGKJ3 (Fragment) OS=Homo sapiens OX=9606 PE=2 SV=1	231.2	7.853	0	up	yes	13610000	0	0	0	0	0	3.90284e+07	2.05923e+07	0	0	0	0	0	0	0	5.50703e+07	0	0	0	0	0	0	0	0	4.07989e+07	1.74369e+07	0	0	0	4.18922e+07	3.84369e+07	0	0	1.67187e+07	0	7.98155e+06	------	------	------	------	------	------	------
A0A5C2GL66	IG c272_heavy_IGHV3-48_IGHD2-15_IGHJ6 (Fragment) OS=Homo sapiens OX=9606 PE=2 SV=1	231.2	7.853	0	up	yes	9567000	0	0	0	0	2.13971e+07	1.08657e+07	1.15537e+07	2.43702e+08	0	0	0	0	0	0	0	0	0	4.97308e+07	0	2.89574e+06	24336116	3.20839e+07	0	0	1.64185e+07	0	3.76369e+07	6.60602e+06	7.22763e+06	0	0	4.81099e+06	4.21097e+07	0	0	------	------	------	------	------	------	------
A0A5C2GLD5	IG c146_heavy_IGHV3-33_IGHD4-23_IGHJ4 (Fragment) OS=Homo sapiens OX=9606 PE=2 SV=1	231.2	7.853	0	up	yes	13470000	0	0	0	1.1607e+07	0	5.52261e+07	0	0	0	3.99067e+06	9.48727e+06	0	0	0	0	3.93762e+06	0	6.79579e+06	0	0	0	0	0	1.9168e+07	0	4.01586e+06	0	0	0	0	7.313e+06	6.27558e+07	5.78643e+07	1.0518e+07	0	------	------	------	------	------	------	------
A0A5C2GLE2	IG c97_light_IGKV4-1_IGKJ2 (Fragment) OS=Homo sapiens OX=9606 PE=2 SV=1	231.2	7.853	0	up	yes	10060000	0	5.76554e+06	0	0	0	7.48358e+07	0	0	0	8.57007e+06	2.9522e+06	7.79962e+07	0	7.90419e+06	0	4.27544e+07	0	4.44808e+06	0	0	56425708	0	0	1.99785e+07	3.6798e+07	0	2.29433e+07	0	0	4.19662e+06	0	1.01159e+07	0	1.81682e+07	8.47384e+06	------	------	------	------	------	------	------
A0A5C2GLF2	IG c563_light_IGLV2-18_IGLJ3 (Fragment) OS=Homo sapiens OX=9606 PE=2 SV=1	231.2	7.853	0	up	yes	10990000	0	0	0	1.08423e+07	0	2.17633e+07	0	0	0	0	0	8.13872e+06	0	4.78281e+07	3.00602e+07	0	0	7.64075e+06	0	0	6.1929e+06	0	0	0	1.698e+07	0	3.8089e+07	1.13284e+07	9.7355e+06	2.04575e+07	0	1.96883e+07	0	0	1.55794e+07	------	------	------	------	------	------	------
A0A5C2GLF7	IG c375_heavy_IGHV4-4_IGHD4-17_IGHJ4 (Fragment) OS=Homo sapiens OX=9606 PE=2 SV=1	231.2	7.853	0	up	yes	11930000	0	0	0	0	5.54249e+06	0	3.17812e+07	1.82327e+07	0	0	6.17149e+06	0	0	0	1.28189e+07	7.36529e+06	0	0	0	0	0	4.05509e+07	1.45323e+07	6.28585e+07	0	9.07444e+06	1.0488e+07	2.40689e+07	0	2.34333e+07	4.7134e+06	0	0	8.55638e+06	0	------	------	------	------	------	------	------
A0A5C2GLN8	IG c368_light_IGKV3-20_IGKJ4 (Fragment) OS=Homo sapiens OX=9606 PE=2 SV=1	231.2	7.853	0	up	yes	24350000	0	0	1.36782e+07	0	2.15976e+07	1.37636e+08	8.4205e+07	0	0	0	0	2.29244e+08	0	1.12376e+07	1.16014e+08	4.42295e+07	0	0	0	0	47826480	0	0	1.17864e+08	8.79447e+07	0	1.59653e+07	0	0	0	1.29488e+07	5.30764e+07	0	4.3698e+06	0	------	------	------	------	------	------	------
A0A5C2GLP9	IG c560_light_IGKV4-1_IGKJ2 (Fragment) OS=Homo sapiens OX=9606 PE=2 SV=1	231.2	7.853	0	up	yes	33010000	0	0	6.34569e+07	0	1.07789e+07	4.20405e+07	0	4.40764e+07	0	0	0	3.81758e+06	2.19447e+07	0	5.66292e+07	3.32894e+07	0	8.86705e+06	0	0	18462690	0	0	0	2.51992e+07	2.72992e+07	0	1.45816e+07	4.21503e+07	2.45536e+07	0	0	2.2918e+08	1.60062e+07	1.71372e+07	------	------	------	------	------	------	------
A0A5C2GLT0	IG c716_light_IGKV3-20_IGKJ3 (Fragment) OS=Homo sapiens OX=9606 PE=2 SV=1	231.2	7.853	0	up	yes	32080000	0	0	0	8.26573e+06	0	0	3.51177e+07	0	0	0	0	4.60639e+06	0	1.12556e+07	6.02449e+07	0	0	3.50246e+07	0	0	0	0	0	6.4792e+06	2.56045e+07	0	0	0	4.02327e+07	0	0	6.72136e+07	2.39615e+08	0	5.78302e+06	------	------	------	------	------	------	------
A0A5C2GLU6	IG c166_light_IGKV4-1_IGKJ2 (Fragment) OS=Homo sapiens OX=9606 PE=2 SV=1	231.2	7.853	0	up	yes	70290000	0	0	0	0	0	0	0	2.87014e+07	0	0	0	1.91301e+07	0	0	1.81291e+08	0	0	0	0	0	13483006	1.21159e+07	0	1.96245e+07	2.4198e+07	6.59923e+07	6.30657e+08	2.06233e+07	0	6.19666e+07	0	0	2.03734e+07	0	0	------	------	------	------	------	------	------
A0A5C2GLV1	IG c326_heavy_IGHV3-30_IGHD3-16_IGHJ3 (Fragment) OS=Homo sapiens OX=9606 PE=2 SV=1	231.2	7.853	0	up	yes	7623000	0	4.56948e+06	1.06063e+08	0	7.70643e+06	0	0	0	0	0	7.83065e+06	4.39686e+06	5.50745e+06	0	5.39133e+06	1.16696e+07	0	2.29214e+06	0	0	0	0	5.04985e+06	2.01709e+07	1.25319e+07	0	5.968e+06	0	0	0	0	2.03331e+07	0	2.49523e+07	7.51705e+06	------	------	------	------	------	------	------
A0A5C2GLW6	IG c505_heavy_IGHV4-34_IGHD1-26_IGHJ6 (Fragment) OS=Homo sapiens OX=9606 PE=2 SV=1	231.2	7.853	0	up	yes	49080000	0	0	1.60037e+07	2.51843e+06	0	0	3.31164e+08	4.53676e+07	9.02855e+06	4.70391e+06	0	1.10679e+07	0	0	0	4.27521e+07	0	0	0	6.8984e+06	0	6.8189e+06	0	1.19124e+07	3.22521e+06	0	0	0	0	0	4.05545e+07	2.76274e+07	4.14259e+08	7.74424e+07	1.39365e+07	------	------	------	------	------	------	------
A0A5C2GLZ4	IG c147_heavy_IGHV3-30_IGHD7-27_IGHJ4 (Fragment) OS=Homo sapiens OX=9606 PE=2 SV=1	231.2	7.853	0	up	yes	21710000	0	0	0	0	0	2.48958e+07	6.34365e+07	0	0	0	0	6.48958e+07	0	0	8.95203e+07	0	0	0	0	0	0	0	0	5.99833e+07	1.26712e+07	0	2.26759e+07	0	0	0	0	7.63838e+06	0	2.78282e+07	1.29748e+08	------	------	------	------	------	------	------
A0A5C2GLZ8	IG c513_light_IGLV2-8_IGLJ3 (Fragment) OS=Homo sapiens OX=9606 PE=2 SV=1	231.2	7.853	0	up	yes	42720000	0	0	1.38439e+07	0	0	0	0	2.23526e+08	0	6.74462e+07	6.08939e+06	0	0	0	0	1.17121e+07	0	5.76724e+06	2.61821e+06	0	0	0	4.45252e+07	2.55442e+06	2.59942e+07	0	1.03633e+08	0	1.04483e+07	2.65964e+08	0	0	0	0	1.0401e+08	------	------	------	------	------	------	------
A0A5C2GM07	IG c1213_light_IGKV2D-28_IGKJ2 (Fragment) OS=Homo sapiens OX=9606 PE=2 SV=1	231.2	7.853	0	up	yes	32210000	0	0	0	0	0	2.3598e+08	0	1.94751e+07	0	0	4.08563e+06	1.35069e+07	0	0	1.79433e+08	0	0	0	3.65311e+06	0	61872672	8.36458e+06	0	4.95461e+06	2.6968e+08	5.53981e+06	0	0	0	2.2429e+07	0	7.38692e+06	6.08795e+07	2.64161e+06	1.2984e+07	------	------	------	------	------	------	------
A0A5C2GM36	IG c345_light_IGLV1-51_IGLJ2 (Fragment) OS=Homo sapiens OX=9606 PE=2 SV=1	231.2	7.853	0	up	yes	11390000	0	0	0	0	0	5.0268e+07	2.47336e+08	3.01125e+07	0	1.22693e+07	0	4.97304e+07	0	0	3.67291e+08	0	0	0	9.67051e+06	0	25342684	0	0	1.09278e+07	4.16489e+07	0	1.61116e+07	3.02981e+06	0	0	0	0	0	4.52921e+07	1.9647e+07	------	------	------	------	------	------	------
A0A5C2GMC5	IG c338_heavy_IGHV5-51_IGHD1-26_IGHJ2 (Fragment) OS=Homo sapiens OX=9606 PE=2 SV=1	231.2	7.853	0	up	yes	7995000	0	0	0	0	0	5.86484e+06	0	2.47434e+07	0	8.75617e+06	0	1.3277e+07	0	3.92144e+06	1.51361e+07	0	3.31557e+06	0	0	0	9003967	0	0	0	2.16992e+07	3.71469e+06	3.17064e+07	7.95179e+06	0	0	0	8.73372e+06	1.76218e+07	0	4.50953e+06	------	------	------	------	------	------	------
A0A5C2GMT4	IG c755_heavy_IGHV4-39_IGHD1-26_IGHJ5 (Fragment) OS=Homo sapiens OX=9606 PE=2 SV=1	231.2	7.853	0	up	yes	50420000	0	0	0	0	0	0	1.02492e+07	0	0	0	0	0	0	0	0	0	0	7.93827e+06	0	0	0	0	0	1.40957e+07	0	0	0	0	0	1.55802e+07	8.73512e+06	9.7307e+06	5.33353e+08	4.82215e+06	1.86868e+07	------	------	------	------	------	------	------
A0A5C2GMW5	IG c308_light_IGLV4-69_IGLJ3 (Fragment) OS=Homo sapiens OX=9606 PE=2 SV=1	231.2	7.853	0	up	yes	10690000	0	1.58171e+06	1.41088e+07	0	1.22586e+06	0	4.66092e+07	0	0	8.43143e+06	8.16047e+06	0	0	6.80467e+06	6.25797e+06	4.40873e+06	0	0	0	0	0	0	0	0	6.15676e+06	2.05343e+07	5.59887e+07	0	1.12756e+07	0	1.62873e+07	0	0	1.79836e+07	0	------	------	------	------	------	------	------
A0A5C2GMY4	IG c604_light_IGKV2D-30_IGKJ1 (Fragment) OS=Homo sapiens OX=9606 PE=2 SV=1	231.2	7.853	0	up	yes	25890000	0	1.26252e+07	1.30253e+08	0	0	8.35718e+07	0	0	0	2.35762e+08	0	6.64537e+07	0	9.53019e+06	1.35511e+08	5.52791e+07	0	0	0	0	82099760	0	0	0	3.91164e+07	0	3.65257e+07	6.79191e+06	7.50065e+07	1.63581e+07	1.31105e+07	6.84663e+07	8.14289e+06	1.85162e+07	2.85956e+07	------	------	------	------	------	------	------
A0A5C2GN17	IG c835_heavy_IGHV3-23_IGHD3-22_IGHJ6 (Fragment) OS=Homo sapiens OX=9606 PE=2 SV=1	231.2	7.853	0	up	yes	44540000	0	5.90043e+06	0	0	3.88222e+07	3.83343e+07	0	2.3224e+07	0	1.16616e+07	0	1.86712e+08	0	0	0	0	0	0	0	0	0	0	0	9.21252e+07	0	0	2.60101e+08	8.25145e+06	1.30848e+07	0	0	2.06722e+07	0	1.05087e+08	3.51425e+07	------	------	------	------	------	------	------
A0A5C2GNA6	IG c658_heavy_IGHV3-53_IGHD5-24_IGHJ4 (Fragment) OS=Homo sapiens OX=9606 PE=2 SV=1	231.2	7.853	0	up	yes	82630000	0	0	0	0	2.03569e+08	0	3.55104e+07	0	0	0	0	8.2517e+06	0	0	9.78328e+07	1.78764e+07	0	2.79598e+07	1.47031e+07	0	3.31076e+06	0	0	1.53434e+07	0	9.72766e+06	0	0	1.23087e+07	1.39824e+08	0	6.32658e+07	7.5104e+08	0	0	------	------	------	------	------	------	------
A0A5C2GND5	IG c960_light_IGKV1-5_IGKJ1 (Fragment) OS=Homo sapiens OX=9606 PE=2 SV=1	231.2	7.853	0	up	yes	3399000	0	0	0	0	0	1.53753e+07	2.63796e+07	0	0	0	0	0	0	4.52599e+06	1.00198e+07	0	0	0	0	0	0	0	0	8.62696e+06	2.80966e+06	0	0	2.26214e+06	7.309e+06	1.5919e+07	0	0	0	0	3.86261e+06	------	------	------	------	------	------	------
A0A5C2GNG4	IG c184_heavy_IGHV3-33_IGHD1-1_IGHJ4 (Fragment) OS=Homo sapiens OX=9606 PE=2 SV=1	231.2	7.853	0	up	yes	24190000	0	5.91892e+06	0	0	1.90074e+06	5.31997e+06	2.24107e+07	0	0	0	0	0	0	0	1.14009e+07	0	1.41457e+06	0	5.4055e+06	0	5212179	2.6987e+08	0	1.98052e+07	3.03982e+06	0	0	2.16036e+06	0	2.44098e+08	0	0	1.10132e+07	0	1.01106e+07	------	------	------	------	------	------	------
A0A5C2GNN3	IG c956_heavy_IGHV4-59B_IGHD3-9_IGHJ2 (Fragment) OS=Homo sapiens OX=9606 PE=2 SV=1	231.2	7.853	0	up	yes	52510000	0	0	0	1.5015e+08	0	0	0	0	0	0	0	7.50822e+06	0	6.5959e+07	0	0	0	0	0	0	0	0	3.27581e+07	4.10564e+07	0	7.57011e+07	0	0	0	2.88697e+07	1.84416e+06	0	0	4.72743e+08	9.87538e+06	------	------	------	------	------	------	------
A0A5C2GNX3	IG c523_heavy_IGHV1-18_IGHD6-6_IGHJ4 (Fragment) OS=Homo sapiens OX=9606 PE=2 SV=1	231.2	7.853	0	up	yes	5944000	0	0	0	2.5319e+07	0	0	1.76532e+07	0	0	3.33076e+07	8.22404e+06	0	0	0	0	0	0	0	0	0	0	2.17498e+07	4.20427e+06	2.64889e+07	0	0	0	0	0	0	1.78964e+07	1.04706e+07	7.20141e+06	2.43544e+06	6.83875e+06	------	------	------	------	------	------	------
A0A5C2GP42	IG c297_light_IGLV2-23_IGLJ2 (Fragment) OS=Homo sapiens OX=9606 PE=2 SV=1	231.2	7.853	0	up	yes	14820000	0	4.75888e+06	0	0	1.02604e+07	0	1.31161e+07	0	0	0	0	2.88481e+07	6.73049e+06	3.53089e+07	6.4015e+07	1.91412e+07	0	1.21714e+07	0	0	1.57474e+08	0	0	1.00099e+07	9.94868e+07	9.87374e+06	0	0	0	0	1.06187e+07	0	0	1.07453e+07	3.71633e+07	------	------	------	------	------	------	------
A0A5C2GP99	IG c949_light_IGLV2-18_IGLJ2 (Fragment) OS=Homo sapiens OX=9606 PE=2 SV=1	231.2	7.853	0	up	yes	27750000	0	0	5.45367e+06	0	0	7.3629e+07	0	8.78541e+08	4.13007e+07	0	0	5.13284e+07	0	0	7.93616e+07	0	0	0	0	0	4642129	4.7849e+07	0	0	6.24942e+07	4.12831e+07	5.25734e+07	1.26081e+06	0	1.90107e+07	0	0	0	1.79571e+07	1.38477e+08	------	------	------	------	------	------	------
A0A5C2GPB9	IG c1156_light_IGLV6-57_IGLJ2 (Fragment) OS=Homo sapiens OX=9606 PE=2 SV=1	231.2	7.853	0	up	yes	7955000	0	0	0	0	0	0	5.38351e+07	0	0	0	0	0	0	0	0	0	0	0	0	0	39626324	0	1.8666e+07	1.01103e+07	0	0	1.79966e+07	0	0	1.65729e+07	1.59785e+07	1.16346e+07	0	1.27003e+07	1.04683e+07	------	------	------	------	------	------	------
A0A5C2GPF9	IG c1010_heavy_IGHV3-74_IGHD2-21_IGHJ3 (Fragment) OS=Homo sapiens OX=9606 PE=2 SV=1	231.2	7.853	0	up	yes	15160000	0	3.35068e+06	0	0	0	0	0	0	0	0	5.17102e+07	0	8.81706e+06	0	9.14374e+06	0	8.2529e+06	1.90624e+07	0	0	0	1.40863e+07	0	0	1.68432e+07	4.70983e+07	0	0	3.89241e+07	0	2.83727e+07	4.2571e+07	0	8.15297e+06	0	------	------	------	------	------	------	------
A0A5C2GPN9	IG c939_heavy_IGHV4-39_IGHD5-18_IGHJ5 (Fragment) OS=Homo sapiens OX=9606 PE=2 SV=1	231.2	7.853	0	up	yes	7817000	0	0	3.79296e+07	0	0	0	1.46388e+07	0	0	3.72958e+06	0	0	0	0	0	0	0	0	0	0	0	0	0	2.96382e+07	0	0	7.3891e+06	0	7.80288e+06	1.0437e+07	0	0	2.50734e+07	0	1.34646e+07	------	------	------	------	------	------	------
A0A5C2GPV7	IG c1426_heavy_IGHV3-48_IGHD3-3_IGHJ4 (Fragment) OS=Homo sapiens OX=9606 PE=2 SV=1	231.2	7.853	0	up	yes	8155000	0	0	0	0	0	0	3.25074e+07	0	0	0	0	2.06563e+07	0	0	0	2.88436e+07	0	0	0	0	10318380	0	0	3.03842e+07	3.78375e+07	0	0	3.24829e+06	0	0	0	4.83018e+06	0	5.0837e+06	1.64788e+07	------	------	------	------	------	------	------
A0A5C2GQ14	IG c814_heavy_IGHV3-49_IGHD5-12_IGHJ4 (Fragment) OS=Homo sapiens OX=9606 PE=2 SV=1	231.2	7.853	0	up	yes	28390000	0	0	3.6081e+06	0	1.08083e+07	7.10076e+06	1.0542e+07	0	0	0	1.02217e+07	1.07209e+07	8.51458e+06	0	0	0	0	0	0	0	9.87985e+06	0	4.45557e+06	8.46172e+07	2.03094e+08	0	8.99531e+06	0	7.55348e+06	0	9.02567e+06	1.99607e+07	0	0	7.40473e+06	------	------	------	------	------	------	------
A0A5C2GQA8	IG c976_light_IGKV2D-29_IGKJ1 (Fragment) OS=Homo sapiens OX=9606 PE=2 SV=1	231.2	7.853	0	up	yes	15400000	0	0	0	0	6.25159e+06	0	0	0	0	0	0	8.55384e+06	0	0	0	5.77717e+07	1.041e+07	0	1.03466e+07	0	76139256	0	0	0	0	1.32402e+07	7.24583e+07	0	2.03519e+07	0	7.13337e+06	2.17319e+07	0	1.27533e+07	3.71099e+07	------	------	------	------	------	------	------
A0A5C2GQE4	IG c100_light_IGKV1D-33_IGKJ2 (Fragment) OS=Homo sapiens OX=9606 PE=2 SV=1	231.2	7.853	0	up	yes	21070000	0	0	0	0	0	4.75027e+07	0	0	2.37235e+07	0	8.08141e+06	2.74645e+07	7.45993e+06	0	7.07241e+08	0	0	0	0	0	0	0	0	3.07944e+07	1.02675e+07	0	0	0	1.6564e+07	5.08597e+07	0	0	1.82095e+07	1.12763e+07	1.14813e+08	------	------	------	------	------	------	------
A0A5C2GQP0	IG c1706_heavy_IGHV1-18_IGHD3-16_IGHJ6 (Fragment) OS=Homo sapiens OX=9606 PE=2 SV=1	231.2	7.853	0	up	yes	6733000	0	0	0	0	0	0	7.40692e+07	0	1.36779e+07	0	0	2.40754e+07	6.86055e+06	0	0	0	0	0	0	0	0	0	0	2.92525e+07	2.0252e+07	4.78665e+06	5.71833e+06	0	0	0	0	1.21856e+07	0	0	8.60345e+06	------	------	------	------	------	------	------
A0A5C2GR08	IG c970_heavy_IGHV3-48_IGHD3-3_IGHJ6 (Fragment) OS=Homo sapiens OX=9606 PE=2 SV=1	231.2	7.853	0	up	yes	10830000	0	0	2.2066e+07	0	2.20394e+07	2.64121e+07	6.20891e+07	8.00375e+07	0	0	0	6.63489e+07	0	0	1.592e+07	2.82938e+07	0	0	0	0	18290745	0	0	6.0079e+07	1.89765e+06	0	1.33392e+07	0	0	0	2.17586e+07	0	0	2.49776e+07	7.88492e+06	------	------	------	------	------	------	------
A0A5C2GRB6	IG c429_heavy_IGHV1-46_IGHD4-17_IGHJ1 (Fragment) OS=Homo sapiens OX=9606 PE=2 SV=1	231.2	7.853	0	up	yes	9943000	0	3.59523e+06	0	0	0	0	0	0	0	2.17037e+07	7.19153e+06	0	1.42841e+07	0	0	9.97854e+06	5.51174e+06	3.01034e+06	0	6.99184e+06	0	6.55365e+07	0	4.46509e+07	0	0	1.15265e+07	1.61214e+06	0	2.32846e+07	0	0	3.07816e+07	7.46354e+06	0	------	------	------	------	------	------	------
A0A5C2GRB7	IG c5_light_IGKV4-1_IGKJ1 (Fragment) OS=Homo sapiens OX=9606 PE=2 SV=1	231.2	7.853	0	up	yes	16870000	0	0	0	6.17819e+06	0	7.69887e+06	0	3.14746e+08	3.26237e+07	1.09957e+08	1.92963e+07	4.55173e+06	0	0	3.96595e+06	0	0	0	4.90872e+06	3.49559e+06	0	0	0	0	4.22834e+07	2.26926e+07	3.37362e+07	7.74438e+06	0	0	6.85948e+06	0	8.49813e+07	0	4.20256e+06	------	------	------	------	------	------	------
A0A5C2GRK9	IG c95_light_IGLV7-43_IGLJ3 (Fragment) OS=Homo sapiens OX=9606 PE=2 SV=1	231.2	7.853	0	up	yes	15950000	0	0	0	0	0	5.47407e+07	7.38701e+07	0	1.51401e+08	1.98391e+07	0	2.19563e+07	8.6619e+06	1.67433e+07	5.76581e+07	2.66665e+07	0	0	0	0	22472790	0	0	2.33802e+07	3.6725e+07	0	2.05244e+07	0	1.2854e+07	0	7.94558e+07	0	0	0	1.85082e+07	------	------	------	------	------	------	------
A0A5C2GRL5	IG c1354_heavy_IGHV3-48_IGHD1-7_IGHJ4 (Fragment) OS=Homo sapiens OX=9606 PE=2 SV=1	231.2	7.853	0	up	yes	11640000	0	8.13437e+06	0	0	0	0	7.12878e+06	0	0	0	0	1.5501e+07	0	0	0	5.07466e+06	0	2.55991e+06	0	0	0	4.08695e+07	1.74404e+07	4.97715e+07	2.21854e+06	0	7.05704e+06	0	7.15946e+06	4.18177e+07	1.3228e+07	0	0	1.00804e+07	8.36253e+06	------	------	------	------	------	------	------
A0A5C2GRP5	IG c135_light_IGKV3-15_IGKJ2 (Fragment) OS=Homo sapiens OX=9606 PE=2 SV=1	231.2	7.853	0	up	yes	18330000	0	0	0	5.65831e+06	0	5.56988e+07	1.13978e+08	0	0	2.7515e+07	0	2.13614e+07	0	1.06992e+07	1.94559e+08	0	0	0	0	0	26277642	0	0	4.61954e+07	1.36408e+07	0	3.77093e+07	0	2.59508e+07	0	0	5.36209e+07	0	0	4.27983e+07	------	------	------	------	------	------	------
A0A5C2GRW7	IG c225_light_IGLV2-23_IGLJ3 (Fragment) OS=Homo sapiens OX=9606 PE=2 SV=1	231.2	7.853	0	up	yes	20320000	0	0	1.0665e+07	0	0	4.24485e+07	0	0	0	0	0	2.94809e+07	0	3.67901e+07	1.19521e+08	0	0	0	0	0	12128382	8.60423e+07	0	0	5.53926e+07	0	3.21388e+07	8.6249e+06	1.00317e+08	0	0	1.47917e+07	0	0	3.25364e+07	------	------	------	------	------	------	------
A0A5C2GRY2	IG c57_light_IGKV3-15_IGKJ2 (Fragment) OS=Homo sapiens OX=9606 PE=2 SV=1	231.2	7.853	0	up	yes	34140000	0	0	0	0	0	3.81823e+07	3.0124e+07	0	0	0	0	0	0	1.55825e+07	5.87498e+07	0	0	0	0	3.0304e+06	14149538	0	0	0	1.49567e+07	1.13383e+07	1.62379e+07	0	8.49713e+07	2.70363e+08	0	0	0	0	1.18203e+07	------	------	------	------	------	------	------
A0A5C2GRZ8	IG c1260_heavy_IGHV2-26_IGHD3-3_IGHJ3 (Fragment) OS=Homo sapiens OX=9606 PE=2 SV=1	231.2	7.853	0	up	yes	9785000	0	2.15338e+06	0	0	1.61449e+06	0	3.22287e+07	0	0	0	4.39186e+06	1.03401e+07	0	0	0	0	0	0	0	0	0	0	0	1.86458e+07	2.6088e+06	7.37963e+06	0	0	0	3.46153e+07	8.38599e+06	0	0	7.74039e+06	3.80436e+07	------	------	------	------	------	------	------
A0A5C2GSG6	IG c267_light_IGKV2D-28_IGKJ2 (Fragment) OS=Homo sapiens OX=9606 PE=2 SV=1	231.2	7.853	0	up	yes	44080000	0	0	6.82178e+07	0	0	3.06537e+07	0	0	9.54669e+07	0	2.47255e+07	3.20889e+07	0	1.45926e+08	7.1523e+07	0	2.24061e+07	0	0	0	5.68448e+07	0	0	7.06225e+06	1.35612e+08	0	1.9143e+07	0	5.99607e+07	1.93355e+08	2.09944e+07	1.09724e+07	0	0	8.19082e+07	------	------	------	------	------	------	------
A0A5C2GT21	IG c665_light_IGKV1-12_IGKJ5 (Fragment) OS=Homo sapiens OX=9606 PE=2 SV=1	231.2	7.853	0	up	yes	90840000	0	0	5.86985e+06	0	0	2.53315e+07	0	3.68435e+08	8.37128e+06	0	0	2.7376e+07	0	1.89658e+08	2.28142e+07	0	0	0	0	0	0	0	0	7.8812e+06	2.27549e+07	0	1.44083e+08	0	0	1.45048e+08	0	0	7.0816e+08	0	6.21261e+07	------	------	------	------	------	------	------
A0A5C2GT23	IG c1239_light_IGLV6-57_IGLJ2 (Fragment) OS=Homo sapiens OX=9606 PE=2 SV=1	231.2	7.853	0	up	yes	52310000	0	0	9.11441e+06	0	0	1.4092e+07	0	0	0	0	0	0	0	3.83127e+07	3.35922e+07	0	1.65482e+07	0	0	5.01128e+06	0	0	0	2.68381e+07	2.70672e+07	9.29764e+06	9.76817e+06	0	0	2.21989e+07	0	0	2.91998e+08	5.39503e+06	2.35123e+08	------	------	------	------	------	------	------
A0A5C2GTA5	IG c1069_heavy_IGHV3-7_IGHD1-26_IGHJ4 (Fragment) OS=Homo sapiens OX=9606 PE=2 SV=1	231.2	7.853	0	up	yes	21200000	0	0	4.90787e+07	0	5.12701e+06	6.63143e+07	0	0	0	1.09308e+07	0	0	0	0	3.38642e+06	1.66239e+07	0	0	1.04497e+07	1.49907e+07	0	0	0	0	6.26372e+06	1.77783e+07	3.80744e+07	0	5.02727e+06	9.57104e+07	5.04446e+07	6.57847e+06	0	3.0427e+07	4.1382e+06	------	------	------	------	------	------	------
A0A5C2GTH8	IG c741_light_IGKV1D-39_IGKJ1 (Fragment) OS=Homo sapiens OX=9606 PE=2 SV=1	231.2	7.853	0	up	yes	58010000	0	7.48758e+06	0	0	0	1.65566e+08	2.82859e+08	0	2.97706e+07	0	0	1.83424e+08	1.05189e+07	6.43363e+07	4.40415e+08	0	0	1.73135e+07	0	0	219069816	0	0	5.7779e+07	3.53479e+08	0	0	0	1.39513e+07	1.8454e+07	1.09985e+07	3.9525e+07	0	1.11216e+08	9.06944e+07	------	------	------	------	------	------	------
A0A5C2GU34	IG c1015_light_IGLV4-69_IGLJ2 (Fragment) OS=Homo sapiens OX=9606 PE=2 SV=1	231.2	7.853	0	up	yes	44250000	0	0	0	0	2.4858e+07	0	0	0	0	0	0	1.50139e+07	0	0	0	2.21776e+07	0	2.45577e+07	0	0	0	0	3.66824e+06	3.94381e+08	2.03704e+07	0	0	0	2.64662e+07	0	0	0	1.93694e+07	4.23683e+07	2.80241e+07	------	------	------	------	------	------	------
A0A5C2GU59	IG c1054_light_IGKV1-27_IGKJ1 (Fragment) OS=Homo sapiens OX=9606 PE=2 SV=1	231.2	7.853	0	up	yes	23460000	0	0	0	1.48115e+07	0	2.52227e+07	3.91746e+07	0	0	0	0	3.03625e+07	0	8.49262e+07	1.32151e+08	3.59737e+07	0	0	0	0	2.07735e+07	3.74396e+07	0	1.17122e+08	3.25764e+07	5.25599e+06	2.13188e+07	6.6799e+06	0	0	0	0	1.30792e+07	2.20988e+07	6.33471e+07	------	------	------	------	------	------	------
A0A5C2GU97	IG c981_light_IGKV4-1_IGKJ2 (Fragment) OS=Homo sapiens OX=9606 PE=2 SV=1	231.2	7.853	0	up	yes	24310000	0	0	0	0	0	1.3748e+07	0	0	3.05199e+06	0	0	5.41829e+06	5.79749e+06	3.31096e+06	3.36454e+07	0	6.20224e+06	0	3.06411e+06	0	0	0	0	7.53356e+06	3.36485e+07	1.55023e+07	0	1.14073e+07	0	2.02662e+08	6.26933e+06	0	0	3.03533e+06	1.16484e+07	------	------	------	------	------	------	------
A0A5C2GUF5	IG c393_light_IGKV2D-29_IGKJ1 (Fragment) OS=Homo sapiens OX=9606 PE=2 SV=1	231.2	7.853	0	up	yes	29550000	0	0	0	0	2.51175e+07	1.21334e+07	0	0	0	0	0	1.81558e+08	5.11494e+07	0	9.05788e+07	7.05891e+07	0	1.36788e+07	1.49878e+07	8.00375e+08	0	0	1.22301e+07	8.25949e+07	2.69228e+07	6.33619e+06	1.88095e+07	0	6.7627e+07	1.19723e+07	2.89504e+07	3.06966e+07	0	5.16538e+07	2.89787e+07	------	------	------	------	------	------	------
A0A5C2GUH0	IG c967_light_IGLV1-40_IGLJ2 (Fragment) OS=Homo sapiens OX=9606 PE=2 SV=1	231.2	7.853	0	up	yes	15150000	0	0	0	0	0	5.65053e+07	9.88643e+07	0	0	0	0	0	0	1.33116e+08	8.18465e+06	0	0	0	0	0	1.68043e+07	0	0	4.53152e+06	9.90117e+07	0	2.97096e+07	0	0	0	3.20881e+07	0	0	1.17263e+07	4.76619e+06	------	------	------	------	------	------	------
A0A5C2GUN2	IG c1235_light_IGLV1-40_IGLJ2 (Fragment) OS=Homo sapiens OX=9606 PE=2 SV=1	231.2	7.853	0	up	yes	28650000	0	0	0	0	0	2.91014e+07	9.04234e+06	0	0	0	0	0	7.26465e+06	0	8.87398e+06	7.77271e+06	0	8.4526e+06	1.9563e+06	0	0	0	0	3.28814e+06	0	6.70726e+06	0	3.94081e+06	0	3.392e+07	0	0	2.92856e+08	3.08498e+06	0	------	------	------	------	------	------	------
A0A5C2GUN9	IG c1141_light_IGKV1-16_IGKJ4 (Fragment) OS=Homo sapiens OX=9606 PE=2 SV=1	231.2	7.853	0	up	yes	45050000	0	0	0	0	0	9.44109e+07	1.12559e+09	0	0	0	0	0	0	1.60534e+07	1.03038e+08	1.04021e+08	0	0	0	5.90094e+06	2.46053e+07	0	6.77002e+06	2.60453e+07	3.42424e+08	0	1.45026e+08	0	1.15687e+07	0	0	1.02786e+07	0	5.20136e+06	0	------	------	------	------	------	------	------
A0A5C2GUP6	IG c493_light_IGLV3-19_IGLJ2 (Fragment) OS=Homo sapiens OX=9606 PE=2 SV=1	231.2	7.853	0	up	yes	14460000	0	0	7.03419e+06	0	0	9.5445e+07	5.16945e+07	0	0	0	0	4.7557e+07	0	1.63158e+06	0	1.75287e+07	0	0	0	0	92851848	0	0	5.43706e+07	5.30705e+07	3.42426e+06	0	0	0	0	4.03782e+06	0	7.27679e+06	2.96394e+07	2.16596e+07	------	------	------	------	------	------	------
A0A5C2GUT4	IG c1191_light_IGKV1-33_IGKJ2 (Fragment) OS=Homo sapiens OX=9606 PE=2 SV=1	231.2	7.853	0	up	yes	26260000	0	0	0	0	6.63942e+06	8.34486e+07	4.07413e+08	0	1.30703e+07	0	0	6.3138e+08	4.6486e+06	1.46247e+08	3.15057e+08	0	3.56103e+06	0	0	0	1.37989e+08	0	0	2.39223e+07	1.74261e+08	0	7.78363e+07	2.99371e+06	6.65013e+06	8.37218e+06	0	0	0	0	2.10782e+07	------	------	------	------	------	------	------
A0A5C2GVA0	IG c1247_light_IGKV1D-13_IGKJ4 (Fragment) OS=Homo sapiens OX=9606 PE=2 SV=1	231.2	7.853	0	up	yes	9116000	0	0	0	0	0	0	0	9.1839e+06	0	1.07686e+07	0	0	0	0	0	4.55588e+06	0	3.9373e+06	1.33314e+06	0	0	0	0	0	3.10409e+07	0	5.00291e+06	1.54996e+06	0	4.29321e+07	6.85325e+06	0	2.20076e+07	0	0	------	------	------	------	------	------	------
A0A5C2GVB5	IG c487_heavy_IGHV3-48_IGHD4-4_IGHJ6 (Fragment) OS=Homo sapiens OX=9606 PE=2 SV=1	231.2	7.853	0	up	yes	25430000	0	0	5.7888e+06	0	0	2.11242e+07	0	1.53787e+07	0	0	0	4.26894e+07	0	0	1.49007e+08	8.99692e+06	0	5.74169e+07	0	0	0	2.37851e+08	0	4.81494e+07	3.96574e+07	0	0	0	5.39389e+06	1.03962e+08	9.09523e+06	0	3.75932e+07	3.75818e+07	2.37738e+07	------	------	------	------	------	------	------
A0A5C2GVE2	IG c1534_light_IGKV3-20_IGKJ2 (Fragment) OS=Homo sapiens OX=9606 PE=2 SV=1	231.2	7.853	0	up	yes	9952000	0	0	0	0	0	5.12284e+07	7.88878e+06	0	0	0	0	9.06516e+06	0	8.69594e+06	1.753e+08	7.91607e+07	0	4.30595e+06	0	0	8546832	0	0	1.2038e+07	8.69413e+06	0	2.28733e+07	0	0	0	0	2.23161e+07	0	1.76707e+07	3.58345e+07	------	------	------	------	------	------	------
A0A5C2GW48	IG c1497_light_IGKV3-20_IGKJ1 (Fragment) OS=Homo sapiens OX=9606 PE=2 SV=1	231.2	7.853	0	up	yes	34760000	0	0	0	0	0	0	0	3.34607e+07	0	0	0	0	0	0	0	0	0	0	0	0	0	0	0	0	2.78056e+07	1.02217e+07	0	0	0	6.81106e+07	0	5.79601e+07	4.45614e+07	2.0841e+08	0	------	------	------	------	------	------	------
A0A5C2GW67	IG c1721_light_IGLV2-14_IGLJ2 (Fragment) OS=Homo sapiens OX=9606 PE=2 SV=1	231.2	7.853	0	up	yes	85130000	0	0	1.29523e+07	0	3.16939e+06	6.04461e+06	6.90535e+06	0	0	0	2.29547e+06	0	0	1.7837e+07	5.59892e+08	5.51232e+06	0	6.25028e+06	0	0	3.01442e+07	0	0	3.73094e+06	6.12441e+07	0	1.1512e+07	1.60447e+07	8.05989e+08	0	1.17651e+07	0	3.97883e+07	0	7.14272e+07	------	------	------	------	------	------	------
A0A5C2GW97	IG c1112_light_IGKV1-5_IGKJ1 (Fragment) OS=Homo sapiens OX=9606 PE=2 SV=1	231.2	7.853	0	up	yes	21470000	0	0	0	0	0	4.3355e+07	5.71363e+07	0	0	8.32048e+06	0	1.39402e+07	0	4.18604e+07	1.04782e+08	0	7.49585e+06	0	0	0	19138224	0	0	2.40798e+07	1.83673e+08	3.47697e+06	0	0	0	0	9.68462e+06	0	7.90332e+06	1.85398e+07	1.03006e+07	------	------	------	------	------	------	------
A0A5C2GWN8	IG c987_heavy_IGHV4-59B_IGHD3-10_IGHJ6 (Fragment) OS=Homo sapiens OX=9606 PE=2 SV=1	231.2	7.853	0	up	yes	17240000	0	0	0	0	0	1.7372e+07	3.59176e+07	0	0	0	0	7.12607e+06	0	0	0	0	0	0	0	0	0	0	0	2.11405e+07	1.70502e+07	0	1.8935e+07	0	6.13935e+07	0	0	0	0	6.6456e+07	2.19543e+07	------	------	------	------	------	------	------
A0A5C2GWX5	IG c1322_light_IGKV3-20_IGKJ2 (Fragment) OS=Homo sapiens OX=9606 PE=2 SV=1	231.2	7.853	0	up	yes	24100000	0	0	3.16073e+07	0	1.78827e+07	1.00606e+07	1.1913e+08	4.81635e+07	0	0	0	0	0	5.94251e+07	0	7.30531e+07	0	0	0	0	36836144	4.60897e+07	5.45526e+06	7.48913e+06	7.7885e+07	0	0	0	0	1.00627e+07	0	0	1.71946e+08	1.04642e+07	1.13353e+07	------	------	------	------	------	------	------
A0A5C2GWY9	IG c1332_light_IGKV3-20_IGKJ4 (Fragment) OS=Homo sapiens OX=9606 PE=2 SV=1	231.2	7.853	0	up	yes	43430000	0	9.79146e+06	3.94111e+07	5.63556e+06	3.84725e+07	0	6.75752e+07	0	0	0	0	0	0	0	3.44374e+07	1.55774e+07	0	0	0	0	0	8.11242e+07	0	9.3374e+06	2.61306e+08	3.73081e+07	9.35018e+07	0	1.97452e+07	0	1.77711e+07	5.99536e+06	0	3.61401e+07	3.99983e+07	------	------	------	------	------	------	------
A0A5C2GXK2	IG c368_light_IGKV2-30_IGKJ2 (Fragment) OS=Homo sapiens OX=9606 PE=2 SV=1	231.2	7.853	0	up	yes	24000000	0	0	2.89017e+06	2.2045e+07	1.71009e+07	5.60985e+07	0	0	0	4.0976e+07	0	0	0	3.48666e+06	1.52091e+07	3.46753e+07	6.67694e+06	0	0	0	23969119	0	0	1.6992e+07	1.76484e+07	7.71325e+06	1.5793e+07	0	1.62746e+07	1.22377e+08	2.08457e+07	0	8.60648e+06	5.63205e+07	5.48942e+06	------	------	------	------	------	------	------
A0A5C2GXK9	IG c1693_light_IGLV2-14_IGLJ2 (Fragment) OS=Homo sapiens OX=9606 PE=2 SV=1	231.2	7.853	0	up	yes	74310000	0	0	6.86395e+07	0	0	1.79285e+07	0	0	0	3.1532e+06	1.36284e+07	0	0	0	2.80128e+07	1.00511e+07	3.44709e+06	1.26296e+07	0	0	9248894	0	0	0	6.24259e+07	0	0	3.57964e+06	1.31575e+07	0	0	4.31397e+07	7.53217e+08	0	1.6211e+07	------	------	------	------	------	------	------
A0A5C2GXT4	IG c520_light_IGKV3-11_IGKJ1 (Fragment) OS=Homo sapiens OX=9606 PE=2 SV=1	231.2	7.853	0	up	yes	80680000	0	0	3.62849e+07	1.52687e+07	0	4.60869e+07	2.00458e+09	0	0	8.07993e+06	1.19835e+07	0	0	7.55896e+06	3.94486e+07	0	0	7.1932e+06	0	0	35512105	0	0	0	4.25359e+08	0	2.18483e+08	4.16546e+06	1.52384e+07	0	0	0	1.75625e+08	4.20342e+06	1.25061e+08	------	------	------	------	------	------	------
A0A5C2GXV2	IG c540_light_IGKV1-5_IGKJ2 (Fragment) OS=Homo sapiens OX=9606 PE=2 SV=1	231.2	7.853	0	up	yes	184600000	0	0	0	0	0	7.26983e+07	1.90583e+07	0	0	0	0	0	5.57464e+06	2.48882e+07	0	0	0	6.03392e+07	0	0	0	1.49074e+07	0	3.24254e+07	1.81527e+08	0	0	0	6.52945e+07	7.33888e+08	9.54844e+06	2.48625e+07	1.14152e+09	7.24567e+06	1.83741e+07	------	------	------	------	------	------	------
A0A5C2GY47	IG c1537_heavy_IGHV3-48_IGHD1-26_IGHJ4 (Fragment) OS=Homo sapiens OX=9606 PE=2 SV=1	231.2	7.853	0	up	yes	415900000	0	0	0	1.17904e+07	0	0	0	0	7.72558e+06	0	0	4.08894e+06	8.307e+06	1.39518e+07	0	4.68457e+06	5.90074e+06	0	1.4204e+06	0	0	0	5.76076e+06	0	0	6.70195e+06	0	1.99751e+06	1.12909e+07	4.68532e+09	7.00131e+06	0	2.42727e+08	2.94978e+07	6.2083e+06	------	------	------	------	------	------	------
A0A5C2GY85	IG c680_light_IGLV1-40_IGLJ3 (Fragment) OS=Homo sapiens OX=9606 PE=2 SV=1	231.2	7.853	0	up	yes	4572000	0	0	0	0	0	9.31091e+06	0	0	0	2.22325e+07	0	7.76136e+06	9.60675e+06	0	6.9135e+06	0	0	1.61827e+07	0	0	0	0	8.18411e+06	0	4.47767e+06	0	5.31628e+06	0	1.22179e+07	1.65076e+07	0	5.15187e+06	0	1.11868e+07	0	------	------	------	------	------	------	------
A0A5C2GYF3	IG c750_light_IGKV3-20_IGKJ1 (Fragment) OS=Homo sapiens OX=9606 PE=2 SV=1	231.2	7.853	0	up	yes	28790000	0	3.13359e+06	0	0	0	1.43577e+07	4.53545e+07	0	0	2.23663e+07	0	2.82745e+07	0	0	1.68343e+08	3.59915e+06	3.47625e+06	0	0	0	94939223	0	0	1.51106e+07	8.90811e+07	0	0	0	0	0	0	1.53087e+07	1.83845e+08	1.25815e+07	2.95491e+07	------	------	------	------	------	------	------
A0A5C2GYK2	IG c1707_heavy_IGHV3-15_IGHD1-7_IGHJ5 (Fragment) OS=Homo sapiens OX=9606 PE=2 SV=1	231.2	7.853	0	up	yes	10670000	0	0	0	0	1.11001e+07	6.11169e+06	7.3902e+06	0	6.71161e+06	0	9.91713e+06	6.29427e+06	0	0	0	9.0869e+06	0	0	0	0	5755598	0	0	4.88924e+07	5.40564e+06	0	0	0	4.57039e+06	0	1.5366e+07	2.21867e+06	0	2.33481e+07	2.81832e+07	------	------	------	------	------	------	------
A0A5C2GYX5	IG c858_light_IGKV1-12_IGKJ4 (Fragment) OS=Homo sapiens OX=9606 PE=2 SV=1	231.2	7.853	0	up	yes	48620000	0	1.25714e+07	0	1.35008e+08	0	0	2.03066e+08	0	1.15782e+08	0	0	2.13444e+06	8.6653e+06	0	6.27179e+06	0	0	0	4.6173e+06	1.23873e+07	0	0	4.34683e+06	1.80244e+07	0	0	1.67019e+08	1.8377e+07	7.99813e+06	3.57425e+08	4.24395e+06	7.74333e+06	0	0	2.66631e+06	------	------	------	------	------	------	------
A0A5C2GZ84	IG c1679_light_IGLV2-11_IGLJ2 (Fragment) OS=Homo sapiens OX=9606 PE=2 SV=1	231.2	7.853	0	up	yes	20100000	0	0	0	1.119e+07	1.27008e+07	0	1.04003e+07	0	2.4373e+07	0	0	3.03865e+07	0	0	0	0	0	0	0	0	4.21313e+07	0	3.98272e+06	3.43643e+07	1.17445e+08	1.96791e+07	3.37376e+07	0	1.36376e+07	0	0	0	0	0	2.23133e+07	------	------	------	------	------	------	------
A0A5C2GZN9	IG c1260_light_IGKV1-9_IGKJ1 (Fragment) OS=Homo sapiens OX=9606 PE=2 SV=1	231.2	7.853	0	up	yes	4223000	0	0	0	0	0	3.58969e+07	5.35492e+07	0	0	0	0	0	0	0	5.01354e+07	0	0	0	0	0	22155800	0	0	3.55405e+06	4.51856e+06	0	2.33257e+07	0	7.66998e+06	0	0	9.14222e+06	0	0	2.45951e+06	------	------	------	------	------	------	------
A0A5C2GZS4	IG c1188_light_IGKV3-20_IGKJ2 (Fragment) OS=Homo sapiens OX=9606 PE=2 SV=1	231.2	7.853	0	up	yes	60570000	0	0	3.17926e+07	2.33805e+07	0	3.3296e+07	0	0	8.84041e+06	0	0	5.65287e+07	0	0	6.25022e+06	0	0	0	0	3.11673e+06	1.93203e+06	0	8.35769e+06	7.37338e+06	9.4501e+06	5.4708e+06	1.1277e+07	3.56813e+06	0	4.54684e+08	2.33322e+07	6.22881e+06	0	7.36779e+06	1.98078e+08	------	------	------	------	------	------	------
A0A5C2GZS9	IG c1899_light_IGLV1-47_IGLJ2 (Fragment) OS=Homo sapiens OX=9606 PE=2 SV=1	231.2	7.853	0	up	yes	20620000	0	7.74445e+06	1.24877e+07	0	0	1.82462e+07	1.16367e+08	0	0	0	0	0	0	7.74009e+07	1.83619e+07	0	0	0	0	6.02385e+06	6.74918e+07	0	1.19312e+07	1.1836e+07	3.26497e+07	0	8.37288e+07	1.06449e+08	0	0	8.55798e+06	0	0	0	4.27824e+06	------	------	------	------	------	------	------
A0A5C2GZT1	IG c1198_light_IGLV2-11_IGLJ2 (Fragment) OS=Homo sapiens OX=9606 PE=2 SV=1	231.2	7.853	0	up	yes	82700000	0	0	1.72706e+07	0	0	7.99901e+06	4.57147e+07	0	0	0	0	3.09018e+07	2.22922e+06	1.26448e+08	2.98848e+07	0	0	1.049e+07	0	4.97292e+06	3.51645e+06	0	0	0	1.21226e+08	1.22114e+07	0	0	1.68609e+07	4.61512e+08	6.87008e+07	7.5785e+06	2.97894e+08	6.38338e+06	0	------	------	------	------	------	------	------
A0A5C2H0H7	IG c436_light_IGKV1-12_IGKJ5 (Fragment) OS=Homo sapiens OX=9606 PE=2 SV=1	231.2	7.853	0	up	yes	19050000	0	0	0	0	0	5.5921e+07	0	0	0	0	0	1.65561e+07	0	2.18441e+07	8.24568e+07	0	0	0	0	0	59174806	0	1.25813e+06	0	2.76117e+07	0	3.19541e+07	0	3.33083e+07	2.31555e+07	9.83018e+07	0	0	0	1.42912e+07	------	------	------	------	------	------	------
A0A5C2H102	IG c616_light_IGKV4-1_IGKJ2 (Fragment) OS=Homo sapiens OX=9606 PE=2 SV=1	231.2	7.853	0	up	yes	33120000	0	0	0	0	0	5.80242e+07	0	0	0	0	0	2.7957e+07	6.52673e+06	1.20642e+07	4.83101e+08	6.21618e+06	0	7.75951e+06	0	0	22765686	7.06766e+06	0	0	3.50947e+08	0	1.30665e+07	0	0	9.03737e+06	2.47715e+06	9.51583e+06	0	1.23984e+07	0	------	------	------	------	------	------	------
A0A5C2H1B6	IG c1930_light_IGKV3-20_IGKJ1 (Fragment) OS=Homo sapiens OX=9606 PE=2 SV=1	231.2	7.853	0	up	yes	22310000	0	0	1.80009e+07	0	3.06542e+07	4.60942e+07	1.0099e+07	0	0	0	4.06482e+06	5.45105e+07	0	0	1.7945e+07	6.55995e+07	0	0	0	0	24185976	0	9.8463e+06	6.95541e+07	1.48928e+07	0	0	5.1612e+06	0	5.49322e+07	6.53144e+07	0	0	4.81196e+07	9.69195e+06	------	------	------	------	------	------	------
A0A5C2H2K5	IG c1206_light_IGKV3-15_IGKJ4 (Fragment) OS=Homo sapiens OX=9606 PE=2 SV=1	231.2	7.853	0	up	yes	16190000	0	5.17228e+06	0	0	0	0	4.79359e+06	2.31095e+07	0	0	0	2.2598e+07	0	0	7.07044e+06	0	0	0	0	0	13955225	0	0	8.18799e+06	1.71628e+07	0	2.29411e+07	0	1.27428e+07	1.00374e+08	0	0	2.44409e+07	0	8.48855e+06	------	------	------	------	------	------	------
A0PJA6	TF protein (Fragment) OS=Homo sapiens OX=9606 GN=TF PE=2 SV=1	231.2	7.853	0	up	yes	9730000	0	0	0	4.3518e+06	0	0	1.19074e+07	0	1.04237e+07	0	0	0	0	0	0	6.55223e+06	2.72068e+06	0	0	0	8571012	0	0	1.55652e+07	9.23326e+06	5.18339e+06	1.29964e+07	0	1.3695e+07	2.09443e+07	0	0	0	0	3.91443e+07	BP:membrane organization;BP:iron ion homeostasis;BP:positive regulation of receptor-mediated endocytosis;BP:cellular protein metabolic process;BP:platelet degranulation;BP:cellular iron ion homeostasis;BP:post-translational protein modification;BP:retina homeostasis;BP:regulation of iron ion transport;BP:cellular response to iron ion;BP:regulation of protein stability;BP:transferrin transportCC:r…	GO:0061024;GO:0055072;GO:0048260;GO:0044267;GO:0002576;GO:0006879;GO:0043687;GO:0001895;GO:0034756;GO:0071281;GO:0031647;GO:0033572GO:0055037;GO:0005788;GO:0030139;GO:0005905;GO:1990712;GO:0030120;GO:0010008;GO:0030665;GO:0031232;GO:0005615;GO:0031410;GO:0005770;GO:0045178;GO:0072562;GO:0009925;GO:0048471;GO:0009986;GO:0016324;GO:0031982;GO:0034774;GO:0070062;GO:0005623;GO:0005576;GO:0005769GO:19…	K14736	TF	hsa04066;hsa04978;hsa04216	HIF-1 signaling pathway;Mineral absorption;Ferroptosis	------
A2IPI4	HRV Fab 025-VL (Fragment) OS=Homo sapiens OX=9606 PE=2 SV=1	231.2	7.853	0	up	yes	37210000	0	0	0	0	0	1.34232e+08	2.70287e+07	0	0	3.62405e+06	0	9.24141e+06	0	0	7.36196e+07	0	0	0	0	0	0	0	2.40894e+06	1.44949e+07	1.19121e+08	0	1.81205e+08	0	5.74185e+07	0	0	0	0	5.18547e+07	2.24328e+07	------	------	------	------	------	------	------
A2J1N7	Rheumatoid factor RF-ET10 (Fragment) OS=Homo sapiens OX=9606 PE=2 SV=1	231.2	7.853	0	up	yes	86060000	0	0	1.54454e+07	0	0	8.41698e+07	2.40815e+07	0	0	1.48007e+07	0	6.02366e+07	0	1.31659e+08	1.6792e+07	3.26305e+06	0	0	0	0	0	0	0	2.66267e+07	9.98413e+07	0	2.7845e+07	7.85774e+06	1.02148e+07	3.26784e+07	4.63959e+08	2.92683e+08	0	2.41758e+07	4.68564e+07	------	------	------	------	------	------	------
A4D1P6	WD repeat-containing protein 91 OS=Homo sapiens OX=9606 GN=WDR91 PE=1 SV=2	231.2	7.853	0	up	yes	6254000	0	3.35563e+07	0	0	0	0	1.1592e+07	0	0	0	7.96829e+07	0	0	0	0	0	0	0	1.23771e+06	0	658387	0	0	0	0	1.75807e+07	0	0	1.10062e+07	0	3.37564e+06	1.38227e+07	2.77629e+07	0	1.50294e+06	BP:regulation of phosphatidylinositol 3-kinase activity;BP:regulation of cellular protein catabolic process;BP:early endosome to late endosome transportCC:cytosol;CC:late endosome membrane;CC:early endosome membrane;CC:extrinsic component of endosome membraneMF:phosphatidylinositol 3-kinase regulator activity	GO:0043551;GO:1903362;GO:0045022GO:0005829;GO:0031902;GO:0031901;GO:0031313GO:0035014	------	------	------	------	------
A6H8W8	Intersectin 2 OS=Homo sapiens OX=9606 GN=ITSN2 PE=2 SV=1	231.2	7.853	0	up	yes	18530000	0	2.02419e+07	6.58403e+07	1.39218e+07	9.54659e+06	6.28756e+06	0	0	0	0	7.12012e+06	0	0	0	0	7.1201e+06	0	0	0	0	5686896	1.67668e+07	5.98548e+06	4.68139e+06	1.24047e+07	0	0	2.1367e+07	2.181e+07	7.36168e+07	0	6.48325e+06	8.20173e+07	0	0	BP:endocytosis;BP:viral process;BP:regulation of Rho protein signal transduction;BP:positive regulation of dendrite extensionCC:extracellular exosome;CC:centrosome;CC:cytoplasmMF:Rho guanyl-nucleotide exchange factor activity;MF:SH3/SH2 adaptor activity;MF:calcium ion binding	GO:0006897;GO:0016032;GO:0035023;GO:1903861GO:0070062;GO:0005813;GO:0005737GO:0005089;GO:0005070;GO:0005509	K20045	ITSN	------	------	COG5422
A6NFA1	Metalloprotease TIKI2 OS=Homo sapiens OX=9606 GN=TRABD2B PE=1 SV=2	231.2	7.853	0	up	yes	8578000	0	4.43817e+06	1.06435e+07	0	0	1.49854e+07	0	0	0	6.42643e+06	0	1.16279e+07	4.65309e+06	3.1854e+07	2.67154e+07	6.23885e+06	0	0	0	0	22921294	0	0	5.43148e+06	3.14125e+06	2.54673e+07	0	0	7.573e+06	7.03208e+06	2.57321e+07	0	0	2.85625e+07	0	BP:Wnt signaling pathway;BP:positive regulation of protein oxidation;BP:proteolysis;BP:positive regulation of protein oligomerization;BP:negative regulation of Wnt signaling pathwayCC:membrane;CC:integral component of plasma membrane;CC:integral component of organelle membraneMF:metalloendopeptidase activity;MF:Wnt-protein binding;MF:metal ion binding	GO:0016055;GO:1904808;GO:0006508;GO:0032461;GO:0030178GO:0016020;GO:0005887;GO:0031301GO:0004222;GO:0017147;GO:0046872	------	------	------	------	------
A6NFK2	Glutaredoxin domain-containing cysteine-rich protein 2 OS=Homo sapiens OX=9606 GN=GRXCR2 PE=3 SV=1	231.2	7.853	0	up	yes	24210000	0	0	0	0	0	5.23207e+07	0	0	0	0	0	1.58881e+07	0	0	4.13528e+07	0	0	0	0	0	37266602	0	0	0	3.2953e+07	0	2.24332e+07	6.23038e+06	4.02198e+06	1.51904e+08	0	5.67316e+06	3.46909e+07	3.03014e+07	2.27085e+06	BP:sensory perception of soundCC:stereocilium;CC:microvillus	GO:0007605GO:0032420;GO:0005902	------	------	------	------	------
A6Z9Z3	NADH-ubiquinone oxidoreductase chain 2 OS=Homo sapiens OX=9606 GN=ND2 PE=3 SV=1	231.2	7.853	0	up	yes	7633000	0	1.23321e+07	0	1.50226e+09	0	0	4.87403e+06	0	4.80302e+06	0	0	0	0	0	0	0	1.04656e+07	0	0	6.12966e+06	0	0	0	0	0	0	0	5.09464e+06	7.90112e+06	4.44062e+07	1.65937e+07	0	5.10466e+06	1.24913e+07	0	BP:mitochondrial electron transport, NADH to ubiquinoneCC:integral component of membrane;CC:mitochondrial inner membrane;CC:respiratory chainMF:NADH dehydrogenas	GO:0006120GO:0016021;GO:0005743;GO:0070469GO:0008137	K03879	ND2	hsa04723;hsa05012;hsa00190	Retrograde endocannabinoid signaling;Parkinson's disease;Oxidative phosphorylation	COG1007;COG1009
A8K0B5	Protein archease OS=Homo sapiens OX=9606 GN=ZBTB8OS PE=1 SV=1	231.2	7.853	0	up	yes	6306000	0	0	2.77687e+07	0	0	7.3142e+06	1.49263e+07	0	0	0	0	9.71677e+06	0	0	8.96456e+06	5.59299e+06	3.71337e+06	4.85129e+06	0	0	8493576	0	0	0	8.66692e+06	0	2.35774e+07	1.4897e+07	1.3785e+07	0	0	7.28949e+06	0	0	7.45835e+06	BP:tRNA splicing, via endonucleolytic cleavage and ligationCC:nucleoplasm;CC:tRNA-splicing ligase complexMF:metal ion binding	GO:0006388GO:0005654;GO:0072669GO:0046872	------	------	------	------	COG1371
A8K1Y7	cDNA FLJ77273, highly similar to Homo sapiens centaurin, delta 3 (CENTD3), mRNA OS=Homo sapiens OX=9606 PE=2 SV=1	231.2	7.853	0	up	yes	31600000	0	2.60887e+07	0	0	0	1.36841e+07	0	0	0	0	0	0	9.35909e+06	0	0	8.47995e+06	1.0582e+07	0	1.53103e+07	0	31159632	0	0	1.96336e+07	0	4.41619e+06	0	1.13621e+07	0	2.24617e+08	0	3.11328e+07	7.40282e+07	1.40052e+07	0	BP:regulation of small GTPase mediated signal transduction;BP:cytoskeleton organization;BP:vesicle-mediated transport;BP:signal transductionCC:cytoskeleton;CC:ruffle;CC:lamellipodium;CC:cytosol;CC:plasma membraneMF:GTPase activator activity;MF:phosphatidylinositol-3,4,5-trisphosphate binding;MF:phosphatidylinositol-3,4-bisphosphate binding;MF:metal ion binding	GO:0051056;GO:0007010;GO:0016192;GO:0007165GO:0005856;GO:0001726;GO:0030027;GO:0005829;GO:0005886GO:0005096;GO:0005547;GO:0043325;GO:0046872	K12490	ARAP3	hsa04015;hsa04144;hsa04024	Rap1 signaling pathway;Endocytosis;cAMP signaling pathway	COG5347
A8K3C5	cDNA FLJ77715, highly similar to Homo sapiens cisplatin resistance-associated overexpressed protein(LUC7A), mRNA OS=Homo sapiens OX=9606 PE=2 SV=1	231.2	7.853	0	up	yes	11870000	0	9.17542e+06	0	0	5.17917e+06	0	0	2.47476e+07	0	0	2.31196e+07	0	0	0	0	1.01057e+07	0	3.90559e+06	0	0	0	1.74072e+07	0	0	0	2.72066e+07	0	1.24868e+07	8.43868e+06	0	0	3.19704e+07	5.77699e+07	0	4.5966e+06	BP:mRNA splice site selection;BP:RNA splicingCC:nuclear speck;CC:nucleus;CC:U2-type prespliceosome;CC:nucleoplasm;CC:U1 snRNPMF:DNA binding;MF:mRNA binding	GO:0006376;GO:0008380GO:0016607;GO:0005634;GO:0071004;GO:0005654;GO:0005685GO:0003677;GO:0003729	------	------	------	------	COG5200
A8MVS5	Protein HIDE1 OS=Homo sapiens OX=9606 GN=HIDE1 PE=1 SV=2	231.2	7.853	0	up	yes	20850000	0	0	1.64065e+08	0	0	0	0	0	0	0	0	0	0	0	1.4445e+07	4.6226e+06	0	0	0	7.07904e+06	0	0	0	0	0	0	7.17561e+06	1.12331e+07	3.29024e+07	0	1.36063e+07	1.74807e+08	0	1.04544e+07	0	CC:integral component of membrane	GO:0016021	------	------	------	------	------
A8MXV4	Nucleoside diphosphate-linked moiety X motif 19 OS=Homo sapiens OX=9606 GN=NUDT19 PE=1 SV=1	231.2	7.853	0	up	yes	8924000	0	6.17392e+06	2.68585e+07	0	0	0	0	0	9.63725e+06	0	0	0	0	0	0	4.95687e+06	2.43732e+07	0	0	2.44051e+07	0	0	0	0	0	8.4978e+06	0	4.67898e+06	1.73644e+07	0	7.01406e+06	5.45902e+07	7.33783e+06	7.60297e+06	0	BP:protein targeting to peroxisome;BP:fatty acid catabolic processCC:peroxisomal matrix;CC:cytosolMF:hydrolase activity;MF:receptor binding;MF:metal ion binding;MF:acyl-CoA hydrolase activity	GO:0006625;GO:0009062GO:0005782;GO:0005829GO:0016787;GO:0005102;GO:0046872;GO:0047617	K13355	NUDT19	hsa04146	Peroxisome	------
A8MZF9	Developmentally-regulated GTP-binding protein 2 OS=Homo sapiens OX=9606 GN=DRG2 PE=1 SV=1	231.2	7.853	0	up	yes	35820000	0	5.80692e+06	7.70831e+07	0	5.58027e+06	0	0	1.47729e+07	0	1.26409e+07	9.02814e+06	0	3.62834e+06	0	0	0	4.34509e+06	8.86639e+07	0	3.98344e+06	0	0	0	2.6632e+06	0	5.27816e+06	0	6.50541e+06	8.73379e+06	0	4.39955e+06	9.69675e+07	3.05283e+08	0	0	BP:signal transduction;BP:cytoplasmic translationCC:cytoplasm;CC:intracellular membrane-bounded organelle;CC:cytosol;CC:membrane;CC:nucleoplasm;CC:nucleusMF:GTPase activity;MF:RNA binding;MF:metal ion binding;MF:GTP binding	GO:0007165;GO:0002181GO:0005737;GO:0043231;GO:0005829;GO:0016020;GO:0005654;GO:0005634GO:0003924;GO:0003723;GO:0046872;GO:0005525	K06944	K06944	------	------	COG1163
B0AZU0	cDNA, FLJ79530, highly similar to Homo sapiens O-acyltransferase (membrane bound) domain containing 2 (OACT2), mRNA OS=Homo sapiens OX=9606 PE=2 SV=1	231.2	7.853	0	up	yes	26690000	0	0	5.75694e+06	0	1.13786e+08	7.1886e+06	0	0	0	0	0	0	0	0	0	0	1.40719e+07	0	0	3.11438e+07	0	2.09532e+07	0	0	4.50422e+06	1.34951e+07	0	7.71588e+07	7.19896e+07	3.4141e+07	2.33197e+07	3.16281e+07	5.78701e+07	6.20448e+06	0	BP:phosphatidylcholine acyl-chain remodeling;BP:phospholipid biosynthetic process;BP:phosphatidylethanolamine acyl-chain remodelingCC:integral component of membrane;CC:endoplasmic reticulum membraneMF:1-acylglycerol-3-phosphate O-acyltransferase activity;MF:transferase activity, transferring acyl groups	GO:0036151;GO:0008654;GO:0036152GO:0016021;GO:0005789GO:0003841;GO:0016746	K13517	MBOAT1_2	hsa00561;hsa00564	Glycerolipid metabolism;Glycerophospholipid metabolism	COG5202
B1ALD5	Sodium/hydrogen exchanger 1 (Fragment) OS=Homo sapiens OX=9606 GN=SLC9A1 PE=1 SV=2	231.2	7.853	0	up	yes	5496000	0	5.82947e+06	1.0085e+07	0	1.41102e+06	0	0	2.10155e+07	0	0	4.34416e+06	0	0	0	0	0	0	0	0	0	0	0	0	0	0	5.4499e+06	0	4.08099e+06	1.47667e+07	0	0	2.66917e+07	1.26128e+07	2.34807e+06	0	BP:sodium ion import across plasma membrane;BP:positive regulation of the force of heart contraction;BP:regulation of intracellular pH;BP:positive regulation of calcineurin-NFAT signaling cascade;BP:response to muscle stretch;BP:cardiac muscle cell contraction;BP:regulation of pH;BP:cellular sodium ion homeostasis;BP:potassium ion transmembrane transport;BP:cell migration;BP:cardiac muscle cell d…	GO:0098719;GO:0098735;GO:0051453;GO:0070886;GO:0035994;GO:0086003;GO:0006885;GO:0006883;GO:0071805;GO:0016477;GO:0055007;GO:1903281;GO:0071872;GO:0010613;GO:0086092;GO:0045944;GO:0010882;GO:0071468GO:0090533;GO:0016021;GO:0005654;GO:0005737;GO:0016324;GO:0009986;GO:0016323;GO:0005887;GO:0005886;GO:0045121GO:0048306;GO:0030346;GO:0005546;GO:0005516;GO:0060090;GO:0015386;GO:0015385	K05742	SLC9A1, NHE1	hsa04970;hsa04971;hsa04972;hsa04976;hsa04371;hsa05205;hsa04024;hsa04919;hsa04260;hsa04261;hsa04810	Salivary secretion;Gastric acid secretion;Pancreatic secretion;Bile secretion;Apelin signaling pathway;Proteoglycans in cancer;cAMP signaling pathway;Thyroid hormone signaling pathway;Cardiac muscle contraction;Adrenergic signaling in cardiomyocytes;Regulation of actin cytoskeleton	------
B1N7B8	Cryocrystalglobulin CC1 kappa light chain variable region (Fragment) OS=Homo sapiens OX=9606 PE=2 SV=1	231.2	7.853	0	up	yes	14850000	0	0	9.60317e+06	0	0	0	0	1.76309e+07	0	0	0	6.23015e+07	0	0	0	5.66652e+06	0	0	4.8867e+06	3.66405e+06	0	2.78654e+07	0	0	3.22742e+07	0	6.50954e+07	0	7.82259e+06	6.72837e+06	0	3.51078e+07	1.25063e+07	4.13834e+06	1.45761e+07	------	------	------	------	------	------	------
B2R6W1	cDNA, FLJ93143, highly similar to Homo sapiens complement component 7 (C7), mRNA OS=Homo sapiens OX=9606 PE=2 SV=1	231.2	7.853	0	up	yes	14850000	0	2.32845e+06	0	0	1.37469e+07	0	0	0	0	0	0	0	6.65407e+07	0	0	8.43355e+06	0	2.51103e+07	0	0	8719752	0	0	7.79777e+07	0	0	9.26692e+06	0	0	2.42739e+07	7.30821e+06	5.70787e+06	5.36575e+07	0	0	BP:cytolysis;BP:regulation of complement activation;BP:cellular sodium ion homeostasis;BP:complement activation;BP:complement activation, alternative pathway;BP:complement activation, classical pathwayCC:extracellular exosome;CC:extracellular region;CC:membrane attack complex	GO:0019835;GO:0030449;GO:0006883;GO:0006956;GO:0006957;GO:0006958GO:0070062;GO:0005576;GO:0005579	K03996	C7	hsa05322;hsa04610;hsa05020	Systemic lupus erythematosus;Complement and coagulation cascades;Prion diseases	------
B2R7Y0	cDNA, FLJ93654, highly similar to Homo sapiens serpin peptidase inhibitor, clade B (ovalbumin), member 2 (SERPINB2), mRNA OS=Homo sapiens OX=9606 PE=2 SV=1	231.2	7.853	0	up	yes	10600000	0	7.30105e+06	0	3.94823e+07	2.48308e+07	0	0	0	0	0	0	0	0	1.59351e+07	0	2.44915e+07	8.43793e+06	1.82592e+07	0	8.33456e+06	0	3.85588e+07	0	0	0	0	1.64731e+07	5.84511e+07	1.01699e+07	0	7.8182e+06	0	2.13414e+07	1.29812e+07	0	BP:fibrinolysis;BP:wound healing;BP:negative regulation of apoptotic process;BP:interleukin-12-mediated signaling pathway;BP:negative regulation of endopeptidase activityCC:cytoplasm;CC:extracellular space;CC:plasma membrane;CC:extracellular regionMF:serine-type endopeptidase inhibitor activity	GO:0042730;GO:0042060;GO:0043066;GO:0035722;GO:0010951GO:0005737;GO:0005615;GO:0005886;GO:0005576GO:0004867	K19821	SERPINB2, PAI2	hsa04610	Complement and coagulation cascades	COG4826
B2R8G6	Peptidylprolyl isomerase OS=Homo sapiens OX=9606 PE=2 SV=1	231.2	7.853	0	up	yes	25670000	0	4.46161e+07	0	6.00435e+06	1.78307e+07	0	0	0	0	4.94505e+06	0	0	0	0	4.17223e+07	4.2659e+06	0	0	3.5765e+06	1.59592e+07	1.09067e+07	1.46991e+07	0	0	7.63109e+06	8.53481e+06	0	7.35094e+07	1.10376e+07	3.90185e+07	6.11417e+06	7.30058e+07	6.19562e+07	1.19526e+07	1.52663e+07	BP:dorsal/ventral neural tube patterning;BP:smoothened signaling pathway;BP:positive regulation of BMP signaling pathway;BP:multicellular organism growth;BP:negative regulation of apoptotic process;BP:negative regulation of protein phosphorylation;BP:cell fate specification;BP:camera-type eye developmentCC:integral component of endoplasmic reticulum membrane;CC:macromolecular complex;CC:integral …	GO:0021904;GO:0007224;GO:0030513;GO:0035264;GO:0043066;GO:0001933;GO:0001708;GO:0043010GO:0030176;GO:0032991;GO:0016021;GO:0005739;GO:0005740;GO:0005829;GO:0005783GO:0003755;GO:0097718;GO:0042802	K09574	FKBP8	------	------	COG0545
B2R933	Toll-like receptor OS=Homo sapiens OX=9606 PE=2 SV=1	231.2	7.853	0	up	yes	19690000	0	0	0	0	5.9198e+06	0	0	0	0	0	0	0	0	2.34655e+06	0	1.08795e+07	0	4.83048e+06	0	0	0	6.34544e+06	0	0	0	5.74332e+06	8.79085e+06	6.80939e+06	4.79731e+06	1.83065e+08	0	2.70499e+07	0	0	0	BP:TRIF-dependent toll-like receptor signaling pathway;BP:cellular response to oxidised low-density lipoprotein particle stimulus;BP:toll-like receptor 6 signaling pathway;BP:positive regulation of nitric oxide biosynthetic process;BP:positive regulation of gene expression;BP:defense response to bacterium;BP:toll-like receptor TLR;BP:positive regulation of JUN kinase activity;BP:nitric oxide meta…	GO:0035666;GO:0140052;GO:0034150;GO:0045429;GO:0010628;GO:0042742;GO:0038124;GO:0043507;GO:0046209;GO:0007250;GO:0071726;GO:0050707;GO:0050702;GO:1903428;GO:1900227;GO:1904646;GO:0043123;GO:0034136;GO:0051092;GO:0045087;GO:2000483;GO:0002224;GO:0001775;GO:0001774;GO:0006954;GO:0006955;GO:1900017;GO:0002755;GO:0045410;GO:0042496;GO:1903223;GO:0043032;GO:0007165GO:0005887;GO:0016021;GO:0005886;GO:0…	K10169	TLR6, CD286	hsa05142;hsa04620;hsa04145;hsa05152	Chagas diseas;Toll-like receptor signaling pathway;Phagosome;Tuberculosis	COG4886
B2RA72	cDNA, FLJ94734, Homo sapiens CHMP1.5 protein (CHMP1.5), mRNA OS=Homo sapiens OX=9606 PE=2 SV=1	231.2	7.853	0	up	yes	18410000	0	4.58166e+07	0	0	7.10959e+06	0	0	0	1.76945e+07	8.69444e+06	0	0	4.86496e+07	0	0	0	5.02023e+07	0	3.37853e+07	3.28277e+07	0	0	0	2.402e+07	0	5.78851e+07	0	1.97632e+06	5.69149e+07	1.90227e+07	2.31016e+07	7.29322e+06	1.11009e+07	1.95707e+07	0	BP:viral budding via host ESCRT complex;BP:regulation of centrosome duplication;BP:late endosome to vacuole transport;BP:cell division;BP:mitotic metaphase plate congression;BP:multivesicular body assembly;BP:endosome transport via multivesicular body sorting pathway;BP:establishment of protein localization;BP:ESCRT III complex disassembly;BP:nucleus organization;BP:midbody abscission;BP:vacuolar…	GO:0039702;GO:0010824;GO:0045324;GO:0051301;GO:0007080;GO:0036258;GO:0032509;GO:0045184;GO:1904903;GO:0006997;GO:0061952;GO:0007034;GO:1901673;GO:0015031GO:0010008;GO:0070062;GO:0005771;GO:0031902;GO:0000815;GO:0005829;GO:0030496;GO:0030117;GO:0005634GO:0042802;GO:0019904	K12197	CHMP1, VPS46, DID2	hsa04144	Endocytosis	COG5491
B2RAK1	cDNA, FLJ94965, highly similar to Homo sapiens leucyl/cystinyl aminopeptidase (LNPEP), mRNA OS=Homo sapiens OX=9606 PE=2 SV=1	231.2	7.853	0	up	yes	14370000	0	0	1.87537e+07	0	1.51611e+07	8.34953e+06	1.23919e+07	0	0	0	1.068e+07	4.99897e+06	0	3.27261e+07	1.15934e+07	0	0	0	0	0	0	0	0	4.12398e+06	1.06921e+07	0	2.20276e+07	3.13674e+07	0	0	0	4.41505e+07	5.58159e+07	0	4.27776e+06	BP:protein polyubiquitination;BP:proteolysis;BP:antigen processing and presentation of exogenous peptide antigen via MHC class I, TAP-independent;BP:protein catabolic process;BP:cell-cell signaling;BP:negative regulation of cold-induced thermogenesis;BP:SMAD protein signal transduction;BP:peptide catabolic process;BP:female pregnancyCC:cytoplasm;CC:integral component of membrane;CC:membrane;CC:ea…	GO:0000209;GO:0006508;GO:0002480;GO:0030163;GO:0007267;GO:0120163;GO:0060395;GO:0043171;GO:0007565GO:0005737;GO:0016021;GO:0016020;GO:0031905;GO:0030659;GO:0005887;GO:0048471;GO:0005829;GO:0005765;GO:0005576GO:0004177;GO:0008270;GO:0008237;GO:0042277;GO:0070006	K01257	LNPEP	hsa04614	Renin-angiotensin system	COG0308
B2RAP9	cDNA, FLJ95044, highly similar to Homo sapiens interleukin-1 receptor-associated kinase 4 (IRAK4), mRNA OS=Homo sapiens OX=9606 PE=2 SV=1	231.2	7.853	0	up	yes	12520000	0	1.10837e+07	0	5.15226e+07	0	0	7.45747e+07	0	0	0	3.12722e+07	0	1.33551e+08	0	0	0	1.02671e+07	0	4.44557e+06	3.53108e+07	0	0	8.71531e+06	0	0	1.32256e+07	0	1.56977e+07	2.7078e+07	0	1.11413e+07	2.39779e+07	4.23056e+07	1.6863e+07	0	BP:cytokine-mediated signaling pathway;BP:neutrophil migration;BP:signal transduction;BP:interleukin-1-mediated signaling pathway;BP:intracellular signal transduction;BP:JNK cascade;BP:toll-like receptor signaling pathway;BP:positive regulation of I-kappaB kinase/NF-kappaB signaling;BP:positive regulation of smooth muscle cell proliferation;BP:innate immune response;BP:toll-like receptor 9 signal…	GO:0019221;GO:1990266;GO:0007165;GO:0070498;GO:0035556;GO:0007254;GO:0002224;GO:0043123;GO:0048661;GO:0045087;GO:0034162;GO:0002446;GO:0051092;GO:0001816;GO:0002755GO:0010008;GO:0005737;GO:0005615;GO:0005634;GO:0005886;GO:0005829GO:0000287;GO:0004674;GO:0004672;GO:0005524;GO:0005149	K04733	IRAK4	hsa05133;hsa05152;hsa04620;hsa04621;hsa05142;hsa05140;hsa04722;hsa05145;hsa05164;hsa04064;hsa05162	Pertussis;Tuberculosis;Toll-like receptor signaling pathway;NOD-like receptor signaling pathway;Chagas diseas;Leishmaniasis;Neurotrophin signaling pathway;Toxoplasmosis;Influenza A;NF-kappa B signaling pathway;Measles	COG0515
B2RB47	AMP deaminase OS=Homo sapiens OX=9606 PE=2 SV=1	231.2	7.853	0	up	yes	16130000	0	1.91765e+07	8.83944e+07	0	0	0	0	0	0	0	2.10104e+07	0	4.78075e+06	0	0	1.23467e+07	1.90096e+07	5.19522e+06	1.95043e+06	8.95215e+06	0	0	0	5.00059e+06	0	3.14127e+07	0	2.85112e+07	4.43692e+07	7.52387e+06	5.23742e+06	6.18166e+07	0	9.7411e+06	0	BP:purine-containing compound salvage;BP:cyclic purine nucleotide metabolic process;BP:IMP salvage;BP:AMP metabolic process;BP:energy homeostasis;BP:IMP biosynthetic processCC:cytosolMF:metal ion binding;MF:AMP deaminase activity	GO:0043101;GO:0052652;GO:0032264;GO:0046033;GO:0097009;GO:0006188GO:0005829GO:0046872;GO:0003876	K01490	AMPD	hsa00230	Purine metabolism	COG1816
B2RBE5	cDNA, FLJ95468, highly similar to Homo sapiens transcriptional coactivator tubedown-100 (TBDN100),transcript variant 1, mRNA OS=Homo sapiens OX=9606 PE=2 SV=1	231.2	7.853	0	up	yes	7636000	0	0	9.49466e+06	0	0	3.72029e+06	0	0	0	0	0	1.63176e+07	3.34214e+06	0	8.00428e+06	2.06355e+07	0	6.26429e+06	0	0	8082315	0	923851	5.31131e+06	0	0	1.60694e+07	2.72744e+07	7.16538e+06	0	0	9.95654e+06	2.18835e+07	3.97434e+06	0	BP:angiogenesis;BP:cell differentiation;BP:N-terminal protein amino acid acetylation;BP:protein stabilization;BP:N-terminal peptidyl-methionine acetylation;BP:negative regulation of apoptotic process;BP:positive regulation of transcription, DNA-templatedCC:cytoplasm;CC:membrane;CC:cytosol;CC:NatA complex;CC:transcription factor complex;CC:nucleusMF:RNA binding;MF:transferase activity;MF:ribosome …	GO:0001525;GO:0030154;GO:0006474;GO:0050821;GO:0017196;GO:0043066;GO:0045893GO:0005737;GO:0016020;GO:0005829;GO:0031415;GO:0005667;GO:0005634GO:0003723;GO:0016740;GO:0043022;GO:0016407	K20792	NAA15_16	------	------	------
B2RC45	cDNA, FLJ95846, highly similar to Homo sapiens serpin peptidase inhibitor, clade B (ovalbumin), member 10 (SERPINB10), mRNA OS=Homo sapiens OX=9606 PE=2 SV=1	231.2	7.853	0	up	yes	5642000	0	0	1.54578e+08	0	9.34115e+06	0	0	0	0	1.20459e+07	0	0	0	0	3.37752e+06	0	0	4.49096e+06	0	1.7283e+07	2.13278e+06	1.30547e+07	0	0	8.76915e+06	8.01246e+06	7.96741e+06	0	0	2.00819e+07	0	1.88166e+07	0	4.05517e+06	0	BP:neutrophil degranulation;BP:negative regulation of endopeptidase activityCC:secretory granule membrane;CC:extracellular space;CC:nucleus;CC:ficolin-1-rich granule membrane;CC:plasma membraneMF:serine-type endopeptidase inhibitor activity	GO:0043312;GO:0010951GO:0030667;GO:0005615;GO:0005634;GO:0101003;GO:0005886GO:0004867	K13963	SERPINB	hsa05146	Amoebiasis	COG4826
[truncated: 559 more rows]
[truncated: 9 more columns]
