# Supplementary material for: Label-Free Liquid Chromatography–Mass Spectrometry Proteomic Analysis of Urinary Identification in Diabetic Vascular Dementia in a Han Chinese Population
Source: Front Aging Neurosci. 2021 Feb 1;13:619945. doi: 10.3389/fnagi.2021.619945 (PMC7882624; doi:10.3389/fnagi.2021.619945)
Supplement: Supplementary file 3 [file Table_3.XLS]

## Sheet: Details of all DEPs
TABLE S3 Details of all significant DEPs identified in VD_T2DM vs VD
Accession	Description	FC(VD_T2DM/VD)	Log2FC(VD_T2DM/VD)	P_value(VD_T2DM/VD)	Regulate	Significant	VD_T2DM	VD	VD1	VD10	VD11	VD12	VD13	VD14	VD2	VD3	VD4	VD5	VD6	VD7	VD8	VD9	VT1	VT10	VT11	VT12	VT2	VT3	VT4	VT5	VT6	VT7	VT8	VT9	GO Term	GO ID	KO ID	KO Name	Pathway ID	Pathway_defition	COG ID	COG_Functional Categories	Pfam ID	Domain	Domain Description	Subcellular Loc	Unique Peptides	Coverage（%）	MW [kDa]
P07911	Uromodulin OS=Homo sapiens OX=9606 GN=UMOD PE=1 SV=1	0.357	-1.486	0.002664	down	yes	320200000000	897000000000	515594582728	259278793036	1221100878030	1007694939350	775485611293	764985849841	1797311820090	1043424315330	148286761667	2050321482740	1421136383380	308132793355	637779891463	607764874725	420453358164	234287836854	825189870249	259680733096	259817991774	285526613652	114621755017	183029695774	413292441150	437837815663	272470527212	135929395439	BP:cellular defense response;BP:ion homeostasis;BP:neutrophil migration;BP:metanephric distal convoluted tubule development;BP:negative regulation of cell proliferation;BP:excretion;BP:leukocyte cell-cell adhesion;BP:heterophilic cell-cell adhesion via plasma membrane cell adhesion molecules;BP:metanephric ascending thin limb development;BP:metanephric thick ascending limb developmentCC:ciliary m…	GO:0006968;GO:0050801;GO:1990266;GO:0072221;GO:0008285;GO:0007588;GO:0007159;GO:0007157;GO:0072218;GO:0072233GO:0060170;GO:0019898;GO:0005929;GO:0031225;GO:0070062;GO:0000922;GO:0005796;GO:0016324;GO:0016323;GO:0005576GO:0005509;GO:0019864	K18274	UMOD	------	------	------	------	PF00100.20;PF07645.12;PF12947.4;PF12662.4;PF00008.24	Zona_pellucida;EGF_CA;EGF_3;cEGF;EGF	Zona pellucida-like domain;Calcium-binding EGF domain;EGF domain;Complement Clr-like EGF-like;EGF-like domain	extracellular	23	30	69.7
P80511	Protein S100-A12 OS=Homo sapiens OX=9606 GN=S100A12 PE=1 SV=2	0.2859	-1.806	0.01176	down	yes	13080000000	45750000000	1.39202e+10	20089693997	17683509267	3.53838e+10	3.6178e+10	4.25837e+10	7.8453e+10	9.36541e+10	1.02702e+10	154749024985	53442374243	1.55079e+10	3.23234e+10	3.63172e+10	28963195902	2.75969e+09	1.54351e+10	2.96605e+09	1.03417e+10	1.13155e+10	6.47859e+09	3.8299e+09	4.42049e+10	2.27667e+10	6.42598e+09	1.48612e+09	BP:positive regulation of MAP kinase activity;BP:antimicrobial humoral immune response mediated by antimicrobial peptide;BP:cytokine secretion;BP:positive regulation of inflammatory response;BP:positive regulation of I-kappaB kinase/NF-kappaB signaling;BP:neutrophil chemotaxis;BP:positive regulation of NF-kappaB transcription factor activity;BP:innate immune response;BP:defense response to fungus…	GO:0043406;GO:0061844;GO:0050663;GO:0050729;GO:0043123;GO:0030593;GO:0051092;GO:0045087;GO:0050832;GO:0006954;GO:0002548;GO:0006805;GO:0031640;GO:0043312;GO:0042742;GO:0045576GO:0034774;GO:0005634;GO:0005856;GO:0005886;GO:0005829;GO:0005737;GO:0005576GO:0050786;GO:0008270;GO:0005509;GO:0005507	------	------	------	------	------	------	PF01023.16;PF00036.29	S_100;EF-hand_1	S-100/ICaBP type calcium binding domain;EF hand	cytoplasmic	11	63	10.6
P01133	Pro-epidermal growth factor OS=Homo sapiens OX=9606 GN=EGF PE=1 SV=2	0.3837	-1.382	0.01026	down	yes	12020000000	31330000000	2.6388e+10	3.17006e+09	2.7512e+10	3.10134e+10	2.14213e+10	2.10454e+10	2.94063e+09	4.61449e+10	2.64477e+10	4.9658e+10	5.80386e+10	1.53268e+10	5.4204e+10	5.5332e+10	17873227100	1.22814e+10	6.05277e+10	1.81264e+10	4.13459e+09	4.08479e+09	3.5482e+09	2.82192e+09	1.57933e+09	1.09978e+10	9.66672e+08	7.31549e+09	BP:activation of MAPK activity;BP:activation of MAPKK activity;BP:negative regulation of secretion;BP:branching morphogenesis of an epithelial tube;BP:positive regulation of peptidyl-threonine phosphorylation;BP:membrane organization;BP:positive regulation of gene expression;BP:positive regulation of transcription, DNA-templated;BP:signal transduction;BP:positive regulation of DNA binding;BP:ERBB…	GO:0000187;GO:0000186;GO:0051048;GO:0048754;GO:0010800;GO:0061024;GO:0010628;GO:0045893;GO:0007165;GO:0043388;GO:0038128;GO:1901185;GO:0051897;GO:0001525;GO:0002576;GO:0046425;GO:0000165;GO:0045746;GO:0090263;GO:0018108;GO:0045741;GO:0045840;GO:2000145;GO:0008284;GO:0030335;GO:0090370;GO:0060070;GO:0007173;GO:0042059;GO:0060749;GO:0090279;GO:0042327;GO:0043406;GO:2000060;GO:0002092;GO:1900127;GO:…	K04357	EGF	hsa05218;hsa05219;hsa04068;hsa05212;hsa05213;hsa05214;hsa05215;hsa04144;hsa04510;hsa04066;hsa04060;hsa01521;hsa04151;hsa05160;hsa04540;hsa05224;hsa05200;hsa04015;hsa04072;hsa05223;hsa04012;hsa04010;hsa04810;hsa04014;hsa05231	Melanoma;Bladder cancer;FoxO signaling pathway;Pancreatic cancer;Endometrial cancer;Glioma;Prostate cancer;Endocytosis;Focal adhesion;HIF-1 signaling pathway;Cytokine-cytokine receptor interaction;EGFR tyrosine kinase inhibitor resistance;PI3K-Akt signaling pathway;Hepatitis C;Gap junction;Breast cancer;Pathways in cancer;Rap1 signaling pathway;Phospholipase D signaling pathway;Non-small cell lun…	------	------	PF00058.14;PF14670.3;PF00008.24;PF07645.12;PF12662.4;PF12947.4;PF16472.2	Ldl_recept_b;FXa_inhibition;EGF;EGF_CA;cEGF;EGF_3;DUF5050	Low-density lipoprotein receptor repeat class B;Coagulation Factor Xa inhibitory site;EGF-like domain;Calcium-binding EGF domain;Complement Clr-like EGF-like;EGF domain;Domain of unknown function	plasma membrane	44	29	133.9
P98164	Low-density lipoprotein receptor-related protein 2 OS=Homo sapiens OX=9606 GN=LRP2 PE=1 SV=3	0.644	-0.6349	0.02951	down	yes	12590000000	19550000000	1.78795e+10	18731327735	2.84888e+10	2.54569e+10	2.4097e+10	2.46468e+10	1.53293e+10	9.63737e+09	2.8772e+10	3.49815e+10	1.36405e+10	1.60123e+10	7.94896e+09	8.06866e+09	2.18634e+10	1.67701e+10	2.09843e+10	9.3613e+09	3.38642e+09	9.56941e+09	21967462613	9.32849e+09	4.74447e+09	15600543792	6.96981e+09	1.05601e+10	BP:ventricular septum development;BP:membrane organization;BP:folic acid import into cell;BP:vagina development;BP:ventricular compact myocardium morphogenesis;BP:retinoid metabolic process;BP:secondary heart field specification;BP:vitamin D metabolic process;BP:neuron projection arborization;BP:positive regulation of neurogenesis;BP:neural tube closure;BP:vitamin metabolic process;BP:lipid metab…	GO:0003281;GO:0061024;GO:1904447;GO:0060068;GO:0003223;GO:0001523;GO:0003139;GO:0042359;GO:0140058;GO:0050769;GO:0001843;GO:0006766;GO:0006629;GO:0008283;GO:0007605;GO:1905167;GO:0030001;GO:0030514;GO:0061156;GO:0006897;GO:0003148;GO:0006898;GO:0030900;GO:0035904;GO:0008584;GO:0060982;GO:0070447GO:0009897;GO:0005783;GO:0030425;GO:0030139;GO:0005905;GO:0030665;GO:0016021;GO:0016324;GO:0030424;GO:0…	K06233	LRP2	hsa04918;hsa04340	Thyroid hormone synthesis;Hedgehog signaling pathway	------	------	PF00057.15;PF00058.14;PF14670.3;PF12662.4;PF16472.2;PF07645.12	Ldl_recept_a;Ldl_recept_b;FXa_inhibition;cEGF;DUF5050;EGF_CA	Low-density lipoprotein receptor domain class A;Low-density lipoprotein receptor repeat class B;Coagulation Factor Xa inhibitory site;Complement Clr-like EGF-like;Domain of unknown function;Calcium-binding EGF domain	plasma membrane	110	25	521.6
P02790	Hemopexin OS=Homo sapiens OX=9606 GN=HPX PE=1 SV=2	3.46	1.791	0.03323	up	yes	14890000000	4303000000	8.57441e+09	8.49744e+08	8.78941e+09	1.26202e+09	5.07554e+09	5.10043e+09	3.47784e+09	8.58651e+09	3.07448e+09	7.8735e+09	3.18557e+09	7.40576e+08	1.77918e+09	1.87854e+09	2.24793e+10	2.49361e+10	5.65663e+09	4.74282e+10	1.2175e+09	2.45097e+09	4.43971e+09	4.65425e+09	2.46284e+09	3.78788e+09	10657062492	4.85659e+10	BP:hemoglobin metabolic process;BP:heme metabolic process;BP:cellular iron ion homeostasis;BP:heme transport;BP:receptor-mediated endocytosis;BP:positive regulation of tyrosine phosphorylation of STAT protein;BP:positive regulation of immunoglobulin production;BP:positive regulation of humoral immune response mediated by circulating immunoglobulin;BP:positive regulation of interferon-gamma-mediat…	GO:0020027;GO:0042168;GO:0006879;GO:0015886;GO:0006898;GO:0042531;GO:0002639;GO:0002925;GO:0060335;GO:0016032GO:0070062;GO:0071682;GO:0005615;GO:0072562;GO:0005623;GO:0005576;GO:0062023GO:0046872;GO:0015232	K18977	HPX	------	------	------	------	PF00045.16	Hemopexin	Hemopexin	ER	23	34	51.6
Q86U78	Angiotensinogen (Serine (Or cysteine) proteinase inhibitor, clade A (Alpha-1 antiproteinase, antitrypsin), member 8) OS=Homo sapiens OX=9606 PE=2 SV=1	2.688	1.427	0.03125	up	yes	11280000000	4197000000	1.59669e+09	1.56396e+09	4.2095e+09	5.52455e+09	6.8472e+09	6.70237e+09	4.04875e+09	3.3302e+09	2.88325e+09	7.78162e+09	8.96981e+09	1.41024e+09	1.94728e+09	1.9467e+09	6.17063e+09	5.94679e+09	6.36211e+09	2.17661e+10	4.1077e+08	6.72452e+09	1.08572e+10	4.30065e+09	1.31713e+10	7.33777e+09	4.29323e+10	9.37277e+09	BP:positive regulation of insulin receptor signaling pathway;BP:regulation of calcium ion transport;BP:response to muscle activity involved in regulation of muscle adaptation;BP:negative regulation of cell growth;BP:angiotensin-activated signaling pathway;BP:positive regulation of fibroblast proliferation;BP:cellular response to mechanical stimulus;BP:fibroblast proliferation;BP:operant condition…	GO:0046628;GO:0051924;GO:0014873;GO:0030308;GO:0038166;GO:0048146;GO:0071260;GO:0048144;GO:0035106;GO:0010666;GO:0045429;GO:0007166;GO:0042310;GO:0042311;GO:0061049;GO:0048169;GO:0050663;GO:0032355;GO:0008306;GO:0006883;GO:0002027;GO:1905010;GO:1905589;GO:1904707;GO:0070471;GO:0034104;GO:0003051;GO:0032930;GO:0006606;GO:0014824;GO:0010976;GO:0010951;GO:0014061;GO:0010613;GO:1904385;GO:0007568;GO:…	K09821	AGT	hsa05410;hsa04614;hsa04924;hsa04270	Hypertrophic cardiomyopath;Renin-angiotensin system;Renin secretion;Vascular smooth muscle contraction	COG4826	O:Posttranslational modification, protein turnover, chaperones	PF00079.17	Serpin	Serpin	ER	20	47	53.1
P00915	Carbonic anhydrase 1 OS=Homo sapiens OX=9606 GN=CA1 PE=1 SV=2	5.951	2.573	0.002342	up	yes	13110000000	2203000000	2.86275e+08	1.85481e+09	4.99251e+09	1.55712e+09	2.29321e+09	2.67771e+09	2.22215e+09	1.26011e+09	3.36207e+09	7.28396e+08	6.29407e+09	2.85113e+09	2.30097e+08	2.25638e+08	2.36963e+10	1.42537e+10	1.10572e+09	4.13597e+10	4.65426e+08	14897803936	5.60591e+09	4.74107e+09	1.213e+10	2.73901e+09	2.30919e+10	1.32878e+10	BP:bicarbonate transport;BP:one-carbon metabolic process;BP:interleukin-12-mediated signaling pathwayCC:cytoplasm;CC:extracellular exosome;CC:cytosolMF:hydro-lyase activity;MF:zinc ion binding;MF:carbonate dehydratase activity;MF:arylesterase activity	GO:0015701;GO:0006730;GO:0035722GO:0005737;GO:0070062;GO:0005829GO:0016836;GO:0008270;GO:0004089;GO:0004064	K01672	CA	hsa00910	Nitrogen metabolism	COG3338	P:Inorganic ion transport and metabolism	PF00194.18	Carb_anhydrase	Eukaryotic-type carbonic anhydrase	cytoplasmic	23	80	28.9
P00738	Haptoglobin OS=Homo sapiens OX=9606 GN=HP PE=1 SV=1	6.336	2.664	0.01966	up	yes	10740000000	1695000000	6.7017e+07	6.3895e+07	4.28337e+09	3.5534e+09	1.87807e+09	2.04843e+09	1.37855e+09	6.94863e+08	8.02657e+09	4.14365e+08	6.24943e+08	5.75893e+08	7.5112e+07	4.95545e+07	1.8793e+10	7.08938e+09	2.3905e+08	3.71326e+10	1.04018e+09	8.91089e+08	3.21713e+10	22445911514	2.67354e+09	9.33545e+08	1.77034e+09	3.69519e+09	BP:defense response to bacterium;BP:positive regulation of cell death;BP:negative regulation of hydrogen peroxide catabolic process;BP:defense response;BP:acute-phase response;BP:acute inflammatory response;BP:response to organic substance;BP:response to hydrogen peroxide;BP:receptor-mediated endocytosis;BP:neutrophil degranulation;BP:negative regulation of oxidoreductase activityCC:extracellular…	GO:0042742;GO:0010942;GO:2000296;GO:0006952;GO:0006953;GO:0002526;GO:0010033;GO:0042542;GO:0006898;GO:0043312;GO:0051354GO:0070062;GO:0071682;GO:0072562;GO:0035580;GO:1904724;GO:0005615;GO:0005576;GO:0031838GO:0004252;GO:0016209;GO:0030492	K16142	HP	------	------	COG5640	O:Posttranslational modification, protein turnover, chaperones	PF00089.23	Trypsin	Trypsin	extracellular	13	41	45.2
Q9BRK3	Matrix remodeling-associated protein 8 OS=Homo sapiens OX=9606 GN=MXRA8 PE=1 SV=1	0.4237	-1.239	0.008874	down	yes	3525000000	8320000000	5.80303e+09	6.06419e+09	6.40779e+09	5.65909e+09	4.7157e+09	4.73395e+09	3.73645e+09	1.23029e+10	9.31485e+09	7.23823e+09	2.32024e+10	1.08507e+10	8.30405e+09	8.14294e+09	9.18898e+09	4.80455e+09	1.01311e+10	5.48736e+09	6.40089e+08	2.44612e+09	2.92639e+09	6.66019e+08	2.15685e+08	3.98562e+09	4.97468e+08	1.31482e+09	BP:cellular protein metabolic process;BP:post-translational protein modification;BP:establishment of glial blood-brain barrier;BP:viral process;BP:cell adhesionCC:integral component of membrane;CC:extracellular exosome;CC:ciliary membrane;CC:endoplasmic reticulum lumen;CC:nucleus;CC:cell surface;CC:bicellular tight junction	GO:0044267;GO:0043687;GO:0060857;GO:0016032;GO:0007155GO:0016021;GO:0070062;GO:0060170;GO:0005788;GO:0005634;GO:0009986;GO:0005923	------	------	------	------	------	------	PF07686.14;PF00047.22;PF13927.3	V-set;ig;Ig_3	Immunoglobulin V-set domain;Immunoglobulin domain;Immunoglobulin domain	ER	22	38	49.1
O75874	Isocitrate dehydrogenase [NADP] cytoplasmic OS=Homo sapiens OX=9606 GN=IDH1 PE=1 SV=2	0.421	-1.248	0.005528	down	yes	2846000000	6760000000	1.2876e+10	1.18441e+10	2.74902e+09	4.35616e+09	3.95667e+09	3.86316e+09	3.81039e+09	1.58321e+09	1.05112e+10	1.30214e+09	1.27773e+10	6.56466e+09	9.10569e+09	9.33769e+09	3.88646e+09	8.92296e+08	4.74769e+09	2.37371e+09	2.21433e+09	4.38477e+09	5.06704e+09	4.21911e+09	1.4887e+09	2.63871e+09	1.4905e+09	7.54262e+08	BP:NADP metabolic process;BP:female gonad development;BP:tricarboxylic acid cycle;BP:glyoxylate cycle;BP:glutathione metabolic process;BP:regulation of phospholipid biosynthetic process;BP:protein targeting to peroxisome;BP:response to oxidative stress;BP:regulation of phospholipid catabolic process;BP:neutrophil degranulation;BP:2-oxoglutarate metabolic process;BP:isocitrate metabolic process;BP…	GO:0006739;GO:0008585;GO:0006099;GO:0006097;GO:0006749;GO:0071071;GO:0006625;GO:0006979;GO:0060696;GO:0043312;GO:0006103;GO:0006102;GO:0006740;GO:0048545GO:0005782;GO:1904813;GO:0005737;GO:0070062;GO:0005777;GO:0005739;GO:1904724;GO:0034774;GO:0005829;GO:0005576GO:0051287;GO:0050661;GO:0000287;GO:0042803;GO:0045296;GO:0004450;GO:0042802;GO:0005102	K00031	IDH1, IDH2, icd	hsa01200;hsa00480;hsa00020;hsa04146;hsa01230;hsa01210	Carbon metabolism;Glutathione metabolism;Citrate cycl;Peroxisome;Biosynthesis of amino acids;2-Oxocarboxylic acid metabolism	COG0538	C:Energy production and conversion	PF00180.17	Iso_dh	Isocitrate/isopropylmalate dehydrogenase	cytoplasmic	26	62	46.6
P30086	Phosphatidylethanolamine-binding protein 1 OS=Homo sapiens OX=9606 GN=PEBP1 PE=1 SV=3	0.5865	-0.7698	0.02982	down	yes	3069000000	5233000000	5.9656e+09	1.66055e+09	6.58626e+09	4.90543e+09	9.09076e+09	8.9197e+09	3.20202e+08	8.42253e+09	3.81534e+09	6.21551e+09	7.36557e+09	3.66019e+09	3.22578e+09	3.11365e+09	3.58133e+09	3.29072e+09	3.9266e+09	3.10574e+09	1.77722e+08	7.21429e+09	2.73841e+09	4.85625e+09	5.39189e+08	3.51743e+09	2.46332e+09	1.42198e+09	BP:negative regulation of MAPK cascade;BP:MAPK cascadeCC:cytoplasm;CC:cytosol;CC:nucleus;CC:extracellular exosomeMF:phosphatidylethanolamine binding;MF:lipid binding;MF:enzyme binding;MF:protein kinase binding;MF:RNA binding;MF:serine-type endopeptidase inhibitor activity;MF:ATP binding	GO:0043409;GO:0000165GO:0005737;GO:0005829;GO:0005634;GO:0070062GO:0008429;GO:0008289;GO:0019899;GO:0019901;GO:0003723;GO:0004867;GO:0005524	------	------	------	------	COG1881	S:Function unknown	PF01161.17	PBP	Phosphatidylethanolamine-binding protein	cytoplasmic	17	75	21
Q92820	Gamma-glutamyl hydrolase OS=Homo sapiens OX=9606 GN=GGH PE=1 SV=2	0.3888	-1.363	0.04929	down	yes	2249000000	5784000000	2.29193e+09	1.23128e+09	8.98353e+09	5.93044e+09	2864946875	2.89895e+09	2.30022e+10	3.93614e+09	3.47558e+09	7.63312e+09	1.09411e+10	5.06199e+09	1.38302e+09	1.34415e+09	4.9483e+09	3.08945e+09	3.2247e+09	3.19481e+09	5.48007e+08	2.20006e+09	1.35474e+09	1.41713e+09	1.3505e+09	1.93287e+09	9.50241e+08	2.77516e+09	BP:tetrahydrofolylpolyglutamate metabolic process;BP:response to ethanol;BP:neutrophil degranulation;BP:response to zinc ion;BP:response to insulinCC:melanosome;CC:cytosol;CC:vacuole;CC:extracellular space;CC:azurophil granule lumen;CC:extracellular region;CC:specific granule lumen;CC:nucleus;CC:tertiary granule lumen;CC:extracellular exosomeMF:gamma-glutamyl-peptidase activity;MF:exopeptidase ac…	GO:0046900;GO:0045471;GO:0043312;GO:0010043;GO:0032868GO:0042470;GO:0005829;GO:0005773;GO:0005615;GO:0035578;GO:0005576;GO:0035580;GO:0005634;GO:1904724;GO:0070062GO:0034722;GO:0008238;GO:0008242	K01307	GGH	hsa01523;hsa00790	Antifolate resistance;Folate biosynthesis	------	------	PF07722.10;PF00117.25	Peptidase_C26;GATase	Peptidase C26;Glutamine amidotransferase class-I	extracellular	20	47	35.9
P30740	Leukocyte elastase inhibitor OS=Homo sapiens OX=9606 GN=SERPINB1 PE=1 SV=1	2.655	1.409	0.02492	up	yes	5471000000	2061000000	6.0038e+08	8.273e+08	5.36335e+09	1.7249e+09	5.49371e+08	4.92556e+08	3.16973e+09	1.12451e+09	5.13733e+09	1.62263e+09	7.36969e+08	8.72143e+08	3.36835e+09	3.26206e+09	3.90148e+08	9.59761e+08	2.88769e+09	1.47468e+09	1.08573e+10	12630489494	2.58283e+09	5.54617e+09	1.30573e+10	1.11134e+10	4.02583e+09	1.21597e+08	BP:negative regulation of interleukin-1 beta secretion;BP:type B pancreatic cell proliferation;BP:neutrophil degranulation;BP:negative regulation of endopeptidase activityCC:extracellular exosome;CC:membrane;CC:collagen-containing extracellular matrix;CC:extracellular region;CC:secretory granule lumen;CC:extracellular spaceMF:peptidase inhibitor activity;MF:serine-type endopeptidase inhibitor act…	GO:0050713;GO:0044342;GO:0043312;GO:0010951GO:0070062;GO:0016020;GO:0062023;GO:0005576;GO:0034774;GO:0005615GO:0030414;GO:0004867	K13963	SERPINB	hsa05146	Amoebiasis	COG4826	O:Posttranslational modification, protein turnover, chaperones	PF00079.17	Serpin	Serpin	cytoplasmic	25	63	42.7
P10253	Lysosomal alpha-glucosidase OS=Homo sapiens OX=9606 GN=GAA PE=1 SV=4	0.3207	-1.641	0.01651	down	yes	1689000000	5267000000	4.23908e+08	1.38605e+09	8.46435e+09	3.35059e+09	3.93722e+09	4.03598e+09	8.44656e+09	9.9343e+09	6.15903e+09	1.70541e+10	5.97995e+09	1.95372e+09	1.25863e+09	1.35172e+09	6.8848e+08	5.55149e+09	8.73085e+08	3.68571e+09	1.87653e+08	5.90362e+08	1.69573e+09	2.10897e+09	3.53293e+08	2.36176e+09	2.83333e+08	1.89294e+09	BP:muscle cell cellular homeostasis;BP:diaphragm contraction;BP:lysosome organization;BP:maltose metabolic process;BP:cardiac muscle contraction;BP:vacuolar sequestering;BP:neuromuscular process controlling balance;BP:neuromuscular process controlling posture;BP:glycogen catabolic process;BP:sucrose metabolic process;BP:regulation of the force of heart contraction;BP:locomotory behavior;BP:tissue…	GO:0046716;GO:0002086;GO:0007040;GO:0000023;GO:0060048;GO:0043181;GO:0050885;GO:0050884;GO:0005980;GO:0005985;GO:0002026;GO:0007626;GO:0009888;GO:0003007;GO:0043312;GO:0006006GO:0035577;GO:0005764;GO:0070821;GO:0070062;GO:0016021;GO:0016020;GO:0101003;GO:0043202;GO:0005886;GO:0005765GO:0030246;GO:0032450;GO:0004558	K12316	GAA	hsa04142;hsa00052;hsa00500	Lysosome;Galactose metabolism;Starch and sucrose metabolism	COG1501	G:Carbohydrate transport and metabolism	PF01055.23;PF16863.2;PF00088.15;PF13802.3	Glyco_hydro_31;NtCtMGAM_N;Trefoil;Gal_mutarotas_2	Glycosyl hydrolases family 31;N-terminal barrel of NtMGAM and CtMGAM, maltase-glucoamylase;Trefoil;Galactose mutarotase-like	Golgi apparatus	17	42	105.3
B4DNJ4	cDNA FLJ53742, highly similar to Urokinase-type plasminogen activator OS=Homo sapiens OX=9606 PE=2 SV=1	0.5246	-0.9307	0.02891	down	yes	2220000000	4232000000	4.02532e+09	1.12328e+09	3.72437e+09	6.58793e+09	2.66006e+09	2.64395e+09	2.92046e+09	7.00851e+09	2.28914e+09	6.83711e+09	4.27747e+09	3.33847e+09	5.96112e+09	5.84451e+09	7.4398e+09	1.9414e+09	7.4124e+09	1.77134e+09	3.77344e+08	9.44777e+08	1.1619e+09	1.39434e+09	3.95859e+08	2.26743e+09	1.22092e+09	3.12892e+08	BP:regulation of smooth muscle cell migration;BP:blood coagulation;BP:regulation of wound healing;BP:signal transduction;BP:response to hypoxia;BP:plasminogen activation;BP:regulation of cell adhesion mediated by integrin;BP:proteolysis;BP:regulation of receptor activity;BP:regulation of cell proliferation;BP:positive regulation of cell migration;BP:smooth muscle cell migration;BP:regulation of s…	GO:0014910;GO:0007596;GO:0061041;GO:0007165;GO:0001666;GO:0031639;GO:0033628;GO:0006508;GO:0010469;GO:0042127;GO:0030335;GO:0014909;GO:2000097;GO:0006935;GO:0042730;GO:0043312GO:0035579;GO:0070821;GO:0005925;GO:0005615;GO:0009986;GO:0005886;GO:0070062;GO:0005576GO:0004252;GO:0016301	K01348	PLAU	hsa05205;hsa04064;hsa05206;hsa04610;hsa05202	Proteoglycans in cancer;NF-kappa B signaling pathway;MicroRNAs in cancer;Complement and coagulation cascades;Transcriptional misregulation in cancer	COG5640	O:Posttranslational modification, protein turnover, chaperones	PF00089.23;PF00051.15	Trypsin;Kringle	Trypsin;Kringle domain	mitochondrial	15	35	39
A0A2Z4LCH4	Corticosteroid-binding globulin OS=Homo sapiens OX=9606 PE=2 SV=1	2.701	1.433	0.02513	up	yes	4414000000	1634000000	1.13374e+08	3.87166e+09	2.2134e+09	8.99605e+08	2.02088e+09	2.0259e+09	1.42189e+09	1.27724e+09	4.14126e+09	1.97164e+09	1.07998e+09	6.50551e+08	5.72437e+08	6.17072e+08	7.72541e+09	1.38318e+10	2.85299e+09	8.40306e+09	3.91052e+07	2.20295e+09	2.21e+09	2.97577e+09	1.52264e+09	6.81304e+08	2.19058e+09	8.33128e+09	BP:negative regulation of endopeptidase activity;BP:glucocorticoid metabolic processCC:extracellular space;CC:extracellular exosomeMF:serine-type endopeptidase inhibitor activity;MF:steroid binding	GO:0010951;GO:0008211GO:0005615;GO:0070062GO:0004867;GO:0005496	K04525	SERPINA	------	------	COG4826	O:Posttranslational modification, protein turnover, chaperones	PF00079.17	Serpin	Serpin	extracellular	13	38	45.1
P16870	Carboxypeptidase E OS=Homo sapiens OX=9606 GN=CPE PE=1 SV=1	0.4333	-1.207	0.01691	down	yes	1810000000	4177000000	1.19128e+10	2.62984e+09	3.00803e+09	4.72075e+09	1.80488e+09	1.76482e+09	1.07686e+09	4.39144e+09	1.98966e+09	4.89082e+09	8.18987e+09	5.30514e+09	2.9517e+09	3.83557e+09	1.63358e+09	1.13384e+09	5.06281e+09	1.07567e+09	1.95437e+08	2.75423e+09	3.46402e+08	3.76056e+09	7.05704e+08	1.44809e+09	1.96632e+09	1.6409e+09	BP:insulin processing;BP:peptide hormone secretion;BP:neuropeptide signaling pathway;BP:cellular protein modification process;BP:protein localization to membrane;BP:protein processing;BP:cardiac left ventricle morphogenesis;BP:Wnt signaling pathway;BP:peptide metabolic process;BP:protein localization to secretory granuleCC:synaptic membrane;CC:extracellular exosome;CC:neuronal cell body;CC:Golgi …	GO:0030070;GO:0030072;GO:0007218;GO:0006464;GO:0072657;GO:0016485;GO:0003214;GO:0016055;GO:0006518;GO:0033366GO:0097060;GO:0070062;GO:0043025;GO:0005794;GO:0030141;GO:0030667;GO:0030658;GO:0005886;GO:0005615;GO:0005576;GO:0005634GO:0008270;GO:0004181;GO:0004180;GO:0042043;GO:0050839	K01294	CPE	hsa04940	Type I diabetes mellitus	------	------	PF00246.21;PF13620.3;PF13715.3	Peptidase_M14;CarboxypepD_reg;CarbopepD_reg_2	Zinc carboxypeptidase;Carboxypeptidase regulatory-like domain;CarboxypepD_reg-like domain	ER	30	56	53.1
P12277	Creatine kinase B-type OS=Homo sapiens OX=9606 GN=CKB PE=1 SV=1	0.2604	-1.941	0.0241	down	yes	1111000000	4266000000	1.58321e+10	5.1983e+09	4.14599e+08	1.24919e+09	2.57869e+09	2.88632e+09	5.9948e+08	5.43645e+08	3.58697e+09	7.19719e+08	1.11673e+10	5.98762e+09	4.41501e+09	4.54823e+09	2.12365e+09	2.27381e+08	2.55808e+09	1.10777e+09	3.26382e+08	3.19122e+09	1.76378e+09	4.21231e+08	2.54788e+08	8.48521e+08	3.48751e+08	1.56267e+08	BP:phosphocreatine biosynthetic process;BP:substantia nigra development;BP:cerebellum development;BP:cellular chloride ion homeostasis;BP:creatine metabolic processCC:cytosol;CC:extracellular exosome;CC:nucleus;CC:dendrite;CC:neuronal cell body;CC:extracellular spaceMF:ubiquitin protein ligase binding;MF:kinase activity;MF:creatine kinase activity;MF:ATP binding	GO:0046314;GO:0021762;GO:0021549;GO:0030644;GO:0006600GO:0005829;GO:0070062;GO:0005634;GO:0030425;GO:0043025;GO:0005615GO:0031625;GO:0016301;GO:0004111;GO:0005524	K00933	E2.7.3.2	hsa00330	Arginine and proline metabolism	COG3869	E:Amino acid transport and metabolism	PF00217.16;PF02807.12	ATP-gua_Ptrans;ATP-gua_PtransN	AT;AT	cytoplasmic	23	69	42.6
Q53FJ5	Prosaposin (Variant Gaucher disease and variant metachromatic leukodystrophy) variant (Fragment) OS=Homo sapiens OX=9606 PE=2 SV=1	0.3958	-1.337	0.003763	down	yes	1399000000	3535000000	3.52499e+09	3.99548e+09	6.44075e+09	4.78879e+09	1.91624e+09	1.76803e+09	7.43477e+09	4.41718e+09	1.23585e+09	6.3394e+09	2.7279e+09	1.98919e+09	1.53115e+09	1.37518e+09	1.76132e+09	1.51109e+09	4.33411e+09	1.21686e+09	7.31698e+08	1.71069e+09	6.61499e+08	1.73701e+09	1.28759e+09	5.35475e+08	6.30234e+08	6.73112e+08	BP:lipid transport;BP:prostate gland growth;BP:lysosomal transport;BP:cornified envelope assembly;BP:cochlea development;BP:neuromuscular process controlling balance;BP:negative regulation of hydrogen peroxide-induced cell death;BP:platelet degranulation;BP:galactosylceramide catabolic process;BP:cellular response to organic substance;BP:glycosphingolipid metabolic process;BP:G-protein coupled re…	GO:0006869;GO:0060736;GO:0007041;GO:1903575;GO:0090102;GO:0050885;GO:1903206;GO:0002576;GO:0006683;GO:0071310;GO:0006687;GO:0007186;GO:0006665;GO:0019216;GO:0007605;GO:0043410;GO:0060742;GO:0060073;GO:0042552;GO:0010506;GO:0003335;GO:0043312;GO:0090659;GO:0051345;GO:1905572;GO:0007193GO:0035577;GO:0043202;GO:0070062;GO:0005770;GO:0062023;GO:0005886;GO:0005615;GO:0043231;GO:0005764;GO:0005765;GO:0…	K12382	PSAP, SGP1	hsa04142	Lysosome	------	------	PF05184.12;PF03489.14;PF02199.12	SapB_1;SapB_2;SapA	Saposin-like type B, region 1;Saposin-like type B, region 2;Saposin A-type domain	extracellular	5	21	58.1
B2R9V7	Superoxide dismutase [Cu-Zn] OS=Homo sapiens OX=9606 PE=2 SV=1	0.2652	-1.915	0.03213	down	yes	927700000	3498000000	7.67993e+08	1.45194e+07	5.81309e+09	1.26348e+10	1.6459e+09	1.67858e+09	6.83615e+09	8.2548e+09	2.00546e+09	5.71074e+09	2.39626e+09	2.91992e+08	4.53354e+08	4.70039e+08	1.58977e+09	2.6709e+09	5.34939e+08	3.03336e+09	7.96773e+07	4.62064e+08	9.09277e+07	1.07777e+08	4.83443e+08	3.19529e+08	1.65079e+08	1.59552e+09	BP:response to hypoxia;BP:removal of superoxide radicals;BP:response to copper ion;BP:cellular response to oxidative stressCC:cytoplasm;CC:extracellular exosome;CC:nucleus;CC:extracellular region;CC:Golgi lumen;CC:collagen-containing extracellular matrix;CC:extracellular spaceMF:copper ion binding;MF:superoxide dismutase activity;MF:metal ion binding;MF:heparin binding	GO:0001666;GO:0019430;GO:0046688;GO:0034599GO:0005737;GO:0070062;GO:0005634;GO:0005576;GO:0005796;GO:0062023;GO:0005615GO:0005507;GO:0004784;GO:0046872;GO:0008201	K16627	SOD3	------	------	COG2032	P:Inorganic ion transport and metabolism	PF00080.17	Sod_Cu	Copper/zinc superoxide dismutase	ER	9	29	25.9
Q7Z5L0	Vitelline membrane outer layer protein 1 homolog OS=Homo sapiens OX=9606 GN=VMO1 PE=1 SV=1	0.2353	-2.087	0.04944	down	yes	751300000	3193000000	1.93544e+09	1.63601e+09	8.99756e+09	2.28647e+09	7.38684e+08	8.15538e+08	5.22828e+08	1.29547e+10	3.69944e+09	7.28e+09	1.43989e+08	6.25395e+08	1.50604e+09	1.55491e+09	5.04068e+08	2.59294e+09	1.00887e+09	1.38924e+09	2.76412e+08	7.68813e+08	0	2.46754e+08	2.31802e+07	6.82749e+08	1.86582e+08	5.84515e+08	CC:extracellular exosome	GO:0070062	------	------	------	------	------	------	PF03762.14	VOMI	Vitelline membrane outer layer protein I	extracellular	4	29	21.5
P49189	4-trimethylaminobutyraldehyde dehydrogenase OS=Homo sapiens OX=9606 GN=ALDH9A1 PE=1 SV=3	0.5471	-0.8701	0.02464	down	yes	1360000000	2486000000	3.24541e+09	4.33209e+09	7.28806e+08	5.46257e+08	3.25435e+09	2.91224e+09	1.07504e+09	5.11919e+08	4.08631e+09	6.1313e+08	4.02062e+09	3.08424e+09	3.18261e+09	3.20753e+09	1.06768e+09	4.40989e+08	1.86195e+09	7.10558e+08	1.9545e+09	2.53714e+09	2.42507e+09	1.94218e+09	7.73841e+08	1.61488e+09	8.01233e+08	1.89765e+08	BP:hormone metabolic process;BP:neurotransmitter biosynthetic process;BP:carnitine biosynthetic process;BP:oxidation-reduction process;BP:cellular aldehyde metabolic processCC:extracellular exosome;CC:cytoplasm;CC:cytosolMF:aminobutyraldehyde dehydrogenase activity;MF:1-pyrroline dehydrogenase activity;MF:aldehyde dehydrogenas;MF:glyceraldehyde-3-phosphate dehydrogenas;MF:oxidoreductase activity,…	GO:0042445;GO:0042136;GO:0045329;GO:0055114;GO:0006081GO:0070062;GO:0005737;GO:0005829GO:0019145;GO:0033737;GO:0004029;GO:0043878;GO:0016620;GO:0047105	K00149	ALDH9A1	hsa00310;hsa00561;hsa00380;hsa00330;hsa00620;hsa00410;hsa00071;hsa00280;hsa00053;hsa00010;hsa00340	Lysine degradation;Glycerolipid metabolism;Tryptophan metabolism;Arginine and proline metabolism;Pyruvate metabolism;beta-Alanine metabolism;Fatty acid degradation;Valine, leucine and isoleucine degradation;Ascorbate and aldarate metabolism;Glycolysis / Gluconeogenesis;Histidine metabolism	COG1012	C:Energy production and conversion	PF00171.19	Aldedh	Aldehyde dehydrogenase family	cytoplasmic	15	29	53.8
Q14393	Growth arrest-specific protein 6 OS=Homo sapiens OX=9606 GN=GAS6 PE=1 SV=3	0.2404	-2.056	0.0161	down	yes	686100000	2854000000	8.75215e+08	5.86743e+09	6.11401e+08	2.81719e+09	1.56502e+09	1.53958e+09	3.42583e+09	9.18867e+08	1.12524e+10	1.02024e+09	2.73746e+09	4.28585e+09	1.49582e+09	1.54538e+09	1611787200	4.42256e+08	1.05181e+09	1.47569e+09	1.78841e+08	5.60511e+08	8.63239e+08	4.40271e+07	7.435e+07	1.44505e+09	1.75758e+08	3.09379e+08	BP:activation of protein kinase B activity;BP:peptidyl-serine phosphorylation;BP:positive regulation of peptidyl-serine phosphorylation;BP:B cell chemotaxis;BP:positive regulation of natural killer cell differentiation;BP:positive regulation of fibroblast proliferation;BP:negative regulation of tumor necrosis factor-mediated signaling pathway;BP:cellular response to drug;BP:positive regulation of…	GO:0032148;GO:0018105;GO:0033138;GO:0035754;GO:0032825;GO:0048146;GO:0010804;GO:0035690;GO:0010628;GO:0051897;GO:0035457;GO:0019064;GO:0043491;GO:0001961;GO:2000669;GO:0046813;GO:0097241;GO:0050766;GO:0070168;GO:2000270;GO:0031100;GO:0019079;GO:2000510;GO:0050711;GO:2000352;GO:0045892;GO:0043277;GO:0072659;GO:0043433;GO:0097028;GO:1900165;GO:0046827;GO:0032720;GO:0071307;GO:1900142;GO:0032689;GO:…	K05464	GAS6	hsa01521	EGFR tyrosine kinase inhibitor resistance	------	------	PF02210.21;PF00054.20;PF07645.12;PF00594.17;PF12662.4;PF14670.3;PF00008.24	Laminin_G_2;Laminin_G_1;EGF_CA;Gla;cEGF;FXa_inhibition;EGF	Laminin G domain;Laminin G domain;Calcium-binding EGF domain;Vitamin K-dependent carboxylation/gamma-carboxyglutamic;Complement Clr-like EGF-like;Coagulation Factor Xa inhibitory site;EGF-like domain	ER	16	29	74.9
O75612	Carboxylic ester hydrolase (Fragment) OS=Homo sapiens OX=9606 PE=2 SV=1	0.2875	-1.798	0.01013	down	yes	788900000	2744000000	2.12689e+08	1.23602e+09	4.36143e+09	2.74619e+09	3.33303e+09	3.43852e+09	5.82984e+09	5.85418e+09	2.9697e+09	5.99695e+09	1.92173e+09	3.82261e+08	7.54676e+07	6.23902e+07	4.02962e+08	3.25487e+09	2.9882e+09	8.22404e+08	1.10692e+08	1.19753e+08	5.40283e+08	3.62299e+08	1.91251e+08	3.67028e+08	3.95156e+07	2.67298e+08	BP:pancreatic juice secretion;BP:cell differentiation;BP:modulation of synaptic transmission;BP:fatty acid catabolic process;BP:lipid digestion;BP:synaptic vesicle endocytosis;BP:protein esterification;BP:presynaptic membrane assembly;BP:postsynaptic membrane assembly;BP:cholesterol catabolic process;BP:lipid metabolic process;BP:intestinal cholesterol absorption;BP:neuron cell-cell adhesion;BP:i…	GO:0030157;GO:0030154;GO:0050804;GO:0009062;GO:0044241;GO:0048488;GO:0018350;GO:0097105;GO:0097104;GO:0006707;GO:0006629;GO:0030299;GO:0007158;GO:0044258;GO:0042363GO:0005783;GO:0005794;GO:0045202;GO:0005737;GO:0070062;GO:0009986;GO:0005887;GO:0005615;GO:0005576;GO:0098793GO:0038023;GO:0004771;GO:0016787;GO:0042043;GO:0016788;GO:0008201;GO:0004806;GO:0003824;GO:0016298	K12298	CEL	hsa00100;hsa00561;hsa04972;hsa04975	Steroid biosynthesis;Glycerolipid metabolism;Pancreatic secretion;Fat digestion and absorption	COG2272	I:Lipid transport and metabolism	PF00135.25;PF07859.10	COesterase;Abhydrolase_3	Carboxylesterase family;alpha/beta hydrolase fold	cytoplasmic	26	42	66.3
P05546	Heparin cofactor 2 OS=Homo sapiens OX=9606 GN=SERPIND1 PE=1 SV=3	2.893	1.533	0.02607	up	yes	2281000000	788400000	1.16558e+09	2.81626e+08	2.25461e+08	1.00815e+09	2.26113e+09	2.34126e+09	1.23348e+09	1.89668e+08	2.77337e+08	1.89335e+08	6.95337e+08	4.15186e+08	3.66239e+08	3.87744e+08	2.36164e+09	7.55807e+08	1.79954e+09	4.68937e+08	1.99273e+08	5.54114e+08	5.25595e+09	4.45813e+09	3.02928e+09	2.5214e+08	6.96251e+09	1.26924e+09	BP:cellular protein metabolic process;BP:chemotaxis;BP:post-translational protein modification;BP:blood coagulation;BP:negative regulation of endopeptidase activityCC:extracellular exosome;CC:endoplasmic reticulum lumen;CC:extracellular region;CC:extracellular spaceMF:endopeptidase inhibitor activity;MF:serine-type endopeptidase inhibitor activity;MF:heparin binding	GO:0044267;GO:0006935;GO:0043687;GO:0007596;GO:0010951GO:0070062;GO:0005788;GO:0005576;GO:0005615GO:0004866;GO:0004867;GO:0008201	K03912	SERPIND1, HCF2	hsa04610	Complement and coagulation cascades	COG4826	O:Posttranslational modification, protein turnover, chaperones	PF00079.17	Serpin	Serpin	ER	20	44	57
P51654	Glypican-3 OS=Homo sapiens OX=9606 GN=GPC3 PE=1 SV=1	0.4699	-1.09	0.01652	down	yes	845300000	1799000000	8.74787e+08	1.27361e+09	2.38617e+09	4.63114e+09	1.29983e+09	1.44917e+09	5.98104e+08	2.39668e+09	7.40045e+08	2.17049e+09	1.72046e+09	1.19478e+09	2.13132e+09	2.3249e+09	9.34939e+08	2.53794e+09	2.36074e+09	3.51869e+08	9.83551e+07	5.6723e+08	2.23015e+08	1.97973e+08	4.6014e+08	8.15434e+08	2.71869e+08	1.32436e+09	BP:negative regulation of canonical Wnt signaling pathway;BP:lung development;BP:regulation of protein localization to membrane;BP:positive regulation of canonical Wnt signaling pathway;BP:cell migration involved in gastrulation;BP:negative regulation of epithelial cell proliferation;BP:mesenchymal cell proliferation involved in ureteric bud development;BP:positive regulation of smoothened signal…	GO:0090090;GO:0030324;GO:1905475;GO:0090263;GO:0042074;GO:0050680;GO:0072138;GO:0045880;GO:0060976;GO:0046326;GO:0045926;GO:0009653;GO:0030282;GO:0072111;GO:0044267;GO:2000050;GO:0009948;GO:0072203;GO:0009617;GO:0001523;GO:0016477;GO:2000096;GO:0043687;GO:0030316;GO:0045879;GO:0035116;GO:0001658;GO:0010171;GO:0030513;GO:0045807;GO:0009966;GO:0060828;GO:0072180;GO:0045732;GO:0006027;GO:0006024GO:0…	K08109	GPC3	hsa05205	Proteoglycans in cancer	------	------	PF01153.16	Glypican	Glypican	extracellular	13	19	65.5
P24539	ATP synthase F(0) complex subunit B1, mitochondrial OS=Homo sapiens OX=9606 GN=ATP5PB PE=1 SV=2	1.988	0.9913	0.03989	up	yes	1691000000	850700000	2.73083e+09	1.05643e+09	1.97925e+08	2.95091e+08	9.72777e+08	9.75006e+08	1.06134e+09	2.09475e+08	1.23067e+08	3.07245e+08	3.5179e+08	1.48886e+09	1.04787e+09	1.0924e+09	9.17692e+08	1.0693e+09	1.28333e+09	3.84519e+07	1.29558e+09	1.5609e+09	4.71872e+09	1.66163e+09	2.58303e+09	2.48509e+09	2.30731e+09	3.65051e+08	BP:mitochondrial ATP synthesis coupled proton transport;BP:ATP synthesis coupled proton transport;BP:substantia nigra development;BP:cristae formation;BP:ATP biosynthetic processCC:nucleus;CC:membrane;CC:mitochondrion;CC:nucleoplasm;CC:mitochondrial inner membrane;CC:mitochondrial proton-transporting ATP synthase complex;CC:mitochondrial matrix;CC:mitochondrial proton-transporting ATP synthase co…	GO:0042776;GO:0015986;GO:0021762;GO:0042407;GO:0006754GO:0005634;GO:0016020;GO:0005739;GO:0005654;GO:0005743;GO:0005753;GO:0005759;GO:0000276GO:0022857;GO:0015078	K02127	ATPeF0B, ATP5F1, ATP4	hsa05016;hsa05010;hsa05012;hsa00190	Huntington's disease;Alzheimer's disease;Parkinson's disease;Oxidative phosphorylation	------	------	PF05405.11	Mt_ATP-synt_B	Mitochondrial ATP synthase B chain precursor	mitochondrial	11	41	28.9
A0A1B0GW68	Acid ceramidase OS=Homo sapiens OX=9606 GN=ASAH1 PE=1 SV=1	0.4716	-1.084	0.04031	down	yes	806000000	1709000000	1.21725e+09	4.40637e+09	3.20714e+09	5.64822e+08	1.13285e+09	1.0646e+09	3.52642e+09	9.65565e+08	2.64374e+09	1.90187e+09	0	3.99119e+08	5.91354e+08	5.96078e+08	7.53259e+08	1.02921e+09	8.38131e+08	9.50041e+08	2.83369e+08	9.38631e+08	3.47505e+08	4.44449e+08	2.40707e+09	1.16087e+09	2.57581e+08	2.6135e+08	BP:lipid metabolic processCC:lysosome	GO:0006629GO:0005764	------	------	------	------	------	------	PF02275.15;PF15508.3	CBAH;NAAA-beta	Linear amide C-N hydrolases, choloylglycine hydrolase family;beta subunit of N-acylethanolamine-hydrolyzing acid amidase	lysosomal	5	55	42.3
A8K7Q1	cDNA FLJ77770, highly similar to Homo sapiens nucleobindin 1 (NUCB1), mRNA OS=Homo sapiens OX=9606 PE=2 SV=1	0.4611	-1.117	0.01367	down	yes	767300000	1664000000	1.73863e+09	1.16601e+09	2.55284e+09	1.38833e+09	4.96553e+08	4.9944e+08	1.0599e+09	3.77704e+09	1.4445e+09	2.93861e+09	3.95373e+08	3.32985e+09	1.23658e+09	1.26979e+09	6.21283e+08	1.22871e+09	1.62652e+09	3.77391e+08	5.71452e+08	4.08857e+08	1.63152e+09	2.3176e+08	4.08229e+08	6.17071e+08	5.67176e+08	9.17094e+08	BP:cellular protein metabolic process;BP:response to cisplatin;BP:post-translational protein modification;BP:regulation of protein targetingCC:rough endoplasmic reticulum;CC:extracellular exosome;CC:endoplasmic reticulum-Golgi intermediate compartment;CC:cis-Golgi network;CC:extracellular space;CC:membrane;CC:Golgi-associated vesicle;CC:endoplasmic reticulum lumen;CC:early endosome;CC:lumenal sid…	GO:0044267;GO:0072718;GO:0043687;GO:1903533GO:0005791;GO:0070062;GO:0005793;GO:0005801;GO:0005615;GO:0016020;GO:0005798;GO:0005788;GO:0005769;GO:0098547;GO:0090498;GO:0032580;GO:0005634;GO:0005802GO:0001965;GO:0005509;GO:0003677	K20371	NUCB	------	------	------	------	PF13499.3;PF00036.29	EF-hand_7;EF-hand_1	EF-hand domain pair;EF hand	extracellular	26	58	53.9
P07996	Thrombospondin-1 OS=Homo sapiens OX=9606 GN=THBS1 PE=1 SV=2	0.4648	-1.105	0.03104	down	yes	750600000	1615000000	9.20533e+08	4.72976e+08	8.67704e+08	1.07317e+09	3.19824e+09	3.18973e+09	1.885e+09	1.56197e+09	3.86425e+09	1.48469e+09	1.79177e+09	4.71552e+08	8.49843e+08	9.72868e+08	1.75353e+09	3.62715e+08	2.44099e+09	3.62817e+08	7.65541e+07	3.43216e+08	1.79584e+08	8.63372e+07	3.1843e+08	1.83248e+09	6.17206e+08	6.33438e+08	BP:activation of MAPK activity;BP:positive regulation of extrinsic apoptotic signaling pathway via death domain receptors;BP:peptide cross-linking;BP:negative regulation of cell-matrix adhesion;BP:negative regulation of cell migration involved in sprouting angiogenesis;BP:response to magnesium ion;BP:positive regulation of chemotaxis;BP:negative regulation of dendritic cell antigen processing and…	GO:0000187;GO:1902043;GO:0018149;GO:0001953;GO:0090051;GO:0032026;GO:0050921;GO:0002605;GO:0048266;GO:0009749;GO:0043652;GO:0051897;GO:0045766;GO:0010748;GO:0032695;GO:1903588;GO:0010763;GO:0016477;GO:2000379;GO:0048661;GO:0042493;GO:0002581;GO:2000353;GO:0007050;GO:0043536;GO:0006954;GO:0006955;GO:0007155;GO:0042535;GO:0040037;GO:2001027;GO:0051592;GO:0045727;GO:0002040;GO:0002544;GO:0043154;GO:…	K16857	THBS1	hsa04350;hsa05219;hsa05144;hsa05205;hsa05206;hsa04115;hsa04015;hsa04145;hsa04510;hsa04512;hsa04151	TGF-beta signaling pathway;Bladder cancer;Malaria;Proteoglycans in cancer;MicroRNAs in cancer;p53 signaling pathway;Rap1 signaling pathway;Phagosome;Focal adhesion;ECM-receptor interaction;PI3K-Akt signaling pathway	------	------	PF05735.9;PF02412.15;PF00090.16;PF00093.15;PF12947.4;PF07645.12	TSP_C;TSP_3;TSP_1;VWC;EGF_3;EGF_CA	Thrombospondin C-terminal region;Thrombospondin type 3 repeat;Thrombospondin type 1 domain;von Willebrand factor type C domain;EGF domain;Calcium-binding EGF domain	plasma membrane	29	27	129.3
Q16706	Alpha-mannosidase 2 OS=Homo sapiens OX=9606 GN=MAN2A1 PE=1 SV=2	0.5884	-0.7651	0.03827	down	yes	839600000	1427000000	8.51416e+08	1.58816e+09	7.31518e+08	1.26785e+09	1.67391e+09	1.63315e+09	1.48843e+09	4.09909e+08	2.7839e+09	1.01264e+09	1.54248e+09	2.21947e+08	2.4241e+09	2.34815e+09	1.13585e+09	3.45231e+08	1.60912e+09	6.77894e+08	1.6477e+08	1.24067e+09	9.38907e+08	4.38415e+08	5.59194e+08	2.07877e+09	7.03074e+08	1.82965e+08	BP:liver development;BP:retina morphogenesis in camera-type eye;BP:mitochondrion organization;BP:in utero embryonic development;BP:protein glycosylation;BP:positive regulation of neurogenesis;BP:mannose metabolic process;BP:respiratory gaseous exchange;BP:vacuole organization;BP:N-glycan processing;BP:protein deglycosylation;BP:lung alveolus developmentCC:extracellular exosome;CC:integral compone…	GO:0001889;GO:0060042;GO:0007005;GO:0001701;GO:0006486;GO:0050769;GO:0006013;GO:0007585;GO:0007033;GO:0006491;GO:0006517;GO:0048286GO:0070062;GO:0016021;GO:0016020;GO:0005797;GO:0005615;GO:0005801;GO:0000139GO:0016799;GO:0030246;GO:0046872;GO:0004572;GO:0004559	K01231	MAN2	hsa00510	N-Glycan biosynthesis	------	------	PF01074.19;PF07748.10;PF09261.8	Glyco_hydro_38;Glyco_hydro_38C;Alpha-mann_mid	Glycosyl hydrolases family 38 N-terminal domain;Glycosyl hydrolases family 38 C-terminal domain;Alpha mannosidase middle domain	Golgi apparatus	39	44	131.1
K7EPJ4	Cartilage intermediate layer protein 2 OS=Homo sapiens OX=9606 GN=CILP2 PE=1 SV=1	0.3105	-1.687	0.004533	down	yes	508600000	1638000000	3.70434e+08	1.22693e+09	8.78897e+08	5.57081e+08	3.99833e+09	3.80611e+09	2.71023e+09	1.61844e+09	1.18046e+09	1.63063e+09	1.83102e+09	1.6267e+09	7.79808e+08	7.18085e+08	4.39559e+08	2.81929e+08	1.03491e+09	6.45776e+08	1.90188e+08	2.84704e+08	1.52643e+08	1.6742e+08	3.29433e+08	2.08223e+09	3.28855e+08	1.65557e+08	BP:dephosphorylationCC:extracellular exosome	GO:0016311GO:0070062	------	------	------	------	------	------	PF13330.3;PF13927.3;PF13620.3;PF00090.16;PF13715.3;PF07679.13;PF13895.3	Mucin2_WxxW;Ig_3;CarboxypepD_reg;TSP_1;CarbopepD_reg_2;I-set;Ig_2	Mucin-2 protein WxxW repeating region;Immunoglobulin domain;Carboxypeptidase regulatory-like domain;Thrombospondin type 1 domain;CarboxypepD_reg-like domain;Immunoglobulin I-set domain;Immunoglobulin domain	ER	16	15	126.8
O43505	Beta-1,4-glucuronyltransferase 1 OS=Homo sapiens OX=9606 GN=B4GAT1 PE=1 SV=1	0.6037	-0.7281	0.04367	down	yes	705700000	1169000000	5.93216e+08	2.84963e+08	9.42694e+08	8.78851e+08	1.8368e+09	2.02643e+09	1.40382e+09	1.33041e+09	9.13273e+08	1.67793e+09	1.50015e+09	9.40265e+08	9.96947e+08	1033899495	1.89648e+09	7.48569e+08	1.89598e+09	4.99902e+08	1.35368e+08	7.27303e+08	3.87012e+08	1.70184e+08	1.19219e+08	1.09257e+09	4.49697e+08	3.45703e+08	BP:protein O-linked mannosylation;BP:protein O-linked glycosylation;BP:keratan sulfate biosynthetic processCC:Golgi apparatus;CC:extracellular exosome;CC:integral component of membrane;CC:Golgi membrane;CC:integral component of Golgi membraneMF:N-acetyllactosaminide beta-1,3-N-acetylglucosaminyltransferase activity;MF:glucuronosyltransferase activity;MF:metal ion binding;MF:transferase activity, …	GO:0035269;GO:0006493;GO:0018146GO:0005794;GO:0070062;GO:0016021;GO:0000139;GO:0030173GO:0008532;GO:0015020;GO:0046872;GO:0016757	K21032	B4GAT1	hsa00515	Mannose type O-glycan biosynthesis	------	------	PF13896.3	Glyco_transf_49	Glycosyl-transferase for dystroglycan	Golgi apparatus	14	41	47.1
Q6UVK1	Chondroitin sulfate proteoglycan 4 OS=Homo sapiens OX=9606 GN=CSPG4 PE=1 SV=2	0.4907	-1.027	0.03598	down	yes	563800000	1149000000	2.28119e+08	3.06401e+08	2.35983e+09	1.79877e+09	1.31011e+09	1.32334e+09	1.01849e+09	1.68398e+09	1.10722e+09	2.68044e+09	1.88153e+08	4.97929e+08	7.80124e+08	8.04593e+08	7.139e+08	1.39864e+09	1.51181e+09	1.18879e+09	1.37429e+07	4.43904e+08	3.45314e+08	3.85636e+08	1.60017e+08	2.34774e+08	3.70789e+07	3.32138e+08	BP:activation of MAPK activity;BP:chondroitin sulfate catabolic process;BP:chondroitin sulfate biosynthetic process;BP:tissue remodeling;BP:dermatan sulfate biosynthetic process;BP:transmembrane receptor protein tyrosine kinase signaling pathway;BP:intracellular signal transduction;BP:cell proliferation;BP:angiogenesis;BP:glial cell migration;BP:positive regulation of peptidyl-tyrosine phosphoryl…	GO:0000187;GO:0030207;GO:0030206;GO:0048771;GO:0030208;GO:0007169;GO:0035556;GO:0008283;GO:0001525;GO:0008347;GO:0050731GO:0005925;GO:0043202;GO:0070062;GO:0031258;GO:0005796;GO:0016324;GO:0009986;GO:0062023;GO:0005887;GO:0005576GO:0019901	K08115	CSPG4	------	------	------	------	PF16184.2;PF02210.21;PF00054.20	Cadherin_3;Laminin_G_2;Laminin_G_1	Cadherin-like;Laminin G domain;Laminin G domain	ER	20	14	250.4
O15197	Ephrin type-B receptor 6 OS=Homo sapiens OX=9606 GN=EPHB6 PE=1 SV=4	2.426	1.279	0.02319	up	yes	1156000000	476500000	1.98665e+08	6.06546e+07	4.8044e+08	5.18796e+08	1.16561e+09	1.16048e+09	3.74416e+08	3.37497e+08	3.96807e+08	6.49389e+08	4.00362e+08	4.45377e+08	2.46979e+08	2.36123e+08	2.15104e+09	2.24843e+09	7.02456e+08	1.7992e+09	1.94107e+07	4.88855e+08	2.63595e+09	6.3827e+08	3.71415e+08	9.44847e+07	3.68556e+08	2.35755e+09	BP:cytokine secretion;BP:positive regulation of protein binding;BP:activated T cell proliferation;BP:positive regulation of T cell costimulation;BP:type IV hypersensitivity;BP:transmembrane receptor protein tyrosine kinase signaling pathway;BP:axon guidance;BP:ephrin receptor signaling pathwayCC:receptor complex;CC:neuron projection;CC:cytosol;CC:plasma membrane;CC:extracellular region;CC:integra…	GO:0050663;GO:0032092;GO:0050798;GO:2000525;GO:0001806;GO:0007169;GO:0007411;GO:0048013GO:0043235;GO:0043005;GO:0005829;GO:0005886;GO:0005576;GO:0005887;GO:0009986GO:0038023;GO:0004714;GO:0005003;GO:0005005;GO:0005524	K05114	EPHB6	hsa04360	Axon guidance	COG0515	T:Signal transduction mechanisms	PF07714.14;PF01404.16;PF00069.22;PF00041.18;PF07647.14;PF14575.3;PF00536.27;PF07699.10	Pkinase_Tyr;Ephrin_lbd;Pkinase;fn3;SAM_2;EphA2_TM;SAM_1;Ephrin_rec_like	Protein tyrosine kinase;Ephrin receptor ligand binding domain;Protein kinase domain;Fibronectin type III domain;SAM domain;Ephrin type-A receptor 2 transmembrane domain;SAM domain;Putative ephrin-receptor like	plasma membrane	5	7	110.6
P34913	Bifunctional epoxide hydrolase 2 OS=Homo sapiens OX=9606 GN=EPHX2 PE=1 SV=2	0.4952	-1.014	0.04873	down	yes	539300000	1089000000	2.59583e+09	1.62548e+09	1.78364e+08	3.73202e+08	1.61666e+09	1.61019e+09	1.98911e+08	1.18885e+08	1.19911e+09	1.07008e+08	1.4674e+09	1.25994e+09	1.52067e+09	1.36797e+09	9.37499e+08	5.05124e+07	1.75191e+09	1.47456e+08	1.65219e+08	1.23178e+09	7.60769e+08	6.608e+08	1.71767e+08	4.01363e+08	1.39978e+08	5.21683e+07	BP:dephosphorylation;BP:regulation of cholesterol metabolic process;BP:xenobiotic metabolic process;BP:positive regulation of gene expression;BP:regulation of blood pressure;BP:cholesterol homeostasis;BP:positive regulation of blood vessel diameter;BP:response to toxic substance;BP:cellular calcium ion homeostasis;BP:phospholipid dephosphorylation;BP:epoxygenase P450 pathway;BP:protein targeting …	GO:0016311;GO:0090181;GO:0006805;GO:0010628;GO:0008217;GO:0042632;GO:0097755;GO:0009636;GO:0006874;GO:0046839;GO:0019373;GO:0006625;GO:0072593;GO:0006954;GO:0042759;GO:0046272;GO:0097176;GO:0017144GO:0005777;GO:0005782;GO:0070062;GO:0005829GO:0016791;GO:0015643;GO:0042577;GO:0000287;GO:0004301;GO:0042803;GO:0016787;GO:0033885;GO:0005102	K08726	EPHX2	hsa00590;hsa04146	Arachidonic acid metabolism;Peroxisome	COG1011	R:General function prediction only	PF00561.17;PF12697.4;PF12146.5;PF13419.3;PF00702.23	Abhydrolase_1;Abhydrolase_6;Hydrolase_4;HAD_2;Hydrolase	alpha/beta hydrolase fold;Alpha/beta hydrolase family;Serine aminopeptidase, S33;Haloacid dehalogenase-like hydrolase;haloacid dehalogenase-like hydrolase	peroxisomal	20	45	62.6
Q04609	Glutamate carboxypeptidase 2 OS=Homo sapiens OX=9606 GN=FOLH1 PE=1 SV=1	0.1978	-2.338	0.009731	down	yes	246700000	1247000000	2.52798e+09	1.69132e+09	1.52277e+08	7.74359e+07	4.75961e+08	5.57176e+08	3.96647e+09	6.67541e+07	1.6643e+09	6.3258e+07	1.23916e+09	2.98237e+09	9.934e+08	1.00685e+09	2.38941e+08	1.02249e+08	6.56621e+07	6.83459e+08	7.11181e+07	9.42897e+07	6.50276e+08	1.55159e+08	8.7031e+07	6.52144e+08	1.1511e+08	4.45832e+07	BP:cellular amino acid biosynthetic process;BP:folic acid-containing compound metabolic process;BP:C-terminal protein deglutamylation;BP:proteolysisCC:cytoplasm;CC:integral component of membrane;CC:membrane;CC:integral component of plasma membrane;CC:plasma membrane;CC:cell surface;CC:extracellular exosomeMF:dipeptidase activity;MF:metallocarboxypeptidase activity;MF:tetrahydrofolyl-pol;MF:Ac-Asp…	GO:0008652;GO:0006760;GO:0035609;GO:0006508GO:0005737;GO:0016021;GO:0016020;GO:0005887;GO:0005886;GO:0009986;GO:0070062GO:0016805;GO:0004181;GO:1904493;GO:1904492;GO:0008233;GO:0046872	K14592	FOLH1, GCPII	hsa00250;hsa04977	Alanine, aspartate and glutamate metabolism;Vitamin digestion and absorption	COG2234	R:General function prediction only	PF04253.12;PF04389.14;PF02225.19	TFR_dimer;Peptidase_M28;PA	Transferrin receptor-like dimerisation domain;Peptidase family M28;PA domain	lysosomal	28	46	84.3
B3KUI5	Hyaluronidase OS=Homo sapiens OX=9606 PE=2 SV=1	0.4638	-1.108	0.006782	down	yes	442300000	953600000	2.10606e+08	5.48952e+08	1.62896e+09	5.27842e+08	1.10731e+09	1.12173e+09	1.75651e+09	1.63285e+09	1.13381e+09	1.38817e+09	6.09141e+08	4.33322e+08	6.74259e+08	5.77029e+08	2.57744e+08	8.32966e+08	9.14546e+08	9.89177e+08	1.63349e+08	7.91726e+08	2.59128e+08	4.21885e+08	1.19648e+08	3.02222e+08	4.79169e+07	2.0777e+08	BP:chondroitin sulfate catabolic process;BP:viral entry into host cell;BP:positive regulation of growth;BP:negative regulation of cell growth;BP:positive regulation of cell growth;BP:response to reactive oxygen species;BP:response to antibiotic;BP:positive regulation of cell adhesion;BP:cellular response to tumor necrosis factor;BP:response to virus;BP:cellular response to platelet-derived growth…	GO:0030207;GO:0046718;GO:0045927;GO:0030308;GO:0030307;GO:0000302;GO:0046677;GO:0045785;GO:0071356;GO:0009615;GO:0036120;GO:0044344;GO:0045766;GO:1900087;GO:0030212;GO:0030213;GO:0030214;GO:0060272;GO:0071493;GO:0006954;GO:0010634;GO:0051216;GO:0005975;GO:0050679;GO:0071347;GO:0071467;GO:1900106GO:0005737;GO:0043202;GO:0005615;GO:0070062;GO:0036117;GO:0005764;GO:0031410GO:0050501;GO:0008134;GO:00…	K01197	hya	hsa00531	Glycosaminoglycan degradation	------	------	PF01630.15	Glyco_hydro_56	Hyaluronidase	lysosomal	8	26	48.3
O95498	Vascular non-inflammatory molecule 2 OS=Homo sapiens OX=9606 GN=VNN2 PE=1 SV=3	3.935	1.976	0.01007	up	yes	1051000000	267100000	1.99792e+08	1.17718e+08	2.10525e+08	2.39557e+08	4.21993e+08	3.88385e+08	3.17075e+08	1.04251e+08	3.76063e+08	1.70582e+08	3.02774e+08	6.81811e+08	7.58552e+07	1.33327e+08	4.47853e+08	4.05749e+08	5.35728e+08	3.90598e+08	4.88952e+08	3.97656e+08	2.50807e+09	6.88133e+08	3.33373e+09	5.81869e+08	4.99609e+08	2.33847e+09	BP:pantothenate metabolic processCC:integral component of membrane;CC:extracellular region;CC:plasma membrane;CC:anchored component of membraneMF:pantetheine hydrolase activity	GO:0015939GO:0016021;GO:0005576;GO:0005886;GO:0031225GO:0017159	K08069	VNN	hsa00770	Pantothenate and CoA biosynthesis	COG0388	R:General function prediction only	PF00795.19	CN_hydrolase	Carbon-nitrogen hydrolase	lysosomal	9	25	58.5
P02489	Alpha-crystallin A chain OS=Homo sapiens OX=9606 GN=CRYAA PE=1 SV=2	0.3405	-1.554	0.04532	down	yes	327000000	960400000	1.14123e+09	8.96828e+08	6.54325e+08	3.40895e+09	3.41349e+08	3.57085e+08	4.64247e+08	1.72595e+08	6.96861e+08	3.97212e+08	3.40779e+08	3.15354e+09	7.32551e+08	6.87578e+08	3.00356e+08	8.05087e+08	4.33295e+08	4.71624e+08	3.16571e+07	3.7944e+08	4.94349e+07	1.96463e+08	4.48891e+08	2.37261e+08	1.53249e+08	4.16893e+08	BP:positive regulation of cell growth;BP:negative regulation of intracellular transport;BP:protein stabilization;BP:negative regulation of gene expression;BP:response to hypoxia;BP:mitochondrion organization;BP:protein homooligomerization;BP:negative regulation of apoptotic process;BP:apoptotic process involved in morphogenesis;BP:tubulin complex assembly;BP:lens fiber cell morphogenesis;BP:visua…	GO:0030307;GO:0032387;GO:0050821;GO:0010629;GO:0001666;GO:0007005;GO:0051260;GO:0043066;GO:0060561;GO:0007021;GO:0070309;GO:0007601;GO:0070141;GO:0048596;GO:0007015;GO:0007017;GO:0042542;GO:0050896;GO:0001934;GO:0043154GO:0005737;GO:0005634;GO:0005654;GO:0005829GO:0051082;GO:0046872;GO:0042802;GO:0005212	K09541	CRYAA	hsa04141	Protein processing in endoplasmic reticulum	------	------	PF00525.15;PF00011.18	Crystallin;HSP20	Alpha crystallin A chain, N terminal;Hsp20/alpha crystallin family	cytoplasmic	7	41	19.9
Q6PKA6	ALDH3A1 protein (Fragment) OS=Homo sapiens OX=9606 GN=ALDH3A1 PE=2 SV=1	3.104	1.634	0.02991	up	yes	961700000	309800000	2.35506e+08	5.0745e+08	7.71454e+07	2.44909e+08	4.98501e+08	4.21181e+08	3.23817e+08	5.0805e+07	1.57826e+08	3.54977e+07	2.85026e+08	2.40869e+08	6.30183e+08	6.28606e+08	1.81331e+08	2.18799e+08	4.60644e+08	1.92726e+08	3.14287e+09	7.78928e+08	2.4521e+09	8.32682e+08	2.22646e+09	5.99093e+08	2.1956e+08	2.353e+08	BP:positive regulation of cell proliferation;BP:response to nutrient;BP:response to drug;BP:xenobiotic metabolic process;BP:response to cAMP;BP:aging;BP:response to hypoxia;BP:response to glucocorticoid;BP:oxidation-reduction process;BP:cellular aldehyde metabolic processCC:integral component of membrane;CC:extracellular space;CC:plasma membrane;CC:endoplasmic reticulum;CC:cytosolMF:alcohol dehyd…	GO:0008284;GO:0007584;GO:0042493;GO:0006805;GO:0051591;GO:0007568;GO:0001666;GO:0051384;GO:0055114;GO:0006081GO:0016021;GO:0005615;GO:0005886;GO:0005783;GO:0005829GO:0008106;GO:0004030;GO:0004028;GO:0004029;GO:0016620;GO:0018479	K00129	E1.2.1.5	hsa00980;hsa00982;hsa05204;hsa00340;hsa00360;hsa00010;hsa00350;hsa00410	Metabolism of xenobiotics by cytochrome P450;Drug metabolism - cytochrome P450;Chemical carcinogenesis;Histidine metabolism;Phenylalanine metabolism;Glycolysis / Gluconeogenesis;Tyrosine metabolism;beta-Alanine metabolism	COG1012	C:Energy production and conversion	PF00171.19	Aldedh	Aldehyde dehydrogenase family	cytoplasmic	9	24	57.5
Q92485	Acid sphingomyelinase-like phosphodiesterase 3b OS=Homo sapiens OX=9606 GN=SMPDL3B PE=1 SV=2	0.4045	-1.306	0.01799	down	yes	356200000	880700000	1.11732e+09	1.33055e+09	2.41855e+08	4.53395e+08	7.30234e+08	6.81147e+08	2.53293e+09	3.30496e+08	1.50627e+09	3.212e+08	8.60644e+08	1.25491e+09	4.77738e+08	4.90447e+08	4.4732e+08	1.90232e+08	5.8227e+08	3.62523e+08	2.01778e+07	3.91394e+08	1.40996e+09	2.52777e+08	6.97327e+07	2.78475e+08	1.43081e+08	1.26978e+08	BP:negative regulation of inflammatory response;BP:innate immune response;BP:sphingomyelin catabolic process;BP:negative regulation of toll-like receptor signaling pathway;BP:inflammatory response;BP:membrane lipid catabolic processCC:extracellular space;CC:anchored component of membrane;CC:plasma membrane;CC:extracellular exosomeMF:phosphoric diester hydrolase activity;MF:hydrolase activity, act…	GO:0050728;GO:0045087;GO:0006685;GO:0034122;GO:0006954;GO:0046466GO:0005615;GO:0031225;GO:0005886;GO:0070062GO:0008081;GO:0016798;GO:0004767;GO:0008270;GO:0046872	K01128	SMPDL3	------	------	------	------	PF00149.25	Metallophos	Calcineurin-like phosphoesterase	extracellular	11	40	50.8
Q99497	Parkinson disease protein 7 OS=Homo sapiens OX=9606 GN=PARK7 PE=1 SV=2	0.6072	-0.7198	0.03471	down	yes	430700000	709300000	1.52922e+09	5.81374e+08	7.18802e+08	4.32701e+08	7.95992e+08	7.7195e+08	8.22031e+08	6.0578e+08	9.84855e+07	4.30971e+08	1.09821e+09	7.70159e+08	6.56122e+08	6.18317e+08	3.83764e+08	2.23662e+08	6.63096e+08	2.34765e+08	2.32705e+08	8.93745e+08	1.0003e+09	6.25606e+08	2.63318e+08	2.39946e+08	3.82373e+08	2.53185e+07	BP:activation of protein kinase B activity;BP:protein stabilization;BP:glucose homeostasis;BP:dopamine uptake involved in synaptic transmission;BP:detoxification of mercury ion;BP:hydrogen peroxide metabolic process;BP:membrane hyperpolarization;BP:mitochondrion organization;BP:insulin secretion;BP:detoxification of copper ion;BP:positive regulation of reactive oxygen species biosynthetic process…	GO:0032148;GO:0050821;GO:0042593;GO:0051583;GO:0050787;GO:0042743;GO:0060081;GO:0007005;GO:0030073;GO:0010273;GO:1903428;GO:1902958;GO:0031397;GO:1903427;GO:2000277;GO:1902177;GO:0006914;GO:0070301;GO:1903384;GO:0036471;GO:0045944;GO:1902236;GO:0008344;GO:0046295;GO:0051899;GO:0033864;GO:0018323;GO:0042177;GO:0002866;GO:1903189GO:0005783;GO:0030424;GO:0005634;GO:0005739;GO:0043005;GO:0005759;GO:0…	K05687	PARK7	hsa05012	Parkinson's disease	COG0693	R:General function prediction only	PF01965.21	DJ-1_PfpI	DJ-1/PfpI family	cytoplasmic	11	52	19.9
A0A5C2GRG5	IG c376_light_IGLV3-21_IGLJ2 (Fragment) OS=Homo sapiens OX=9606 PE=2 SV=1	3.633	1.861	0.02833	up	yes	872000000	240000000	5.15297e+07	1.00412e+08	5.17577e+07	2.67629e+07	1.05014e+09	1.19658e+09	0	3.29941e+07	0	5.2506e+07	1.67751e+08	5.70615e+07	4.0571e+07	5.21743e+07	1.91732e+09	4.36253e+08	1.17414e+08	3.27405e+08	9.97611e+07	1.73441e+08	1.46525e+09	9.2679e+08	6.84699e+08	2.68447e+08	2.74163e+09	1.30549e+09	------	------	------	------	------	------	------	------	PF07686.14;PF13927.3;PF07679.13;PF00047.22	V-set;Ig_3;I-set;ig	Immunoglobulin V-set domain;Immunoglobulin domain;Immunoglobulin I-set domain;Immunoglobulin domain	cytoplasmic	1	15	11.5
O60568	Multifunctional procollagen lysine hydroxylase and glycosyltransferase LH3 OS=Homo sapiens OX=9606 GN=PLOD3 PE=1 SV=1	0.4852	-1.043	0.03115	down	yes	360900000	743800000	4.44999e+08	7.20567e+08	4.02427e+08	3.0022e+08	1.06467e+09	9.98538e+08	1.96914e+09	2.91132e+08	1.43139e+09	8.2333e+08	5.50072e+08	5.36142e+08	4.56012e+08	4.25e+08	6.56783e+08	233590698	4.25902e+08	2.40693e+08	1.02936e+08	2.58831e+08	1.09511e+09	4.50089e+07	1.35031e+08	9.08914e+08	6.26711e+07	1.65645e+08	BP:protein localization;BP:collagen metabolic process;BP:vasodilation;BP:endothelial cell morphogenesis;BP:in utero embryonic development;BP:neural tube development;BP:lung morphogenesis;BP:cellular response to hormone stimulus;BP:hydroxylysine biosynthetic process;BP:protein O-linked glycosylation;BP:basement membrane assembly;BP:peptidyl-lysine hydroxylation;BP:collagen fibril organization;BP:e…	GO:0008104;GO:0032963;GO:0042311;GO:0001886;GO:0001701;GO:0021915;GO:0060425;GO:0032870;GO:0046947;GO:0006493;GO:0070831;GO:0017185;GO:0030199;GO:0048730GO:0005783;GO:0005788;GO:0005789;GO:0005615;GO:0005794;GO:0070062;GO:0005802;GO:0005791;GO:0062023;GO:0005581GO:0008475;GO:0031418;GO:0005506;GO:0050211;GO:0033823	K13646	PLOD3	hsa00310;hsa00514	Lysine degradation;Other types of O-glycan biosynthesis	------	------	PF03171.17	2OG-FeII_Oxy	2OG-F	ER	14	24	84.7
P61769	Beta-2-microglobulin OS=Homo sapiens OX=9606 GN=B2M PE=1 SV=1	3.483	1.8	0.04438	up	yes	855700000	245700000	2.63892e+08	3.87661e+07	5.21821e+08	1.32458e+08	1.30953e+07	1.90046e+07	1.71636e+08	9.73603e+08	2.67372e+07	2.0155e+08	1.97687e+08	2.44318e+08	2.79608e+08	3.56111e+08	3.9828e+07	1.92897e+08	8.34205e+08	1.33501e+09	7.82573e+06	1.45214e+09	1.10372e+09	1.71936e+08	5.58266e+08	3.54885e+08	3.77592e+09	4.41451e+08	BP:antigen processing and presentation of endogenous peptide antigen via MHC class I;BP:antibacterial humoral response;BP:antigen processing and presentation of exogenous peptide antigen via MHC class I, TAP-dependent;BP:amyloid fibril formationCC:cytosol;CC:endoplasmic reticulum lumen;CC:early endosome membrane;CC:early endosome lumenMF:identical protein binding;MF:protein homodimerization activ…	GO:0019885;GO:0019731;GO:0002479;GO:1990000GO:0005829;GO:0005788;GO:0031901;GO:0031905GO:0042802;GO:0042803	K08055	B2M	hsa04612	Antigen processing and presentation	------	------	PF07654.12	C1-set	Immunoglobulin C1-set domain	ER	2	53	13.7
A0A218KGR2	Amyloid beta A4 protein isoform a OS=Homo sapiens OX=9606 GN=APP PE=4 SV=1	0.3428	-1.545	0.04581	down	yes	278600000	812700000	5.17122e+08	1.84122e+09	4.42432e+08	3.2162e+09	7.42027e+07	1.14478e+08	3.06167e+08	6.14236e+08	1.05808e+09	6.68688e+08	9.36491e+08	2.36838e+08	6.90712e+08	6.60399e+08	6.67005e+08	2.20598e+08	2.13886e+08	2.64105e+08	7.53971e+07	1.03903e+08	1.13575e+09	7.32054e+07	2.46628e+08	2.4721e+08	5.59753e+07	3.89956e+07	BP:nervous system developmentCC:integral component of membraneMF:heparin binding;MF:transition metal ion binding;MF:serine-type endopeptidase inhibitor activity	GO:0007399GO:0016021GO:0008201;GO:0046914;GO:0004867	------	------	------	------	------	------	PF12925.4;PF02177.13;PF03494.10;PF12924.4;PF10515.6;PF00014.20	APP_E2;APP_N;Beta-APP;APP_Cu_bd;APP_amyloid;Kunitz_BPTI	E2 domain of amyloid precursor protein;Amyloid A4 N-terminal heparin-binding;Beta-amyloid peptide;Copper-binding of amyloid precursor, CuBD;beta-amyloid precursor protein C-terminus;Kunitz/Bovine pancreatic trypsin inhibitor domain	Golgi apparatus	14	21	86.9
Q9H2M3	S-methylmethionine--homocysteine S-methyltransferase BHMT2 OS=Homo sapiens OX=9606 GN=BHMT2 PE=1 SV=1	0.3965	-1.335	0.03192	down	yes	298700000	753300000	9.99338e+08	1.42752e+08	7.61874e+07	2.96368e+07	1.19519e+09	1.1292e+09	2.04343e+09	1.13267e+08	0	1.22162e+08	7.08178e+08	8.99823e+08	1.15622e+09	1.17719e+09	3.12613e+08	3.47977e+07	1.04472e+09	8.26244e+07	4.92404e+07	3.71493e+08	2.86613e+08	5.09298e+08	2.91641e+07	6.80075e+08	4.37369e+07	1.40509e+08	BP:sulfur amino acid metabolic process;BP:L-methionine salvage;BP:S-adenosylmethionine metabolic process;BP:methionine biosynthetic process;BP:S-methylmethionine metabolic processCC:extracellular exosome;CC:cytosolMF:S-methylmethionine-homocysteine S-methyltransferase activity;MF:zinc ion binding;MF:betaine-homocysteine S-methyltransferase activity	GO:0000096;GO:0071267;GO:0046500;GO:0009086;GO:0033477GO:0070062;GO:0005829GO:0061627;GO:0008270;GO:0047150	K00547	mmuM, BHMT2	hsa00270	Cysteine and methionine metabolism	COG0646	E:Amino acid transport and metabolism	PF02574.13	S-methyl_trans	Homocysteine S-methyltransferase	cytoplasmic	7	33	40.3
Q9BVM4	Gamma-glutamylaminecyclotransferase OS=Homo sapiens OX=9606 GN=GGACT PE=1 SV=2	0.3085	-1.697	0.02183	down	yes	246000000	797400000	3.19431e+08	0	3.86432e+08	0	9.87144e+08	1.14077e+09	1.87502e+09	3.40206e+08	2.4416e+09	4.77376e+08	2.27741e+08	6.63637e+07	6.53678e+08	6.52795e+08	3.40687e+08	1.69838e+08	2.62553e+08	1.42739e+08	5.61711e+07	5.8542e+08	5.43757e+08	1.50667e+08	3.47092e+07	0	1.08339e+08	3.11457e+08	BP:cellular modified amino acid catabolic processCC:extracellular exosomeMF:gamma-glutamylaminecyclotransferase activity	GO:0042219GO:0070062GO:0061929	K19761	GGACT	------	------	------	------	PF06094.9	GGACT	Gamma-glutamyl cyclotransferase, AIG2-like	mitochondrial	4	44	17.3
P19021	Peptidyl-glycine alpha-amidating monooxygenase OS=Homo sapiens OX=9606 GN=PAM PE=1 SV=2	0.4222	-1.244	0.01869	down	yes	301500000	714200000	1.54617e+08	8.46474e+08	2.89341e+08	5.37196e+08	1.24075e+09	1.29856e+09	1.17038e+09	7.29283e+08	9.67175e+08	8.27788e+08	5.12907e+08	1.31162e+09	4.29518e+07	6.99463e+07	4.72845e+08	4.04744e+08	3.9711e+08	4.54232e+08	3.53145e+07	6.2101e+07	9.05099e+07	5.2033e+07	1.34289e+08	1.31418e+09	8.66972e+07	1.13515e+08	BP:response to glucocorticoid;BP:ovulation cycle process;BP:lactation;BP:limb development;BP:mitotic chromosome condensation;BP:fatty acid primary amide biosynthetic process;BP:maternal process involved in female pregnancy;BP:response to hypoxia;BP:central nervous system development;BP:response to estradiol;BP:regulation of protein secretion;BP:protein homooligomerization;BP:response to copper io…	GO:0051384;GO:0022602;GO:0007595;GO:0060173;GO:0007076;GO:0062112;GO:0060135;GO:0001666;GO:0007417;GO:0032355;GO:0050708;GO:0051260;GO:0046688;GO:0018032;GO:0009404;GO:0032956;GO:0001676;GO:0009268;GO:0001519;GO:0007507;GO:0042476;GO:0042493;GO:0006357;GO:0006518GO:0030658;GO:0070062;GO:0016021;GO:0016020;GO:0005576;GO:0048471;GO:0043005;GO:0009986;GO:0030667;GO:0000793;GO:0000790;GO:0005886;GO:0…	K18200;K00504	PAM, PHM;PAL	------	------	------	------	PF03712.12;PF01436.18;PF01082.17	Cu2_monoox_C;NHL;Cu2_monooxygen	Copper type II ascorbate-dependent monooxygenase, C-terminal domain;NHL repeat;Copper type II ascorbate-dependent monooxygenase, N-terminal domain	plasma membrane	20	26	108.3
Q7Z3B1	Neuronal growth regulator 1 OS=Homo sapiens OX=9606 GN=NEGR1 PE=1 SV=3	0.09612	-3.379	0.02653	down	yes	84420000	878300000	1.37179e+07	2.29125e+09	1.5954e+09	1.64565e+08	0	3.53424e+06	0	2.31191e+09	2.36204e+09	6.23221e+08	4.71235e+07	2.40076e+08	8.69893e+06	0	0	8.80979e+07	8.37226e+07	4.06987e+08	0	1.52684e+08	3.25804e+07	2.28564e+07	6.40414e+06	4.62714e+07	1.5592e+06	3.01274e+06	BP:feeding behavior;BP:locomotory behavior;BP:cell-cell adhesion;BP:positive regulation of neuron projection development;BP:cell adhesionCC:extracellular region;CC:plasma membrane;CC:anchored component of membrane	GO:0007631;GO:0007626;GO:0098609;GO:0010976;GO:0007155GO:0005576;GO:0005886;GO:0031225	K06775	NEGR1	hsa04514	Cell adhesion molecule	------	------	PF07679.13;PF13927.3;PF13895.3;PF00047.22;PF07686.14;PF16706.2;PF16681.2	I-set;Ig_3;Ig_2;ig;V-set;Izumo-Ig;Ig_5	Immunoglobulin I-set domain;Immunoglobulin domain;Immunoglobulin domain;Immunoglobulin domain;Immunoglobulin V-set domain;Izumo-like Immunoglobulin domain;Ig-like domain on T-cell surface glycoprotein CD3 epsilon chain	lysosomal	10	28	38.7
P08572	Collagen alpha-2(IV) chain OS=Homo sapiens OX=9606 GN=COL4A2 PE=1 SV=4	0.2562	-1.965	0.02534	down	yes	168400000	657300000	2.46418e+08	4.15521e+07	8.48299e+08	5.74611e+08	1.25218e+09	1.3092e+09	6.71379e+07	2.38259e+09	4.09629e+08	8.44619e+08	5.82882e+08	5.32821e+08	5.70027e+07	5.33941e+07	8.74074e+07	4.31188e+08	4.85637e+08	4.71332e+07	6.92988e+06	5.05881e+07	2.20659e+08	0	2.96373e+07	4.57903e+08	1.90168e+07	1.66459e+07	BP:aging;BP:collagen-activated tyrosine kinase receptor signaling pathway;BP:response to activity;BP:cellular response to transforming growth factor beta stimulus;BP:extracellular matrix organization;BP:transcription, DNA-templated;BP:angiogenesis;BP:endodermal cell differentiation;BP:negative regulation of angiogenesisCC:collagen type IV trimer;CC:extracellular exosome;CC:extracellular space;CC:…	GO:0007568;GO:0038063;GO:0014823;GO:0071560;GO:0030198;GO:0006351;GO:0001525;GO:0035987;GO:0016525GO:0005587;GO:0070062;GO:0005615;GO:0005788;GO:0031012;GO:0005576;GO:0005581;GO:0062023GO:0005201;GO:0030020	K06237	COL4A	hsa04974;hsa05200;hsa05146;hsa05222;hsa04510;hsa04512;hsa04151;hsa04933	Protein digestion and absorption;Pathways in cancer;Amoebiasis;Small cell lung cancer;Focal adhesion;ECM-receptor interaction;PI3K-Akt signaling pathway;AGE-RAGE signaling pathway in diabetic complications	------	------	PF01391.15;PF01413.16	Collagen;C4	Collagen triple helix repeat;C-terminal tandem repeated domain in type 4 procollagen	extracellular	9	8	167.4
A0A024R4D3	Melanophilin, isoform CRA_b OS=Homo sapiens OX=9606 GN=MLPH PE=4 SV=1	0.3255	-1.619	0.04864	down	yes	193900000	595700000	8.67819e+08	2.14973e+09	2.18074e+07	7.85412e+08	3.75755e+07	3.13432e+07	1.1009e+09	6.24753e+07	7.41282e+08	6.52654e+07	1.05205e+09	1.0764e+09	1.61258e+08	1.86954e+08	6.77451e+07	3.76032e+07	5.82567e+07	2.31568e+08	9.63301e+07	2.79775e+08	5.69103e+08	5.63775e+07	2.38085e+07	8.03463e+08	9.72833e+07	5.06137e+06	BP:intracellular protein transport;BP:melanosome transportCC:extracellular exosome;CC:cortical actin cytoskeleton;CC:dendrite;CC:perinuclear region of cytoplasm;CC:cellMF:protein binding, bridging;MF:Rab GTPase binding;MF:myosin binding;MF:actin binding;MF:metal ion binding	GO:0006886;GO:0032402GO:0070062;GO:0030864;GO:0030425;GO:0048471;GO:0005623GO:0030674;GO:0017137;GO:0017022;GO:0003779;GO:0046872	------	------	------	------	------	------	PF02318.13;PF04698.9	FYVE_2;Rab_eff_C	FYVE-type zinc finger;Rab effector MyRIP/melanophilin C-terminus	cytoplasmic	13	28	62.8
A0A384MDU2	Collagen, type I, alpha 2, isoform CRA_c OS=Homo sapiens OX=9606 GN=COL1A2 PE=2 SV=1	0.2922	-1.775	0.02209	down	yes	177200000	606500000	1.2082e+08	5.49813e+08	9.68905e+08	5.67042e+08	1.00376e+09	1.07069e+09	4.17315e+08	2.19674e+09	5.8329e+08	3.94912e+08	4.00894e+08	3.9132e+07	1.09108e+08	6.83364e+07	3.63536e+07	2.46181e+08	1.58475e+08	2.17992e+08	1.75512e+08	1.92612e+08	2.96486e+08	2.89203e+08	1.98295e+08	7.84536e+07	5.92025e+07	0	BP:cytokine-mediated signaling pathway;BP:blood coagulation;BP:skeletal system development;BP:leukocyte migration;BP:regulation of blood pressure;BP:collagen metabolic process;BP:bone mineralization;BP:blood vessel development;BP:extracellular matrix organization;BP:platelet activation;BP:skin morphogenesis;BP:cellular response to amino acid stimulus;BP:protein heterotrimerization;BP:Rho protein …	GO:0019221;GO:0007596;GO:0001501;GO:0050900;GO:0008217;GO:0032963;GO:0030282;GO:0001568;GO:0030198;GO:0030168;GO:0043589;GO:0071230;GO:0070208;GO:0007266;GO:0007179;GO:0050776;GO:0042476;GO:0030199;GO:0085029GO:0005788;GO:0031012;GO:0005783;GO:0005584;GO:0070062;GO:0062023;GO:0005615;GO:0005576GO:0005201;GO:0002020;GO:0046872;GO:0042802;GO:0030020;GO:0046332;GO:0030674;GO:0048407	K06236	COL1A	hsa05146;hsa04611;hsa04512;hsa04510;hsa04974;hsa04151;hsa04933	Amoebiasis;Platelet activation;ECM-receptor interaction;Focal adhesion;Protein digestion and absorption;PI3K-Akt signaling pathway;AGE-RAGE signaling pathway in diabetic complications	------	------	PF01391.15;PF01410.15	Collagen;COLFI	Collagen triple helix repeat;Fibrillar collagen C-terminal domain	extracellular	16	15	129.2
P09417	Dihydropteridine reductase OS=Homo sapiens OX=9606 GN=QDPR PE=1 SV=2	0.5233	-0.9343	0.04014	down	yes	258100000	493200000	1.01052e+09	3.59523e+08	2.32057e+08	3.27799e+07	6.52706e+08	6.71452e+08	3.15689e+08	2.09388e+08	5.38314e+08	1.88955e+08	2.3265e+08	5.03507e+08	9.88802e+08	9.68122e+08	1.87076e+08	1.18645e+08	4.28365e+08	1.64968e+08	2.16895e+08	6.71477e+08	5.80834e+08	3.4174e+08	6.85109e+07	8.20496e+07	1.14143e+08	1.21979e+08	BP:tetrahydrobiopterin biosynthetic process;BP:cellular amino acid metabolic process;BP:response to lead ion;BP:L-phenylalanine catabolic process;BP:dihydrobiopterin metabolic process;BP:response to glucagon;BP:cellular response to drug;BP:liver development;BP:response to aluminum ionCC:cytoplasm;CC:cytosol;CC:neuron projection;CC:extracellular exosomeMF:electron carrier activity;MF:NADH binding;…	GO:0006729;GO:0006520;GO:0010288;GO:0006559;GO:0051066;GO:0033762;GO:0035690;GO:0001889;GO:0010044GO:0005737;GO:0005829;GO:0043005;GO:0070062GO:0009055;GO:0070404;GO:0070402;GO:0042803;GO:0016491;GO:0004155	K00357	QDPR	hsa00790	Folate biosynthesis	------	------	PF00106.22	adh_short	short chain dehydrogenase	mitochondrial	8	49	25.8
A0A024RDB9	NAD(P)(+)--arginine ADP-ribosyltransferase OS=Homo sapiens OX=9606 GN=ART3 PE=3 SV=1	8.687	3.119	0.02406	up	yes	648100000	74610000	0	2.03039e+08	1.32821e+07	9.1538e+07	9.16539e+06	5.14491e+07	2.40906e+08	0	1.26188e+08	3.02998e+07	1.00702e+08	1.8174e+07	4.13299e+06	6.49149e+06	2.23153e+08	2.96323e+08	6.32699e+07	7.45704e+08	7.77093e+06	3.91741e+08	5.45641e+07	0	2.75663e+09	2.54085e+08	1.22653e+09	1.10962e+09	BP:protein ADP-ribosylation;BP:peptidyl-arginine ADP-ribosylationCC:extracellular exosome;CC:integral component of membrane;CC:extracellular region;CC:plasma membrane;CC:intrinsic component of plasma membrane;CC:anchored component of membraneMF:NAD+ ADP-ribosyltransferase activity;MF:NA	GO:0006471;GO:0018120GO:0070062;GO:0016021;GO:0005576;GO:0005886;GO:0031226;GO:0031225GO:0003950;GO:0003956	------	------	------	------	------	------	PF01129.15	ART	NA	Golgi apparatus	8	26	42.7
B4E1V0	cDNA FLJ54839, highly similar to Lactotransferrin OS=Homo sapiens OX=9606 PE=2 SV=1	0.2189	-2.192	0.01692	down	yes	126400000	577500000	0	4.27074e+07	7.37163e+08	0	1.58675e+07	1.60982e+07	1.13229e+09	5.70092e+08	9.3645e+07	4.56161e+08	1.25423e+09	1.45722e+09	0	0	8.09349e+08	1.5576e+07	3.01322e+07	9.24101e+07	3.92184e+07	1.69373e+08	1.43545e+07	1.22632e+07	7.35487e+07	1.31006e+08	1.12763e+08	1.73463e+07	BP:antifungal humoral response;BP:antimicrobial humoral response;BP:antibacterial humoral response;BP:bone morphogenesis;BP:positive regulation of osteoblast proliferation;BP:ossification;BP:membrane disruption in other organism;BP:defense response to Gram-negative bacterium;BP:positive regulation of protein serine/threonine kinase activity;BP:antimicrobial humoral immune response mediated by ant…	GO:0019732;GO:0019730;GO:0019731;GO:0060349;GO:0033690;GO:0001503;GO:0051673;GO:0050829;GO:0071902;GO:0061844;GO:0044267;GO:0001895;GO:0032680;GO:2000117;GO:0045071;GO:0043066;GO:0045837;GO:0044793;GO:0002227;GO:0045669;GO:1900229;GO:1900159;GO:2001205;GO:0033214;GO:1902732;GO:0032780;GO:0045087;GO:0034145;GO:0050830;GO:0006959;GO:0051092;GO:0031640;GO:0043312;GO:0031665;GO:0001817;GO:2000308;GO:…	K17283	LTF	------	------	------	------	PF00405.14	Transferrin	Transferrin	cytoplasmic	2	26	33
Q9UIB8	SLAM family member 5 OS=Homo sapiens OX=9606 GN=CD84 PE=1 SV=1	0.4073	-1.296	0.04048	down	yes	189200000	464500000	1.10608e+08	5.00338e+08	1.09859e+09	1.90612e+08	1.02053e+08	1.26048e+08	8.55508e+08	8.2354e+08	1.20621e+09	8.15004e+08	6.86184e+06	4.42303e+08	1.20683e+08	1.05139e+08	1.00484e+08	2.52494e+08	1.27572e+08	3.55621e+08	2.99185e+07	2.12113e+08	2.8344e+08	8.94156e+07	1.2815e+08	5.39222e+08	1.25422e+08	2.63054e+07	BP:autophagy;BP:negative regulation of mast cell degranulation;BP:defense response;BP:negative regulation of interleukin-18 production;BP:leukocyte migration;BP:negative regulation of granulocyte macrophage colony-stimulating factor production;BP:adaptive immune response;BP:regulation of store-operated calcium entry;BP:negative regulation of mast cell activation;BP:homophilic cell adhesion via pl…	GO:0006914;GO:0043305;GO:0006952;GO:0032701;GO:0050900;GO:0032685;GO:0002250;GO:2001256;GO:0033004;GO:0007156;GO:0045087GO:0016021;GO:0005887;GO:0005886GO:0042802	K06511	CD84	------	------	------	------	PF13927.3;PF00047.22	Ig_3;ig	Immunoglobulin domain;Immunoglobulin domain	plasma membrane	8	22	38.8
Q10588	ADP-ribosyl cyclase/cyclic ADP-ribose hydrolase 2 OS=Homo sapiens OX=9606 GN=BST1 PE=1 SV=2	1.949	0.9627	0.04178	up	yes	420000000	215500000	2.54011e+08	1.46696e+08	3.42234e+08	1.60023e+08	1.69387e+08	1.99541e+08	9.4234e+07	2.73385e+08	5.80195e+07	3.28322e+08	2.34556e+08	3.3201e+08	2.06512e+08	2.18191e+08	9.89897e+07	2.75426e+08	2.5003e+08	1.37775e+08	2.18958e+08	7.44376e+08	4.2391e+08	6.46326e+08	1.12448e+09	8.61722e+08	2.16548e+08	4.19256e+07	BP:NAD metabolic process;BP:regulation of calcium-mediated signaling;BP:regulation of superoxide metabolic process;BP:signal transduction;BP:regulation of neutrophil chemotaxis;BP:regulation of inflammatory response;BP:regulation of cell-matrix adhesion;BP:positive regulation of cell proliferation;BP:positive regulation of B cell proliferation;BP:regulation of integrin-mediated signaling pathway;…	GO:0019674;GO:0050848;GO:0090322;GO:0007165;GO:0090022;GO:0050727;GO:0001952;GO:0008284;GO:0030890;GO:2001044;GO:0032956;GO:0006959;GO:0050730;GO:0043312;GO:0002691GO:0005886;GO:0035579;GO:0031225;GO:0019898;GO:0070062;GO:0005576;GO:0001931GO:0003953;GO:0061809;GO:0016849;GO:0016740;GO:0050135;GO:0061811;GO:0061812	K18152	BST1, CD157	hsa04970;hsa00760;hsa04972	Salivary secretion;Nicotinate and nicotinamide metabolism;Pancreatic secretion	------	------	PF02267.14	Rib_hydrolayse	ADP-ribosyl cyclase	ER	6	21	35.7
A0A5C2FZ29	IGL c2162_light_IGKV1-39_IGKJ1 (Fragment) OS=Homo sapiens OX=9606 PE=2 SV=1	2.823	1.497	0.01009	up	yes	460100000	163000000	0	0	3.11439e+08	3.07439e+07	2.59637e+08	3.19097e+08	0	1.48064e+08	9.37777e+07	1.24305e+08	1.6765e+07	0	0	0	6.41275e+08	1.95527e+08	0	7.40741e+08	0	0	8.71892e+08	2.82393e+08	2.89124e+08	4.90281e+08	1.00677e+08	5.2936e+08	------	------	------	------	------	------	------	------	PF07686.14;PF13927.3;PF00047.22;PF07679.13	V-set;Ig_3;ig;I-set	Immunoglobulin V-set domain;Immunoglobulin domain;Immunoglobulin domain;Immunoglobulin I-set domain	mitochondrial	2	35	11.7
Q6LAM1	Heavy chain of factor I (Fragment) OS=Homo sapiens OX=9606 PE=2 SV=1	0.3237	-1.627	0.02762	down	yes	150000000	463400000	1.22045e+08	4.87598e+07	1.06436e+09	1.79997e+08	6.87194e+07	7.09303e+07	7.87104e+08	8.23705e+08	1.06256e+09	9.6452e+08	1.29506e+08	8.62236e+08	1.47204e+08	1.55827e+08	2.08387e+08	3.97663e+08	1.82616e+08	2.63469e+08	3.41505e+07	8.46345e+07	3.49018e+07	5.72625e+07	0	1.33825e+07	7.03145e+07	3.03062e+08	BP:regulation of complement activation;BP:innate immune response;BP:viral process;BP:complement activation, classical pathwayCC:extracellular exosome;CC:membrane;CC:extracellular region;CC:extracellular spaceMF:serine-type endopeptidase activity;MF:scavenger receptor activity;MF:metal ion binding	GO:0030449;GO:0045087;GO:0016032;GO:0006958GO:0070062;GO:0016020;GO:0005576;GO:0005615GO:0004252;GO:0005044;GO:0046872	K01333	CFI	hsa04610;hsa05150	Complement and coagulation cascades;Staphylococcus aureus infection	COG5640	O:Posttranslational modification, protein turnover, chaperones	PF00057.15;PF00530.15	Ldl_recept_a;SRCR	Low-density lipoprotein receptor domain class A;Scavenger receptor cysteine-rich domain	cytoplasmic	3	8	35.9
Q04760	Lactoylglutathione lyase OS=Homo sapiens OX=9606 GN=GLO1 PE=1 SV=4	0.4394	-1.186	0.03829	down	yes	186300000	424000000	9.61074e+08	5.73896e+08	1.67399e+08	9.51877e+07	3.09158e+08	3.1758e+08	1.77112e+07	1.36071e+08	1.84773e+08	1.45076e+08	4.96696e+08	7.74229e+08	8.96789e+08	8.60783e+08	1.71483e+08	4.42258e+07	3.09448e+08	9.59602e+07	4.5769e+08	4.18331e+08	8.59486e+07	1.95788e+08	9.67667e+07	0	1.68435e+08	5.64496e+06	BP:carbohydrate metabolic process;BP:osteoclast differentiation;BP:negative regulation of apoptotic process;BP:glutathione metabolic process;BP:pyruvate metabolic process;BP:methylglyoxal metabolic processCC:cytoplasm;CC:cytosol;CC:plasma membrane;CC:nucleus;CC:extracellular exosomeMF:metal ion binding;MF:lactoylglutathione lyase activity;MF:zinc ion binding	GO:0005975;GO:0030316;GO:0043066;GO:0006749;GO:0006090;GO:0009438GO:0005737;GO:0005829;GO:0005886;GO:0005634;GO:0070062GO:0046872;GO:0004462;GO:0008270	K01759	GLO1, gloA	hsa00620	Pyruvate metabolism	------	------	PF00903.22;PF13669.3	Glyoxalase;Glyoxalase_4	Glyoxalase/Bleomycin resistance protein/Dioxygenase superfamily;Glyoxalase/Bleomycin resistance protein/Dioxygenase superfamily	cytoplasmic	7	39	20.8
Q687X5	Metalloreductase STEAP4 OS=Homo sapiens OX=9606 GN=STEAP4 PE=1 SV=1	0.3394	-1.559	0.03682	down	yes	144700000	426400000	9.10918e+08	4.18181e+08	4.21698e+06	1.41089e+07	3.49431e+07	1.44573e+07	2.5453e+08	0	2.73273e+08	1.36968e+09	5.58542e+08	2.26384e+08	7.30835e+08	7.33096e+08	8.89491e+07	2.22113e+06	6.01292e+07	1.24536e+08	1.33424e+08	1.32711e+08	2.62445e+08	2.54929e+08	5.17457e+08	6.52443e+07	8.81411e+07	6.38974e+06	BP:protein homotrimerization;BP:ferric iron import across plasma membrane;BP:iron ion homeostasis;BP:oxidation-reduction process;BP:copper ion import;BP:fat cell differentiationCC:Golgi apparatus;CC:extracellular exosome;CC:Golgi membrane;CC:integral component of membrane;CC:early endosome membrane;CC:plasma membrane;CC:endosomeMF:cupric reductase activity;MF:heme binding;MF:ferric-chelate reduct…	GO:0070207;GO:0098706;GO:0055072;GO:0055114;GO:0015677;GO:0045444GO:0005794;GO:0070062;GO:0000139;GO:0016021;GO:0031901;GO:0005886;GO:0005768GO:0008823;GO:0020037;GO:0052851;GO:0046872;GO:0071949;GO:0009055	K19876	STEAP4	------	------	COG2085	R:General function prediction only	PF01794.16;PF03807.14	Ferric_reduct;F420_oxidored	Ferric reductase like transmembrane component;NADP oxidoreductase coenzyme F420-dependent	cytoplasmic	9	26	51.9
P47895	Aldehyde dehydrogenase family 1 member A3 OS=Homo sapiens OX=9606 GN=ALDH1A3 PE=1 SV=2	0.3612	-1.469	0.04466	down	yes	148800000	412000000	9.78268e+08	6.60897e+07	2.14843e+07	3.41844e+08	0	1.16653e+08	6.78538e+08	0	1.21384e+09	9.58446e+06	6.79431e+08	3.65732e+08	2.32905e+08	2.40008e+08	1.10504e+08	1.24244e+08	1.09235e+07	1.52523e+08	1.38493e+08	1.67693e+07	5.33483e+08	6.7371e+06	6.34079e+06	4.14075e+08	2.72745e+07	2.43971e+08	BP:protein homotetramerization;BP:embryonic camera-type eye development;BP:face development;BP:retinol metabolic process;BP:retinoic acid metabolic process;BP:retinal metabolic process;BP:embryonic eye morphogenesis;BP:neuromuscular process controlling balance;BP:positive regulation of apoptotic process;BP:nucleus accumbens development;BP:Harderian gland development;BP:locomotory behavior;BP:righ…	GO:0051289;GO:0031076;GO:0060324;GO:0042572;GO:0042573;GO:0042574;GO:0048048;GO:0050885;GO:0043065;GO:0021768;GO:0070384;GO:0007626;GO:0060013;GO:0060166;GO:0042472;GO:0002138;GO:0002072GO:0005737;GO:0070062;GO:0005634;GO:0005886;GO:0005829GO:0004030;GO:0016620;GO:0042803;GO:0004029;GO:0070324;GO:0001758;GO:0070403	K00129	E1.2.1.5	hsa00980;hsa00982;hsa05204;hsa00340;hsa00360;hsa00010;hsa00350;hsa00410	Metabolism of xenobiotics by cytochrome P450;Drug metabolism - cytochrome P450;Chemical carcinogenesis;Histidine metabolism;Phenylalanine metabolism;Glycolysis / Gluconeogenesis;Tyrosine metabolism;beta-Alanine metabolism	COG1012	C:Energy production and conversion	PF00171.19	Aldedh	Aldehyde dehydrogenase family	cytoplasmic	13	32	56.1
V9HW89	Epididymis secretory sperm binding protein Li 95n OS=Homo sapiens OX=9606 GN=HEL-S-95n PE=2 SV=1	0.2043	-2.291	0.006112	down	yes	94400000	462000000	1.35719e+09	5.87515e+08	2.78259e+07	0	2.92551e+08	3.22312e+08	5.19805e+07	0	6.79238e+07	2.73682e+07	9.60592e+08	7.4257e+08	5.4079e+08	5.65905e+08	1.53154e+08	3.16547e+07	6.16902e+07	1.70592e+07	7.58492e+07	1.85517e+08	1.29778e+08	1.16747e+08	1.12138e+08	1.25624e+08	8.47543e+07	3.88494e+07	BP:L-xylitol catabolic process;BP:L-xylitol metabolic process;BP:response to copper ion;BP:response to cadmium ion;BP:glucuronate catabolic process to xylulose 5-phosphate;BP:flagellated sperm motility;BP:fructose biosynthetic process;BP:response to osmotic stress;BP:response to hormone;BP:response to drug;BP:response to nutrient levels;BP:sorbitol catabolic process;BP:glucose metabolic processCC…	GO:0051160;GO:0051164;GO:0046688;GO:0046686;GO:0019640;GO:0030317;GO:0046370;GO:0006970;GO:0009725;GO:0042493;GO:0031667;GO:0006062;GO:0006006GO:0070062;GO:0031514;GO:0016020;GO:0031966;GO:0005615;GO:0005829GO:0003939;GO:0051287;GO:0030246;GO:0008270;GO:0050255;GO:0000721;GO:0046526;GO:0042802	K00008	SORD, gutB	hsa00040;hsa00051	Pentose and glucuronate interconversions;Fructose and mannose metabolism	COG1063	C:Energy production and conversion	PF00107.23;PF08240.9;PF16912.2	ADH_zinc_N;ADH_N;Glu_dehyd_C	Zinc-binding dehydrogenase;Alcohol dehydrogenase GroES-like domain;Glucose dehydrogenase C-terminus	cytoplasmic	1	48	38.3
P50502	Hsc70-interacting protein OS=Homo sapiens OX=9606 GN=ST13 PE=1 SV=2	0.455	-1.136	0.008267	down	yes	172900000	380000000	7.18939e+08	2.68906e+08	8.7554e+07	2.13614e+08	5.02435e+08	5.17736e+08	2.35569e+08	8.6707e+07	5.18121e+08	1.81107e+08	8.75209e+08	4.21725e+08	2.59301e+08	4.32658e+08	1.90053e+08	1.88388e+08	3.4938e+08	8.74879e+07	1.8073e+08	3.11568e+08	1.52279e+08	2.54545e+08	1.19933e+08	1.3065e+08	6.95547e+07	4.03587e+07	BP:response to bacterium;BP:protein folding;BP:protein homotetramerization;BP:chaperone mediated protein folding requiring cofactor;BP:negative regulation of protein refoldingCC:cytoplasm;CC:extracellular exosome;CC:cytosol;CC:macromolecular complexMF:protein binding, bridging;MF:Hsp70 protein binding;MF:chaperone binding;MF:unfolded protein binding;MF:dATP binding;MF:protein domain specific bind…	GO:0009617;GO:0006457;GO:0051289;GO:0051085;GO:0061084GO:0005737;GO:0070062;GO:0005829;GO:0032991GO:0030674;GO:0030544;GO:0051087;GO:0051082;GO:0032564;GO:0019904;GO:0044877;GO:0046983;GO:0042802	K09560	ST13	------	------	------	------	PF00515.25;PF07719.14;PF13414.3;PF13371.3;PF13432.3;PF13431.3;PF13181.3	TPR_1;TPR_2;TPR_11;TPR_9;TPR_16;TPR_17;TPR_8	Tetratricopeptide repeat;Tetratricopeptide repeat;TPR repeat;Tetratricopeptide repeat;Tetratricopeptide repeat;Tetratricopeptide repeat;Tetratricopeptide repeat	cytoplasmic	9	24	41.3
A0A4P8J9P8	IgK_IGKV1-39 (Fragment) OS=Homo sapiens OX=9606 PE=2 SV=1	3.106	1.635	0.002942	up	yes	406600000	130900000	7.20602e+07	8.0275e+07	5.53984e+07	1.96278e+08	1.80206e+08	1.78853e+08	2.41388e+08	1.4708e+08	1.10735e+08	8.82952e+07	1.21736e+08	1.26185e+08	1.09898e+08	1.23858e+08	7.72703e+07	1.83044e+08	3.2792e+08	2.03016e+08	9.28169e+07	5.74934e+08	2.64297e+08	8.62234e+08	3.2441e+08	8.56588e+08	8.92501e+08	2.20647e+08	------	------	------	------	------	------	------	------	PF07686.14;PF13927.3	V-set;Ig_3	Immunoglobulin V-set domain;Immunoglobulin domain	plasma membrane	2	39	16.9
P62328	Thymosin beta-4 OS=Homo sapiens OX=9606 GN=TMSB4X PE=1 SV=2	2.43	1.281	0.0104	up	yes	379500000	156200000	2.31461e+08	1.09683e+08	6.62948e+06	6.73927e+07	4.27779e+08	4.38163e+08	2.33937e+08	3.49785e+07	4.58256e+07	7.21621e+06	7.30159e+07	2.43991e+08	1.21497e+08	1.45294e+08	1.96862e+08	5.98347e+07	6.8649e+08	0	1.48202e+08	7.94842e+08	2.97039e+08	4.30202e+08	5.50468e+08	4.65297e+08	5.17635e+08	2.73401e+07	BP:actin filament organizationCC:cytoplasm;CC:cytoskeletonMF:actin monomer binding	GO:0007015GO:0005737;GO:0005856GO:0003785	K05764	TMSB4	hsa04810	Regulation of actin cytoskeleton	------	------	PF01290.17	Thymosin	Thymosin beta-4 family	cytoplasmic	6	82	5.1
P13716	Delta-aminolevulinic acid dehydratase OS=Homo sapiens OX=9606 GN=ALAD PE=1 SV=1	0.4099	-1.287	0.01478	down	yes	148300000	361800000	2.43887e+08	5.69443e+08	1.10865e+08	3.10882e+08	6.5257e+08	6.6749e+08	3.26565e+08	7.08818e+07	9.14319e+08	1.12638e+08	2.40522e+08	2.88757e+08	2.77015e+08	2.79494e+08	1.86385e+08	4.82965e+07	4.04236e+08	3.21955e+07	2.02064e+07	4.40295e+08	5.02244e+07	2.59917e+08	4.04317e+07	6.09807e+07	1.4494e+08	9.1647e+07	BP:response to cobalt ion;BP:response to glucocorticoid;BP:response to iron ion;BP:porphyrin-containing compound biosynthetic process;BP:response to zinc ion;BP:response to lipopolysaccharide;BP:response to hypoxia;BP:response to aluminum ion;BP:response to amino acid;BP:response to ionizing radiation;BP:heme biosynthetic process;BP:protoporphyrinogen IX biosynthetic process;BP:protein homooligom…	GO:0032025;GO:0051384;GO:0010039;GO:0006779;GO:0010043;GO:0032496;GO:0001666;GO:0010044;GO:0043200;GO:0010212;GO:0006783;GO:0006782;GO:0051260;GO:0071353;GO:0009635;GO:0070542;GO:1901799;GO:0046689;GO:0046686;GO:0046685;GO:0014823;GO:0045471;GO:0051597;GO:0006979;GO:0071284;GO:0010266;GO:0070541;GO:0043312;GO:0033197;GO:0010269GO:1904813;GO:0070062;GO:0034774;GO:0005615;GO:0005829;GO:0005576;GO:0…	K01698	hemB, ALAD	hsa00860	Porphyrin and chlorophyll metabolism	COG0113	H:Coenzyme transport and metabolism	PF00490.18	ALAD	Delta-aminolevulinic acid dehydratase	mitochondrial	8	31	36.3
P24298	Alanine aminotransferase 1 OS=Homo sapiens OX=9606 GN=GPT PE=1 SV=3	0.4612	-1.117	0.04347	down	yes	159100000	345000000	2.86795e+08	0	6.97793e+07	1.80751e+08	6.95204e+08	6.84785e+08	1.59779e+08	1.10605e+08	9.17436e+08	1.80445e+08	3.81683e+08	5.17058e+08	1.69922e+08	1.30592e+08	1.72914e+08	2.32075e+07	4.43395e+08	1.11566e+07	7.79426e+07	2.30321e+08	2.62318e+08	265873973	2.02927e+08	1.59178e+08	2.71983e+07	3.27218e+07	BP:cellular amino acid biosynthetic process;BP:L-alanine catabolic process;BP:biosynthetic processCC:extracellular exosome;CC:cytosol;CC:extracellular spaceMF:L-alanin;MF:catalytic activity;MF:pyridoxal phosphate binding	GO:0008652;GO:0042853;GO:0009058GO:0070062;GO:0005829;GO:0005615GO:0004021;GO:0003824;GO:0030170	K00814	GPT, ALT	hsa01230;hsa00250;hsa00220;hsa01210;hsa01200	Biosynthesis of amino acids;Alanine, aspartate and glutamate metabolism;Arginine biosynthesis;2-Oxocarboxylic acid metabolism;Carbon metabolism	COG0436	E:Amino acid transport and metabolism	PF00155.18	Aminotran_1_2	Aminotransferase class I and II	mitochondrial	11	31	54.6
A0A5C2FX99	IGL c1589_light_IGKV4-1_IGKJ4 (Fragment) OS=Homo sapiens OX=9606 PE=2 SV=1	2.41	1.269	0.02014	up	yes	333100000	138200000	7.45405e+07	6.16126e+07	3.18955e+08	1.54901e+07	1.56949e+08	1.72498e+08	2.31713e+07	3.72743e+08	4.9185e+07	2.03461e+08	3.8808e+07	3.05788e+08	5.65168e+07	8.49344e+07	4.11881e+08	7.48236e+08	2.36452e+08	2.94916e+08	9.0736e+07	5.6055e+07	2.85174e+08	1.24207e+08	9.49519e+08	2.67305e+08	2.71621e+08	2.61222e+08	------	------	------	------	------	------	------	------	PF07686.14;PF13927.3	V-set;Ig_3	Immunoglobulin V-set domain;Immunoglobulin domain	cytoplasmic	5	58	12.4
Q9NR34	Mannosyl-oligosaccharide 1,2-alpha-mannosidase IC OS=Homo sapiens OX=9606 GN=MAN1C1 PE=1 SV=1	0.4388	-1.188	0.04798	down	yes	143700000	327500000	3.57943e+08	5.25615e+08	1.49399e+08	1.59646e+08	3.28946e+08	3.16082e+08	1.14245e+08	2.19116e+08	1.77049e+08	2.70497e+08	2.08254e+08	1.11463e+09	3.25573e+08	3.18109e+08	3.85349e+08	8.02826e+07	6.10554e+08	3.08346e+07	3.46739e+07	1.93129e+08	3.14956e+07	7.47172e+06	2.11198e+07	2.54276e+08	5.71634e+07	1.80781e+07	BP:N-glycan processing;BP:protein N-linked glycosylation;BP:metabolic process;BP:Golgi apparatus mannose trimmingCC:endoplasmic reticulum;CC:integral component of membrane;CC:membrane;CC:Golgi membrane;CC:integral component of Golgi membrane;CC:extracellular exosomeMF:mannosyl-oligosaccharide 1,2-alpha-mannosidase activity;MF:calcium ion binding	GO:0006491;GO:0006487;GO:0008152;GO:1904381GO:0005783;GO:0016021;GO:0016020;GO:0000139;GO:0030173;GO:0070062GO:0004571;GO:0005509	K01230	MAN1	hsa04141;hsa00510	Protein processing in endoplasmic reticulum;N-Glycan biosynthesis	------	------	PF01532.17	Glyco_hydro_47	Glycosyl hydrolase family 47	Golgi apparatus	11	24	70.9
Q53GA9	Tetraspanin (Fragment) OS=Homo sapiens OX=9606 PE=2 SV=1	0.3391	-1.56	0.009493	down	yes	116500000	343600000	5.93675e+08	1.66957e+08	2.61443e+08	6.55658e+07	3.27557e+08	3.17026e+08	6.55592e+07	1.96429e+08	2.22782e+08	3.25784e+08	9.18499e+08	3.22121e+08	5.1493e+08	5.12202e+08	2.32682e+08	7.80644e+07	1.67302e+08	0	5.02913e+06	1.76185e+08	4.82351e+07	1.15333e+08	1.79171e+08	0	4.62255e+07	0	BP:regulation of gene expression;BP:spermatogenesis;BP:negative regulation of blood coagulationCC:extracellular exosome;CC:integral component of membrane;CC:integral component of plasma membrane;CC:cell surfaceMF:integrin binding	GO:0010468;GO:0007283;GO:0030195GO:0070062;GO:0016021;GO:0005887;GO:0009986GO:0005178	K17349	TSPAN8	------	------	------	------	PF00335.17	Tetraspannin	Tetraspanin family	Golgi apparatus	3	10	26.1
P43353	Aldehyde dehydrogenase family 3 member B1 OS=Homo sapiens OX=9606 GN=ALDH3B1 PE=1 SV=1	2.12	1.084	0.04054	up	yes	303400000	143100000	3.20832e+08	0	9.50877e+07	1.48779e+08	1.15349e+08	1.6168e+08	2.2829e+08	3.74794e+07	1.18727e+08	3.53666e+07	1.46613e+08	1.56591e+08	1.39764e+08	1.55966e+08	6.52258e+07	4.58398e+07	4.47339e+08	6.85635e+07	1.353e+08	6.63543e+08	4.95178e+08	2.76134e+08	7.70877e+08	2.25145e+08	1.43758e+08	0	BP:sphingolipid biosynthetic process;BP:aldehyde catabolic process;BP:lipid metabolic process;BP:neutrophil degranulation;BP:alcohol metabolic process;BP:ethanol catabolic process;BP:cellular aldehyde metabolic process;BP:cellular response to oxidative stress;BP:oxidation-reduction processCC:cytoplasm;CC:secretory granule membrane;CC:cytosol;CC:plasma membrane;CC:specific granule membrane;CC:vesi…	GO:0030148;GO:0046185;GO:0006629;GO:0043312;GO:0006066;GO:0006068;GO:0006081;GO:0034599;GO:0055114GO:0005737;GO:0030667;GO:0005829;GO:0005886;GO:0035579;GO:0031982;GO:0070062GO:0004030;GO:0004029;GO:0004028	K00129	E1.2.1.5	hsa00980;hsa00982;hsa05204;hsa00340;hsa00360;hsa00010;hsa00350;hsa00410	Metabolism of xenobiotics by cytochrome P450;Drug metabolism - cytochrome P450;Chemical carcinogenesis;Histidine metabolism;Phenylalanine metabolism;Glycolysis / Gluconeogenesis;Tyrosine metabolism;beta-Alanine metabolism	COG1012	C:Energy production and conversion	PF00171.19	Aldedh	Aldehyde dehydrogenase family	cytoplasmic	10	26	51.8
B2R880	cDNA, FLJ93778, highly similar to Homo sapiens CD38 antigen (p45) (CD38), mRNA OS=Homo sapiens OX=9606 PE=2 SV=1	0.2061	-2.279	0.01066	down	yes	74930000	363500000	6.66293e+08	1.09037e+08	0	2.6354e+08	7.85327e+06	0	2.25553e+08	0	5.10182e+08	0	1.09405e+09	2.93392e+08	2.38495e+08	2.26354e+08	8.08992e+07	4.30771e+06	1.78594e+07	8.31131e+06	7.40342e+06	1.98463e+07	7.70729e+07	0	2.49413e+08	3.35885e+08	1.36794e+07	9.56472e+06	BP:positive regulation of insulin secretion;BP:positive regulation of vasoconstriction;BP:NAD metabolic process;BP:positive regulation of cell growth;BP:apoptotic signaling pathway;BP:signal transduction;BP:response to hypoxia;BP:negative regulation of apoptotic process;BP:response to retinoic acid;BP:B cell receptor signaling pathway;BP:positive regulation of B cell proliferation;BP:response to …	GO:0032024;GO:0045907;GO:0019674;GO:0030307;GO:0097190;GO:0007165;GO:0001666;GO:0043066;GO:0032526;GO:0050853;GO:0030890;GO:0032355;GO:0014824;GO:0010977;GO:0045893;GO:0045779;GO:0007565;GO:0060292;GO:0042493;GO:0007204;GO:0033194;GO:0032570;GO:0045892;GO:0070555GO:0030667;GO:0070062;GO:0016021;GO:0016020;GO:0009986;GO:0005886;GO:0016323;GO:0005634GO:0003953;GO:0061809;GO:0016849;GO:0016740;GO:00…	K01242	CD38	hsa04970;hsa00760;hsa04972;hsa04020;hsa05169;hsa04640;hsa04921	Salivary secretion;Nicotinate and nicotinamide metabolism;Pancreatic secretion;Calcium signaling pathway;Epstein-Barr virus infection;Hematopoietic cell lineage;Oxytocin signaling pathway	------	------	PF02267.14	Rib_hydrolayse	ADP-ribosyl cyclase	plasma membrane	6	20	34.3
J3QL71	Secernin-2 OS=Homo sapiens OX=9606 GN=SCRN2 PE=1 SV=1	0.4989	-1.003	0.04218	down	yes	141900000	284400000	3.37382e+08	1.8456e+07	4.9751e+07	1.39559e+08	5.01419e+08	5.10798e+08	0	4.5586e+07	5.48181e+08	6.10001e+07	4.14736e+08	1.79283e+08	4.11549e+08	4.79724e+08	3.25482e+08	7.58579e+07	3.00291e+08	1.40047e+08	6.42068e+07	2.71685e+08	3.19474e+07	1.46058e+08	5.31905e+07	1.81794e+08	7.64784e+07	3.5404e+07	BP:exocytosisCC:extracellular exosomeMF:dipeptidase activity	GO:0006887GO:0070062GO:0016805	K14358	SCRN	------	------	COG4690	E:Amino acid transport and metabolism	PF03577.12	Peptidase_C69	Peptidase family C69	cytoplasmic	7	23	47.5
A0A0S2Z4G7	Nucleophosmin (Nucleolar phosphoprotein B23, numatrin), isoform CRA_f (Fragment) OS=Homo sapiens OX=9606 GN=NPM1 PE=2 SV=1	0.253	-1.983	0.02431	down	yes	85790000	339100000	5.86927e+08	5.04723e+08	3.51137e+08	3.20003e+08	1.92716e+07	1.52339e+07	9.29917e+08	4.01001e+07	4.61544e+08	9.56891e+07	3.46178e+07	1.14849e+09	8.82355e+07	1.51768e+08	1.55624e+07	2.29055e+07	5.99226e+07	7.08442e+07	1.14528e+08	2.87093e+08	1.31311e+08	2.02215e+07	7.41531e+07	1.53624e+08	5.89985e+07	2.03211e+07	BP:CENP-A containing nucleosome assembly;BP:negative regulation of cell proliferation;BP:negative regulation of protein kinase activity by regulation of protein phosphorylation;BP:centrosome cycle;BP:protein localization;BP:regulation of centrosome duplication;BP:negative regulation of centrosome duplication;BP:signal transduction;BP:cellular response to UV;BP:ribosomal large subunit biogenesis;B…	GO:0034080;GO:0008285;GO:0044387;GO:0007098;GO:0008104;GO:0010824;GO:0010826;GO:0007165;GO:0034644;GO:0042273;GO:0046599;GO:0006886;GO:0042255;GO:0043066;GO:0060699;GO:1902629;GO:0006407;GO:0008284;GO:0006281;GO:0032071;GO:0006913;GO:0045893;GO:0051259;GO:0051092;GO:0000055;GO:0045727;GO:0007569;GO:0006338;GO:0006334;GO:0042274;GO:0000056;GO:0006357;GO:0045944;GO:0016032;GO:1902751;GO:0060735GO:0…	------	------	------	------	------	------	PF03066.12;PF16276.2	Nucleoplasmin;NPM1-C	Nucleoplasmin;Nucleophosmin C-terminal domain	cytoplasmic	7	32	29.4
Q53S24	Prothymosin, alpha OS=Homo sapiens OX=9606 GN=PTMAP7 PE=2 SV=1	0.148	-2.756	0.005479	down	yes	53300000	360200000	1.7714e+08	2.38771e+07	4.05673e+08	1.09113e+09	3.38051e+06	0	5.41589e+08	5.98805e+08	1.03205e+08	2.30287e+08	5.79291e+08	2.07603e+08	0	0	3.43093e+07	2.61482e+07	1.08287e+08	5.11352e+07	7.66927e+07	6.43602e+07	7.63513e+07	0	2.7162e+07	1.14042e+08	1.41041e+06	6.40538e+06	BP:positive regulation of NF-kappaB transcription factor activity;BP:cell proliferation;BP:cell differentiation;BP:negative regulation of cysteine-type endopeptidase activity involved in apoptotic process;BP:negative regulation of apoptotic process;BP:positive regulation of transcription from RNA polymerase II promoterCC:nucleus	GO:0051092;GO:0008283;GO:0030154;GO:0043154;GO:0043066;GO:0045944GO:0005634	K13784	PTMA	hsa05169	Epstein-Barr virus infection	------	------	PF03247.11	Prothymosin	Prothymosin/parathymosin family	nuclear	6	39	12.1
Q9NRV9	Heme-binding protein 1 OS=Homo sapiens OX=9606 GN=HEBP1 PE=1 SV=1	0.4475	-1.16	0.01219	down	yes	116300000	259900000	3.10838e+08	7.66076e+07	3.6144e+07	1.01885e+08	3.52971e+08	4.23507e+08	4.16196e+08	4.52978e+07	4.06703e+08	7.9923e+07	4.87621e+08	2.85069e+08	3.1148e+08	3.03876e+08	4.1299e+07	8.00179e+07	2.77176e+08	1.13053e+08	7.16432e+07	3.32833e+08	2.48546e+07	1.19949e+08	8.3821e+07	1.71468e+08	5.85367e+07	2.1238e+07	BP:circadian rhythm;BP:G-protein coupled receptor signaling pathwayCC:cytoplasm;CC:extracellular exosome;CC:extracellular regionMF:heme binding	GO:0007623;GO:0007186GO:0005737;GO:0070062;GO:0005576GO:0020037	------	------	------	------	------	------	PF04832.9	SOUL	SOUL heme-binding protein	cytoplasmic	6	42	21.1
Q9Y3E8	CGI-150 protein OS=Homo sapiens OX=9606 PE=2 SV=1	0.5464	-0.872	0.02654	down	yes	132600000	242700000	4.69125e+08	1.22605e+08	3.0875e+08	3.07194e+07	3.63559e+08	2.89833e+08	2.45566e+07	2.05803e+08	1.38267e+08	1.75581e+08	2.5778e+08	2.79172e+08	3.81991e+08	350220685	1.53337e+08	1.15896e+08	1.94728e+08	6.64594e+07	1.70931e+08	3.24327e+08	1.78951e+07	1.30793e+08	6.46582e+07	0	3.47438e+07	1.84559e+08	CC:mitochondrion;CC:extracellular exosomeMF:cadherin binding	GO:0005739;GO:0070062GO:0045296	------	------	------	------	------	------	PF00903.22	Glyoxalase	Glyoxalase/Bleomycin resistance protein/Dioxygenase superfamily	mitochondrial	6	16	55
A0A5C2GAB9	IGL c352_light_IGLV2-18_IGLJ3 (Fragment) OS=Homo sapiens OX=9606 PE=2 SV=1	0.4333	-1.207	0.0492	down	yes	111700000	257800000	1.03299e+07	5.34617e+08	1.59308e+08	3.16774e+08	6.04781e+07	5.64478e+07	2.2008e+08	4.68654e+08	5.00596e+08	2.50852e+08	0	0	0	0	1.65257e+08	1.94109e+08	1.47899e+07	1.91881e+08	0	6.53572e+06	1.78375e+08	3.42728e+07	1.21797e+07	0	2.81477e+07	2.91825e+08	------	------	------	------	------	------	------	------	PF07686.14;PF13927.3	V-set;Ig_3	Immunoglobulin V-set domain;Immunoglobulin domain	cytoplasmic	2	31	11.6
F5GXX5	Dolichyl-diphosphooligosaccharide--protein glycosyltransferase subunit DAD1 OS=Homo sapiens OX=9606 GN=DAD1 PE=1 SV=1	3.208	1.682	0.04188	up	yes	275900000	86010000	2.23618e+08	4.47432e+07	7.57105e+06	1.04249e+08	3.36279e+07	3.23162e+07	2.21954e+07	0	8.17026e+07	0	3.36459e+07	4.12549e+07	2.10277e+08	1.96893e+08	0	0	1.88759e+08	0	2.14107e+08	3.81008e+08	2.51232e+08	1.96313e+08	9.97417e+08	9.93163e+07	1.49868e+08	4.80904e+06	BP:protein glycosylationCC:integral component of membrane;CC:oligosaccharyltransferase complexMF:dolichyl-diphosphooligosaccharide-protein glycotransferase activity	GO:0006486GO:0016021;GO:0008250GO:0004579	------	------	------	------	------	------	PF02109.13	DAD	DAD family	Golgi apparatus	3	39	9.5
P84085	ADP-ribosylation factor 5 OS=Homo sapiens OX=9606 GN=ARF5 PE=1 SV=2	2.121	1.085	0.03923	up	yes	244500000	115300000	3.01023e+08	6.73647e+07	7.49556e+07	8.36907e+07	1.41411e+08	1.5813e+08	5.47892e+07	3.39065e+07	1.79323e+07	3.375e+07	1.51125e+08	2.66232e+07	2.12687e+08	2.56443e+08	1.18888e+08	9.24207e+07	2.27672e+08	1.25913e+08	5.60129e+08	3.14118e+08	3.81597e+08	1.66592e+08	6.6635e+08	1.5025e+08	1.0924e+08	2.09275e+07	BP:Golgi to plasma membrane transport;BP:retrograde vesicle-mediated transport, Golgi to ER;BP:vesicle-mediated transport;BP:intracellular protein transportCC:cytoplasm;CC:Golgi apparatus;CC:plasma membrane;CC:perinuclear region of cytoplasm;CC:extracellular exosomeMF:GTPase activity;MF:GTP binding	GO:0006893;GO:0006890;GO:0016192;GO:0006886GO:0005737;GO:0005794;GO:0005886;GO:0048471;GO:0070062GO:0003924;GO:0005525	K07940	ARF5	hsa04144	Endocytosis	COG1100	R:General function prediction only	PF00025.18;PF08477.10;PF09439.7;PF00071.19;PF00503.17;PF04670.9	Arf;Roc;SRPRB;Ras;G-alpha;Gtr1_RagA	ADP-ribosylation factor family;Ras of Complex, Roc, domain of DAPkinase;Signal recognition particle receptor beta subunit;Ras family;G-protein alpha subunit;Gtr1/RagA G protein conserved region	mitochondrial	4	56	20.5
B5BU25	U2 snRNP auxiliary factor large subunit OS=Homo sapiens OX=9606 GN=U2AF2 PE=2 SV=1	7.47	2.901	0.01395	up	yes	316800000	42410000	4.666e+06	0	1.25369e+07	2.38209e+08	6.56476e+06	4.58255e+06	7.47817e+07	0	0	3.90491e+06	0	0	1.60838e+07	2.03931e+07	0	3.03056e+08	1.89796e+08	3.42523e+08	9.2773e+07	8.97856e+07	0	0	0	7.01601e+08	2.82895e+07	7.86775e+08	BP:negative regulation of mRNA splicing, via spliceosome;BP:negative regulation of protein ubiquitination;BP:RNA export from nucleus;BP:mRNA export from nucleus;BP:positive regulation of RNA splicing;BP:mRNA 3'-end processing;BP:mRNA splicing, via spliceosome;BP:RNA splicing;BP:mRNA processingCC:commitment complex;CC:U2-type prespliceosome;CC:U2AF;CC:nuclear speck;CC:nucleus;CC:nucleoplasm;CC:Prp…	GO:0048025;GO:0031397;GO:0006405;GO:0006406;GO:0033120;GO:0031124;GO:0000398;GO:0008380;GO:0006397GO:0000243;GO:0071004;GO:0089701;GO:0016607;GO:0005634;GO:0005654;GO:0000974;GO:0005681GO:0008187;GO:0030628;GO:0019899;GO:0070742;GO:0003723	K12837	U2AF2	hsa03040	Spliceosome	------	------	PF00076.19	RRM_1	RNA recognition motif.	nuclear	4	15	53.1
Q53GZ8	Complement component 2 variant (Fragment) OS=Homo sapiens OX=9606 PE=2 SV=1	3.554	1.829	0.02689	up	yes	278800000	78440000	8.70425e+06	0	1.59789e+06	2.55462e+07	2.52311e+08	2.57863e+08	0	9.82055e+06	2.09602e+07	1.50043e+06	3.62938e+07	0	1.20087e+08	1.28123e+08	4.17003e+08	5.06424e+07	2.92647e+06	1.4734e+08	3.99185e+07	8.95505e+07	7.92288e+08	2.69063e+08	2.29732e+08	3.54573e+08	7.50925e+08	2.01213e+08	BP:regulation of complement activation;BP:innate immune response;BP:complement activation;BP:positive regulation of apoptotic cell clearance;BP:complement activation, classical pathway;BP:response to nutrientCC:extracellular exosome;CC:extracellular region;CC:extracellular spaceMF:serine-type endopeptidase activity;MF:metal ion binding	GO:0030449;GO:0045087;GO:0006956;GO:2000427;GO:0006958;GO:0007584GO:0070062;GO:0005576;GO:0005615GO:0004252;GO:0046872	K01332	C2	hsa05133;hsa05322;hsa04610;hsa05150	Pertussis;Systemic lupus erythematosus;Complement and coagulation cascades;Staphylococcus aureus infection	COG5640	O:Posttranslational modification, protein turnover, chaperones	PF00092.25;PF00089.23;PF00084.17;PF13519.3	VWA;Trypsin;Sushi;VWA_2	von Willebrand factor type A domain;Trypsin;Sushi repeat;von Willebrand factor type A domain	lysosomal	6	28	83.3
A0A5C2GVK6	IG c843_light_IGKV2-28_IGKJ1 (Fragment) OS=Homo sapiens OX=9606 PE=2 SV=1	1.794	0.8432	0.04694	up	yes	228000000	127100000	3.77742e+06	3.86229e+07	3.8672e+08	2.3618e+08	1.39151e+08	1.59089e+08	7.59651e+07	2.10388e+08	2.41512e+08	7.86989e+07	1.08728e+08	3.19171e+07	3.04904e+07	3.75499e+07	1.81499e+08	1.69137e+08	4.17091e+08	2.05404e+08	0	1.9624e+08	6.25335e+07	4.27979e+08	1.8801e+08	0	3.33428e+08	9.84854e+07	------	------	------	------	------	------	------	------	PF07686.14;PF13927.3	V-set;Ig_3	Immunoglobulin V-set domain;Immunoglobulin domain	cytoplasmic	2	59	12.2
D6RAX7	COP9 constitutive photomorphogenic-like protein subunit 4 isoform 2 OS=Homo sapiens OX=9606 GN=COPS4 PE=1 SV=1	0.2266	-2.142	0.01799	down	yes	58550000	258400000	3.05863e+08	7.39509e+08	7.37152e+07	2.59035e+08	1.0655e+08	1.45589e+08	1.04451e+08	2.7254e+07	6.39879e+08	9.41453e+06	9.97389e+07	7.23172e+08	1.88192e+08	1.9563e+08	7.64574e+07	5.99574e+06	1.01659e+08	0	1.48672e+08	1.70889e+08	3.83643e+07	7.77716e+06	3.01625e+07	1.90292e+07	2.33818e+07	2.16712e+07	BP:transcription-coupled nucleotide-excision repair;BP:protein deneddylation;BP:proteolysis;BP:nucleotide-excision repair, DNA damage recognition;BP:post-translational protein modificationCC:nuclear speck;CC:synaptic vesicle;CC:cytosol;CC:nucleus;CC:cytoplasm;CC:nucleoplasm;CC:cell junction;CC:COP9 signalosomeMF:NEDD8-specific protease activity	GO:0006283;GO:0000338;GO:0006508;GO:0000715;GO:0043687GO:0016607;GO:0008021;GO:0005829;GO:0005634;GO:0005737;GO:0005654;GO:0030054;GO:0008180GO:0019784	K12178	COPS4, CSN4	------	------	------	------	PF01399.24	PCI	PCI domain	cytoplasmic	8	25	47.7
Q9Y5L0	Transportin-3 OS=Homo sapiens OX=9606 GN=TNPO3 PE=1 SV=3	3.303	1.724	0.03743	up	yes	243200000	73620000	8.60295e+07	2.73182e+08	6.38136e+06	7.45125e+07	0	0	0	2.8083e+06	1.31722e+08	4.09464e+06	1.6743e+07	6.43552e+07	7.95315e+07	7.05111e+07	0	0	5.84968e+07	1.34774e+07	1.95692e+08	2.4769e+08	6.51571e+08	3.1992e+07	4.17059e+08	5.22954e+08	4.98448e+07	0	BP:protein import into nucleusCC:cytoplasm;CC:intracellular membrane-bounded organelle;CC:nucleusMF:nuclear import signal receptor activity;MF:identical protein binding	GO:0006606GO:0005737;GO:0043231;GO:0005634GO:0061608;GO:0042802	K15436	TRPO3, MTR10	------	------	------	------	PF08389.9	Xpo1	Exportin 1-like protein	cytoplasmic	10	15	104.1
Q9BY67	Cell adhesion molecule 1 OS=Homo sapiens OX=9606 GN=CADM1 PE=1 SV=2	0.1303	-2.94	0.04361	down	yes	34470000	264600000	2.32296e+07	6.11587e+07	1.16277e+09	0	0	0	4.27036e+08	5.22508e+08	5.82927e+07	5.67621e+08	932136	6.79206e+07	8.2328e+06	1.0718e+07	3.84618e+07	4.21904e+07	3.70705e+07	1.37017e+07	2.80042e+07	2.93305e+07	3.42782e+07	1.51532e+07	3.76951e+07	1.30961e+08	4.27244e+06	2.56281e+06	BP:adherens junction organization;BP:cell differentiation;BP:multicellular organism development;BP:susceptibility to natural killer cell mediated cytotoxicity;BP:positive regulation of natural killer cell mediated cytotoxicity;BP:cell recognition;BP:apoptotic process;BP:spermatogenesis;BP:heterophilic cell-cell adhesion via plasma membrane cell adhesion molecules;BP:homophilic cell adhesion via p…	GO:0034332;GO:0030154;GO:0007275;GO:0042271;GO:0045954;GO:0008037;GO:0006915;GO:0007283;GO:0007157;GO:0007156;GO:0051606;GO:0050715;GO:0002376;GO:0016032GO:0045202;GO:0016021;GO:0016323;GO:0005911;GO:0005886GO:0042803;GO:0030165;GO:0005102	K06781	CADM1, IGSF4, NECL2, TSLC1	hsa04514	Cell adhesion molecule	------	------	PF13927.3;PF13895.3;PF07679.13;PF00047.22;PF07686.14;PF08205.9	Ig_3;Ig_2;I-set;ig;V-set;C2-set_2	Immunoglobulin domain;Immunoglobulin domain;Immunoglobulin I-set domain;Immunoglobulin domain;Immunoglobulin V-set domain;CD80-like C2-set immunoglobulin domain	plasma membrane	6	17	48.5
B4DIT7	cDNA FLJ58187, highly similar to Protein-glutamine gamma-glutamyltransferase 2 OS=Homo sapiens OX=9606 PE=2 SV=1	0.3737	-1.42	0.04175	down	yes	79190000	211900000	7.09726e+08	2.98706e+08	1.51642e+08	1.08626e+07	1.08612e+08	8.03984e+07	1.68919e+08	1.25368e+07	1.48982e+08	9.01601e+06	3.36135e+08	2.7402e+08	3.53488e+08	3.0312e+08	7.77983e+07	0	1.21328e+08	1.20914e+08	1.87816e+07	1.34642e+08	6.09592e+07	2.32168e+07	1.0987e+08	0	6.3063e+06	1.18106e+08	BP:peptide cross-linkingMF:protein-glutamine gamma-glutamyltransferase activity;MF:metal ion binding	GO:0018149GO:0003810;GO:0046872	------	------	------	------	------	------	PF00927.19;PF01841.16;PF00868.17	Transglut_C;Transglut_core;Transglut_N	Transglutaminase family, C-terminal ig like domain;Transglutaminase-like superfamily;Transglutaminase family	cytoplasmic	10	19	68.6
Q969Q5	Ras-related protein Rab-24 OS=Homo sapiens OX=9606 GN=RAB24 PE=1 SV=1	3.752	1.908	0.04909	up	yes	228600000	60930000	2.22968e+07	1.03536e+08	0	0	0	2.48856e+08	1.71255e+07	0	8.46146e+07	1.029e+07	3.7848e+07	0	1.22947e+07	1.14785e+07	0	6.04122e+08	8.93769e+07	0	1.17175e+08	9.24348e+07	6.38706e+07	0	2.2244e+08	0	9.00431e+07	5.49084e+08	BP:autophagy;BP:neutrophil degranulation;BP:Rab protein signal transduction;BP:intracellular protein transportCC:secretory granule membrane;CC:cytosol;CC:autophagosome;CC:endocytic vesicle;CC:plasma membrane;CC:endosomeMF:GTPase activity;MF:GTP binding	GO:0006914;GO:0043312;GO:0032482;GO:0006886GO:0030667;GO:0005829;GO:0005776;GO:0030139;GO:0005886;GO:0005768GO:0003924;GO:0005525	K07912	RAB24	------	------	------	------	PF00071.19;PF08477.10;PF00025.18	Ras;Roc;Arf	Ras family;Ras of Complex, Roc, domain of DAPkinase;ADP-ribosylation factor family	cytoplasmic	3	21	23.1
Q8N5N7	39S ribosomal protein L50, mitochondrial OS=Homo sapiens OX=9606 GN=MRPL50 PE=1 SV=2	0.2306	-2.117	0.003973	down	yes	53200000	230700000	0	3.52521e+07	2.02559e+08	0	2.05977e+08	4.77764e+08	2.41681e+08	3.68121e+08	0	2.60543e+08	3.40051e+08	2.51876e+07	0	1.4958e+08	8.59684e+07	6.48541e+07	1.44414e+07	0	0	0	1.79142e+07	0	1.58058e+08	3.24708e+07	1.9516e+07	3.23648e+07	BP:mitochondrial translational termination;BP:mitochondrial translational elongationCC:mitochondrial inner membrane;CC:mitochondrion;CC:mitochondrial large ribosomal subunit	GO:0070126;GO:0070125GO:0005743;GO:0005739;GO:0005762	K17431	MRPL50	------	------	------	------	PF10501.6	Ribosomal_L50	Ribosomal subunit 39S	mitochondrial	1	13	18.3
Q5U0A0	Proteasome subunit alpha type OS=Homo sapiens OX=9606 PE=2 SV=1	0.5594	-0.838	0.0324	down	yes	100700000	180000000	3.98506e+08	2.39713e+08	1.44327e+08	1.64192e+08	1.43264e+08	1.6906e+08	3.48088e+08	5.4012e+07	0	1.09902e+08	1.56004e+08	8.66462e+07	1.64206e+08	1.62379e+08	1.26261e+08	5.47268e+07	1.61722e+08	0	1.21389e+08	2.51188e+08	2.62255e+07	1.00968e+08	1.06731e+08	5.90087e+07	8.81495e+07	1.08496e+07	BP:proteasome-mediated ubiquitin-dependent protein catabolic process;BP:proteasomal protein catabolic process;BP:proteasomal ubiquitin-independent protein catabolic processCC:cytoplasm;CC:proteasome core complex;CC:nucleus;CC:nucleoplasm;CC:proteasome core complex, alpha-subunit complex;CC:proteasome complex;CC:cytosolMF:endopeptidase activity;MF:threonine-type endopeptidase activity	GO:0043161;GO:0010498;GO:0010499GO:0005737;GO:0005839;GO:0005634;GO:0005654;GO:0019773;GO:0000502;GO:0005829GO:0004175;GO:0004298	K02729	PSMA5	hsa03050	Proteasome	COG0638	O:Posttranslational modification, protein turnover, chaperones	PF00227.23;PF10584.6	Proteasome;Proteasome_A_N	Proteasome subunit;Proteasome subunit A N-terminal signature	cytoplasmic	5	26	26.4
A0A494C0G5	Agrin OS=Homo sapiens OX=9606 GN=AGRN PE=1 SV=1	0.4076	-1.295	0.006582	down	yes	75740000	185800000	1.04816e+08	3.80306e+08	9.4946e+07	1.62579e+08	1.66127e+08	1.52185e+08	8.38834e+06	1.49214e+08	0	8.31872e+07	3.05397e+08	3.86706e+08	1.95844e+08	2.25534e+08	1.7373e+08	1.24705e+08	1.19604e+08	1.85381e+08	3.38031e+07	6.44886e+07	3.11631e+07	7.46113e+07	1.76825e+07	3.67231e+07	3.33513e+07	1.36031e+07	BP:positive regulation of synaptic growth at neuromuscular junction;BP:synapse organization;BP:axon guidance;BP:retinoid metabolic process;BP:positive regulation of GTPase activity;BP:G-protein coupled acetylcholine receptor signaling pathway;BP:positive regulation of filopodium assembly;BP:animal organ morphogenesis;BP:tissue development;BP:neuromuscular junction development;BP:clustering of vol…	GO:0045887;GO:0050808;GO:0007411;GO:0001523;GO:0043547;GO:0007213;GO:0051491;GO:0009887;GO:0009888;GO:0007528;GO:0045162;GO:0030198;GO:0045944;GO:0043113;GO:0006027;GO:0006024;GO:0007165GO:0045202;GO:0030054;GO:0043202;GO:0016021;GO:0005576;GO:0005796;GO:0062023;GO:0005886;GO:0070062;GO:0005604;GO:0005829GO:0005201;GO:0005200;GO:0035374;GO:0002162;GO:0005509;GO:0043395;GO:0043236;GO:0033691	K06254	AGRN	hsa04512	ECM-receptor interaction	------	------	PF00054.20;PF07648.12;PF02210.21;PF00050.18;PF00053.21;PF01390.17;PF00008.24	Laminin_G_1;Kazal_2;Laminin_G_2;Kazal_1;Laminin_EGF;SEA;EGF	Laminin G domain;Kazal-type serine protease inhibitor domain;Laminin G domain;Kazal-type serine protease inhibitor domain;Laminin EGF domain;SEA domain;EGF-like domain	plasma membrane	3	23	203
A8K0D2	cDNA FLJ77740, highly similar to Homo sapiens 7-dehydrocholesterol reductase, mRNA OS=Homo sapiens OX=9606 PE=2 SV=1	4.003	2.001	0.03601	up	yes	208700000	52130000	2.50247e+08	1.62951e+07	4.31029e+07	4.04104e+06	2.52282e+07	3.6431e+07	0	0	0	2.30735e+07	2.91141e+07	4.30151e+07	5.92725e+07	4.36089e+07	0	0	1.04837e+08	0	1.19428e+08	2.16579e+08	1.38423e+08	1.30999e+08	6.82951e+08	0	6.75331e+07	0	BP:regulation of cell proliferation;BP:cholesterol biosynthetic process via lathosterol;BP:lung development;BP:brassinosteroid biosynthetic process;BP:cell differentiation;BP:post-embryonic development;BP:multicellular organism growth;BP:regulation of cholesterol biosynthetic process;BP:sterol biosynthetic process;BP:cholesterol biosynthetic process via desmosterol;BP:cholesterol biosynthetic pro…	GO:0042127;GO:0033490;GO:0030324;GO:0016132;GO:0030154;GO:0009791;GO:0035264;GO:0045540;GO:0016126;GO:0033489;GO:0006695;GO:0001568GO:0005783;GO:0005789;GO:0030176;GO:0016021;GO:0016020;GO:0005829;GO:0005640GO:0047598;GO:0050661;GO:0016628;GO:0009918	K00213	DHCR7	hsa00100	Steroid biosynthesis	------	------	PF01222.14	ERG4_ERG24	Ergosterol biosynthesis ERG4/ERG24 family	peroxisomal	3	5	54.4
Q9HB90	Ras-related GTP-binding protein C OS=Homo sapiens OX=9606 GN=RRAGC PE=1 SV=1	2.969	1.57	0.03959	up	yes	188800000	63600000	1.00827e+08	2.59482e+07	1.8043e+07	0	6.08389e+07	2.88698e+07	1.42342e+08	6.56866e+07	6.54314e+07	3.24086e+07	3.27293e+07	1.19084e+08	7.17255e+07	6.2903e+07	3.98264e+07	1.62945e+07	4.97772e+07	0	1.59642e+08	1.70725e+08	4.2072e+08	9.97349e+07	2.4337e+08	6.46868e+08	4.08428e+07	0	BP:regulation of TORC1 signaling;BP:cellular response to amino acid starvation;BP:response to amino acid;BP:regulation of autophagy;BP:RNA splicing;BP:regulation of macroautophagy;BP:cellular protein localization;BP:cellular response to amino acid stimulus;BP:apoptotic process;BP:cell cycle arrest;BP:cellular response to starvation;BP:small GTPase mediated signal transduction;BP:transcription, DN…	GO:1903432;GO:0034198;GO:0043200;GO:0010506;GO:0008380;GO:0016241;GO:0034613;GO:0071230;GO:0006915;GO:0007050;GO:0009267;GO:0007264;GO:0006351;GO:0032008;GO:0032006GO:0034448;GO:0005737;GO:0005634;GO:1990131;GO:0043231;GO:0005829;GO:0005764GO:0051020;GO:0000287;GO:0005525;GO:0003924;GO:0019003;GO:0046982	K16186	RRAGC_D	hsa04140;hsa04150	Autophagy - animal;mTOR signaling pathway	------	------	PF04670.9;PF00025.18	Gtr1_RagA;Arf	Gtr1/RagA G protein conserved region;ADP-ribosylation factor family	cytoplasmic	8	22	44.2
Q8TCJ2	Dolichyl-diphosphooligosaccharide--protein glycosyltransferase subunit STT3B OS=Homo sapiens OX=9606 GN=STT3B PE=1 SV=1	2.738	1.453	0.03136	up	yes	183400000	66990000	2.49958e+08	5.82216e+07	3.77442e+07	8.02876e+07	6.40602e+06	1.00074e+07	1.06947e+08	6.50267e+06	3.27504e+07	8.29619e+06	3.98092e+07	3.37751e+07	1.5677e+08	1.10424e+08	1.55982e+07	0	6.13952e+07	1.13866e+08	2.53655e+08	2.77784e+08	5.35601e+07	1.53079e+08	5.73189e+08	3.83076e+08	1.04889e+08	2.6979e+07	BP:protein glycosylation;BP:post-translational protein modification;BP:co-translational protein modification;BP:response to unfolded protein;BP:glycoprotein catabolic process;BP:ER-associated ubiquitin-dependent protein catabolic process;BP:protein N-linked glycosylation via asparagineCC:membrane;CC:integral component of membrane;CC:endoplasmic reticulum;CC:oligosaccharyltransferase complex;CC:ma…	GO:0006486;GO:0043687;GO:0043686;GO:0006986;GO:0006516;GO:0030433;GO:0018279GO:0016020;GO:0016021;GO:0005783;GO:0008250;GO:0032991;GO:0034999;GO:0034998GO:0004579;GO:0004576;GO:0046872	K07151	STT3	hsa04141;hsa00510	Protein processing in endoplasmic reticulum;N-Glycan biosynthesis	COG1287	R:General function prediction only	PF02516.11	STT3	Oligosaccharyl transferase STT3 subunit	Golgi apparatus	8	12	93.6
P13671	Complement component C6 OS=Homo sapiens OX=9606 GN=C6 PE=1 SV=3	2.376	1.249	0.03629	up	yes	168900000	71090000	1.32476e+07	9.54759e+07	1.40246e+07	2.03703e+08	9.71795e+07	1.19028e+08	1.46073e+08	1.82877e+07	1.43725e+08	1.62118e+07	1.81848e+07	0	9.4346e+06	2.95604e+07	2.63446e+08	5.15781e+07	2.71991e+07	1.26204e+08	1.08268e+07	4.70438e+07	2.67443e+08	3.15221e+08	9.2608e+07	3.02917e+08	4.4621e+08	7.5957e+07	BP:cytolysis;BP:in utero embryonic development;BP:regulation of complement activation;BP:innate immune response;BP:positive regulation of angiogenesis;BP:complement activation;BP:positive regulation of activation of membrane attack complex;BP:complement activation, classical pathwayCC:extracellular exosome;CC:extracellular region;CC:membrane attack complex	GO:0019835;GO:0001701;GO:0030449;GO:0045087;GO:0045766;GO:0006956;GO:0001970;GO:0006958GO:0070062;GO:0005576;GO:0005579	K03995	C6	hsa05322;hsa04610;hsa05020	Systemic lupus erythematosus;Complement and coagulation cascades;Prion diseases	------	------	PF01823.16;PF00090.16;PF00084.17;PF07648.12;PF00057.15	MACPF;TSP_1;Sushi;Kazal_2;Ldl_recept_a	MAC/Perforin domain;Thrombospondin type 1 domain;Sushi repeat;Kazal-type serine protease inhibitor domain;Low-density lipoprotein receptor domain class A	extracellular	7	10	104.7
Q5R3B4	Mitochondrial pyruvate carrier (Fragment) OS=Homo sapiens OX=9606 GN=MPC2 PE=1 SV=1	2.036	1.026	0.03396	up	yes	156800000	77020000	2.34609e+08	4.16864e+07	1.94582e+07	8.23066e+07	1.13934e+08	1.43372e+08	1.78219e+07	0	4.71307e+07	1.87157e+07	3.34853e+07	1.00506e+08	7.89094e+07	6.92878e+07	4.24655e+07	1.24457e+07	2.53577e+08	1.36238e+07	1.40878e+08	1.94457e+08	7.70578e+07	2.6507e+08	2.5409e+08	1.57272e+08	3.13847e+08	0	BP:positive regulation of insulin secretion involved in cellular response to glucose stimulus;BP:mitochondrial pyruvate transport;BP:mitochondrial acetyl-CoA biosynthetic process from pyruvateCC:nucleus;CC:mitochondrion;CC:integral component of mitochondrial inner membrane;CC:mitochondrial inner membrane;CC:integral component of membraneMF:pyruvate transmembrane transporter activity	GO:0035774;GO:0006850;GO:0061732GO:0005634;GO:0005739;GO:0031305;GO:0005743;GO:0016021GO:0050833	------	------	------	------	------	------	PF03650.10	MPC	Uncharacterised protein family	mitochondrial	5	57	11.7
P12931	Proto-oncogene tyrosine-protein kinase Src OS=Homo sapiens OX=9606 GN=SRC PE=1 SV=3	0.3905	-1.357	0.008822	down	yes	62440000	159900000	3.21115e+08	2.86941e+08	3.51189e+06	1.34348e+08	1.4402e+08	1.70885e+08	2.34878e+08	1.80399e+07	3.57998e+08	2.07251e+07	1.93163e+08	9.39852e+07	1.4634e+08	1.12371e+08	4.36372e+07	9.62973e+06	1.49928e+08	7.82106e+07	7.77143e+07	1.20864e+08	2.9437e+07	9.86053e+07	6.53592e+07	2.53885e+07	3.08922e+07	1.96577e+07	BP:activation of protein kinase B activity;BP:cell migration;BP:adherens junction organization;BP:branching involved in mammary gland duct morphogenesis;BP:axon guidance;BP:angiotensin-activated signaling pathway involved in heart process;BP:bone resorptionCC:cytoplasm;CC:cytosol;CC:late endosome;CC:caveola;CC:actin filamentMF:connexin binding;MF:growth factor receptor binding;MF:enzyme binding;M…	GO:0032148;GO:0016477;GO:0034332;GO:0060444;GO:0007411;GO:0086098;GO:0045453GO:0005737;GO:0005829;GO:0005770;GO:0005901;GO:0005884GO:0071253;GO:0070851;GO:0019899;GO:0004715;GO:0045296;GO:0046875;GO:0005524	K05704	SRC	hsa05131;hsa05219;hsa04611;hsa04510;hsa04530;hsa04144;hsa04727;hsa04062;hsa04921;hsa05100;hsa01521;hsa01522;hsa05161;hsa05120;hsa04540;hsa04370;hsa05205;hsa05203;hsa04912;hsa04015;hsa04137;hsa04750;hsa04917;hsa04915;hsa04919;hsa04810;hsa05418;hsa04520;hsa05152;hsa04360;hsa04012	Shigellosis;Bladder cancer;Platelet activation;Focal adhesion;Tight junction;Endocytosis;GABAergic synapse;Chemokine signaling pathway;Oxytocin signaling pathway;Bacterial invasion of epithelial cells;EGFR tyrosine kinase inhibitor resistance;Endocrine resistance;Hepatitis B;Epithelial cell signaling in Helicobacter pylori infection;Gap junction;VEGF signaling pathway;Proteoglycans in cancer;Vira…	COG0515	T:Signal transduction mechanisms	PF07714.14;PF00069.22;PF00017.21;PF00018.25;PF14604.3;PF07653.14	Pkinase_Tyr;Pkinase;SH2;SH3_1;SH3_9;SH3_2	Protein tyrosine kinase;Protein kinase domain;SH2 domain;SH3 domain;Variant SH3 domain;Variant SH3 domain	cytoplasmic	6	24	59.8
A5PLM9	Cathepsin L1 OS=Homo sapiens OX=9606 GN=CTSL1 PE=2 SV=1	0.1838	-2.444	0.003328	down	yes	34420000	187300000	9.06723e+07	1.65801e+08	4.8193e+08	3.08859e+08	1.39738e+07	2.09218e+07	1.05006e+08	4.10414e+08	1.16096e+08	2.19399e+08	2.19306e+08	2.69025e+08	0	1.38204e+07	1.26971e+08	3.72634e+07	5.65548e+06	1.36553e+07	5.03121e+06	2.57214e+07	1.92666e+07	6.26262e+07	0	1.99253e+07	5.81711e+06	5.66675e+07	BP:cellular response to thyroid hormone stimulus;BP:macrophage apoptotic process;BP:toll-like receptor signaling pathway;BP:proteolysis;BP:extracellular matrix disassembly;BP:antigen processing and presentation;BP:antigen processing and presentation of exogenous peptide antigen via MHC class II;BP:proteolysis involved in cellular protein catabolic process;BP:collagen catabolic process;BP:adaptive…	GO:0097067;GO:0071888;GO:0002224;GO:0006508;GO:0022617;GO:0019882;GO:0019886;GO:0051603;GO:0030574;GO:0002250;GO:0045616GO:0043202;GO:0070062;GO:0036021;GO:0005771;GO:0062023;GO:0005886;GO:0005615;GO:0005764;GO:0005576;GO:0005634GO:0042393;GO:0097655;GO:0008234;GO:0004197;GO:0001968;GO:0043394;GO:0005518	K01365	CTSL	hsa04612;hsa05205;hsa05323;hsa05418;hsa04140;hsa04142;hsa04145;hsa04210	Antigen processing and presentation;Proteoglycans in cancer;Rheumatoid arthritis;Fluid shear stress and atherosclerosis;Autophagy - animal;Lysosome;Phagosome;Apoptosis	COG4870	O:Posttranslational modification, protein turnover, chaperones	PF00112.20;PF08246.9	Peptidase_C1;Inhibitor_I29	Papain family cysteine protease;Cathepsin propeptide inhibitor domain	lysosomal	5	20	37.5
P09228	Cystatin-SA OS=Homo sapiens OX=9606 GN=CST2 PE=1 SV=1	0.2027	-2.303	0.02764	down	yes	36530000	180200000	1.3435e+08	0	3.52987e+08	1.49201e+07	0	0	1.00365e+08	2.34402e+08	2.78856e+08	3.2152e+08	0	0	0	4.31123e+06	0	0	3.00451e+07	0	7.84234e+06	1.30652e+07	0	0	9.54488e+07	6.09957e+07	1.1758e+07	0	BP:detection of chemical stimulus involved in sensory perception of bitter tasteCC:extracellular spaceMF:cysteine-type endopeptidase inhibitor activity	GO:0001580GO:0005615GO:0004869	K13898	CST2	hsa04970	Salivary secretion	------	------	PF00031.18;PF16845.2	Cystatin;SQAPI	Cystatin domain;Aspartic acid proteinase inhibitor	extracellular	2	24	16.4
A0A5C2GC44	IGL c271_light_IGLV3-21_IGLJ1 (Fragment) OS=Homo sapiens OX=9606 PE=2 SV=1	5.034	2.332	0.04882	up	yes	179100000	35580000	1.34324e+07	0	1.71064e+07	1.48459e+07	1.4858e+07	2.02476e+07	5.22341e+07	1.74992e+07	1.78638e+08	1.43863e+07	1.49077e+07	7.76922e+07	1.63315e+07	1.03644e+07	4.57879e+07	1.80067e+08	1.98765e+07	2.89559e+07	0	7.93491e+06	6.08651e+08	0	0	0	3.15299e+07	5.10201e+08	------	------	------	------	------	------	------	------	PF07686.14;PF07679.13;PF13927.3;PF00047.22	V-set;I-set;Ig_3;ig	Immunoglobulin V-set domain;Immunoglobulin I-set domain;Immunoglobulin domain;Immunoglobulin domain	cytoplasmic	2	23	11.7
B7ZAK9	cDNA, FLJ79223, highly similar to Nucleosome assembly protein 1-like 4 OS=Homo sapiens OX=9606 PE=2 SV=1	0.4699	-1.09	0.003809	down	yes	68230000	145200000	2.5558e+08	6.91279e+07	8.71829e+07	1.47047e+08	2.24789e+08	2.31754e+08	8.29437e+07	5.92003e+07	1.90956e+08	7.84533e+07	1.01718e+08	1.10913e+08	1.84103e+08	2.08983e+08	1.14837e+08	1.28983e+07	7.97987e+07	1.72065e+07	1.25028e+08	1.41494e+08	9.64335e+06	4.52629e+07	8.81351e+07	1.28269e+08	3.6454e+07	1.96983e+07	BP:nucleosome assemblyCC:cytoplasm;CC:nucleusMF:nucleosome binding	GO:0006334GO:0005737;GO:0005634GO:0031491	K11282	NAP1L4, NAP2	------	------	------	------	PF00956.15	NAP	Nucleosome assembly protein	nuclear	7	26	43.8
Q8WW71	Homogentisate 1,2-dioxygenase (Homogentisate oxidase) OS=Homo sapiens OX=9606 GN=HGD PE=2 SV=1	0.3107	-1.686	0.01071	down	yes	49620000	159700000	3.16256e+08	1.33383e+08	1.18614e+08	0	2.18591e+08	2.32764e+08	2.47317e+08	8.9019e+06	0	4.07341e+07	1.71468e+08	2.68713e+08	7.17572e+07	8.74819e+07	6.22257e+07	3.65812e+07	5.59182e+07	0	0	8.07865e+07	0	8.65918e+07	0	2.12237e+07	0	3.99442e+06	BP:tyrosine metabolic process;BP:tyrosine catabolic process;BP:L-phenylalanine catabolic process;BP:cellular amino acid metabolic processCC:extracellular exosome;CC:cytosolMF:homogentisate 1,2-dioxygenase activity;MF:metal ion binding;MF:identical protein binding	GO:0006570;GO:0006572;GO:0006559;GO:0006520GO:0070062;GO:0005829GO:0004411;GO:0046872;GO:0042802	K00451	HGD, hmgA	hsa00350	Tyrosine metabolism	COG3508	Q:Secondary metabolites biosynthesis, transport and catabolism	PF04209.10	HgmA	homogentisate 1,2-dioxygenase	cytoplasmic	1	38	37.2
A0A5C2G750	IGL c228_light_IGLV2-11_IGLJ3 (Fragment) OS=Homo sapiens OX=9606 PE=2 SV=1	2.698	1.432	0.04039	up	yes	142200000	52710000	2.95454e+07	0	4.46332e+06	0	4.41687e+07	5.03235e+07	2.22639e+08	0	9.88862e+06	5.25567e+07	4.07711e+07	0	2.00309e+07	0	3.09857e+08	1.42979e+08	0	0	0	4.3889e+07	0	0	5.35721e+07	1.05458e+08	2.09198e+08	1.3022e+08	------	------	------	------	------	------	------	------	PF07686.14	V-set	Immunoglobulin V-set domain	cytoplasmic	2	14	11.9
Q9ULD0	2-oxoglutarate dehydrogenase-like, mitochondrial OS=Homo sapiens OX=9606 GN=OGDHL PE=1 SV=3	0.3655	-1.452	0.0254	down	yes	52050000	142400000	1.61888e+08	2.85026e+08	0	2.0667e+08	8.42406e+07	8.02648e+07	7.72875e+07	0	3.83605e+08	0	3.86379e+07	1.85865e+08	2.26274e+07	4.03481e+07	1.25914e+07	9.29976e+06	8.75207e+07	9.46637e+07	3.34792e+07	1.36096e+08	2.32631e+07	3.85132e+06	4.77508e+07	0	1.10767e+08	1.32246e+07	BP:tricarboxylic acid cycle;BP:glycolytic processCC:oxoglutarate dehydrogenase complex;CC:mitochondrion;CC:mitochondrial matrixMF:thiamine pyrophosphate binding;MF:oxoglutarate dehydrogenas;MF:metal ion binding	GO:0006099;GO:0006096GO:0045252;GO:0005739;GO:0005759GO:0030976;GO:0004591;GO:0046872	K00164	OGDH, sucA	hsa00310;hsa01200;hsa00380;hsa00020	Lysine degradation;Carbon metabolism;Tryptophan metabolism;Citrate cycl	COG0567	C:Energy production and conversion	PF00676.17;PF02779.21;PF16870.2;PF16078.2	E1_dh;Transket_pyr;OxoGdeHyase_C;2-oxogl_dehyd_N	Dehydrogenase E1 component;Transketolase, pyrimidine binding domain;2-oxoglutarate dehydrogenase C-terminal;2-oxoglutarate dehydrogenase N-terminus	mitochondrial	7	17	114.4
O00182	Galectin-9 OS=Homo sapiens OX=9606 GN=LGALS9 PE=1 SV=2	0.3282	-1.607	0.0422	down	yes	47490000	144700000	1.4686e+08	2.09124e+07	3.31994e+08	2.41716e+07	8.71889e+06	1.01992e+08	1.2647e+08	4.85766e+08	4.15308e+07	2.7698e+08	0	2.09833e+08	5.2619e+07	5.26602e+07	2.6197e+07	1.29604e+08	4.71709e+07	0	7.08846e+07	6.04494e+07	3.13022e+07	7.07524e+06	2.32437e+07	9.3153e+07	3.05002e+07	2.77582e+06	BP:positive regulation of T cell activation via T cell receptor contact with antigen bound to MHC molecule on antigen presenting cell;BP:cellular response to interferon-gamma;BP:negative regulation of activated T cell proliferation;BP:p38MAPK cascade;BP:negative regulation of gene expression;BP:positive regulation of gene expression;BP:maternal process involved in female pregnancy;BP:response to …	GO:2001190;GO:0071346;GO:0046007;GO:0038066;GO:0010629;GO:0010628;GO:0060135;GO:0032496;GO:0046598;GO:0070555;GO:0043305;GO:0002519;GO:0032682;GO:0045953;GO:2000667;GO:0032834;GO:0032720;GO:0043123;GO:2001200;GO:2001181;GO:0098586;GO:0006935;GO:2001184;GO:1902715;GO:2000562;GO:2000510;GO:1904469;GO:2000484;GO:0032689;GO:0006954;GO:0070241;GO:0051092;GO:1901224;GO:0007565;GO:0050718;GO:0071639;GO:…	K10093	LGALS9	------	------	------	------	PF00337.19	Gal-bind_lectin	Galactoside-binding lectin	cytoplasmic	6	26	39.5
P61326	Protein mago nashi homolog OS=Homo sapiens OX=9606 GN=MAGOH PE=1 SV=1	2.971	1.571	0.04989	up	yes	140900000	47430000	2.98687e+07	1.64214e+08	8.073e+06	1.7754e+07	0	1.35304e+07	0	6.97263e+07	0	0	0	8.7758e+07	2.91052e+07	6.83986e+06	0	0	2.45801e+07	4.19444e+07	1.98224e+08	5.15636e+07	3.01982e+08	0	2.80644e+08	8.732e+07	0	0	BP:nuclear-transcribed mRNA catabolic process, nonsense-mediated decay;BP:regulation of alternative mRNA splicing, via spliceosome;BP:mRNA 3'-end processing;BP:mRNA splicing, via spliceosome;BP:RNA export from nucleus;BP:regulation of translation;BP:RNA splicing;BP:mRNA export from nucleusCC:cytoplasm;CC:nuclear speck;CC:exon-exon junction complex;CC:catalytic step 2 spliceosome;CC:U2-type cataly…	GO:0000184;GO:0000381;GO:0031124;GO:0000398;GO:0006405;GO:0006417;GO:0008380;GO:0006406GO:0005737;GO:0016607;GO:0035145;GO:0071013;GO:0071006;GO:0005654;GO:0071005;GO:0005634GO:0003723	K12877	MAGOH	hsa03015;hsa03013;hsa03040	mRNA surveillance pathway;RNA transport;Spliceosome	------	------	PF02792.11	Mago_nashi	Mago nashi protein	cytoplasmic	5	42	17.2
A0A1W2PRS4	Junctional adhesion molecule-like OS=Homo sapiens OX=9606 GN=JAML PE=1 SV=1	4.397	2.137	0.0137	up	yes	130600000	29700000	5.99255e+07	0	3.90431e+07	0	0	5.38248e+06	1.06109e+07	1.05549e+07	0	3.04267e+07	2.37465e+07	8.57214e+07	0	1.85737e+06	2.15554e+07	1.57346e+08	1.15081e+08	3.22571e+08	2.68004e+06	1.26249e+08	0	0	2.75035e+08	1.71232e+08	9.35819e+07	2.02526e+07	BP:gamma-delta T cell activation;BP:regulation of immune response;BP:neutrophil chemotaxis;BP:positive regulation of epithelial cell proliferation involved in wound healing;BP:leukocyte migration;BP:monocyte extravasation;BP:neutrophil extravasation;BP:heterophilic cell-cell adhesion via plasma membrane cell adhesion moleculesCC:integral component of membrane;CC:plasma membrane;CC:bicellular tigh…	GO:0046629;GO:0050776;GO:0030593;GO:0060054;GO:0050900;GO:0035696;GO:0072672;GO:0007157GO:0016021;GO:0005886;GO:0005923GO:0005178;GO:0050839;GO:0042803	------	------	------	------	------	------	PF07686.14;PF00047.22;PF13927.3;PF07679.13	V-set;ig;Ig_3;I-set	Immunoglobulin V-set domain;Immunoglobulin domain;Immunoglobulin domain;Immunoglobulin I-set domain	cytoplasmic	7	36	25.3
A0A5C2G2Z4	IGL c2325_light_IGLV2-23_IGLJ3 (Fragment) OS=Homo sapiens OX=9606 PE=2 SV=1	3.825	1.935	0.01891	up	yes	125300000	32760000	0	0	2.42755e+07	1.07765e+07	5.88526e+06	7.03251e+06	8.21606e+07	7.45089e+07	0	3.89558e+07	2.91158e+07	7.43169e+07	6.04714e+06	7.25699e+06	1.67299e+08	3.61605e+08	0	1.18573e+08	0	1.07546e+07	8.19333e+07	2.48613e+07	7.75812e+06	2.43033e+08	1.87688e+08	4.91532e+07	------	------	------	------	------	------	------	------	PF07686.14;PF13927.3	V-set;Ig_3	Immunoglobulin V-set domain;Immunoglobulin domain	cytoplasmic	1	14	11.5
E5RIA4	Aspartyl aminopeptidase OS=Homo sapiens OX=9606 GN=DNPEP PE=1 SV=1	0.3758	-1.412	0.005858	down	yes	43070000	114600000	2.27927e+08	1.25288e+07	5.9717e+06	1.98076e+08	9.87776e+07	1.27148e+08	4.57459e+07	0	1.689e+08	0	1.36031e+08	8.08766e+07	1.37159e+08	1.36401e+08	3.823e+07	3.11275e+06	1.07481e+08	4.9733e+06	7.24963e+07	8.30602e+07	8.23003e+06	7.45571e+07	3.23672e+07	1.38765e+07	3.54314e+07	0	BP:peptide metabolic processCC:cytoplasm;CC:cytosol;CC:blood microparticle;CC:extracellular region;CC:nucleusMF:aminopeptidase activity;MF:metallopeptidase activity;MF:zinc ion binding;MF:metalloaminopeptidase activity;MF:identical protein binding	GO:0006518GO:0005737;GO:0005829;GO:0072562;GO:0005576;GO:0005634GO:0004177;GO:0008237;GO:0008270;GO:0070006;GO:0042802	K01267	DNPEP	------	------	COG1362	E:Amino acid transport and metabolism	PF02127.12;PF05343.11	Peptidase_M18;Peptidase_M42	Aminopeptidase I zinc metalloprotease;M42 glutamyl aminopeptidase	cytoplasmic	5	13	52
P35270	Sepiapterin reductase OS=Homo sapiens OX=9606 GN=SPR PE=1 SV=1	0.3871	-1.369	0.04451	down	yes	42270000	109200000	1.6349e+08	8.77619e+07	4.85525e+07	0	4.94068e+07	1.15382e+08	0	3.68104e+07	3.70066e+08	3.09693e+07	1.04498e+08	1.94732e+08	5.76001e+07	5.14741e+07	5.452e+07	3.65233e+07	5.95033e+07	4.29765e+07	3.82352e+06	6.38442e+07	1.26144e+07	1.38719e+08	3.29892e+07	5.16048e+06	1.43286e+07	0	BP:regulation of nitric-oxide synthase activity;BP:cofactor metabolic process;BP:nitric oxide biosynthetic process;BP:tetrahydrobiopterin biosynthetic process;BP:oxidation-reduction processCC:extracellular exosome;CC:cytosol;CC:nucleoplasmMF:aldo-keto reductas;MF:NADP binding;MF:sepiapterin reductase activity	GO:0050999;GO:0051186;GO:0006809;GO:0006729;GO:0055114GO:0070062;GO:0005829;GO:0005654GO:0004033;GO:0050661;GO:0004757	K00072	SPR	hsa00790	Folate biosynthesis	------	------	PF00106.22;PF13561.3	adh_short;adh_short_C2	short chain dehydrogenase;Enoyl	extracellular	5	30	28
Q6UX15	Layilin OS=Homo sapiens OX=9606 GN=LAYN PE=1 SV=1	0.2777	-1.848	0.02779	down	yes	32380000	116600000	1.26644e+07	1.26112e+08	2.61568e+08	0	0	0	3.84024e+07	1.52294e+08	2.26253e+08	1.31895e+08	0	0	5.3641e+07	4.69884e+07	0	3.5308e+07	0	5.66444e+07	0	2.90788e+07	7.94885e+07	0	8.50444e+06	1.51447e+07	0	2.51192e+06	CC:ruffle;CC:cell surface;CC:focal adhesion;CC:integral component of membraneMF:hyaluronic acid binding;MF:carbohydrate binding	GO:0001726;GO:0009986;GO:0005925;GO:0016021GO:0005540;GO:0030246	K10077	LAYN	------	------	------	------	PF00059.18	Lectin_C	Lectin C-type domain	Golgi apparatus	4	12	43.1
A0A5C2G7P6	IGH c388_heavy__IGHV1-2_IGHD4-4_IGHJ4 (Fragment) OS=Homo sapiens OX=9606 PE=2 SV=1	0.4293	-1.22	0.003767	down	yes	44180000	102900000	8.50764e+07	1.2034e+08	0	8.36029e+07	1.13462e+08	1.22207e+08	1.30114e+08	0	0	2.97964e+07	1.66191e+08	5.02705e+07	1.09898e+08	1.2133e+08	1.36748e+07	0	1.04662e+08	0	5.66769e+07	4.70928e+07	0	0	3.1904e+07	1.304e+07	4.22061e+07	0	------	------	------	------	------	------	------	------	PF07686.14	V-set	Immunoglobulin V-set domain	cytoplasmic	1	31	13.2
A0A5C2GHB9	IG c974_light_IGKV4-1_IGKJ5 (Fragment) OS=Homo sapiens OX=9606 PE=2 SV=1	2.891	1.532	0.02027	up	yes	108500000	37530000	2.10056e+07	0	9.49402e+07	3.10416e+07	3.78468e+07	3.86226e+07	0	3.39779e+07	0	4.89832e+07	2.37711e+07	4.11503e+07	0	3.95587e+06	8.12905e+07	1.5313e+08	3.74559e+07	8.99706e+07	0	6.14864e+07	0	3.30354e+07	4.82199e+07	0	1.8772e+08	2.84076e+08	------	------	------	------	------	------	------	------	PF07686.14;PF13927.3	V-set;Ig_3	Immunoglobulin V-set domain;Immunoglobulin domain	cytoplasmic	3	27	12.7
V9GYM8	Rho guanine nucleotide exchange factor 2 OS=Homo sapiens OX=9606 GN=ARHGEF2 PE=1 SV=1	2.423	1.277	0.03198	up	yes	102600000	42340000	1.06998e+08	3.08225e+07	5.35987e+06	1.55925e+08	3.28156e+07	6.29246e+06	4.01466e+07	7.67986e+06	1.21569e+07	1.51542e+07	6.75599e+07	6.2749e+07	1.42839e+07	3.48725e+07	1.40879e+07	7.23948e+06	7.57648e+07	0	2.1029e+08	1.91726e+08	1.44089e+08	0	2.21249e+08	9.87978e+07	5.22176e+07	1.02955e+07	BP:asymmetric neuroblast division;BP:cellular response to muramyl dipeptide;BP:regulation of Rho protein signal transduction;BP:intracellular signal transduction;BP:cell morphogenesis;BP:negative regulation of microtubule depolymerization;BP:negative regulation of neurogenesis;BP:positive regulation of neuron differentiation;BP:positive regulation of neuron migration;BP:negative regulation of pod…	GO:0055059;GO:0071225;GO:0035023;GO:0035556;GO:0000902;GO:0007026;GO:0050768;GO:0045666;GO:2001224;GO:0071802;GO:0032760;GO:0051092;GO:0007015;GO:0000132;GO:0050731;GO:0045944;GO:0032755GO:0005874;GO:0005737;GO:0002102;GO:0043025;GO:0014069;GO:0032587;GO:0031982;GO:0043198GO:0005089;GO:0046872;GO:0008017;GO:0030676	K12791	ARHGEF2, GEF-H1	hsa04530;hsa05418;hsa05130	Tight junction;Fluid shear stress and atherosclerosis;Pathogenic Escherichia coli infection	------	------	PF00621.17	RhoGEF	RhoGEF domain	cytoplasmic	9	12	116
A0A5C2G1Y2	IGL c3281_light_IGLV2-23_IGLJ2 (Fragment) OS=Homo sapiens OX=9606 PE=2 SV=1	5.053	2.337	0.04747	up	yes	118700000	23490000	0	0	2.37276e+07	5.68176e+07	8.50221e+06	9.46074e+06	2.55571e+07	3.73883e+07	0	2.14353e+07	5.03187e+06	0	0	0	2.62918e+08	3.12704e+08	0	0	6.24236e+06	0	8.78896e+07	1.10375e+08	0	1.27933e+07	3.81366e+07	0	------	------	------	------	------	------	------	------	PF07686.14;PF13927.3	V-set;Ig_3	Immunoglobulin V-set domain;Immunoglobulin domain	cytoplasmic	2	18	11.6
B7Z1L4	cDNA FLJ57261, highly similar to Serine protease hepsin OS=Homo sapiens OX=9606 PE=2 SV=1	0.5882	-0.7656	0.04647	down	yes	52040000	88480000	7.81105e+07	0	9.47664e+07	6.435e+07	9.68687e+07	8.39638e+07	7.29339e+07	1.59982e+08	0	1.50189e+08	1.29786e+08	3.48748e+07	4.37079e+07	5.22865e+07	3.57455e+07	4.03291e+07	1.15688e+08	2.44408e+07	1.01722e+07	4.77711e+07	0	4.73037e+07	1.52454e+07	1.42478e+08	7.19425e+07	2.12968e+07	CC:membraneMF:scavenger receptor activity;MF:serine-type exopeptidase activity;MF:serine-type endopeptidase activity	GO:0016020GO:0005044;GO:0070008;GO:0004252	K08665	HPN	hsa05203	Viral carcinogenesis	COG5640	O:Posttranslational modification, protein turnover, chaperones	PF00089.23;PF09272.7;PF15494.3	Trypsin;Hepsin-SRCR;SRCR_2	Trypsin;Hepsin, SRCR;Scavenger receptor cysteine-rich domain	cytoplasmic	3	7	42.9
M0R0P8	Unconventional myosin-IXb OS=Homo sapiens OX=9606 GN=MYO9B PE=1 SV=1	3.631	1.86	0.009292	up	yes	101600000	27980000	4.2376e+07	2.62727e+07	8.97166e+06	1.34818e+07	8.75256e+06	0	8.87463e+07	4.3734e+07	3.3069e+07	5.41987e+06	1.25229e+07	3.72461e+07	2.1797e+07	2.13286e+07	1.29172e+07	0	6.11276e+07	0	9.46231e+07	6.53109e+07	1.58062e+08	2.09583e+07	2.86528e+08	1.13552e+08	0	0	BP:regulation of Rho protein signal transduction;BP:regulation of small GTPase mediated signal transduction;BP:Roundabout signaling pathway;BP:actin filament-based movement;BP:Rho protein signal transductionCC:actin cytoskeleton;CC:cytoplasm;CC:membrane;CC:myosin complex;CC:perinuclear region of cytoplasm;CC:cell cortex;CC:cytosol;CC:actin filamentMF:Rho GTPase binding;MF:ATPase activity;MF:micro…	GO:0035023;GO:0051056;GO:0035385;GO:0030048;GO:0007266GO:0015629;GO:0005737;GO:0016020;GO:0016459;GO:0048471;GO:0005938;GO:0005829;GO:0005884GO:0017048;GO:0016887;GO:0000146;GO:0003779;GO:0046872;GO:0005524;GO:0005096;GO:0030898;GO:0048495;GO:0043531;GO:0005516	K10360	MYO9	------	------	COG5022	Z:Cytoskeleton	PF00063.18;PF00620.24;PF00788.20;PF00612.24	Myosin_head;RhoGAP;RA;IQ	Myosin head;RhoGAP domain;Ras association;IQ calmodulin-binding motif	cytoplasmic	14	8	243.2
A0A5C2GF55	IG c1064_heavy_IGHV3-73_IGHD6-6_IGHJ6 (Fragment) OS=Homo sapiens OX=9606 PE=2 SV=1	4.874	2.285	0.04546	up	yes	104700000	21480000	8.25095e+06	0	5.21147e+06	2.63949e+07	2.33856e+07	0	6.39746e+07	2.37793e+07	4.03493e+07	8.39791e+06	1.29882e+07	0	0	2.06548e+06	1.01522e+08	4.14082e+06	6.1634e+06	0	0	1.25414e+07	6.95101e+07	2.32523e+08	0	0	3.06412e+08	0	------	------	------	------	------	------	------	------	PF07686.14	V-set	Immunoglobulin V-set domain	cytoplasmic	2	37	13.8
A0A5C2GV65	IG c683_light_IGKV3-20_IGKJ2 (Fragment) OS=Homo sapiens OX=9606 PE=2 SV=1	2.283	1.191	0.03525	up	yes	86610000	37940000	7.27141e+06	1.55933e+07	1.68271e+07	0	7.70346e+07	6.04821e+07	0	1.4419e+08	4.43965e+07	1.59691e+07	1.87867e+07	0	9.27597e+06	7.46416e+06	7.5502e+07	0	8.21172e+07	1.46886e+08	0	8.78575e+07	6.66716e+07	1.37977e+08	0	0	9.23946e+06	0	------	------	------	------	------	------	------	------	PF07686.14;PF13927.3;PF00047.22	V-set;Ig_3;ig	Immunoglobulin V-set domain;Immunoglobulin domain;Immunoglobulin domain	mitochondrial	3	57	11.5
A0A5C2FW31	IGL c854_light_IGKV1-5_IGKJ1 (Fragment) OS=Homo sapiens OX=9606 PE=2 SV=1	3.182	1.67	0.0132	up	yes	89370000	28090000	4.24909e+06	0	3.77771e+07	2.90629e+07	6.62372e+07	6.02524e+07	0	7.02868e+06	3.32326e+07	0	1.02194e+07	0	0	4.7385e+06	1.06942e+08	1.2816e+08	7.24201e+06	1.10607e+08	0	0	2.16484e+08	2.89699e+07	6.5669e+07	0	5.99828e+07	8.02431e+07	------	------	------	------	------	------	------	------	PF07686.14;PF13927.3;PF07679.13;PF00047.22	V-set;Ig_3;I-set;ig	Immunoglobulin V-set domain;Immunoglobulin domain;Immunoglobulin I-set domain;Immunoglobulin domain	cytoplasmic	1	25	11.7
M0R0X1	Ras-related protein Rab-4B (Fragment) OS=Homo sapiens OX=9606 GN=RAB4B PE=1 SV=1	0.1487	-2.75	0.03123	down	yes	15110000	101600000	0	1.48598e+08	0	0	9.92841e+06	9.66811e+06	1.11184e+08	0	1.43059e+08	0	0	2.79156e+08	0	9.78883e+06	0	6.37642e+06	1.46885e+07	6.51211e+06	1.24575e+07	3.61525e+06	0	0	4.17229e+07	3.30991e+07	0	2.41602e+06	MF:GTPase activity;MF:GTP binding	GO:0003924;GO:0005525	------	------	------	------	------	------	PF00071.19;PF08477.10;PF00025.18	Ras;Roc;Arf	Ras family;Ras of Complex, Roc, domain of DAPkinase;ADP-ribosylation factor family	cytoplasmic	3	30	21.3
B3KY78	cDNA FLJ46304 fis, clone TESTI4037949, highly similar to Kelch-like protein 8 OS=Homo sapiens OX=9606 PE=2 SV=1	0.3082	-1.698	0.003907	down	yes	26300000	85340000	6.77601e+07	0	0	1.25397e+07	1.11098e+08	1.20286e+08	0	2.53457e+07	0	0	1.05377e+08	1.45206e+08	1.06213e+08	7.42506e+07	1.37468e+07	0	0	5.29268e+06	3.08083e+06	0	5.14498e+07	4.6702e+07	1.09379e+07	5.79113e+07	2.13155e+07	0	BP:protein ubiquitination;BP:ubiquitin-dependent protein catabolic processCC:nucleoplasm;CC:Cul3-RING ubiquitin ligase complex	GO:0016567;GO:0006511GO:0005654;GO:0031463	K10446	KLHL8	------	------	------	------	PF01344.22;PF13964.3;PF13415.3;PF13418.3;PF07646.12;PF07707.12;PF00651.28	Kelch_1;Kelch_6;Kelch_3;Kelch_4;Kelch_2;BACK;BTB	Kelch motif;Kelch motif;Galactose oxidase, central domain;Galactose oxidase, central domain;Kelch motif;BTB And C-terminal Kelch;BTB/POZ domain	cytoplasmic	1	2	68.7
A0A5C2FZC6	IGL c1516_light_IGLV1-47_IGLJ3 (Fragment) OS=Homo sapiens OX=9606 PE=2 SV=1	2.699	1.432	0.03775	up	yes	81420000	30170000	9.52511e+06	1.77909e+07	8.11278e+07	0	1.21268e+07	9.99208e+06	0	6.59314e+07	0	0	5.02304e+06	3.98636e+07	0	0	9.03122e+07	1.47934e+08	0	1.56927e+08	0	0	0	5.28634e+07	0	1.16018e+07	7.29843e+07	3.73035e+07	------	------	------	------	------	------	------	------	PF07686.14;PF13927.3;PF00047.22	V-set;Ig_3;ig	Immunoglobulin V-set domain;Immunoglobulin domain;Immunoglobulin domain	mitochondrial	1	37	11.5
Q5JQ44	Uncharacterized protein DKFZp547A0616 (Fragment) OS=Homo sapiens OX=9606 GN=DKFZp547A0616 PE=2 SV=1	2.511	1.328	0.02214	up	yes	74730000	29760000	4.37126e+07	2.0944e+07	1.28003e+07	0	3.88372e+07	4.68762e+07	1.59767e+07	6.84055e+06	0	1.12635e+07	4.07661e+07	0	4.46576e+07	4.46763e+07	2.05923e+07	0	6.84937e+07	0	5.66185e+07	8.5111e+07	1.6858e+08	5.14244e+07	1.67528e+08	1.50524e+07	3.91976e+07	0	BP:positive regulation of protein autophosphorylation;BP:signal transduction;BP:regulation of protein tyrosine kinase activity;BP:negative regulation of cell migration;BP:Rap protein signal transduction;BP:platelet activation;BP:neutrophil degranulation;BP:platelet aggregationCC:recycling endosome membrane;CC:recycling endosome;CC:specific granule membrane;CC:bicellular tight junction;CC:tertiary…	GO:0031954;GO:0007165;GO:0061097;GO:0030336;GO:0032486;GO:0030168;GO:0043312;GO:0070527GO:0055038;GO:0055037;GO:0035579;GO:0005923;GO:0070821;GO:0070062;GO:0016020;GO:0044291;GO:0005886;GO:0005829;GO:0045121GO:0005525;GO:0003924;GO:0019003;GO:0019904	K07838	RAP2B	------	------	COG1100	R:General function prediction only	PF00071.19;PF08477.10;PF00025.18;PF03193.13;PF00009.24	Ras;Roc;Arf;DUF258;GTP_EFTU	Ras family;Ras of Complex, Roc, domain of DAPkinase;ADP-ribosylation factor family;Protein of unknown function, DUF258;Elongation factor Tu GTP binding domain	cytoplasmic	2	38	20.3
A0A5C2GSB8	IG c271_light_IGLV1-40_IGLJ2 (Fragment) OS=Homo sapiens OX=9606 PE=2 SV=1	0.3553	-1.493	0.04747	down	yes	27270000	76760000	2.06649e+07	1.88627e+08	8.46197e+07	0	0	1.25338e+07	4.57656e+07	5.32484e+07	0	2.84249e+07	0	1.80181e+08	0	0	2.74256e+07	3.66076e+07	3.80422e+06	2.72713e+07	0	0	2.6753e+07	4.56501e+07	3.72449e+06	6.74306e+07	2.10765e+07	1.29952e+07	------	------	------	------	------	------	------	------	PF07686.14;PF13927.3	V-set;Ig_3	Immunoglobulin V-set domain;Immunoglobulin domain	cytoplasmic	1	23	11.6
A0A3B3IRM4	Xylulose kinase OS=Homo sapiens OX=9606 GN=XYLB PE=1 SV=1	0.2103	-2.249	0.02919	down	yes	17880000	85010000	2.12703e+08	1.17269e+08	0	2.27587e+07	5.93205e+07	5.03107e+07	1.76666e+08	1.12351e+07	1.26668e+08	0	2.03347e+07	0	7.56761e+07	6.22182e+07	0	0	5.40344e+07	7.12493e+06	3.69459e+06	9.85445e+06	0	1.48851e+07	0	1.76818e+07	0	0	------	------	------	------	------	------	COG1070	G:Carbohydrate transport and metabolism	PF02782.13;PF00370.18	FGGY_C;FGGY_N	FGGY family of carbohydrate kinases, C-terminal domain;FGGY family of carbohydrate kinases, N-terminal domain	cytoplasmic	4	11	60
A0A5C2G0R3	IGL c2130_light_IGKV1-33_IGKJ5 (Fragment) OS=Homo sapiens OX=9606 PE=2 SV=1	0.3737	-1.42	0.02191	down	yes	27730000	74200000	0	1.16119e+08	8.19276e+06	1.58583e+08	4.37707e+07	4.18853e+07	6.66263e+07	168552865	7.48436e+07	0	8.80283e+07	0	2.11346e+07	2.84643e+07	1.85495e+07	2.52805e+07	3.65998e+07	4.70937e+07	1.31419e+07	1.98359e+07	3.37286e+07	0	1.26751e+07	4.26951e+07	0	0	------	------	------	------	------	------	------	------	PF07686.14;PF13927.3;PF07679.13;PF00047.22	V-set;Ig_3;I-set;ig	Immunoglobulin V-set domain;Immunoglobulin domain;Immunoglobulin I-set domain;Immunoglobulin domain	cytoplasmic	1	32	11.7
P51809	Vesicle-associated membrane protein 7 OS=Homo sapiens OX=9606 GN=VAMP7 PE=1 SV=3	2.627	1.393	0.02955	up	yes	73730000	28070000	5.75891e+07	0	2.00467e+07	5.31021e+06	2.07679e+07	4.17681e+06	7.67876e+07	0	0	4.97853e+07	0	3.21309e+07	7.68091e+06	6.42926e+06	2.27386e+06	0	2.24948e+07	0	1.30691e+08	1.04838e+08	1.52529e+08	4.61805e+07	1.23381e+08	2.72376e+07	5.39678e+07	0	BP:exocytosis;BP:endosome to lysosome transport;BP:membrane organization;BP:triglyceride transport;BP:eosinophil degranulation;BP:ER to Golgi vesicle-mediated transport;BP:Golgi to plasma membrane protein transport;BP:natural killer cell degranulation;BP:calcium ion regulated exocytosis;BP:vesicle fusion;BP:phagocytosis, engulfment;BP:vesicle transport along microtubule;BP:positive regulation of …	GO:0006887;GO:0008333;GO:0061024;GO:0034197;GO:0043308;GO:0006888;GO:0043001;GO:0043320;GO:0017156;GO:0006906;GO:0006911;GO:0047496;GO:0050775;GO:0006892;GO:0043312;GO:0048280;GO:1903595;GO:0015031;GO:1900483;GO:0035493;GO:0016192GO:0005794;GO:0005789;GO:0045202;GO:0030285;GO:0031201;GO:0030054;GO:0045177;GO:0070062;GO:0016020;GO:0035577;GO:0030027;GO:0048471;GO:0031902;GO:0030665;GO:0043005;GO:0…	K08515	VAMP7	hsa04130	SNARE interactions in vesicular transport	COG5143	U:Intracellular trafficking, secretion, and vesicular transport	PF00957.18;PF13774.3	Synaptobrevin;Longin	Synaptobrevin;Regulated-SNARE-like domain	peroxisomal	5	26	24.9
A6XND9	Beta-2-microglobulin OS=Homo sapiens OX=9606 PE=2 SV=1	0.2629	-1.927	0.004344	down	yes	20150000	76640000	2.24463e+07	8.55375e+07	0	8.94044e+07	0	0	0	0	1.10359e+08	0	0	1.19708e+08	5.59295e+07	5.30716e+07	0	0	8.84272e+06	4.61271e+07	6.18956e+06	0	0	0	5.0246e+06	4.11068e+07	0	1.36259e+07	BP:antigen processing and presentation of peptide antigen via MHC class I;BP:immune responseCC:MHC class I protein complex;CC:extracellular region	GO:0002474;GO:0006955GO:0042612;GO:0005576	------	------	------	------	------	------	PF07654.12	C1-set	Immunoglobulin C1-set domain	extracellular	1	66	11.7
A0A5C2GR15	IG c81_heavy_IGHV3-15_IGHD3-22_IGHJ4 (Fragment) OS=Homo sapiens OX=9606 PE=2 SV=1	3.246	1.699	0.002192	up	yes	68620000	21140000	0	0	1.80691e+07	1.08506e+07	3.44792e+07	3.22563e+07	1.17388e+07	6.11481e+07	0	1.75707e+07	1.83451e+07	0	4.04072e+06	2.87893e+06	1.17812e+08	4.85299e+07	0	2.57915e+07	0	0	4.88797e+07	9.23516e+07	0	0	7.83547e+07	0	------	------	------	------	------	------	------	------	PF07686.14	V-set	Immunoglobulin V-set domain	cytoplasmic	1	24	13.9
A0A5C2G0Q9	IGL c2831_light_IGKV1D-39_IGKJ4 (Fragment) OS=Homo sapiens OX=9606 PE=2 SV=1	2.833	1.502	0.02141	up	yes	63590000	22450000	2.08085e+06	0	3.3804e+07	4.75456e+06	3.02394e+07	4.1259e+07	0	5.03769e+07	2.1383e+07	2.83879e+07	2.22919e+07	2.88861e+07	2.96206e+06	3.02432e+06	7.04505e+07	1.52276e+08	4.33928e+06	1.39148e+08	0	2.19308e+07	2.16358e+07	2.84798e+07	3.36353e+07	2.49651e+07	1.4008e+08	6.25018e+07	------	------	------	------	------	------	------	------	PF07686.14;PF13927.3;PF00047.22;PF07679.13;PF13895.3	V-set;Ig_3;ig;I-set;Ig_2	Immunoglobulin V-set domain;Immunoglobulin domain;Immunoglobulin domain;Immunoglobulin I-set domain;Immunoglobulin domain	cytoplasmic	1	32	11.6
A0A5C2G8D9	IGL c290_light_IGLV1-47_IGLJ2 (Fragment) OS=Homo sapiens OX=9606 PE=2 SV=1	2.325	1.217	0.03741	up	yes	58420000	25130000	5.59342e+07	0	5.71593e+07	3.27763e+07	1.04007e+07	7.74694e+06	0	3.99557e+07	0	2.68607e+07	1.2337e+07	2.07427e+07	6.16947e+06	6.31601e+06	6.69265e+07	8.57396e+07	0	1.29618e+08	0	1.00832e+08	0	1.20103e+07	1.93895e+07	2.21258e+07	0	3.07102e+07	------	------	------	------	------	------	------	------	PF07686.14;PF13927.3	V-set;Ig_3	Immunoglobulin V-set domain;Immunoglobulin domain	cytoplasmic	2	31	11.6
Q58FF6	Putative heat shock protein HSP 90-beta 4 OS=Homo sapiens OX=9606 GN=HSP90AB4P PE=5 SV=1	0.5656	-0.8221	0.04243	down	yes	29210000	51640000	4.89939e+07	3.9907e+07	0	0	3.43213e+07	4.35993e+07	9.95909e+07	0	0	0	2.69667e+07	7.9046e+07	5.03382e+07	4.19941e+07	1.43131e+07	0	2.35951e+07	0	3.51369e+07	5.807e+07	0	1.57572e+07	2.93526e+07	2.82162e+07	0	0	BP:regulation of cellular protein localization;BP:protein folding;BP:negative regulation of proteasomal protein catabolic processCC:cytoplasm;CC:cytosolMF:unfolded protein binding;MF:protein kinase binding;MF:ATP binding	GO:1903827;GO:0006457;GO:1901799GO:0005737;GO:0005829GO:0051082;GO:0019901;GO:0005524	------	------	------	------	COG0326	O:Posttranslational modification, protein turnover, chaperones	PF00183.15;PF02518.23	HSP90;HATPase_c	Hsp90 protein;Histidine kinase-, DNA gyrase B-, and HSP90-like ATPase	cytoplasmic	1	10	58.2
Q12965	Unconventional myosin-Ie OS=Homo sapiens OX=9606 GN=MYO1E PE=1 SV=2	0.2939	-1.767	0.001169	down	yes	17950000	61070000	5.71592e+07	0	0	4.02577e+07	8.9008e+07	9.4284e+07	7.12155e+07	0	0	0	5.95165e+07	8.53101e+07	2.61206e+07	2.67826e+07	2.17438e+07	1.72535e+07	0	1.92577e+07	4.03964e+07	1.36007e+07	5.64682e+06	0	7.75013e+06	0	0	0	BP:post-embryonic hemopoiesis;BP:platelet-derived growth factor receptor signaling pathway;BP:nitrogen compound metabolic process;BP:glomerular visceral epithelial cell development;BP:in utero embryonic development;BP:glomerular filtration;BP:glomerular basement membrane development;BP:actin filament-based movement;BP:vasculogenesis;BP:endocytosisCC:actin cytoskeleton;CC:clathrin-coated vesicle;C…	GO:0035166;GO:0048008;GO:0006807;GO:0072015;GO:0001701;GO:0003094;GO:0032836;GO:0030048;GO:0001570;GO:0006897GO:0015629;GO:0030136;GO:0005737;GO:0070062;GO:0016459;GO:0005856;GO:0045334;GO:0005912;GO:0005911;GO:0005903;GO:0005768GO:0042623;GO:0003779;GO:0003774;GO:0005524;GO:0051015;GO:0000146;GO:0035091;GO:0005516	K10356	MYO1	------	------	COG5022	Z:Cytoskeleton	PF00063.18;PF06017.10;PF00018.25;PF14604.3;PF07653.14	Myosin_head;Myosin_TH1;SH3_1;SH3_9;SH3_2	Myosin head;Unconventional myosin tail, actin- and lipid-binding;SH3 domain;Variant SH3 domain;Variant SH3 domain	cytoplasmic	3	9	127
Q13443	Disintegrin and metalloproteinase domain-containing protein 9 OS=Homo sapiens OX=9606 GN=ADAM9 PE=1 SV=1	0.2664	-1.908	0.03776	down	yes	15470000	58060000	4.73936e+07	4.84676e+07	1.28957e+08	0	7.78009e+06	9.40472e+06	6.18765e+07	1.29952e+08	1.12913e+08	6.86202e+07	2.97398e+06	0	0	2.02767e+07	0	1.01398e+07	4.34641e+07	2.586e+07	0	1.35661e+07	0	0	1.36293e+06	1.14118e+07	2.46549e+06	0	BP:activation of MAPKK activity;BP:response to glucocorticoid;BP:cellular response to lipopolysaccharide;BP:cell-matrix adhesion;BP:response to manganese ion;BP:positive regulation of membrane protein ectodomain proteolysis;BP:PMA-inducible membrane protein ectodomain proteolysis;BP:positive regulation of macrophage fusion;BP:positive regulation of keratinocyte migration;BP:monocyte activation;BP…	GO:0000186;GO:0051384;GO:0071222;GO:0007160;GO:0010042;GO:0051044;GO:0051088;GO:0034241;GO:0051549;GO:0042117;GO:0006509;GO:0033627;GO:0030216;GO:0034612;GO:0034616;GO:0051592;GO:0007155;GO:0007179;GO:0016477;GO:0050714;GO:0007229;GO:0042542;GO:0097327;GO:0033631;GO:0033630GO:0005925;GO:0005615;GO:0016021;GO:0009986;GO:0016323;GO:0031233;GO:0070062GO:0005080;GO:0017124;GO:0008237;GO:0046872;GO:00…	K06834	ADAM9	------	------	------	------	PF01421.16;PF08516.9;PF01562.16;PF13688.3;PF00200.20;PF13582.3;PF13583.3;PF13574.3	Reprolysin;ADAM_CR;Pep_M12B_propep;Reprolysin_5;Disintegrin;Reprolysin_3;Reprolysin_4;Reprolysin_2	Reprolysin;ADAM cysteine-rich;Reprolysin family propeptide;Metallo-peptidase family M12;Disintegrin;Metallo-peptidase family M12B Reprolysin-like;Metallo-peptidase family M12B Reprolysin-like;Metallo-peptidase family M12B Reprolysin-like	plasma membrane	6	8	90.5
A0A5C2G6N1	IGL c3445_light_IGKV2D-29_IGKJ1 (Fragment) OS=Homo sapiens OX=9606 PE=2 SV=1	0.1393	-2.844	0.02642	down	yes	8378000	60140000	4.2811e+06	1.37489e+08	0	1.25464e+08	0	0	5.65166e+07	1.01964e+07	1.36808e+08	4.16062e+06	0	6.24233e+06	0	0	1.99415e+07	8.30426e+06	2.41133e+06	1.13081e+07	3.62239e+06	0	0	4.81947e+06	1.56698e+07	0	5.8401e+06	3.48365e+06	------	------	------	------	------	------	------	------	PF07686.14;PF13927.3	V-set;Ig_3	Immunoglobulin V-set domain;Immunoglobulin domain	cytoplasmic	1	52	12.4
A0A5C2G2H7	IGL c3124_light_IGLV7-43_IGLJ3 (Fragment) OS=Homo sapiens OX=9606 PE=2 SV=1	4.071	2.025	0.009858	up	yes	47910000	11770000	4.9442e+06	0	2.97733e+07	0	1.19242e+07	9.64224e+06	1.11534e+07	1.39561e+07	0	7.63083e+06	5.1716e+06	0	0	0	1.09429e+07	9.84802e+07	0	0	0	1.51088e+07	0	5.68828e+07	0	0	6.18307e+07	4.42095e+07	------	------	------	------	------	------	------	------	PF07686.14;PF13927.3;PF00047.22	V-set;Ig_3;ig	Immunoglobulin V-set domain;Immunoglobulin domain;Immunoglobulin domain	cytoplasmic	1	15	11.8
A0A5C2GE35	IG c68_heavy_IGHV3-23_IGHD2-15_IGHJ4 (Fragment) OS=Homo sapiens OX=9606 PE=2 SV=1	2.781	1.476	0.01598	up	yes	37760000	13580000	7.47052e+06	0	8.47797e+06	1.29611e+07	8.03845e+06	1.81671e+07	1.35248e+07	0	0	2.58655e+07	1.41133e+07	0	0	0	3.98853e+07	7.41286e+07	0	2.24655e+07	1.43997e+07	9.94017e+06	0	0	0	0	6.08235e+07	4.26572e+07	------	------	------	------	------	------	------	------	PF07686.14	V-set	Immunoglobulin V-set domain	cytoplasmic	1	13	13.8
Q5JR08	Rho-related GTP-binding protein RhoC (Fragment) OS=Homo sapiens OX=9606 GN=RHOC PE=1 SV=8	0.5014	-0.996	0.01913	down	yes	16130000	32170000	3.98949e+07	2.7134e+07	0	1.14199e+07	1.78883e+07	4.09276e+07	0	0	2.43939e+07	0	3.57095e+07	2.8431e+07	5.57889e+07	4.01337e+07	4.89964e+07	1.31329e+07	1.79267e+07	0	3.10209e+06	2.48302e+07	1.36504e+07	1.26768e+07	0	4.17369e+06	6.70441e+06	0	BP:positive regulation of lipase activity;BP:regulation of small GTPase mediated signal transduction;BP:regulation of actin cytoskeleton organization;BP:establishment or maintenance of actin cytoskeleton polarity;BP:positive regulation of stress fiber assembly;BP:mitotic cytokinesis;BP:positive regulation of protein homooligomerization;BP:cell migration;BP:G-protein coupled receptor signaling pat…	GO:0060193;GO:0051056;GO:0032956;GO:0030950;GO:0051496;GO:0000281;GO:0032464;GO:0016477;GO:0007186;GO:0030335;GO:0030334;GO:0051017;GO:0008360;GO:0007266;GO:0007264;GO:0007015;GO:0044319;GO:1902766;GO:0043123;GO:0043297GO:0005737;GO:0070062;GO:0005634;GO:0032420;GO:0032153;GO:0032154;GO:0005938;GO:0005886;GO:0043231;GO:0005829GO:0005525;GO:0003924;GO:0019901	K07857	RHOC	------	------	COG1100	R:General function prediction only	PF00071.19;PF08477.10;PF00025.18	Ras;Roc;Arf	Ras family;Ras of Complex, Roc, domain of DAPkinase;ADP-ribosylation factor family	cytoplasmic	2	20	21.5
A0A5C2G1P1	IGL c1387_light_IGKV4-1_IGKJ4 (Fragment) OS=Homo sapiens OX=9606 PE=2 SV=1	3.549	1.827	0.01279	up	yes	36630000	10320000	1.0462e+07	1.34373e+07	6.8941e+06	0	5.77192e+06	3.65652e+06	0	2.43392e+07	0	7.44221e+06	1.05771e+07	0	0	0	2.14454e+07	8.07293e+07	0	2.84252e+07	0	1.20469e+07	0	0	0	4.7103e+07	5.28835e+07	1.37455e+07	------	------	------	------	------	------	------	------	PF07686.14;PF13927.3	V-set;Ig_3	Immunoglobulin V-set domain;Immunoglobulin domain	cytoplasmic	1	38	12.2
A0A5C2GMH1	IG c43_heavy_IGHV3-64_IGHD2-21_IGHJ4 (Fragment) OS=Homo sapiens OX=9606 PE=2 SV=1	3.002	1.586	0.03665	up	yes	31490000	10490000	1.01e+07	2.52498e+07	0	8.79416e+06	2.06493e+06	2.28382e+06	1.8246e+07	1.51777e+07	0	2.03368e+06	0	0	0	0	9.11914e+07	1.504e+07	0	3.099e+07	0	1.70204e+07	2.41748e+07	4.23527e+07	0	2.3302e+07	3.08814e+07	8.5008e+06	------	------	------	------	------	------	------	------	PF07686.14	V-set	Immunoglobulin V-set domain	cytoplasmic	2	30	13.7
A0A5C2GTI6	IG c43_light_IGKV3-15_IGKJ1 (Fragment) OS=Homo sapiens OX=9606 PE=2 SV=1	0.4851	-1.044	0.03395	down	yes	13230000	27270000	2.15032e+07	0	0	4.13853e+07	0	0	0	5.33242e+07	0	0	1.63404e+07	1.50256e+07	2.43496e+07	1.89901e+07	6.81039e+06	1.42515e+07	2.1924e+07	0	7.18592e+06	2.84955e+07	0	9.61077e+06	1.07065e+07	0	6.81863e+06	0	------	------	------	------	------	------	------	------	PF07686.14;PF13927.3;PF07679.13	V-set;Ig_3;I-set	Immunoglobulin V-set domain;Immunoglobulin domain;Immunoglobulin I-set domain	mitochondrial	2	25	11.8
A0A384MDZ8	Epididymis secretory sperm binding protein OS=Homo sapiens OX=9606 PE=2 SV=1	0.3534	-1.501	0.002213	down	yes	9861000	27900000	2.13505e+07	1.898e+07	1.38666e+07	4.8776e+07	2.14001e+07	3.67141e+07	0	3.15507e+07	4.78243e+07	0	2.83001e+07	0	2.8624e+07	9.54138e+06	1.3724e+07	0	7.42275e+06	0	8.41146e+06	1.35874e+07	0	7.89094e+06	0	0	1.19674e+07	6.01994e+06	BP:cellular aldehyde metabolic process;BP:sensory perception of sound;BP:lysine catabolic process;BP:choline catabolic process;BP:glycine betaine biosynthetic process from cholineCC:extracellular exosome;CC:nucleus;CC:mitochondrion;CC:mitochondrial matrix;CC:cytosolMF:L-aminoadipate-semialdehyde dehydrogenase activity;MF:betaine-aldehyde dehydrogenase activity;MF:glyceraldehyde-3-phosphate dehydr…	GO:0006081;GO:0007605;GO:0006554;GO:0042426;GO:0019285GO:0070062;GO:0005634;GO:0005739;GO:0005759;GO:0005829GO:0004043;GO:0008802;GO:0043878;GO:0016620;GO:0004029	K14085	ALDH7A1	hsa00310;hsa00561;hsa00300;hsa00380;hsa00330;hsa00620;hsa00410;hsa00071;hsa01230;hsa00280;hsa00053;hsa00260;hsa00010;hsa00340	Lysine degradation;Glycerolipid metabolism;Lysine biosynthesis;Tryptophan metabolism;Arginine and proline metabolism;Pyruvate metabolism;beta-Alanine metabolism;Fatty acid degradation;Biosynthesis of amino acids;Valine, leucine and isoleucine degradation;Ascorbate and aldarate metabolism;Glycine, serine and threonine metabolism;Glycolysis / Gluconeogenesis;Histidine metabolism	COG1012	C:Energy production and conversion	PF00171.19	Aldedh	Aldehyde dehydrogenase family	cytoplasmic	1	41	55.3
Q9HAV0	Guanine nucleotide-binding protein subunit beta-4 OS=Homo sapiens OX=9606 GN=GNB4 PE=1 SV=3	3.82	1.934	0.04173	up	yes	29790000	7798000	2.52173e+07	0	0	0	7.72642e+06	8.21617e+06	0	0	0	0	3.99421e+06	4.15591e+06	3.10509e+06	2.17401e+06	0	0	2.34742e+07	0	2.49237e+07	4.59757e+07	0	9.17628e+06	7.67597e+07	2.03951e+07	7.85341e+06	0	BP:protein folding;BP:signal transduction;BP:substantia nigra developmentCC:extracellular exosome;CC:cytosol;CC:lysosomal membraneMF:macromolecular complex binding	GO:0006457;GO:0007165;GO:0021762GO:0070062;GO:0005829;GO:0005765GO:0044877	K04538	GNB4	hsa05034;hsa04371;hsa05200;hsa05032;hsa04723;hsa04014;hsa04725;hsa04724;hsa04727;hsa04726;hsa04728;hsa04713;hsa04062;hsa04151	Alcoholism;Apelin signaling pathway;Pathways in cancer;Morphine addiction;Retrograde endocannabinoid signaling;Ras signaling pathway;Cholinergic synapse;Glutamatergic synapse;GABAergic synapse;Serotonergic synapse;Dopaminergic synapse;Circadian entrainment;Chemokine signaling pathway;PI3K-Akt signaling pathway	------	------	PF00400.29;PF12894.4	WD40;ANAPC4_WD40	WD domain, G-beta repeat;Anaphase-promoting complex subunit 4 WD40 domain	cytoplasmic	1	17	37.5
B5MC59	Replication protein A 14 kDa subunit OS=Homo sapiens OX=9606 GN=RPA3 PE=1 SV=1	2.485	1.313	0.03784	up	yes	21610000	8695000	8.83419e+06	0	5.80825e+06	0	8.05352e+06	9.70137e+06	0	4.61449e+06	0	1.20729e+07	4.14772e+06	0	1.32076e+07	1.18136e+07	4.12373e+06	1.48016e+07	0	0	4.49136e+07	1.65306e+07	3.57351e+07	0	4.18821e+07	1.08161e+07	4.08798e+06	0	BP:nucleotide-excision repair, DNA incision, 3'-to lesion;BP:nucleotide-excision repair, preincision complex assembly;BP:nucleotide-excision repair, DNA gap filling;BP:nucleotide-excision repair, DNA incision, 5'-to lesion;BP:nucleotide-excision repair, preincision complex stabilization;BP:telomere maintenance via semi-conservative replication;BP:G1/S transition of mitotic cell cycle;BP:mismatch …	GO:0006295;GO:0006294;GO:0006297;GO:0006296;GO:0006293;GO:0032201;GO:0000082;GO:0006298;GO:0042769;GO:0000723;GO:0007346;GO:0042276;GO:0000724;GO:0033683;GO:0006260;GO:1901796;GO:0042127;GO:0006284;GO:0006283;GO:0006281;GO:0006289;GO:0006310;GO:1900034;GO:0019985;GO:0036297;GO:0070987GO:0005634;GO:0005654;GO:0005662;GO:0035861GO:0003677;GO:0003697;GO:0003684	K10740	RPA3	hsa03030;hsa03440;hsa03460;hsa03430;hsa03420	DNA replication;Homologous recombination;Fanconi anemia pathway;Mismatch repair;Nucleotide excision repair	------	------	PF08661.8	Rep_fac-A_3	Replication factor A protein 3	nuclear	2	40	9.2
A0A5C2GLF2	IG c563_light_IGLV2-18_IGLJ3 (Fragment) OS=Homo sapiens OX=9606 PE=2 SV=1	1.864	0.8984	0.04334	up	yes	18840000	10110000	1.65347e+07	0	7.36056e+06	0	6.70372e+06	7.31657e+06	0	0	0	0	1.53973e+07	0	8.52425e+06	8.92316e+06	0	1.698e+07	0	3.8089e+07	1.13284e+07	9.7355e+06	2.04575e+07	0	1.96883e+07	0	0	1.55794e+07	------	------	------	------	------	------	------	------	PF07686.14;PF13927.3	V-set;Ig_3	Immunoglobulin V-set domain;Immunoglobulin domain	cytoplasmic	1	31	11.6
Q8IZR5	CKLF-like MARVEL transmembrane domain-containing protein 4 OS=Homo sapiens OX=9606 GN=CMTM4 PE=1 SV=1	0.4257	-1.232	0.04746	down	yes	7760000	18230000	1.78456e+07	0	1.69725e+07	0	3.7564e+07	3.16935e+07	0	7.31322e+06	0	5.63052e+06	1.23767e+07	1.17747e+07	2.77732e+07	1.33426e+07	1.55199e+06	0	1.86387e+07	0	6.82187e+06	1.10207e+07	0	3.95419e+06	0	0	4.5745e+06	0	CC:integral component of membrane	GO:0016021	------	------	------	------	------	------	PF01284.20	MARVEL	Membrane-associating domain	Golgi apparatus	2	8	25.8
A0PJA6	TF protein (Fragment) OS=Homo sapiens OX=9606 GN=TF PE=2 SV=1	2.44	1.287	0.04547	up	yes	16680000	6837000	8.87111e+06	0	0	0	8.5386e+06	1.3346e+07	0	2.17152e+06	0	4.04493e+06	0	0	5.5378e+06	5.34992e+06	1.55652e+07	9.23326e+06	5.18339e+06	1.29964e+07	0	1.3695e+07	2.09443e+07	0	0	0	0	3.91443e+07	BP:membrane organization;BP:iron ion homeostasis;BP:positive regulation of receptor-mediated endocytosis;BP:cellular protein metabolic process;BP:platelet degranulation;BP:cellular iron ion homeostasis;BP:post-translational protein modification;BP:retina homeostasis;BP:regulation of iron ion transport;BP:cellular response to iron ion;BP:regulation of protein stability;BP:transferrin transportCC:r…	GO:0061024;GO:0055072;GO:0048260;GO:0044267;GO:0002576;GO:0006879;GO:0043687;GO:0001895;GO:0034756;GO:0071281;GO:0031647;GO:0033572GO:0055037;GO:0005788;GO:0030139;GO:0005905;GO:1990712;GO:0030120;GO:0010008;GO:0030665;GO:0031232;GO:0005615;GO:0031410;GO:0005770;GO:0045178;GO:0072562;GO:0009925;GO:0048471;GO:0009986;GO:0016324;GO:0031982;GO:0034774;GO:0070062;GO:0005623;GO:0005576;GO:0005769GO:19…	K14736	TF	hsa04066;hsa04978;hsa04216	HIF-1 signaling pathway;Mineral absorption;Ferroptosis	------	------	PF00405.14	Transferrin	Transferrin	cytoplasmic	1	34	19.9
A0A2U8J8P3	Ig heavy chain variable region (Fragment) OS=Homo sapiens OX=9606 GN=IgH PE=2 SV=1	2.26	1.176	0.04567	up	yes	13600000	6018000	3.19468e+06	7.64255e+06	6.55611e+06	0	0	0	0	2.01131e+06	0	9.87338e+06	6.87834e+06	0	5.96729e+06	0	0	7.20562e+06	1.97758e+07	0	1.29904e+07	1.50376e+07	2.87765e+07	7.6082e+06	0	0	3.81356e+06	0	------	------	------	------	------	------	------	------	PF07686.14	V-set	Immunoglobulin V-set domain	mitochondrial	1	30	10.7
A0A024R2N0	Transporter OS=Homo sapiens OX=9606 GN=SLC6A6 PE=3 SV=1	117.02	6.87061	0	up	yes	8355000	0	0	0	0	0	5.19257e+07	4.67154e+07	0	0	0	0	1.54385e+07	1.80581e+07	5.65436e+06	1.29371e+07	4.23613e+07	0	0	0	0	1.52567e+07	0	1.47869e+07	2.56329e+06	0	1.31503e+07	1.21377e+07	BP:amino acid transport;BP:cellular amino acid metabolic process;BP:taurine transport;BP:modulation of synaptic transmissionCC:integral component of plasma membrane;CC:integral component of membrane;CC:integral component of postsynaptic membrane;CC:plasma membrane;CC:GABA-ergic synapseMF:neurotransmitte;MF:taurin;MF:amino acid transmembrane transporter activity	GO:0006865;GO:0006520;GO:0015734;GO:0050804GO:0005887;GO:0016021;GO:0099055;GO:0005886;GO:0098982GO:0005328;GO:0005369;GO:0015171	K05039	SLC6A6S	------	------	COG0733	P:Inorganic ion transport and metabolism	PF00209.15	SNF	Sodiu	Golgi apparatus	2	4	70
A0A024R555	MAP/microtubule affinity-regulating kinase 2, isoform CRA_a OS=Homo sapiens OX=9606 GN=MARK2 PE=4 SV=1	117.02	6.87061	0	up	yes	102700000	0	5.95889e+07	1.70318e+07	0	2.80095e+08	0	0	0	0	0	0	1.76209e+07	0	0	1.29461e+07	0	0	3.18607e+06	1.89619e+07	1.11879e+08	1.42171e+07	0	1.46113e+08	8.78333e+07	8.32956e+08	1.68925e+07	0	BP:peptidyl-threonine phosphorylation;BP:peptidyl-serine phosphorylation;BP:regulation of microtubule binding;BP:establishment or maintenance of epithelial cell apical/basal polarity;BP:activation of protein kinase activity;BP:microtubule cytoskeleton organization;BP:establishment of cell polarity;BP:intracellular signal transduction;BP:protein autophosphorylation;BP:establishment or maintenance …	GO:0018107;GO:0018105;GO:1904526;GO:0045197;GO:0032147;GO:0000226;GO:0030010;GO:0035556;GO:0046777;GO:0071963;GO:0061564;GO:0051493;GO:0006468;GO:0010976;GO:0051646;GO:0050770;GO:0000422;GO:0016055;GO:0001764;GO:0070507GO:0030425;GO:0005737;GO:0016020;GO:0005739;GO:0005654;GO:0016328;GO:0005886;GO:0097427;GO:0005884GO:0000287;GO:0004674;GO:0004672;GO:0005524;GO:0008289;GO:0048156;GO:0030295;GO:00…	------	------	------	------	------	------	PF00069.22;PF07714.14;PF14531.3;PF00627.28	Pkinase;Pkinase_Tyr;Kinase-like;UBA	Protein kinase domain;Protein tyrosine kinase;Kinase-like;UBA/TS-N domain	cytoplasmic	2	5	61.6
A0A024R936	Neutrophil cytosolic factor 2 (65kDa, chronic granulomatous disease, autosomal 2), isoform CRA_a OS=Homo sapiens OX=9606 GN=NCF2 PE=4 SV=1	117.02	6.87061	0	up	yes	60920000	0	0	0	0	2.05733e+07	0	0	3.01193e+07	1.1486e+07	9.05803e+07	0	0	0	0	0	0	0	4.0627e+07	0	1.21051e+08	139189628	1.4685e+07	2.82817e+06	3.96167e+08	0	1.65504e+07	0	BP:cellular defense response;BP:phagocytosis;BP:innate immune response;BP:antigen processing and presentation of exogenous peptide antigen via MHC class I, TAP-dependent;BP:superoxide anion generation;BP:respiratory burst;BP:superoxide metabolic process;BP:vascular endothelial growth factor receptor signaling pathway;BP:cell redox homeostasis;BP:cellular response to oxidative stressCC:cytosol;CC:…	GO:0006968;GO:0006909;GO:0045087;GO:0002479;GO:0042554;GO:0045730;GO:0006801;GO:0048010;GO:0045454;GO:0034599GO:0005829;GO:0005730;GO:0001669;GO:0043020;GO:0032010GO:0008022;GO:0016175;GO:0016176;GO:0048365;GO:0009055	K08010	NCF2, P67PHOX	hsa05418;hsa05140;hsa04670;hsa04145;hsa04380	Fluid shear stress and atherosclerosis;Leishmaniasis;Leukocyte transendothelial migration;Phagosome;Osteoclast differentiation	------	------	PF00018.25;PF14604.3;PF07653.14;PF07719.14;PF00515.25;PF13181.3;PF00564.21;PF13424.3	SH3_1;SH3_9;SH3_2;TPR_2;TPR_1;TPR_8;PB1;TPR_12	SH3 domain;Variant SH3 domain;Variant SH3 domain;Tetratricopeptide repeat;Tetratricopeptide repeat;Tetratricopeptide repeat;PB1 domain;Tetratricopeptide repeat	cytoplasmic	1	42	59.8
A0A024R9B9	Matrilin 2, isoform CRA_b OS=Homo sapiens OX=9606 GN=MATN2 PE=4 SV=1	117.02	6.87061	0	up	yes	3117000	0	0	0	0	0	0	0	0	0	0	0	0	2.79117e+07	6.76969e+06	6.90388e+06	0	0	9.42857e+06	0	3.32612e+06	3.1572e+06	8.1248e+06	0	0	6.87138e+06	6.49352e+06	0	BP:dendrite regeneration;BP:response to axon injury;BP:growth plate cartilage chondrocyte morphogenesis;BP:neuron migration;BP:axon guidance;BP:glial cell migrationCC:extracellular space;CC:extracellular matrix;CC:collagen-containing extracellular matrix;CC:basement membraneMF:extracellular matrix structural constituent;MF:calcium ion binding	GO:0031104;GO:0048678;GO:0003429;GO:0001764;GO:0007411;GO:0008347GO:0005615;GO:0031012;GO:0062023;GO:0005604GO:0005201;GO:0005509	------	------	------	------	------	------	PF00092.25;PF14670.3;PF12662.4;PF07645.12;PF13519.3;PF00008.24;PF12947.4;PF10393.6	VWA;FXa_inhibition;cEGF;EGF_CA;VWA_2;EGF;EGF_3;Matrilin_ccoil	von Willebrand factor type A domain;Coagulation Factor Xa inhibitory site;Complement Clr-like EGF-like;Calcium-binding EGF domain;von Willebrand factor type A domain;EGF-like domain;EGF domain;Trimeric coiled-coil oligomerisation domain of matrilin	extracellular	1	12	102.8
A0A024RAY9	Lymphoid-restricted membrane protein, isoform CRA_a OS=Homo sapiens OX=9606 GN=LRMP PE=4 SV=1	117.02	6.87061	0	up	yes	16420000	0	0	0	8.90065e+06	0	0	0	1.95383e+08	8.67483e+06	1.09046e+09	0	0	0	2.50293e+07	2.35458e+07	0	1.25232e+07	0	2.44246e+07	6.52471e+06	1.06384e+07	0	0	7.42301e+06	1.56916e+07	1.13335e+08	6.46552e+06	BP:vesicle fusion;BP:neutrophil degranulation;BP:vesicle targeting;BP:single fertilizationCC:membrane;CC:spindle pole;CC:integral component of membrane;CC:endoplasmic reticulum membrane;CC:integral component of plasma membrane;CC:plasma membrane;CC:nuclear envelope;CC:microtubule organizing center;CC:chromosome;CC:azurophil granule membrane	GO:0006906;GO:0043312;GO:0006903;GO:0007338GO:0016020;GO:0000922;GO:0016021;GO:0005789;GO:0005887;GO:0005886;GO:0005635;GO:0005815;GO:0005694;GO:0035577	------	------	------	------	------	------	PF05781.9	MRVI1	MRVI1 protein	cytoplasmic	2	5	56.2
A0A024RCU9	SFRS protein kinase 1, isoform CRA_e OS=Homo sapiens OX=9606 GN=SRPK1 PE=4 SV=1	117.02	6.87061	0	up	yes	90660000	0	1.24996e+07	3.26654e+07	0	0	0	0	2.22077e+09	0	1.26478e+08	0	0	0	4.38992e+06	6.93189e+06	0	0	0	1.88718e+07	3.01431e+07	2.88747e+07	3.0639e+07	0	1.99024e+07	9.41832e+08	5.08601e+06	1.25446e+07	BP:spliceosomal complex assembly;BP:regulation of mRNA processing;BP:regulation of mRNA splicing, via spliceosome;BP:intracellular signal transduction;BP:positive regulation of viral genome replication;BP:negative regulation of viral genome replication;BP:RNA splicing;BP:protein phosphorylation;BP:innate immune response;BP:chromosome segregation;BP:sperm chromatin condensation;BP:regulation of ge…	GO:0000245;GO:0050684;GO:0048024;GO:0035556;GO:0045070;GO:0045071;GO:0008380;GO:0006468;GO:0045087;GO:0007059;GO:0035092;GO:0010468;GO:0016032GO:0005783;GO:0005737;GO:0005634;GO:0016363;GO:0005886;GO:0005829GO:0000287;GO:0004674;GO:0004672;GO:0005524;GO:0003723	K15409	SRPK1	hsa05168	Herpes simplex infection	------	------	PF00069.22;PF07714.14	Pkinase;Pkinase_Tyr	Protein kinase domain;Protein tyrosine kinase	nuclear	3	7	61.9
A0A024RDB2	Ras-GTPase activating protein SH3 domain-binding protein 2, isoform CRA_b OS=Homo sapiens OX=9606 GN=G3BP2 PE=4 SV=1	117.02	6.87061	0	up	yes	29560000	0	5.65799e+07	0	4.03573e+06	0	0	0	8.14918e+06	0	0	0	8.91104e+06	0	5.7977e+06	6.49605e+06	0	0	2.34879e+06	0	7.19745e+06	4.8006e+06	3.01872e+08	2.10598e+06	7.12117e+06	2.92876e+07	0	0	BP:cytoplasmic sequestering of NF-kappaB;BP:stress granule assembly;BP:protein homooligomerization;BP:Ras protein signal transduction;BP:viral process;BP:positive regulation of stress granule assembly;BP:mRNA transport;BP:innate immune responseCC:cytoplasmic stress granule;CC:cytoplasm;CC:cytosol;CC:ribonucleoprotein complexMF:receptor signaling complex scaffold activity;MF:RNA binding;MF:mRNA bi…	GO:0007253;GO:0034063;GO:0051260;GO:0007265;GO:0016032;GO:0062029;GO:0051028;GO:0045087GO:0010494;GO:0005737;GO:0005829;GO:1990904GO:0030159;GO:0003723;GO:0003729	------	------	------	------	------	------	PF02136.17;PF00076.19;PF16367.2	NTF2;RRM_1;RRM_7	Nuclear transport factor 2;RNA recognition motif.;RNA recognition motif	cytoplasmic	3	10	50.8
A0A059QFD5	Cytochrome c oxidase subunit 2 OS=Homo sapiens OX=9606 GN=COX2 PE=3 SV=1	117.02	6.87061	0	up	yes	15620000	0	1.01423e+08	0	1.07242e+07	0	4.73021e+07	4.37706e+07	0	0	0	9.67157e+06	0	1.94688e+07	0	0	2.05095e+07	1.76936e+07	0	3.2133e+07	3.04854e+07	0	0	0	0	2.56092e+07	3.79048e+07	2.30686e+07	CC:mitochondrial inner membrane;CC:integral component of membrane;CC:respiratory chainMF:cytochrome-c oxidase activity;MF:copper ion binding	GO:0005743;GO:0016021;GO:0070469GO:0004129;GO:0005507	------	------	------	------	COG1622	C:Energy production and conversion	PF00116.17;PF02790.12	COX2;COX2_TM	Cytochrome C oxidase subunit II, periplasmic domain;Cytochrome C oxidase subunit II, transmembrane domain	peroxisomal	1	11	25.6
A0A087WT45	GRIP1-associated protein 1 OS=Homo sapiens OX=9606 GN=GRIPAP1 PE=1 SV=1	117.02	6.87061	0	up	yes	38010000	0	2.43068e+06	0	0	1.3177e+08	0	0	3.58286e+07	0	9.23741e+07	0	0	0	0	2.68113e+06	9.12163e+06	0	0	1.14484e+08	7.1296e+06	0	2.28931e+08	2.94899e+06	1.03257e+07	8.31993e+07	0	0	------	------	------	------	------	------	------	------	------	------	------	cytoplasmic	3	4	90.8
A0A096LPE2	SAA2-SAA4 readthrough OS=Homo sapiens OX=9606 GN=SAA2-SAA4 PE=4 SV=1	117.02	6.87061	0	up	yes	136400000	0	0	0	0	1.77191e+08	1.94928e+08	1.82679e+08	0	0	0	0	0	0	0	0	2.44015e+07	0	0	0	0	0	3.27976e+07	5.35758e+08	4.00174e+07	0	9.67853e+08	3.65591e+07	BP:acute-phase response;BP:cell chemotaxisCC:high-density lipoprotein particle;CC:extracellular space;CC:extracellular region;CC:extracellular exosomeMF:chemoattractant activity	GO:0006953;GO:0060326GO:0034364;GO:0005615;GO:0005576;GO:0070062GO:0042056	K17310	SAA	------	------	------	------	PF00277.15	SAA	Serum amyloid A protein	extracellular	1	48	23.3
A0A0C4DFX6	NPC1-like intracellular cholesterol transporter 1 OS=Homo sapiens OX=9606 GN=NPC1L1 PE=1 SV=1	117.02	6.87061	0	up	yes	141900000	0	4.21609e+06	0	0	0	0	0	1.08892e+08	5.02064e+07	0	1.32581e+07	0	0	0	0	0	2.31278e+06	0	0	3.25581e+07	5.57868e+06	1203613044	0	4.56731e+06	4.53883e+08	0	0	BP:cellular response to sterol depletion;BP:intestinal cholesterol absorption;BP:response to drug;BP:cholesterol transport;BP:cholesterol biosynthetic process;BP:lipoprotein metabolic process;BP:intestinal lipid absorptionCC:apical plasma membrane;CC:integral component of membrane;CC:spanning component of plasma membrane;CC:cytoplasmic vesicle membrane;CC:plasma membrane;CC:brush border membraneM…	GO:0071501;GO:0030299;GO:0042493;GO:0030301;GO:0006695;GO:0042157;GO:0098856GO:0016324;GO:0016021;GO:0044214;GO:0030659;GO:0005886;GO:0031526GO:0005319;GO:0031489;GO:0017137;GO:0008144	------	------	------	------	------	------	PF02460.15;PF16414.2;PF12349.5	Patched;NPC1_N;Sterol-sensing	Patched family;Niemann-Pick C1 N terminus;Sterol-sensing domain of SREBP cleavage-activation	extracellular	2	2	145.7
A0A0F7T8B3	IGHV5-51 protein (Fragment) OS=Homo sapiens OX=9606 GN=IGHV5-51 PE=4 SV=1	117.02	6.87061	0	up	yes	8322000	0	0	0	0	0	1.68832e+07	1.23845e+07	0	0	0	0	0	0	0	0	3.77908e+07	1.06834e+07	0	4.99686e+06	0	0	0	1.82778e+07	4.96147e+06	0	0	2.31545e+07	------	------	------	------	------	------	------	------	PF07686.14	V-set	Immunoglobulin V-set domain	cytoplasmic	1	37	12.5
A0A0G2JNJ5	Mucin-4 (Fragment) OS=Homo sapiens OX=9606 GN=MUC4 PE=1 SV=1	117.02	6.87061	0	up	yes	10340000	0	0	0	0	0	0	0	0	0	0	0	0	4.08283e+08	0	0	0	2.60101e+07	0	0	3.60893e+06	9.08628e+06	4.77531e+07	2.33695e+07	1.4229e+07	0	0	0	BP:stimulatory C-type lectin receptor signaling pathway;BP:O-glycan processing;BP:cell-matrix adhesion;BP:regulation of receptor activity;BP:maintenance of gastrointestinal epitheliumCC:extracellular exosome;CC:extracellular space;CC:integral component of membrane;CC:membrane;CC:Golgi lumen;CC:integral component of plasma membrane;CC:plasma membrane;CC:extracellular matrix;CC:vesicleMF:ErbB-2 cla…	GO:0002223;GO:0016266;GO:0007160;GO:0010469;GO:0030277GO:0070062;GO:0005615;GO:0016021;GO:0016020;GO:0005796;GO:0005887;GO:0005886;GO:0031012;GO:0031982GO:0005176;GO:0030197	------	------	------	------	------	------	PF00094.22;PF06119.11	VWD;NIDO	von Willebrand factor type D domain;Nidogen-like	cytoplasmic	1	11	127.3
A0A0G2JRA3	Leucine-rich repeat-containing protein 37A2 OS=Homo sapiens OX=9606 GN=LRRC37A2 PE=1 SV=1	117.02	6.87061	0	up	yes	232500000	0	1.75035e+07	0	0	1.01858e+08	0	0	1.98523e+07	1.26525e+07	0	0	4.3194e+07	0	6.31859e+06	0	1.26992e+07	0	8.00137e+06	0	1.70311e+08	0	2.57741e+09	0	0	1.5286e+07	5.889e+06	0	CC:integral component of membrane	GO:0016021	------	------	------	------	------	------	PF14914.3	LRRC37AB_C	LRRC37A/B like protein 1 C-terminal domain	cytoplasmic	2	4	82.8
A0A0U1RQD1	Chromosome 12 open reading frame 5, isoform CRA_b OS=Homo sapiens OX=9606 GN=TIGAR PE=1 SV=1	117.02	6.87061	0	up	yes	4611000	0	1.37767e+07	0	0	1.78263e+07	5.68604e+06	0	0	0	0	0	0	7.86761e+06	1.45151e+07	9.43894e+06	2.88825e+06	0	0	0	0	1.24223e+07	8.70762e+06	2.30654e+07	4.28683e+06	0	3.95582e+06	0	BP:intestinal epithelial cell development;BP:positive regulation of cardiac muscle cell apoptotic process;BP:response to xenobiotic stimulus;BP:response to gamma radiation;BP:fructose 1,6-bisphosphate metabolic process;BP:cellular response to hypoxia;BP:negative regulation of programmed cell death;BP:positive regulation of hexokinase activity;BP:cellular response to cobalt ion;BP:negative regulat…	GO:0060576;GO:0010666;GO:0009410;GO:0010332;GO:0030388;GO:0071456;GO:0043069;GO:1903301;GO:0071279;GO:2000378;GO:1902153;GO:0006914;GO:0006915;GO:0006974;GO:1901215;GO:0002931;GO:0043456;GO:1901525;GO:1904024;GO:0045820;GO:0045739;GO:0006003GO:0005737;GO:0005634;GO:0005829;GO:0005622;GO:0005741GO:0004083;GO:0003824;GO:0004331	K14634	TIGAR	hsa05230;hsa00051	Central carbon metabolism in cancer;Fructose and mannose metabolism	COG0588;COG0406	G:Carbohydrate transport and metabolism;	PF00300.19	His_Phos_1	Histidine phosphatase superfamily	cytoplasmic	1	5	23.6
A0A0U1RQH1	Synaptotagmin-like protein 2 (Fragment) OS=Homo sapiens OX=9606 GN=SYTL2 PE=1 SV=1	117.02	6.87061	0	up	yes	15050000	0	1.97102e+07	7.80145e+08	0	1.29357e+08	0	0	2.80066e+08	0	7.0006e+08	0	1.01896e+07	0	0	0	0	0	9.79328e+06	5.80907e+07	0	3.98276e+06	2.24953e+07	1.40829e+07	0	7.21835e+07	0	0	BP:exocytosisCC:exocytic vesicleMF:phosphatidylserine binding	GO:0006887GO:0070382GO:0001786	------	------	------	------	------	------	PF00168.27	C2	C2 domain	cytoplasmic	1	2	73.1
A0A0X9T7T4	MS-D3 heavy chain variable region (Fragment) OS=Homo sapiens OX=9606 PE=2 SV=1	117.02	6.87061	0	up	yes	47740000	0	0	0	1.04026e+07	2.58822e+07	9.49139e+07	8.97067e+07	0	1.30712e+07	0	1.72892e+07	0	0	0	0	2.49183e+08	1.35797e+08	0	1.52469e+07	0	6.15116e+06	6.79148e+06	1.64016e+07	1.50502e+07	0	5.31298e+07	7.5118e+07	------	------	------	------	------	------	------	------	PF07686.14	V-set	Immunoglobulin V-set domain	cytoplasmic	1	29	15
A0A120HG44	MS-E1 heavy chain variable region (Fragment) OS=Homo sapiens OX=9606 PE=2 SV=1	117.02	6.87061	0	up	yes	25170000	0	0	0	0	0	9.84849e+07	9.73137e+07	0	0	0	8.83917e+06	0	0	0	0	1.72364e+08	2.89797e+07	0	0	0	0	3.68522e+07	1.11613e+07	0	0	2.15375e+07	3.1168e+07	------	------	------	------	------	------	------	------	PF07686.14	V-set	Immunoglobulin V-set domain	cytoplasmic	1	19	13.7
A0A1B0GVM2	TRPM8 channel-associated factor 2C (Fragment) OS=Homo sapiens OX=9606 GN=TCAF2C PE=4 SV=1	117.02	6.87061	0	up	yes	30610000	0	6.88181e+07	0	0	4.07086e+08	0	0	0	0	0	0	0	0	3.79145e+07	3.93758e+07	1.86858e+06	0	4.63127e+07	5.40554e+07	7.76541e+07	3.36262e+07	3.84298e+07	7.56425e+06	2.28042e+07	8.50055e+07	0	0	BP:negative regulation of anion channel activity;BP:positive regulation of protein targeting to membraneCC:plasma membraneMF:ion channel binding	GO:0010360;GO:0090314GO:0005886GO:0044325	------	------	------	------	------	------	PF13402.3	Peptidase_M60	Peptidase M60, enhancin and enhancin-like	cytoplasmic	3	4	78.9
A0A1B1CYC5	Vitamin D binding protein (Fragment) OS=Homo sapiens OX=9606 GN=Gc PE=4 SV=1	117.02	6.87061	0	up	yes	433100000	0	0	1.24457e+07	0	0	0	0	0	0	5.27518e+07	0	0	4.44727e+08	5.43641e+07	2.79834e+07	3.70435e+08	0	0	0	0	0	2.37211e+08	3.78649e+08	0	7.8432e+07	7.36413e+08	3.39557e+09	BP:vitamin transport;BP:vitamin D metabolic processCC:lysosomal lumen;CC:extracellular exosome;CC:cytosol;CC:blood microparticle;CC:extracellular region;CC:extracellular spaceMF:actin binding;MF:vitamin transmembrane transporter activity;MF:vitamin D binding;MF:calcidiol binding	GO:0051180;GO:0042359GO:0043202;GO:0070062;GO:0005829;GO:0072562;GO:0005576;GO:0005615GO:0003779;GO:0090482;GO:0005499;GO:1902118	------	------	------	------	------	------	PF09164.7	VitD-bind_III	Vitamin D binding protein, domain III	cytoplasmic	2	38	3.7
A0A1L2BM19	MHC class I antigen (Fragment) OS=Homo sapiens OX=9606 GN=HLA-A PE=3 SV=1	117.02	6.87061	0	up	yes	27040000	0	0	0	1.0935e+08	2.31996e+07	1.20356e+08	1.44819e+08	5.04139e+07	0	0	0	0	3.81099e+07	0	0	1.56406e+06	5.21736e+06	7.08034e+07	0	4.22839e+07	1.7674e+07	1.14639e+07	1.54905e+07	5.90453e+07	4.39687e+07	5.6948e+07	0	BP:antigen processing and presentation of peptide antigen via MHC class I;BP:immune responseCC:integral component of membrane;CC:MHC class I protein complex	GO:0002474;GO:0006955GO:0016021;GO:0042612	------	------	------	------	------	------	PF00129.15	MHC_I	Class I Histocompatibility antigen, domains alpha 1 and 2	mitochondrial	7	29	20.9
A0A1L7B5J3	Alpha-1-antitrypsin short transcript variant 1C4 OS=Homo sapiens OX=9606 GN=SERPINA1 PE=2 SV=1	117.02	6.87061	0	up	yes	56500000	0	0	0	0	4.34284e+08	1.54177e+08	1.12196e+08	0	4.06404e+06	2.55621e+08	0	0	0	0	0	1.67714e+08	4.35688e+06	0	6.25052e+06	0	0	6.69256e+07	5.03293e+07	0	0	2.17259e+07	3.60704e+08	BP:COPII vesicle coating;BP:blood coagulation;BP:cellular protein metabolic process;BP:ER to Golgi vesicle-mediated transport;BP:platelet degranulation;BP:post-translational protein modification;BP:acute-phase response;BP:negative regulation of endopeptidase activity;BP:neutrophil degranulationCC:endoplasmic reticulum;CC:endoplasmic reticulum-Golgi intermediate compartment membrane;CC:endoplasmic…	GO:0048208;GO:0007596;GO:0044267;GO:0006888;GO:0002576;GO:0043687;GO:0006953;GO:0010951;GO:0043312GO:0005783;GO:0033116;GO:0005788;GO:1904813;GO:0030134;GO:0005615;GO:0031093;GO:0005794;GO:0062023;GO:0070062;GO:0043231;GO:0000139;GO:0005576GO:0002020;GO:0042802;GO:0004867	K03984	SERPINA1, AAT	hsa04610	Complement and coagulation cascades	------	------	PF00079.17	Serpin	Serpin	cytoplasmic	1	100	5.1
A0A1U9X8J5	SLC39A7 OS=Homo sapiens OX=9606 PE=4 SV=1	117.02	6.87061	0	up	yes	7288000	0	3.43805e+07	6.96829e+06	0	0	3.24357e+06	0	0	0	0	0	0	0	0	9.89026e+06	0	0	2.8663e+06	0	1.54311e+07	1.08238e+07	0	5.12112e+06	3.43082e+07	1.00831e+07	8.82664e+06	0	BP:cellular zinc ion homeostasis;BP:zinc II ion transmembrane transport;BP:zinc II ion transportCC:Golgi apparatus;CC:endoplasmic reticulum;CC:integral component of membrane;CC:membrane;CC:endoplasmic reticulum membrane;CC:nucleoplasmMF:zinc ion transmembrane transporter activity;MF:metal ion transmembrane transporter activity	GO:0006882;GO:0071577;GO:0006829GO:0005794;GO:0005783;GO:0016021;GO:0016020;GO:0005789;GO:0005654GO:0005385;GO:0046873	K14713	SLC39A7, KE4, ZIP7	------	------	COG0428	P:Inorganic ion transport and metabolism	PF02535.19	Zip	ZIP Zinc transporter	ER	1	3	50.2
A0A1W2PP10	Vacuolar protein sorting-associated protein 35 OS=Homo sapiens OX=9606 GN=VPS35 PE=1 SV=1	117.02	6.87061	0	up	yes	6102000	0	0	0	0	2.4432e+06	1.29769e+07	1.55998e+07	0	0	0	0	1.43758e+07	1.38226e+07	0	0	0	2.2565e+07	1.24289e+07	0	0	2.09067e+07	8.68466e+06	0	0	0	5.34814e+06	3.28548e+06	BP:negative regulation of late endosome to lysosome transport;BP:positive regulation of gene expression;BP:negative regulation of inflammatory response;BP:mitochondrial fragmentation involved in apoptotic process;BP:positive regulation of mitochondrial fission;BP:transcytosis;BP:regulation of dendritic spine maintenance;BP:neurotransmitter receptor transport, endosome to plasma membrane;BP:positi…	GO:1902823;GO:0010628;GO:0050728;GO:0043653;GO:0090141;GO:0045056;GO:1902950;GO:0099639;GO:1903364;GO:2000331;GO:0060161;GO:0042147;GO:1901215;GO:0099074;GO:0031647;GO:0036010;GO:0015031GO:0097422;GO:0010008;GO:0005739;GO:0099073;GO:0005829;GO:0005764;GO:0005765;GO:0030906;GO:0005769GO:0031748	K18468	VPS35	hsa04144	Endocytosis	------	------	------	------	------	cytoplasmic	1	50	5.4
A0A2Q2TH77	Golgin subfamily A member 2 OS=Homo sapiens OX=9606 GN=GOLGA2 PE=1 SV=1	117.02	6.87061	0	up	yes	6497000	0	3.34445e+07	0	0	0	968197	0	0	1.07434e+07	0	0	3.76762e+07	0	2.72025e+07	2.76326e+07	0	0	0	2.96859e+06	1.13387e+07	2.46828e+06	0	0	3.77332e+06	4.64272e+07	1.09858e+07	0	BP:COPII vesicle coating;BP:protein homotetramerization;BP:spindle assembly involved in meiosis;BP:mitotic spindle assembly;BP:asymmetric cell division;BP:spindle assembly;BP:microtubule nucleation;BP:ER to Golgi vesicle-mediated transport;BP:protein glycosylation;BP:Golgi disassembly;BP:Golgi ribbon formation;BP:positive regulation of ubiquitin protein ligase activity;BP:negative regulation of a…	GO:0048208;GO:0051289;GO:0090306;GO:0090307;GO:0008356;GO:0051225;GO:0007020;GO:0006888;GO:0006486;GO:0090166;GO:0090161;GO:1904668;GO:0010507;GO:0032091;GO:0060050;GO:0007030;GO:0007098;GO:0015031GO:0033116;GO:0000922;GO:0072686;GO:0005874;GO:0030134;GO:0005794;GO:0032580;GO:0000137;GO:0005801;GO:0000139GO:0042802;GO:0008017;GO:0061676;GO:0019901;GO:0019905;GO:0045296	K20358	GOLGA2	------	------	------	------	PF15070.3	GOLGA2L5	Putative golgin subfamily A member 2-like protein 5	cytoplasmic	4	5	111.6
A0A2R8YDS4	Nitric oxide synthase OS=Homo sapiens OX=9606 GN=NOS2 PE=1 SV=1	117.02	6.87061	0	up	yes	24670000	0	0	3.19305e+08	0	0	0	0	3.03608e+06	0	7.99438e+07	0	0	0	4.26478e+06	4.5362e+06	8.5374e+06	0	0	2.27848e+07	3.05764e+06	0	1.4516e+07	8.33404e+06	3.36051e+07	1.59482e+08	4.57755e+07	0	BP:positive regulation of guanylate cyclase activity;BP:regulation of cell proliferation;BP:response to bacterium;BP:cellular response to lipopolysaccharide;BP:cytokine-mediated signaling pathway;BP:interleukin-6 secretion;BP:interleukin-8 secretion;BP:negative regulation of gene expression;BP:cellular response to drug;BP:defense response to bacterium;BP:defense response to Gram-negative bacteriu…	GO:0031284;GO:0042127;GO:0009617;GO:0071222;GO:0019221;GO:0072604;GO:0072606;GO:0010629;GO:0035690;GO:0042742;GO:0050829;GO:0032496;GO:0001666;GO:0006809;GO:0051712;GO:0032310;GO:0006527;GO:0007623;GO:0006625;GO:0018119;GO:0050796;GO:0043457;GO:0045454;GO:0007263;GO:1900015;GO:0002227;GO:0045776;GO:0071346;GO:0001912;GO:0042177;GO:0009725;GO:0006801GO:0005777;GO:0005782;GO:0005737;GO:0005634;GO:0…	K13241	NOS2	hsa05133;hsa05132;hsa00330;hsa04371;hsa04020;hsa05145;hsa05200;hsa05152;hsa05142;hsa05140;hsa00220;hsa05222;hsa04146;hsa04066;hsa05146	Pertussis;Salmonella infection;Arginine and proline metabolism;Apelin signaling pathway;Calcium signaling pathway;Toxoplasmosis;Pathways in cancer;Tuberculosis;Chagas diseas;Leishmaniasis;Arginine biosynthesis;Small cell lung cancer;Peroxisome;HIF-1 signaling pathway;Amoebiasis	COG4362;COG4362;COG0369	P:Inorganic ion transport and metabolism;E:Amino acid transport and metabolism;P:Inorganic ion transport and metabolism	PF02898.12;PF00667.17;PF00258.22;PF00175.18	NO_synthase;FAD_binding_1;Flavodoxin_1;NAD_binding_1	Nitric oxide synthase, oxygenase domain;FAD binding domain;Flavodoxin;Oxidoreductase NAD-binding domain	cytoplasmic	6	7	130.7
A0A2U8J8N6	Ig heavy chain variable region (Fragment) OS=Homo sapiens OX=9606 GN=IgH PE=2 SV=1	117.02	6.87061	0	up	yes	22630000	0	0	0	8.32776e+06	0	7.32421e+07	6.41403e+07	0	1.57697e+07	0	1.31178e+07	0	0	0	0	4.45205e+07	4.44541e+07	2.88987e+06	1.58579e+07	0	6.40754e+06	4.05982e+07	8.81512e+07	9.12041e+06	0	1.96084e+07	0	------	------	------	------	------	------	------	------	PF07686.14	V-set	Immunoglobulin V-set domain	cytoplasmic	1	31	10.7
A0A2Y9CYF7	Ig heavy chain variable region (Fragment) OS=Homo sapiens OX=9606 GN=IgH PE=2 SV=1	117.02	6.87061	0	up	yes	359800000	0	8.69543e+06	0	0	0	0	0	2.49238e+07	1.12895e+07	4.96751e+07	2.36119e+07	0	0	0	0	5.20977e+07	9.72682e+07	0	2.08824e+08	0	1.3991e+07	2.44768e+09	0	1.34312e+09	0	0	1.54444e+08	------	------	------	------	------	------	------	------	PF07686.14	V-set	Immunoglobulin V-set domain	cytoplasmic	1	10	11.2
A0A383S2A3	MHC class I antigen OS=Homo sapiens OX=9606 GN=HLA-C PE=3 SV=1	117.02	6.87061	0	up	yes	9674000	0	0	0	8.19327e+06	0	4.0982e+07	4.80445e+07	0	0	0	0	0	1.43309e+07	0	0	0	0	3.24381e+07	2.90193e+07	1.17741e+07	6.51302e+06	0	6.84924e+06	1.75186e+07	0	1.19789e+07	0	BP:antigen processing and presentation of peptide antigen via MHC class I;BP:antigen processing and presentation of exogenous peptide antigen via MHC class I, TAP-dependent;BP:interferon-gamma-mediated signaling pathway;BP:regulation of immune response;BP:antigen processing and presentation of exogenous peptide antigen via MHC class I, TAP-independent;BP:type I interferon signaling pathway;BP:imm…	GO:0002474;GO:0002479;GO:0060333;GO:0050776;GO:0002480;GO:0060337;GO:0006955GO:0042612;GO:0005783;GO:0030670;GO:0016021;GO:0012507;GO:0000139;GO:0071556;GO:0005794;GO:0005887;GO:0005886;GO:0009986;GO:0031901;GO:0055038GO:0042605	------	------	------	------	------	------	PF00129.15;PF07654.12;PF06623.8	MHC_I;C1-set;MHC_I_C	Class I Histocompatibility antigen, domains alpha 1 and 2;Immunoglobulin C1-set domain;MHC_I C-terminus	Golgi apparatus	1	8	40.8
A0A3B3ITR6	Phenylalanine--tRNA ligase, mitochondrial OS=Homo sapiens OX=9606 GN=FARS2 PE=1 SV=1	117.02	6.87061	0	up	yes	23620000	0	1.67075e+07	0	3.9933e+07	0	0	0	0	0	0	6.62991e+06	0	0	0	0	2.4837e+06	0	0	0	1.39184e+06	1.53291e+07	9.83205e+06	7.85323e+06	1.86794e+08	0	5.78126e+07	1.8991e+06	BP:tRNA processing;BP:phenylalanyl-tRNA aminoacylation;BP:tRNA aminoacylation for protein translationCC:cytoplasm;CC:mitochondrion;CC:mitochondrial matrixMF:phenylalanine-tRNA ligase activity;MF:tRNA binding;MF:ATP binding	GO:0008033;GO:0006432;GO:0006418GO:0005737;GO:0005739;GO:0005759GO:0004826;GO:0000049;GO:0005524	K01889	FARSA, pheS	hsa00970	Aminoacyl-tRNA biosynthesis	COG0016;COG0072	J:Translation, ribosomal structure and biogenesis;	PF01409.17;PF03147.11	tRNA-synt_2d;FDX-ACB	tRNA synthetases class II core domain;Ferredoxin-fold anticodon binding domain	mitochondrial	1	3	50
A0A3G2C0L7	MHC class I antigen F OS=Homo sapiens OX=9606 GN=HLA-F PE=3 SV=1	117.02	6.87061	0	up	yes	7111000	0	4.58221e+06	0	0	0	0	0	0	0	0	7.69362e+06	0	1.30077e+08	0	2.0391e+07	0	2.84209e+07	0	0	4.52442e+06	5.81139e+06	2.95975e+07	7.18264e+06	9.80042e+06	0	0	0	BP:positive regulation of natural killer cell cytokine production;BP:negative regulation of natural killer cell cytokine production;BP:negative regulation of T cell cytokine production;BP:antigen processing and presentation of peptide antigen via MHC class I;BP:antigen processing and presentation of exogenous peptide antigen via MHC class Ib;BP:antigen processing and presentation of endogenous pe…	GO:0002729;GO:0002728;GO:0002725;GO:0002474;GO:0002477;GO:0002476;GO:0002479;GO:0045953;GO:0043323;GO:0043322;GO:0060333;GO:0002486;GO:0002480;GO:0060337;GO:0006955;GO:1901215;GO:0050776;GO:0001916GO:0009897;GO:0005783;GO:0012507;GO:0055038;GO:0005615;GO:0016021;GO:0016020;GO:0071556;GO:0005886;GO:0031901;GO:0009986;GO:0032398;GO:0042612;GO:0030670;GO:0000139;GO:0005765GO:0030881;GO:0046978;GO:00…	K06751	MHC1	hsa04612;hsa04650;hsa05320;hsa05330;hsa05203;hsa05332;hsa04514;hsa04145;hsa04144;hsa04940;hsa05166;hsa05169;hsa05416;hsa05168	Antigen processing and presentation;Natural killer cell mediated cytotoxicity;Autoimmune thyroid disease;Allograft rejection;Viral carcinogenesis;Graft-versus-host disease;Cell adhesion molecule;Phagosome;Endocytosis;Type I diabetes mellitus;HTLV-I infection;Epstein-Barr virus infection;Viral myocarditis;Herpes simplex infection	------	------	PF00129.15;PF07654.12	MHC_I;C1-set	Class I Histocompatibility antigen, domains alpha 1 and 2;Immunoglobulin C1-set domain	ER	4	28	39
A0A494C0D4	Protoporphyrinogen oxidase (Fragment) OS=Homo sapiens OX=9606 GN=PPOX PE=1 SV=1	117.02	6.87061	0	up	yes	568300000	0	2.31014e+07	0	0	0	3.76479e+06	0	8.7563e+07	0	2.37062e+08	0	0	0	5.15007e+06	1.46559e+07	0	0	5.84477e+06	0	9.36374e+06	1.6262e+07	6.74072e+09	1.58647e+07	2.8013e+07	0	3.60981e+06	0	------	------	------	------	------	------	COG1232	H:Coenzyme transport and metabolism	PF01593.21	Amino_oxidase	Flavin containing amine oxidoreductase	cytoplasmic	2	6	40.3
A0A494C0Z5	Ras-related protein Rab-33B OS=Homo sapiens OX=9606 GN=RAB33B PE=1 SV=1	117.02	6.87061	0	up	yes	42980000	0	3.43738e+07	0	5.63186e+06	0	0	0	1.05746e+07	3.17105e+07	0	0	5.52317e+06	0	0	0	0	4.9428e+06	0	0	3.61564e+07	2.88208e+07	0	1.21188e+07	3.59517e+08	7.42012e+07	0	0	BP:negative regulation of constitutive secretory pathway;BP:skeletal system morphogenesis;BP:intra-Golgi vesicle-mediated transport;BP:ER to Golgi vesicle-mediated transport;BP:protein localization to Golgi apparatus;BP:regulation of Golgi organization;BP:intracellular protein transport;BP:autophagosome assembly;BP:Rab protein signal transduction;BP:regulation of retrograde vesicle-mediated trans…	GO:1903434;GO:0048705;GO:0006891;GO:0006888;GO:0034067;GO:1903358;GO:0006886;GO:0000045;GO:0032482;GO:2000156;GO:0015031GO:0005796;GO:0000139;GO:0005794;GO:0098793;GO:0005789GO:0003924;GO:0005525	K07920	RAB33B	hsa04140	Autophagy - animal	------	------	PF00071.19;PF08477.10;PF00025.18;PF01926.20;PF04670.9;PF00009.24	Ras;Roc;Arf;MMR_HSR1;Gtr1_RagA;GTP_EFTU	Ras family;Ras of Complex, Roc, domain of DAPkinase;ADP-ribosylation factor family;50S ribosome-binding GTPase;Gtr1/RagA G protein conserved region;Elongation factor Tu GTP binding domain	cytoplasmic	5	26	30.7
A0A4P8J2G5	IgK_IGKV3-11 (Fragment) OS=Homo sapiens OX=9606 PE=2 SV=1	117.02	6.87061	0	up	yes	181600000	0	0	0	0	0	0	0	2.68537e+08	0	0	0	0	0	0	0	0	0	0	5.712e+07	1.98459e+07	0	9.2289e+07	3.26467e+07	7.18701e+07	1.87991e+09	2.60805e+07	0	------	------	------	------	------	------	------	------	PF07686.14;PF13927.3;PF00047.22	V-set;Ig_3;ig	Immunoglobulin V-set domain;Immunoglobulin domain;Immunoglobulin domain	ER	1	9	14
A0A4P8J535	IgG4_IGHV3-30 (Fragment) OS=Homo sapiens OX=9606 PE=2 SV=1	117.02	6.87061	0	up	yes	34080000	0	0	0	0	6.41799e+06	0	0	0	0	0	2.7914e+06	0	1.76092e+09	0	0	5.9507e+06	1.28037e+07	0	0	0	0	3.16262e+08	0	1.11388e+07	3.07004e+07	1.83832e+07	1.37068e+07	------	------	------	------	------	------	------	------	PF07686.14;PF07654.12;PF13927.3	V-set;C1-set;Ig_3	Immunoglobulin V-set domain;Immunoglobulin C1-set domain;Immunoglobulin domain	extracellular	1	12	20.7
A0A5C2FSY5	IGL c28_light_IGKV1-5_IGKJ1 (Fragment) OS=Homo sapiens OX=9606 PE=2 SV=1	117.02	6.87061	0	up	yes	18860000	0	0	0	0	0	0	9.61781e+06	0	6.13943e+06	0	0	0	2.51852e+08	0	5.07911e+06	1.18734e+07	2.47032e+06	0	5.30355e+06	0	2.30919e+07	0	0	0	1.69135e+08	0	1.44619e+07	------	------	------	------	------	------	------	------	PF07686.14;PF13927.3;PF07679.13;PF00047.22	V-set;Ig_3;I-set;ig	Immunoglobulin V-set domain;Immunoglobulin domain;Immunoglobulin I-set domain;Immunoglobulin domain	cytoplasmic	1	51	11.8
A0A5C2FTP7	IGL c72_light_IGKV3-20_IGKJ1 (Fragment) OS=Homo sapiens OX=9606 PE=2 SV=1	117.02	6.87061	0	up	yes	17310000	0	0	2.7274e+07	1.32647e+08	0	0	0	0	0	3.89911e+08	7.45278e+06	0	1.93743e+07	2.83763e+06	0	8.18559e+06	1.81782e+07	3.96893e+07	1.0279e+07	1.43869e+07	3.26972e+07	8.88594e+06	1.74809e+07	8.11012e+06	0	3.99403e+07	9.91621e+06	------	------	------	------	------	------	------	------	PF07686.14;PF13927.3	V-set;Ig_3	Immunoglobulin V-set domain;Immunoglobulin domain	mitochondrial	2	60	11.7
A0A5C2FTV4	IGL c408_light_IGKV3-20_IGKJ2 (Fragment) OS=Homo sapiens OX=9606 PE=2 SV=1	117.02	6.87061	0	up	yes	70500000	0	0	0	2.16133e+07	1.41828e+07	1.06981e+07	1.66435e+07	0	2.25945e+08	0	1.85184e+08	0	0	0	0	4.62156e+07	1.11316e+07	0	3.33881e+07	0	0	2.87262e+08	3.9858e+08	0	0	6.01113e+07	9.29224e+06	------	------	------	------	------	------	------	------	PF07686.14;PF13927.3	V-set;Ig_3	Immunoglobulin V-set domain;Immunoglobulin domain	cytoplasmic	2	45	11.8
A0A5C2FU04	IGL c441_light_IGKV3D-15_IGKJ1 (Fragment) OS=Homo sapiens OX=9606 PE=2 SV=1	117.02	6.87061	0	up	yes	43350000	0	0	0	6.10878e+07	0	9.87534e+06	6.29201e+06	0	3.53792e+07	0	1.80691e+07	0	7.29389e+08	0	0	3.00898e+07	6.87369e+07	5.74529e+06	1.07931e+08	0	2.57693e+07	0	5.07919e+06	5.21784e+07	9.24185e+07	9.73297e+07	3.49569e+07	------	------	------	------	------	------	------	------	PF07686.14;PF13927.3	V-set;Ig_3	Immunoglobulin V-set domain;Immunoglobulin domain	mitochondrial	2	42	11.7
A0A5C2FU10	IGL c451_light_IGLV1-44_IGLJ3 (Fragment) OS=Homo sapiens OX=9606 PE=2 SV=1	117.02	6.87061	0	up	yes	21160000	0	2.67056e+07	0	5.24928e+06	0	2.87187e+07	3.6086e+07	0	1.87337e+08	0	1.01261e+08	0	0	0	0	6.88477e+06	1.04019e+07	0	3.39403e+07	2.51867e+07	0	2.50245e+07	0	0	1.3354e+08	9.92287e+06	9.07059e+06	------	------	------	------	------	------	------	------	PF07686.14;PF13927.3	V-set;Ig_3	Immunoglobulin V-set domain;Immunoglobulin domain	cytoplasmic	2	48	11.5
A0A5C2FU62	IGL c104_light_IGLV8-61_IGLJ3 (Fragment) OS=Homo sapiens OX=9606 PE=2 SV=1	117.02	6.87061	0	up	yes	69440000	0	2.28516e+07	0	0	8.54494e+06	0	0	0	1.50503e+08	0	5.46014e+06	4.56894e+07	0	0	3.19969e+06	1.72751e+08	1.4114e+08	0	0	1.19867e+07	3.37425e+07	8.50972e+07	0	4.8441e+07	0	1.35798e+08	2.04349e+08	------	------	------	------	------	------	------	------	PF07686.14	V-set	Immunoglobulin V-set domain	cytoplasmic	2	16	11.5
A0A5C2FUD7	IGL c469_light_IGKV1-12_IGKJ4 (Fragment) OS=Homo sapiens OX=9606 PE=2 SV=1	117.02	6.87061	0	up	yes	48680000	0	5.99563e+06	0	0	0	8.82447e+06	0	2.36956e+08	0	1.82009e+08	3.49636e+06	0	0	0	0	2.24638e+08	1.47617e+08	4.56097e+06	9.74286e+07	0	1.29912e+07	6.4874e+07	0	1.27431e+07	0	8.61684e+06	1.07193e+07	------	------	------	------	------	------	------	------	PF07686.14;PF13927.3;PF07679.13;PF00047.22	V-set;Ig_3;I-set;ig	Immunoglobulin V-set domain;Immunoglobulin domain;Immunoglobulin I-set domain;Immunoglobulin domain	cytoplasmic	2	56	11.4
A0A5C2FUE7	IGL c618_light_IGKV3-20_IGKJ1 (Fragment) OS=Homo sapiens OX=9606 PE=2 SV=1	117.02	6.87061	0	up	yes	24200000	0	0	0	1.12973e+08	0	0	0	1.49805e+09	3.36269e+07	0	6.06301e+06	5.67751e+06	4.93667e+06	0	0	0	1.15258e+08	0	4.47585e+07	0	3.05781e+07	0	6.49894e+06	9.36441e+06	2.026e+07	5.31096e+07	1.05319e+07	------	------	------	------	------	------	------	------	PF07686.14;PF13927.3	V-set;Ig_3	Immunoglobulin V-set domain;Immunoglobulin domain	mitochondrial	2	44	11.6
A0A5C2FUK0	IGL c264_light_IGKV1-5_IGKJ3 (Fragment) OS=Homo sapiens OX=9606 PE=2 SV=1	117.02	6.87061	0	up	yes	22430000	0	0	5.47051e+08	1.04451e+08	6.44749e+07	0	0	0	1.34416e+07	1.25763e+08	0	0	2.79672e+07	0	0	2.55056e+07	1.3498e+08	0	5.61218e+07	0	2.58877e+07	2.024e+07	0	0	0	6.41556e+06	0	------	------	------	------	------	------	------	------	PF07686.14;PF13927.3;PF00047.22;PF07679.13	V-set;Ig_3;ig;I-set	Immunoglobulin V-set domain;Immunoglobulin domain;Immunoglobulin domain;Immunoglobulin I-set domain	cytoplasmic	1	61	11.5
A0A5C2FUZ4	IGL c848_light_IGLV2-23_IGLJ3 (Fragment) OS=Homo sapiens OX=9606 PE=2 SV=1	117.02	6.87061	0	up	yes	28090000	0	0	0	3.36581e+07	0	1.09639e+07	1.47489e+07	0	7.39088e+07	0	4.23674e+07	0	0	0	0	0	5.55152e+07	0	8.77155e+07	0	0	1.14007e+08	1.32183e+07	2.56263e+06	0	3.67097e+07	2.73108e+07	------	------	------	------	------	------	------	------	PF07686.14;PF13927.3;PF07679.13	V-set;Ig_3;I-set	Immunoglobulin V-set domain;Immunoglobulin domain;Immunoglobulin I-set domain	cytoplasmic	1	15	11.4
A0A5C2FVB0	IGL c961_light_IGKV1D-39_IGKJ2 (Fragment) OS=Homo sapiens OX=9606 PE=2 SV=1	117.02	6.87061	0	up	yes	4680000	0	0	0	5.55221e+06	0	0	0	0	4.40362e+06	1.78045e+07	0	0	0	0	0	0	1.11489e+07	0	0	0	0	8.5025e+06	5.89733e+06	3.74454e+06	0	2.01883e+07	6.67431e+06	------	------	------	------	------	------	------	------	PF07686.14;PF13927.3;PF00047.22;PF07679.13	V-set;Ig_3;ig;I-set	Immunoglobulin V-set domain;Immunoglobulin domain;Immunoglobulin domain;Immunoglobulin I-set domain	cytoplasmic	1	18	11.8
A0A5C2FVE4	IGL c40_light_IGKV3-20_IGKJ2 (Fragment) OS=Homo sapiens OX=9606 PE=2 SV=1	117.02	6.87061	0	up	yes	56370000	0	0	0	1.0191e+07	0	0	0	2.29988e+08	1.13475e+07	5.06342e+08	0	0	0	0	0	3.7658e+07	2.12572e+08	0	4.29059e+07	1.03932e+08	0	2.21544e+08	0	5.37478e+07	0	4.09877e+06	0	------	------	------	------	------	------	------	------	PF07686.14;PF13927.3	V-set;Ig_3	Immunoglobulin V-set domain;Immunoglobulin domain	mitochondrial	1	25	11.9
A0A5C2FVI3	IGL c80_light_IGLV3-25_IGLJ2 (Fragment) OS=Homo sapiens OX=9606 PE=2 SV=1	117.02	6.87061	0	up	yes	19770000	0	0	0	9.10739e+06	3.34358e+07	2.33498e+07	1.8781e+07	0	4.76003e+06	0	6.06829e+06	0	0	0	0	4.4232e+07	1.71937e+07	0	0	0	1.05354e+07	1.53542e+07	2.75875e+07	0	0	2.14195e+07	1.00875e+08	------	------	------	------	------	------	------	------	PF07686.14;PF13927.3;PF07679.13;PF00047.22	V-set;Ig_3;I-set;ig	Immunoglobulin V-set domain;Immunoglobulin domain;Immunoglobulin I-set domain;Immunoglobulin domain	cytoplasmic	2	46	11.5
A0A5C2FVR3	IGL c1091_light_IGKV3-20_IGKJ3 (Fragment) OS=Homo sapiens OX=9606 PE=2 SV=1	117.02	6.87061	0	up	yes	14720000	0	0	0	2.24965e+07	0	0	0	0	0	0	0	0	0	0	8.66528e+06	0	1.47553e+07	0	0	1.86146e+07	3.67939e+07	2.86987e+07	0	2.61058e+07	2.83094e+07	0	2.33804e+07	------	------	------	------	------	------	------	------	PF07686.14;PF13927.3;PF00047.22	V-set;Ig_3;ig	Immunoglobulin V-set domain;Immunoglobulin domain;Immunoglobulin domain	mitochondrial	1	50	11.5
A0A5C2FVX7	IGL c1161_light_IGKV3-20_IGKJ2 (Fragment) OS=Homo sapiens OX=9606 PE=2 SV=1	117.02	6.87061	0	up	yes	70300000	0	0	0	0	0	2.80131e+06	0	0	0	2.86999e+08	2.93772e+07	1.23447e+07	0	0	4.06864e+06	1.96109e+07	2.5835e+08	0	4.73307e+08	0	1.10746e+07	1.67474e+07	0	0	0	4.89506e+06	5.96717e+07	------	------	------	------	------	------	------	------	PF07686.14;PF13927.3	V-set;Ig_3	Immunoglobulin V-set domain;Immunoglobulin domain	mitochondrial	1	37	12.3
A0A5C2FVY0	IGL c1089_light_IGLV1-40_IGLJ3 (Fragment) OS=Homo sapiens OX=9606 PE=2 SV=1	117.02	6.87061	0	up	yes	77560000	0	5.20643e+07	1.66054e+07	0	0	5.78985e+06	0	1.71312e+08	0	1.3454e+08	0	0	0	0	0	0	8.52667e+07	0	1.22486e+07	0	4.84836e+07	1.20473e+08	0	0	6.55052e+08	9.22785e+06	0	------	------	------	------	------	------	------	------	PF07686.14;PF13927.3	V-set;Ig_3	Immunoglobulin V-set domain;Immunoglobulin domain	mitochondrial	3	33	11.4
A0A5C2FVZ8	IGL c992_light_IGKV1-27_IGKJ3 (Fragment) OS=Homo sapiens OX=9606 PE=2 SV=1	117.02	6.87061	0	up	yes	20610000	0	6.16807e+06	1.04373e+07	7.78699e+06	0	0	0	1.12612e+07	8.86524e+06	0	1.06719e+07	0	0	0	0	3.90433e+07	1.17326e+08	4.30674e+06	1.14737e+07	0	0	0	0	1.70887e+07	1.52926e+07	3.43668e+07	8.48084e+06	------	------	------	------	------	------	------	------	PF07686.14;PF13927.3;PF00047.22;PF07679.13	V-set;Ig_3;ig;I-set	Immunoglobulin V-set domain;Immunoglobulin domain;Immunoglobulin domain;Immunoglobulin I-set domain	cytoplasmic	1	32	11.6
A0A5C2FW65	IGL c426_light_IGKV1-9_IGKJ3 (Fragment) OS=Homo sapiens OX=9606 PE=2 SV=1	117.02	6.87061	0	up	yes	16610000	0	0	0	9.00892e+06	0	0	0	197099275	3.35029e+07	2.52397e+08	1.80501e+07	0	7.47361e+07	0	0	4.25361e+07	3.68208e+06	0	1.194e+07	0	0	4.82951e+07	1.22898e+07	2.98098e+07	2.70461e+07	0	2.37307e+07	------	------	------	------	------	------	------	------	PF07686.14;PF13927.3;PF00047.22	V-set;Ig_3;ig	Immunoglobulin V-set domain;Immunoglobulin domain;Immunoglobulin domain	cytoplasmic	2	52	11.4
A0A5C2FW68	IGL c894_light_IGLV2-14_IGLJ1 (Fragment) OS=Homo sapiens OX=9606 PE=2 SV=1	117.02	6.87061	0	up	yes	9257000	0	0	0	0	0	0	0	0	1.50039e+07	2.19667e+07	0	0	0	0	0	1.98069e+07	2.16418e+07	0	0	7.36101e+06	0	1.9588e+07	2.22329e+07	0	1.14382e+07	9.02049e+06	0	------	------	------	------	------	------	------	------	PF07686.14;PF13927.3	V-set;Ig_3	Immunoglobulin V-set domain;Immunoglobulin domain	cytoplasmic	1	15	11.6
A0A5C2FW83	IGL c1199_light_IGKV3-15_IGKJ1 (Fragment) OS=Homo sapiens OX=9606 PE=2 SV=1	117.02	6.87061	0	up	yes	89920000	0	0	0	1.2599e+08	0	0	0	0	8.69677e+07	0	1.12053e+08	0	2.67466e+07	0	0	2.12881e+08	3.05879e+08	0	9.23027e+07	0	8.98639e+07	0	1.12095e+08	0	4.69782e+07	1.69786e+07	2.02075e+08	------	------	------	------	------	------	------	------	PF07686.14;PF13927.3;PF00047.22;PF07679.13	V-set;Ig_3;ig;I-set	Immunoglobulin V-set domain;Immunoglobulin domain;Immunoglobulin domain;Immunoglobulin I-set domain	mitochondrial	3	55	11.6
A0A5C2FWA1	IGL c1311_light_IGLV3-9_IGLJ2 (Fragment) OS=Homo sapiens OX=9606 PE=2 SV=1	117.02	6.87061	0	up	yes	11540000	0	0	0	4.61121e+07	0	3.19633e+07	1.44142e+07	0	5.56049e+06	0	1.61885e+07	0	0	0	0	5.60106e+07	1.85124e+07	0	0	0	0	1.19949e+07	2.83338e+07	0	0	8.56995e+06	1.50813e+07	------	------	------	------	------	------	------	------	PF07686.14;PF13927.3;PF07679.13	V-set;Ig_3;I-set	Immunoglobulin V-set domain;Immunoglobulin domain;Immunoglobulin I-set domain	cytoplasmic	2	25	11.3
A0A5C2FWA8	IGL c1321_light_IGLV2-14_IGLJ3 (Fragment) OS=Homo sapiens OX=9606 PE=2 SV=1	117.02	6.87061	0	up	yes	24790000	0	0	0	2.44464e+07	0	0	0	0	2.2855e+07	0	6.97183e+06	0	9.08628e+07	0	0	3.05765e+06	1.78185e+08	0	0	0	5.72619e+06	0	5.36811e+06	0	0	1.03558e+07	9.47812e+07	------	------	------	------	------	------	------	------	PF07686.14;PF13927.3	V-set;Ig_3	Immunoglobulin V-set domain;Immunoglobulin domain	cytoplasmic	1	6	11.6
A0A5C2FWB4	IGL c400_light_IGKV2D-28_IGKJ5 (Fragment) OS=Homo sapiens OX=9606 PE=2 SV=1	117.02	6.87061	0	up	yes	24310000	0	5.78829e+06	0	1.19231e+07	0	0	0	0	0	0	0	5.52394e+06	0	3.33907e+06	3.12618e+06	5.27761e+07	1.047e+08	0	0	0	8.80083e+06	8.59371e+06	8.37028e+06	4.19643e+06	7.4464e+07	1.34001e+07	1.64727e+07	------	------	------	------	------	------	------	------	PF07686.14	V-set	Immunoglobulin V-set domain	cytoplasmic	1	18	12.2
A0A5C2FWC2	IGL c486_light_IGKV3-20_IGKJ2 (Fragment) OS=Homo sapiens OX=9606 PE=2 SV=1	117.02	6.87061	0	up	yes	23880000	0	0	0	5.4648e+07	0	1.17492e+07	1.05416e+07	0	5.14651e+07	0	6.49502e+06	0	0	0	0	2.07471e+07	4.50411e+07	1.38414e+07	0	0	2.51403e+07	0	0	0	0	1.53644e+08	2.81202e+07	------	------	------	------	------	------	------	------	PF07686.14;PF13927.3;PF00047.22	V-set;Ig_3;ig	Immunoglobulin V-set domain;Immunoglobulin domain;Immunoglobulin domain	mitochondrial	1	66	12
A0A5C2FWF0	IGL c1361_light_IGKV3-11_IGKJ5 (Fragment) OS=Homo sapiens OX=9606 PE=2 SV=1	117.02	6.87061	0	up	yes	33340000	0	6.63628e+06	0	0	0	1.57194e+07	1.29907e+07	0	1.81081e+07	0	0	3.3451e+07	0	4.96345e+06	0	9.78509e+06	1.27444e+08	0	5.56666e+07	0	9.71191e+06	6.2154e+07	0	4.48467e+07	0	6.76138e+07	2.28102e+07	------	------	------	------	------	------	------	------	PF07686.14;PF13927.3;PF00047.22	V-set;Ig_3;ig	Immunoglobulin V-set domain;Immunoglobulin domain;Immunoglobulin domain	mitochondrial	1	63	11.7
A0A5C2FWN1	IGL c1222_light_IGKV3-20_IGKJ4 (Fragment) OS=Homo sapiens OX=9606 PE=2 SV=1	117.02	6.87061	0	up	yes	37940000	0	0	0	8.64347e+07	0	2.27491e+07	2.39267e+07	0	1.0915e+08	0	8.35295e+07	1.37457e+07	0	0	0	4.33007e+07	1.94505e+08	0	3.99316e+07	0	9.90482e+06	5.19e+07	3.21538e+07	4.73777e+07	0	2.39401e+07	1.23009e+07	------	------	------	------	------	------	------	------	PF07686.14;PF13927.3	V-set;Ig_3	Immunoglobulin V-set domain;Immunoglobulin domain	mitochondrial	2	50	11.5
A0A5C2FWN2	IGL c530_light_IGLV2-14_IGLJ2 (Fragment) OS=Homo sapiens OX=9606 PE=2 SV=1	117.02	6.87061	0	up	yes	15540000	0	0	4.30577e+08	0	1.68369e+08	3.26688e+06	0	1.24516e+07	0	1.64009e+08	0	0	0	5.09385e+06	0	0	5.39982e+06	2.21471e+07	1.24735e+08	0	1.05334e+07	0	0	0	1.24281e+07	1.12908e+07	0	------	------	------	------	------	------	------	------	PF07686.14;PF13927.3	V-set;Ig_3	Immunoglobulin V-set domain;Immunoglobulin domain	cytoplasmic	1	21	11.5
A0A5C2FWP1	IGL c1074_light_IGLV3-1_IGLJ3 (Fragment) OS=Homo sapiens OX=9606 PE=2 SV=1	117.02	6.87061	0	up	yes	25470000	0	0	0	4.51529e+07	0	0	4.44673e+06	1.86402e+07	9.69818e+06	0	3.06827e+07	0	0	0	0	2.22063e+07	1.0627e+08	5.35337e+06	2.58486e+07	0	0	2.61367e+07	1.27093e+07	0	0	0	1.07156e+08	------	------	------	------	------	------	------	------	PF07686.14;PF13927.3;PF07679.13;PF00047.22	V-set;Ig_3;I-set;ig	Immunoglobulin V-set domain;Immunoglobulin domain;Immunoglobulin I-set domain;Immunoglobulin domain	cytoplasmic	1	14	11.7
A0A5C2FWP5	IGL c1518_light_IGKV3-20_IGKJ3 (Fragment) OS=Homo sapiens OX=9606 PE=2 SV=1	117.02	6.87061	0	up	yes	23940000	0	0	3.59548e+07	1.17255e+08	1.01679e+07	0	0	1.48191e+08	2.12227e+08	0	6.29119e+07	0	0	0	0	0	1.08156e+08	0	3.09496e+07	2.30666e+06	1.171e+07	0	9.66955e+06	0	0	9.62899e+07	2.82578e+07	------	------	------	------	------	------	------	------	PF07686.14;PF13927.3;PF00047.22	V-set;Ig_3;ig	Immunoglobulin V-set domain;Immunoglobulin domain;Immunoglobulin domain	mitochondrial	1	43	11.7
A0A5C2FWT9	IGL c580_light_IGKV4-1_IGKJ1 (Fragment) OS=Homo sapiens OX=9606 PE=2 SV=1	117.02	6.87061	0	up	yes	36570000	0	0	0	3.25444e+07	0	0	0	1.19282e+08	4.58009e+07	0	5.94646e+07	0	0	0	0	0	1.96545e+08	7.77326e+06	1.79583e+08	1.64328e+07	0	0	0	0	0	1.16783e+07	2.68324e+07	------	------	------	------	------	------	------	------	PF07686.14;PF00047.22;PF13927.3;PF07679.13	V-set;ig;Ig_3;I-set	Immunoglobulin V-set domain;Immunoglobulin domain;Immunoglobulin domain;Immunoglobulin I-set domain	cytoplasmic	2	24	12.5
A0A5C2FWX9	IGL c1459_light_IGKV1-33_IGKJ3 (Fragment) OS=Homo sapiens OX=9606 PE=2 SV=1	117.02	6.87061	0	up	yes	24180000	0	0	0	2.76048e+08	0	7.14587e+06	0	8.47156e+07	4.57282e+07	0	0	7.12842e+06	0	0	0	4.02974e+07	7.83334e+07	4.3595e+06	2.50598e+07	0	3.06066e+07	0	0	4.7637e+06	3.9723e+07	3.86526e+07	2.83947e+07	------	------	------	------	------	------	------	------	PF07686.14;PF13927.3;PF07679.13;PF00047.22	V-set;Ig_3;I-set;ig	Immunoglobulin V-set domain;Immunoglobulin domain;Immunoglobulin I-set domain;Immunoglobulin domain	cytoplasmic	1	27	11.8
A0A5C2FX12	IGL c1372_light_IGLV3-21_IGLJ3 (Fragment) OS=Homo sapiens OX=9606 PE=2 SV=1	117.02	6.87061	0	up	yes	11140000	0	0	0	4.07755e+07	0	6.87042e+06	1.07358e+07	0	0	0	0	0	0	0	0	1.47141e+07	9.43989e+06	0	1.53569e+07	0	0	0	4.8688e+06	0	0	1.15784e+07	7.77654e+07	------	------	------	------	------	------	------	------	PF07686.14;PF07679.13;PF13927.3;PF00047.22	V-set;I-set;Ig_3;ig	Immunoglobulin V-set domain;Immunoglobulin I-set domain;Immunoglobulin domain;Immunoglobulin domain	cytoplasmic	1	23	11.5
A0A5C2FX62	IGL c1442_light_IGKV1-12_IGKJ4 (Fragment) OS=Homo sapiens OX=9606 PE=2 SV=1	117.02	6.87061	0	up	yes	12020000	0	2.87484e+06	0	3.72982e+06	0	2.85746e+06	5.50624e+06	0	1.03013e+07	0	0	0	0	0	0	3.00884e+07	2.15922e+07	2.19465e+07	0	0	1.14705e+07	0	1.12902e+07	2.13663e+07	0	2.26035e+07	3.93845e+06	------	------	------	------	------	------	------	------	PF07686.14;PF13927.3;PF07679.13;PF00047.22	V-set;Ig_3;I-set;ig	Immunoglobulin V-set domain;Immunoglobulin domain;Immunoglobulin I-set domain;Immunoglobulin domain	cytoplasmic	1	10	11.4
A0A5C2FX66	IGL c770_light_IGKV1-5_IGKJ1 (Fragment) OS=Homo sapiens OX=9606 PE=2 SV=1	117.02	6.87061	0	up	yes	3883000	0	2.82378e+06	0	0	0	5.41559e+06	4.26998e+06	1.19314e+07	0	4.21507e+07	0	0	0	0	0	1.05573e+07	1.73166e+06	3.14215e+06	0	9.55315e+06	1.25234e+07	0	0	0	4.90004e+06	4.19258e+06	0	------	------	------	------	------	------	------	------	PF07686.14;PF13927.3;PF00047.22;PF07679.13	V-set;Ig_3;ig;I-set	Immunoglobulin V-set domain;Immunoglobulin domain;Immunoglobulin domain;Immunoglobulin I-set domain	cytoplasmic	1	27	11.8
A0A5C2FX92	IGL c215_light_IGKV3-20_IGKJ4 (Fragment) OS=Homo sapiens OX=9606 PE=2 SV=1	117.02	6.87061	0	up	yes	28910000	0	0	0	5.38283e+07	0	0	1.09466e+07	0	5.78206e+07	0	1.46451e+07	7.09877e+06	0	0	2.3434e+07	1.03608e+07	1.83414e+08	1.78081e+07	1.95798e+07	0	7.33968e+07	0	1.44861e+07	5.42002e+06	0	1.2854e+07	9.60148e+06	------	------	------	------	------	------	------	------	PF07686.14;PF13927.3	V-set;Ig_3	Immunoglobulin V-set domain;Immunoglobulin domain	mitochondrial	3	44	11.6
A0A5C2FXE6	IGL c926_light_IGKV3-20_IGKJ2 (Fragment) OS=Homo sapiens OX=9606 PE=2 SV=1	117.02	6.87061	0	up	yes	47460000	0	0	0	0	4.3816e+06	0	0	0	1.0102e+07	0	3.67466e+06	9.92929e+06	2.93154e+07	0	0	0	2.35346e+08	3.88019e+06	8.88855e+07	0	1.54105e+07	1.08213e+07	0	7.15643e+06	1.54429e+08	1.03875e+07	4.32567e+07	------	------	------	------	------	------	------	------	PF07686.14;PF13927.3;PF00047.22	V-set;Ig_3;ig	Immunoglobulin V-set domain;Immunoglobulin domain;Immunoglobulin domain	mitochondrial	3	67	11.8
A0A5C2FXQ9	IGL c1719_light_IGKV1-27_IGKJ2 (Fragment) OS=Homo sapiens OX=9606 PE=2 SV=1	117.02	6.87061	0	up	yes	22270000	0	0	0	4.56158e+07	0	1.58837e+07	1.85453e+07	1.0028e+07	1.03076e+07	0	7.45923e+06	0	0	0	0	1.89797e+07	5.59073e+07	0	5.83762e+07	0	0	4.98051e+07	3.21566e+07	2.31721e+07	0	1.87854e+07	1.00399e+07	------	------	------	------	------	------	------	------	PF07686.14;PF13927.3;PF07679.13;PF00047.22	V-set;Ig_3;I-set;ig	Immunoglobulin V-set domain;Immunoglobulin domain;Immunoglobulin I-set domain;Immunoglobulin domain	cytoplasmic	1	32	11.5
A0A5C2FXR7	IGL c1621_light_IGKV3-15_IGKJ2 (Fragment) OS=Homo sapiens OX=9606 PE=2 SV=1	117.02	6.87061	0	up	yes	14460000	0	0	0	9.31128e+07	0	1.5226e+07	1.34972e+07	0	9.90499e+06	0	0	0	0	0	0	2.18985e+07	5.81917e+07	0	3.05832e+07	0	0	2.38863e+07	0	3.91777e+06	0	2.35084e+07	1.15653e+07	------	------	------	------	------	------	------	------	PF07686.14;PF13927.3;PF00047.22;PF07679.13	V-set;Ig_3;ig;I-set	Immunoglobulin V-set domain;Immunoglobulin domain;Immunoglobulin domain;Immunoglobulin I-set domain	mitochondrial	2	50	11.8
A0A5C2FXU0	IGL c1761_light_IGKV3-15_IGKJ2 (Fragment) OS=Homo sapiens OX=9606 PE=2 SV=1	117.02	6.87061	0	up	yes	25980000	0	0	0	5.77528e+07	7.98383e+06	0	0	0	0	0	0	0	0	0	0	0	1.55775e+08	1.73994e+07	2.16172e+07	0	0	0	0	4.70768e+06	7.80675e+07	2.2717e+07	1.14323e+07	------	------	------	------	------	------	------	------	PF07686.14;PF13927.3;PF00047.22;PF07679.13	V-set;Ig_3;ig;I-set	Immunoglobulin V-set domain;Immunoglobulin domain;Immunoglobulin domain;Immunoglobulin I-set domain	mitochondrial	2	44	11.9
A0A5C2FXW3	IGL c1722_light_IGKV1-5_IGKJ2 (Fragment) OS=Homo sapiens OX=9606 PE=2 SV=1	117.02	6.87061	0	up	yes	13880000	0	0	0	1.9576e+07	0	4.0461e+07	4.13281e+07	0	4.76356e+07	0	3.36687e+07	0	0	0	0	2.80017e+07	3.97077e+07	0	3.1453e+07	0	0	0	4.10088e+06	7.27364e+06	0	3.89185e+07	1.71039e+07	------	------	------	------	------	------	------	------	PF07686.14;PF13927.3;PF00047.22;PF07679.13	V-set;Ig_3;ig;I-set	Immunoglobulin V-set domain;Immunoglobulin domain;Immunoglobulin domain;Immunoglobulin I-set domain	cytoplasmic	1	24	11.9
A0A5C2FY21	IGL c1928_light_IGLV3-25_IGLJ3 (Fragment) OS=Homo sapiens OX=9606 PE=2 SV=1	117.02	6.87061	0	up	yes	5434000	0	0	0	0	0	0	0	0	0	0	0	0	0	0	0	3.99604e+06	8.69095e+06	0	2.05121e+07	0	0	0	0	0	1.72374e+07	8.69339e+06	6.08293e+06	------	------	------	------	------	------	------	------	PF07686.14;PF13927.3;PF07679.13;PF00047.22	V-set;Ig_3;I-set;ig	Immunoglobulin V-set domain;Immunoglobulin domain;Immunoglobulin I-set domain;Immunoglobulin domain	cytoplasmic	1	40	11.5
A0A5C2FY34	IGL c177_light_IGKV1-17_IGKJ2 (Fragment) OS=Homo sapiens OX=9606 PE=2 SV=1	117.02	6.87061	0	up	yes	5617000	0	0	0	4.35014e+06	0	0	0	0	0	0	0	3.02443e+06	1.12703e+08	0	0	8.41694e+06	1.49583e+07	7.37021e+06	0	0	9.14586e+06	0	0	0	1.27954e+07	1.47143e+07	0	------	------	------	------	------	------	------	------	PF07686.14;PF13927.3;PF07679.13;PF00047.22	V-set;Ig_3;I-set;ig	Immunoglobulin V-set domain;Immunoglobulin domain;Immunoglobulin I-set domain;Immunoglobulin domain	cytoplasmic	1	37	11.7
A0A5C2FY49	IGL c1822_light_IGLV1-51_IGLJ3 (Fragment) OS=Homo sapiens OX=9606 PE=2 SV=1	117.02	6.87061	0	up	yes	18470000	0	0	0	2.29765e+07	7.64846e+06	9.47287e+06	9.80509e+06	0	1.79898e+08	0	1.17138e+08	0	0	0	0	2.61273e+07	3.35917e+07	0	1.3458e+07	3.98197e+06	7.35713e+06	0	5.17446e+06	0	1.56381e+07	5.93553e+07	5.70001e+07	------	------	------	------	------	------	------	------	PF07686.14	V-set	Immunoglobulin V-set domain	cytoplasmic	2	33	11.5
A0A5C2FYB3	IGL c2018_light_IGKV3-11_IGKJ4 (Fragment) OS=Homo sapiens OX=9606 PE=2 SV=1	117.02	6.87061	0	up	yes	31960000	0	0	0	4.53451e+06	0	2.51283e+07	2.68444e+07	0	5.40775e+07	0	1.23494e+07	0	0	4.87002e+06	0	2.53362e+07	2.193e+07	0	0	0	1.08845e+07	0	0	0	3.15661e+08	4.27829e+06	5.45307e+06	------	------	------	------	------	------	------	------	PF07686.14;PF13927.3;PF00047.22	V-set;Ig_3;ig	Immunoglobulin V-set domain;Immunoglobulin domain;Immunoglobulin domain	mitochondrial	1	32	11.6
A0A5C2FYE4	IGL c1674_light_IGKV3-11_IGKJ2 (Fragment) OS=Homo sapiens OX=9606 PE=2 SV=1	117.02	6.87061	0	up	yes	98180000	0	0	0	5.33516e+07	0	4.89465e+07	5.52687e+07	0	2.53551e+08	0	1.55991e+08	3.3494e+07	0	0	0	6.96436e+07	2.64547e+08	3.52528e+07	3.7404e+08	0	0	2.80952e+07	5.31671e+07	6.48993e+07	0	1.40706e+08	1.47753e+08	------	------	------	------	------	------	------	------	PF07686.14;PF13927.3;PF00047.22	V-set;Ig_3;ig	Immunoglobulin V-set domain;Immunoglobulin domain;Immunoglobulin domain	mitochondrial	1	28	11.9
A0A5C2FYF1	IGL c1196_light_IGKV1-5_IGKJ1 (Fragment) OS=Homo sapiens OX=9606 PE=2 SV=1	117.02	6.87061	0	up	yes	22010000	0	0	0	4.61186e+06	0	0	8.26035e+06	2.8929e+07	1.90963e+07	0	3.57925e+07	0	0	0	0	7.75827e+07	2.07264e+07	0	6.5554e+07	0	1.5218e+07	1.2261e+07	3.27277e+07	0	0	1.2503e+07	2.75634e+07	------	------	------	------	------	------	------	------	PF07686.14;PF13927.3;PF00047.22;PF07679.13	V-set;Ig_3;ig;I-set	Immunoglobulin V-set domain;Immunoglobulin domain;Immunoglobulin domain;Immunoglobulin I-set domain	cytoplasmic	2	44	11.7
A0A5C2FYI0	IGL c1290_light_IGKV1-5_IGKJ1 (Fragment) OS=Homo sapiens OX=9606 PE=2 SV=1	117.02	6.87061	0	up	yes	16570000	0	0	1.30092e+07	1.33386e+07	0	0	0	0	0	0	8.42527e+07	0	7.37409e+07	7.32857e+07	0	2.76069e+07	0	0	0	1.11488e+07	0	0	4.12816e+07	2.15911e+07	6.1821e+07	3.07814e+07	4.58981e+06	------	------	------	------	------	------	------	------	PF07686.14;PF13927.3;PF07679.13	V-set;Ig_3;I-set	Immunoglobulin V-set domain;Immunoglobulin domain;Immunoglobulin I-set domain	cytoplasmic	1	23	11.8
A0A5C2FYN4	IGL c1340_light_IGKV1-17_IGKJ1 (Fragment) OS=Homo sapiens OX=9606 PE=2 SV=1	117.02	6.87061	0	up	yes	4397000	0	0	0	0	2.14132e+07	4.52734e+06	0	0	0	0	0	0	0	0	0	1.40028e+07	0	4.5165e+06	6.30814e+06	0	0	0	1.00242e+07	9.61945e+06	0	8.28819e+06	0	------	------	------	------	------	------	------	------	PF07686.14;PF13927.3;PF07679.13;PF00047.22	V-set;Ig_3;I-set;ig	Immunoglobulin V-set domain;Immunoglobulin domain;Immunoglobulin I-set domain;Immunoglobulin domain	cytoplasmic	1	10	11.7
A0A5C2FYS4	IGL c1814_light_IGKV3-15_IGKJ2 (Fragment) OS=Homo sapiens OX=9606 PE=2 SV=1	117.02	6.87061	0	up	yes	57120000	0	0	0	0	0	7.86267e+06	6.16483e+06	0	0	0	9.26482e+07	0	0	1.29632e+08	1.82798e+08	0	0	0	6.22157e+06	2.40583e+08	1.29928e+08	0	2.12117e+08	0	9.10882e+07	0	5.48059e+06	------	------	------	------	------	------	------	------	PF07686.14;PF13927.3;PF00047.22	V-set;Ig_3;ig	Immunoglobulin V-set domain;Immunoglobulin domain;Immunoglobulin domain	mitochondrial	2	51	11.5
A0A5C2FYT3	IGL c1326_light_IGKV1-39_IGKJ1 (Fragment) OS=Homo sapiens OX=9606 PE=2 SV=1	117.02	6.87061	0	up	yes	9356000	0	0	0	0	2.32378e+07	0	0	1.69929e+07	0	2.78936e+07	0	0	6.19932e+08	0	0	0	2.55772e+07	0	0	1.86908e+07	9.47001e+06	0	0	4.21949e+06	4.89037e+07	5.40684e+06	0	------	------	------	------	------	------	------	------	PF07686.14;PF13927.3;PF00047.22;PF07679.13	V-set;Ig_3;ig;I-set	Immunoglobulin V-set domain;Immunoglobulin domain;Immunoglobulin domain;Immunoglobulin I-set domain	mitochondrial	1	43	11.8
A0A5C2FYV6	IGL c1854_light_IGKV4-1_IGKJ2 (Fragment) OS=Homo sapiens OX=9606 PE=2 SV=1	117.02	6.87061	0	up	yes	16390000	0	0	0	8.15362e+06	0	0	0	1.9993e+07	2.88492e+07	4.43516e+07	4.59988e+06	0	2.48081e+07	0	0	1.64662e+07	4.94884e+07	1.39603e+07	8.63242e+07	0	0	0	4.23903e+06	0	0	0	2.61892e+07	------	------	------	------	------	------	------	------	PF07686.14;PF13927.3	V-set;Ig_3	Immunoglobulin V-set domain;Immunoglobulin domain	cytoplasmic	1	43	12.5
A0A5C2FYZ4	IGL c2132_light_IGLV2-11_IGLJ3 (Fragment) OS=Homo sapiens OX=9606 PE=2 SV=1	117.02	6.87061	0	up	yes	53750000	0	0	0	0	3.5797e+07	2.17874e+07	1.58683e+07	0	6.37917e+06	0	1.48912e+07	1.54351e+07	0	0	0	0	4.12838e+07	0	4.45544e+07	0	6.13204e+07	0	0	0	3.11718e+07	1.56742e+07	4.5097e+08	------	------	------	------	------	------	------	------	PF07686.14;PF13927.3	V-set;Ig_3	Immunoglobulin V-set domain;Immunoglobulin domain	cytoplasmic	1	15	11.4
A0A5C2FZ21	IGL c905_light_IGLV2-23_IGLJ3 (Fragment) OS=Homo sapiens OX=9606 PE=2 SV=1	117.02	6.87061	0	up	yes	12490000	0	0	0	0	0	1.15583e+07	0	0	8.35451e+06	0	5.85438e+06	0	1.88581e+07	0	0	2.73297e+06	2.90649e+07	0	1.52932e+07	2.79548e+06	0	7.42282e+07	0	0	0	0	2.57735e+07	------	------	------	------	------	------	------	------	PF07686.14;PF13927.3	V-set;Ig_3	Immunoglobulin V-set domain;Immunoglobulin domain	cytoplasmic	1	15	11.4
A0A5C2FZ40	IGL c925_light_IGLV1-40_IGLJ3 (Fragment) OS=Homo sapiens OX=9606 PE=2 SV=1	117.02	6.87061	0	up	yes	46950000	0	6.04675e+06	0	1.29486e+08	0	1.01922e+07	1.17515e+07	0	8.2748e+07	7.76515e+08	0	0	0	0	0	9.80667e+07	2.10558e+08	6.69468e+06	5.89553e+07	0	2.41348e+07	6.13235e+06	2.3697e+07	0	0	8.00102e+06	1.27119e+08	------	------	------	------	------	------	------	------	PF07686.14;PF13927.3	V-set;Ig_3	Immunoglobulin V-set domain;Immunoglobulin domain	mitochondrial	2	41	11.7
A0A5C2FZM2	IGL c2468_light_IGLV1-40_IGLJ2 (Fragment) OS=Homo sapiens OX=9606 PE=2 SV=1	117.02	6.87061	0	up	yes	1654000000	0	0	0	4.42091e+07	1.42819e+07	0	0	2.90356e+07	0	0	0	0	0	0	2.76944e+07	0	1.0636e+08	0	0	4.63733e+07	6.14477e+07	1.92423e+10	0	1.03621e+08	2.32857e+08	2.00881e+07	3.86214e+07	------	------	------	------	------	------	------	------	PF07686.14	V-set	Immunoglobulin V-set domain	cytoplasmic	1	30	11.3
A0A5C2FZM5	IGL c625_light_IGKV3-11_IGKJ4 (Fragment) OS=Homo sapiens OX=9606 PE=2 SV=1	117.02	6.87061	0	up	yes	7261000	0	7.06843e+06	0	0	0	8.79363e+06	0	8.95232e+07	3.01886e+08	0	1.13757e+08	0	0	0	0	0	0	2.9607e+07	9.84925e+06	4.0845e+06	1.45868e+07	0	8.11361e+06	6.14774e+06	1.17587e+07	0	2.98412e+06	------	------	------	------	------	------	------	------	PF07686.14;PF13927.3;PF00047.22	V-set;Ig_3;ig	Immunoglobulin V-set domain;Immunoglobulin domain;Immunoglobulin domain	cytoplasmic	1	25	11.8
A0A5C2FZN6	IGL c2164_light_IGLV1-47_IGLJ3 (Fragment) OS=Homo sapiens OX=9606 PE=2 SV=1	117.02	6.87061	0	up	yes	24100000	0	0	0	0	0	0	2.39262e+07	6.98227e+08	7.04818e+07	0	4.48328e+07	0	0	0	0	3.17711e+07	3.8233e+06	0	3.02822e+07	0	0	1.85541e+08	1.73604e+07	0	0	2.04555e+07	0	------	------	------	------	------	------	------	------	PF07686.14;PF13927.3;PF00047.22	V-set;Ig_3;ig	Immunoglobulin V-set domain;Immunoglobulin domain;Immunoglobulin domain	cytoplasmic	2	22	11.3
A0A5C2FZP0	IGL c1740_light_IGKV3-20_IGKJ1 (Fragment) OS=Homo sapiens OX=9606 PE=2 SV=1	117.02	6.87061	0	up	yes	14870000	0	0	0	0	0	7.49288e+07	7.21656e+07	0	0	0	5.86249e+06	0	0	6.06419e+06	0	2.04288e+07	9.58563e+06	1.63017e+07	6.99289e+06	4.55032e+06	1.27701e+07	0	1.59596e+07	0	0	9.18566e+07	0	------	------	------	------	------	------	------	------	PF07686.14;PF13927.3	V-set;Ig_3	Immunoglobulin V-set domain;Immunoglobulin domain	mitochondrial	2	50	11.6
A0A5C2FZP6	IGL c747_light_IGKV1-39_IGKJ2 (Fragment) OS=Homo sapiens OX=9606 PE=2 SV=1	117.02	6.87061	0	up	yes	32940000	0	0	0	3.66752e+07	0	0	0	0	0	0	0	0	0	5.19069e+06	4.50655e+06	6.36081e+06	9.16559e+07	0	8.75921e+07	0	0	4.47574e+07	0	9.91644e+06	1.00413e+08	5.46267e+07	0	------	------	------	------	------	------	------	------	PF07686.14;PF13927.3;PF00047.22	V-set;Ig_3;ig	Immunoglobulin V-set domain;Immunoglobulin domain;Immunoglobulin domain	mitochondrial	2	26	11.8
A0A5C2FZR7	IGL c1770_light_IGKV1-12_IGKJ3 (Fragment) OS=Homo sapiens OX=9606 PE=2 SV=1	117.02	6.87061	0	up	yes	16720000	0	3.42349e+07	0	0	0	1.48358e+07	1.29603e+07	0	0	0	0	0	2.61559e+08	0	0	4.35057e+06	2.04372e+07	8.15672e+07	0	0	1.52477e+07	6.52799e+07	0	0	0	1.37806e+07	0	------	------	------	------	------	------	------	------	PF07686.14;PF13927.3;PF00047.22;PF07679.13	V-set;Ig_3;ig;I-set	Immunoglobulin V-set domain;Immunoglobulin domain;Immunoglobulin domain;Immunoglobulin I-set domain	mitochondrial	1	17	11.7
A0A5C2FZT5	IGL c2528_light_IGKV3-20_IGKJ2 (Fragment) OS=Homo sapiens OX=9606 PE=2 SV=1	117.02	6.87061	0	up	yes	41970000	0	0	0	2.83837e+07	1.25023e+07	3.32629e+07	2.01686e+07	0	3.25673e+07	0	0	0	0	0	0	0	5.39812e+07	4.83632e+06	2.05668e+07	0	1.22966e+07	3.56697e+08	1.31086e+07	0	0	4.21415e+07	0	------	------	------	------	------	------	------	------	PF07686.14;PF13927.3;PF00047.22	V-set;Ig_3;ig	Immunoglobulin V-set domain;Immunoglobulin domain;Immunoglobulin domain	cytoplasmic	1	20	11.9
A0A5C2FZU5	IGL c2538_light_IGLV2-23_IGLJ3 (Fragment) OS=Homo sapiens OX=9606 PE=2 SV=1	117.02	6.87061	0	up	yes	41390000	0	0	0	9.00792e+06	0	3.09648e+07	3.37774e+07	0	2.80807e+07	0	7.84927e+06	0	0	0	0	3.51155e+07	1.59703e+08	0	1.00402e+08	0	0	0	3.62876e+06	0	8.64718e+07	1.67454e+07	9.46019e+07	------	------	------	------	------	------	------	------	PF07686.14;PF13927.3	V-set;Ig_3	Immunoglobulin V-set domain;Immunoglobulin domain	cytoplasmic	1	7	11.5
A0A5C2FZY9	IGL c2274_light_IGKV1-39_IGKJ1 (Fragment) OS=Homo sapiens OX=9606 PE=2 SV=1	117.02	6.87061	0	up	yes	31410000	0	0	0	1.19754e+07	5.55097e+07	0	0	5.91299e+07	4.14338e+07	8.12332e+07	8.88102e+06	0	0	0	0	6.17608e+06	5.33335e+06	5.77323e+06	1.31863e+07	0	1.21503e+07	2.99585e+08	0	1.45299e+07	9.6271e+06	5.71573e+06	4.87544e+06	------	------	------	------	------	------	------	------	PF07686.14;PF13927.3;PF00047.22;PF07679.13	V-set;Ig_3;ig;I-set	Immunoglobulin V-set domain;Immunoglobulin domain;Immunoglobulin domain;Immunoglobulin I-set domain	cytoplasmic	2	18	11.7
A0A5C2G010	IGL c877_light_IGKV3-20_IGKJ2 (Fragment) OS=Homo sapiens OX=9606 PE=2 SV=1	117.02	6.87061	0	up	yes	82730000	0	0	0	1.33621e+07	7.63283e+07	0	0	0	2.61383e+08	0	1.23766e+08	0	4.07318e+07	0	0	5.47752e+07	2.66253e+08	5.84786e+07	1.39602e+08	0	3.57219e+07	2.92867e+07	1.04361e+08	5.83509e+07	2.85972e+07	1.04244e+08	1.13139e+08	------	------	------	------	------	------	------	------	PF07686.14;PF13927.3	V-set;Ig_3	Immunoglobulin V-set domain;Immunoglobulin domain	mitochondrial	2	39	11.7
A0A5C2G073	IGL c2569_light_IGLV2-14_IGLJ2 (Fragment) OS=Homo sapiens OX=9606 PE=2 SV=1	117.02	6.87061	0	up	yes	4962000	0	0	0	0	0	0	0	0	0	0	0	0	0	0	0	1.18171e+07	9.89253e+06	0	4.23695e+06	3.89997e+06	0	0	3.68402e+06	0	0	1.58597e+07	1.01539e+07	------	------	------	------	------	------	------	------	PF07686.14;PF13927.3	V-set;Ig_3	Immunoglobulin V-set domain;Immunoglobulin domain	cytoplasmic	1	15	11.4
A0A5C2G086	IGL c1634_light_IGKV3-20_IGKJ1 (Fragment) OS=Homo sapiens OX=9606 PE=2 SV=1	117.02	6.87061	0	up	yes	27110000	0	4.32271e+07	0	0	0	0	0	0	3.5257e+07	0	8.80523e+06	9.59643e+06	0	4.7986e+06	3.81044e+06	7.39837e+06	3.24505e+07	6.40228e+06	1.0653e+07	8.83072e+07	1.51469e+07	0	1.26913e+07	9.65657e+06	1.1553e+07	6.62372e+07	6.47814e+07	------	------	------	------	------	------	------	------	PF07686.14;PF13927.3	V-set;Ig_3	Immunoglobulin V-set domain;Immunoglobulin domain	mitochondrial	1	43	11.3
A0A5C2G095	IGL c1960_light_IGKV4-1_IGKJ1 (Fragment) OS=Homo sapiens OX=9606 PE=2 SV=1	117.02	6.87061	0	up	yes	17670000	0	0	0	1.88229e+07	0	0	0	0	0	0	0	1.91647e+07	0	0	0	1.68745e+07	9.69061e+07	0	0	5.98185e+07	0	2.14012e+07	0	0	7.08668e+06	0	9.92171e+06	------	------	------	------	------	------	------	------	PF07686.14;PF13927.3	V-set;Ig_3	Immunoglobulin V-set domain;Immunoglobulin domain	cytoplasmic	1	47	12.5
A0A5C2G096	IGL c2651_light_IGLV2-14_IGLJ2 (Fragment) OS=Homo sapiens OX=9606 PE=2 SV=1	117.02	6.87061	0	up	yes	14620000	0	0	3.4923e+07	2.08196e+07	2.4104e+07	0	0	0	4.61383e+07	0	1.67533e+07	0	1.66265e+07	0	0	2.48564e+07	4.49971e+06	0	2.92117e+07	4.99703e+06	0	1.75348e+07	6.46476e+07	0	0	2.96393e+07	0	------	------	------	------	------	------	------	------	PF07686.14;PF13927.3	V-set;Ig_3	Immunoglobulin V-set domain;Immunoglobulin domain	cytoplasmic	1	15	11.4
A0A5C2G0D4	IGL c2718_light_IGLV1-44_IGLJ2 (Fragment) OS=Homo sapiens OX=9606 PE=2 SV=1	117.02	6.87061	0	up	yes	43170000	0	0	0	1.14321e+07	0	7.65772e+06	3.80818e+06	0	8.22926e+07	0	1.35788e+07	0	0	0	0	7.16072e+07	1.38467e+08	0	3.17858e+07	0	0	1.63912e+08	1.03167e+07	0	0	0	1.0191e+08	------	------	------	------	------	------	------	------	PF07686.14;PF13927.3;PF00047.22	V-set;Ig_3;ig	Immunoglobulin V-set domain;Immunoglobulin domain;Immunoglobulin domain	mitochondrial	1	30	11.4
A0A5C2G0F0	IGL c2642_light_IGKV1D-33_IGKJ3 (Fragment) OS=Homo sapiens OX=9606 PE=2 SV=1	117.02	6.87061	0	up	yes	79350000	0	0	0	2.00812e+07	0	3.9111e+07	6.16409e+07	0	3.97163e+07	0	1.03652e+07	1.90421e+06	0	0	0	6.49327e+07	3.19872e+07	0	1.43445e+07	0	1.12247e+07	2.47398e+07	7.11318e+08	6.61225e+07	0	2.14119e+07	6.10431e+06	------	------	------	------	------	------	------	------	PF07686.14;PF13927.3;PF07679.13	V-set;Ig_3;I-set	Immunoglobulin V-set domain;Immunoglobulin domain;Immunoglobulin I-set domain	cytoplasmic	1	24	11.7
A0A5C2G0J3	IGL c1495_light_IGKV3-20_IGKJ1 (Fragment) OS=Homo sapiens OX=9606 PE=2 SV=1	117.02	6.87061	0	up	yes	7735000	0	0	0	4.26871e+07	9.34328e+06	0	0	0	6.08594e+07	0	0	2.00792e+06	0	0	0	5.53289e+06	5.3142e+06	1.14517e+07	0	1.73413e+07	7.07818e+06	0	0	3.09621e+07	0	1.51392e+07	0	------	------	------	------	------	------	------	------	PF07686.14;PF13927.3	V-set;Ig_3	Immunoglobulin V-set domain;Immunoglobulin domain	mitochondrial	3	54	11.7
A0A5C2G0M9	IGL c2838_light_IGLV2-11_IGLJ2 (Fragment) OS=Homo sapiens OX=9606 PE=2 SV=1	117.02	6.87061	0	up	yes	15040000	0	0	0	1.25235e+07	0	0	0	0	2.70167e+07	0	1.33372e+07	1.59239e+07	0	0	0	1.56897e+07	3.37568e+07	0	5.55382e+07	0	1.43985e+07	0	5.92532e+06	0	0	4.45106e+07	1.07147e+07	------	------	------	------	------	------	------	------	PF07686.14;PF13927.3	V-set;Ig_3	Immunoglobulin V-set domain;Immunoglobulin domain	cytoplasmic	1	19	11.7
A0A5C2G0S1	IGL c2732_light_IGKV1-12_IGKJ5 (Fragment) OS=Homo sapiens OX=9606 PE=2 SV=1	117.02	6.87061	0	up	yes	33750000	0	0	0	0	0	7.16565e+06	1.47528e+07	0	2.55041e+07	1.29188e+08	0	0	1.36714e+07	0	0	5.10958e+07	0	0	5.57165e+07	0	0	1.05614e+07	7.12053e+06	0	2.44601e+08	1.5988e+07	1.98812e+07	------	------	------	------	------	------	------	------	PF07686.14;PF13927.3;PF00047.22;PF07679.13	V-set;Ig_3;ig;I-set	Immunoglobulin V-set domain;Immunoglobulin domain;Immunoglobulin domain;Immunoglobulin I-set domain	cytoplasmic	1	32	11.4
A0A5C2G0T3	IGL c1989_light_IGKV3-20_IGKJ1 (Fragment) OS=Homo sapiens OX=9606 PE=2 SV=1	117.02	6.87061	0	up	yes	26930000	0	1.09523e+08	0	0	0	0	0	1.29832e+07	4.19525e+08	0	2.30353e+08	8.85671e+07	0	0	0	0	1.45987e+07	1.23205e+08	0	1.03766e+06	0	0	0	9.94539e+06	3.07373e+07	1.43633e+08	0	------	------	------	------	------	------	------	------	PF07686.14;PF13927.3	V-set;Ig_3	Immunoglobulin V-set domain;Immunoglobulin domain	mitochondrial	2	67	11.9
A0A5C2G0U2	IGL c2760_light_IGKV3D-15_IGKJ1 (Fragment) OS=Homo sapiens OX=9606 PE=2 SV=1	117.02	6.87061	0	up	yes	29880000	0	0	0	6.77475e+07	0	1.23194e+06	2.94774e+07	0	0	1.51869e+07	7.10409e+07	5.17324e+07	0	0	0	6.97357e+07	9.44156e+06	3.92126e+07	0	0	1.12779e+07	2.7027e+07	3.46255e+07	2.92628e+07	0	8.6519e+07	5.14762e+07	------	------	------	------	------	------	------	------	PF07686.14;PF13927.3;PF07679.13;PF00047.22	V-set;Ig_3;I-set;ig	Immunoglobulin V-set domain;Immunoglobulin domain;Immunoglobulin I-set domain;Immunoglobulin domain	mitochondrial	1	55	11.6
A0A5C2G0V4	IGL c1107_light_IGKV3D-15_IGKJ1 (Fragment) OS=Homo sapiens OX=9606 PE=2 SV=1	117.02	6.87061	0	up	yes	5072000	0	0	0	6.63989e+07	0	0	0	0	9.00255e+07	0	3.68377e+07	0	4.79438e+07	0	0	8.18113e+06	1.98698e+06	2.68139e+07	0	1.29085e+07	0	0	0	6.76637e+06	0	4.20478e+06	0	------	------	------	------	------	------	------	------	PF07686.14;PF13927.3	V-set;Ig_3	Immunoglobulin V-set domain;Immunoglobulin domain	mitochondrial	1	45	11.5
A0A5C2G144	IGL c2879_light_IGKV3-11_IGKJ1 (Fragment) OS=Homo sapiens OX=9606 PE=2 SV=1	117.02	6.87061	0	up	yes	7217000	0	0	0	1.15461e+07	0	0	0	1.11546e+07	2.986e+07	0	2.28078e+07	0	2.34706e+08	0	4.04574e+06	8.48574e+06	0	0	2.11678e+07	0	7.11804e+06	2.62647e+07	0	0	1.32797e+07	1.02937e+07	0	------	------	------	------	------	------	------	------	PF07686.14;PF13927.3	V-set;Ig_3	Immunoglobulin V-set domain;Immunoglobulin domain	mitochondrial	1	63	11.7
A0A5C2G145	IGL c2694_light_IGKV3-20_IGKJ5 (Fragment) OS=Homo sapiens OX=9606 PE=2 SV=1	117.02	6.87061	0	up	yes	39370000	0	0	0	0	0	0	1.01292e+07	0	2.63472e+08	0	1.30433e+08	0	0	0	0	3.8154e+06	1.05318e+08	0	2.29893e+08	0	0	5.63939e+07	0	0	0	4.43435e+07	3.26585e+07	------	------	------	------	------	------	------	------	PF07686.14;PF13927.3;PF00047.22	V-set;Ig_3;ig	Immunoglobulin V-set domain;Immunoglobulin domain;Immunoglobulin domain	mitochondrial	1	60	11.8
A0A5C2G146	IGL c2852_light_IGKV3-20_IGKJ2 (Fragment) OS=Homo sapiens OX=9606 PE=2 SV=1	117.02	6.87061	0	up	yes	13150000	0	0	2.28575e+08	7.36378e+07	2.62267e+07	0	0	0	3.70542e+07	0	0	0	0	0	0	1.48099e+07	2.33472e+07	0	3.97949e+07	0	0	4.41374e+07	1.38611e+07	0	0	1.54021e+07	6.39867e+06	------	------	------	------	------	------	------	------	PF07686.14;PF13927.3	V-set;Ig_3	Immunoglobulin V-set domain;Immunoglobulin domain	mitochondrial	2	67	11.7
A0A5C2G180	IGL c83_light_IGKV3-11_IGKJ2 (Fragment) OS=Homo sapiens OX=9606 PE=2 SV=1	117.02	6.87061	0	up	yes	49000000	0	0	0	0	9.91573e+07	0	0	0	5.24449e+07	0	9.76328e+06	0	0	0	0	7.10374e+06	1.51107e+07	0	0	0	3.45183e+07	0	3.68473e+07	8.08341e+07	3.52702e+08	6.08941e+07	0	------	------	------	------	------	------	------	------	PF07686.14;PF13927.3;PF00047.22	V-set;Ig_3;ig	Immunoglobulin V-set domain;Immunoglobulin domain;Immunoglobulin domain	mitochondrial	1	50	11.9
A0A5C2G1B1	IGL c2912_light_IGLV2-14_IGLJ1 (Fragment) OS=Homo sapiens OX=9606 PE=2 SV=1	117.02	6.87061	0	up	yes	25300000	0	0	0	9.40673e+07	0	0	0	0	6.21713e+07	0	1.78515e+08	0	0	4.15175e+07	3.62801e+07	3.58132e+07	9.3503e+07	4.76322e+07	6.47946e+06	4.66972e+06	3.6046e+07	0	2.83059e+07	0	0	3.66694e+07	1.45106e+07	------	------	------	------	------	------	------	------	PF07686.14;PF13927.3	V-set;Ig_3	Immunoglobulin V-set domain;Immunoglobulin domain	cytoplasmic	1	15	11.5
A0A5C2G1G4	IGL c1775_light_IGLV3-19_IGLJ3 (Fragment) OS=Homo sapiens OX=9606 PE=2 SV=1	117.02	6.87061	0	up	yes	9647000	0	0	0	0	3.07389e+06	0	0	5.1759e+07	0	9.85457e+07	4.23126e+06	0	0	5.43333e+06	6.57554e+06	0	0	2.49688e+06	7.60631e+06	0	6.92521e+06	8.54931e+07	7.80794e+06	0	0	5.43119e+06	0	------	------	------	------	------	------	------	------	PF07686.14;PF13927.3;PF07679.13	V-set;Ig_3;I-set	Immunoglobulin V-set domain;Immunoglobulin domain;Immunoglobulin I-set domain	cytoplasmic	1	16	11.5
A0A5C2G1G9	IGL c2296_light_IGLV8-61_IGLJ3 (Fragment) OS=Homo sapiens OX=9606 PE=2 SV=1	117.02	6.87061	0	up	yes	8526000	0	8.12953e+06	0	0	0	0	0	0	1.06335e+07	0	0	0	0	0	1.43291e+07	2.26615e+06	0	0	0	0	2.02435e+07	1.44001e+07	1.81481e+07	6.16543e+06	0	4.10885e+07	0	------	------	------	------	------	------	------	------	PF07686.14;PF13927.3	V-set;Ig_3	Immunoglobulin V-set domain;Immunoglobulin domain	cytoplasmic	1	16	11.6
A0A5C2G1H3	IGL c1317_light_IGKV1-5_IGKJ1 (Fragment) OS=Homo sapiens OX=9606 PE=2 SV=1	117.02	6.87061	0	up	yes	3745000	0	0	0	1.19242e+07	0	0	2.58556e+06	0	0	0	0	0	0	0	0	5.80076e+06	8.69463e+06	3.1351e+06	0	6.59861e+06	0	0	0	7.9561e+06	0	1.27584e+07	0	------	------	------	------	------	------	------	------	PF07686.14;PF13927.3;PF07679.13;PF13895.3;PF00047.22	V-set;Ig_3;I-set;Ig_2;ig	Immunoglobulin V-set domain;Immunoglobulin domain;Immunoglobulin I-set domain;Immunoglobulin domain;Immunoglobulin domain	mitochondrial	2	35	12
A0A5C2G1I2	IGL c3148_light_IGKV3-20_IGKJ2 (Fragment) OS=Homo sapiens OX=9606 PE=2 SV=1	117.02	6.87061	0	up	yes	18200000	0	0	0	9.26714e+06	4.06609e+07	0	0	0	5.84932e+07	1.57623e+08	0	0	0	0	0	0	4.7649e+07	4.99445e+07	1.56622e+07	0	0	0	2.65871e+07	2.01167e+07	0	5.30663e+07	5.37494e+06	------	------	------	------	------	------	------	------	PF07686.14;PF13927.3	V-set;Ig_3	Immunoglobulin V-set domain;Immunoglobulin domain	mitochondrial	1	41	12
A0A5C2G1J3	IGL c3029_light_IGLV3-21_IGLJ2 (Fragment) OS=Homo sapiens OX=9606 PE=2 SV=1	117.02	6.87061	0	up	yes	10540000	0	0	0	0	3.42883e+07	2.08615e+07	2.6475e+07	3.31614e+07	0	0	0	0	2.40261e+08	7.67408e+06	0	7.31512e+06	1.5386e+07	5.01614e+06	0	1.54704e+07	0	0	0	0	3.72712e+07	1.81626e+07	2.78633e+07	------	------	------	------	------	------	------	------	PF07686.14;PF07679.13;PF13927.3;PF00047.22	V-set;I-set;Ig_3;ig	Immunoglobulin V-set domain;Immunoglobulin I-set domain;Immunoglobulin domain;Immunoglobulin domain	cytoplasmic	1	15	11.4
A0A5C2G1J4	IGL c2326_light_IGKV1-39_IGKJ1 (Fragment) OS=Homo sapiens OX=9606 PE=2 SV=1	117.02	6.87061	0	up	yes	2555000	0	0	0	2.79859e+07	0	0	3.45135e+06	0	1.30721e+07	0	9.93524e+06	0	2.31452e+07	0	2.11422e+06	2.06716e+06	1.10379e+07	0	1.58189e+06	0	2.74558e+06	0	2.17859e+06	0	0	4.37313e+06	6.67585e+06	------	------	------	------	------	------	------	------	PF07686.14;PF13927.3;PF00047.22;PF07679.13	V-set;Ig_3;ig;I-set	Immunoglobulin V-set domain;Immunoglobulin domain;Immunoglobulin domain;Immunoglobulin I-set domain	cytoplasmic	1	15	11.7
A0A5C2G1M0	IGL c233_light_IGLV3-19_IGLJ2 (Fragment) OS=Homo sapiens OX=9606 PE=2 SV=1	117.02	6.87061	0	up	yes	43490000	0	0	0	0	0	1.47812e+07	1.33526e+07	0	9.36924e+06	0	2.06217e+07	2.77913e+06	0	4.29359e+06	0	5.17013e+07	7.49442e+07	0	2.63348e+07	0	0	0	1.57263e+07	2.37765e+07	0	5.28901e+07	2.76515e+08	------	------	------	------	------	------	------	------	PF07686.14;PF13927.3;PF07679.13	V-set;Ig_3;I-set	Immunoglobulin V-set domain;Immunoglobulin domain;Immunoglobulin I-set domain	cytoplasmic	2	43	11.4
A0A5C2G1V0	IGL c313_light_IGLV6-57_IGLJ2 (Fragment) OS=Homo sapiens OX=9606 PE=2 SV=1	117.02	6.87061	0	up	yes	9243000	0	0	0	0	0	0	0	4.1497e+07	0	0	2.91496e+06	0	0	0	0	4.29159e+06	6.43564e+06	0	1.89399e+07	0	9.76309e+06	1.68681e+07	0	0	5.46224e+07	0	0	------	------	------	------	------	------	------	------	PF07686.14;PF13927.3	V-set;Ig_3	Immunoglobulin V-set domain;Immunoglobulin domain	cytoplasmic	1	32	11.9
A0A5C2G207	IGL c1507_light_IGLV3-21_IGLJ3 (Fragment) OS=Homo sapiens OX=9606 PE=2 SV=1	117.02	6.87061	0	up	yes	13320000	0	0	0	0	0	3.64828e+07	4.27675e+07	2.70295e+07	0	0	0	0	1.96677e+07	0	0	1.53553e+07	9.08662e+06	6.84761e+06	1.39235e+07	0	2.22293e+07	0	9.45106e+06	0	4.51063e+07	2.47447e+07	1.309e+07	------	------	------	------	------	------	------	------	PF07686.14;PF07679.13;PF13927.3;PF00047.22	V-set;I-set;Ig_3;ig	Immunoglobulin V-set domain;Immunoglobulin I-set domain;Immunoglobulin domain;Immunoglobulin domain	cytoplasmic	1	15	11.7
A0A5C2G237	IGL c2015_light_IGLV1-44_IGLJ2 (Fragment) OS=Homo sapiens OX=9606 PE=2 SV=1	117.02	6.87061	0	up	yes	15500000	0	0	1.53153e+07	0	2.71365e+07	0	0	1.19209e+08	0	0	0	6.92994e+06	3.50335e+08	0	7.21683e+06	6.34409e+06	1.20314e+07	0	8.02388e+06	2.44126e+07	1.91842e+07	7.32761e+06	1.28939e+07	0	8.97962e+07	3.21165e+06	2.81203e+06	------	------	------	------	------	------	------	------	PF07686.14	V-set	Immunoglobulin V-set domain	cytoplasmic	2	26	11.4
A0A5C2G239	IGL c2516_light_IGLV2-23_IGLJ2 (Fragment) OS=Homo sapiens OX=9606 PE=2 SV=1	117.02	6.87061	0	up	yes	16910000	0	0	9.44258e+06	1.11136e+08	0	0	0	0	0	0	0	0	0	4.40241e+06	5.43053e+06	7.30965e+07	1.69128e+07	4.58655e+06	2.72211e+07	0	0	0	0	0	0	7.03877e+07	1.07285e+07	------	------	------	------	------	------	------	------	PF07686.14;PF13927.3	V-set;Ig_3	Immunoglobulin V-set domain;Immunoglobulin domain	cytoplasmic	1	7	11.6
A0A5C2G262	IGL c423_light_IGLV2-23_IGLJ2 (Fragment) OS=Homo sapiens OX=9606 PE=2 SV=1	117.02	6.87061	0	up	yes	55870000	0	0	0	0	4.47936e+06	0	0	0	0	0	0	0	3.21415e+08	0	0	0	9.14415e+06	0	0	2.26073e+06	1.38679e+07	0	0	1.617e+08	4.58939e+08	0	2.45204e+07	------	------	------	------	------	------	------	------	PF07686.14;PF13927.3	V-set;Ig_3	Immunoglobulin V-set domain;Immunoglobulin domain	cytoplasmic	1	7	11.5
A0A5C2G270	IGL c2045_light_IGLV2-23_IGLJ3 (Fragment) OS=Homo sapiens OX=9606 PE=2 SV=1	117.02	6.87061	0	up	yes	15040000	0	0	5.78548e+07	7.44327e+07	0	0	0	3.13303e+07	4.40247e+06	2.13467e+08	0	0	0	0	0	4.18196e+07	7.27617e+07	6.62994e+06	2.51086e+07	0	0	0	0	4.08281e+06	0	0	3.00624e+07	------	------	------	------	------	------	------	------	PF07686.14;PF13927.3;PF07679.13;PF00047.22	V-set;Ig_3;I-set;ig	Immunoglobulin V-set domain;Immunoglobulin domain;Immunoglobulin I-set domain;Immunoglobulin domain	cytoplasmic	1	14	11.5
A0A5C2G2M6	IGL c2706_light_IGKV4-1_IGKJ1 (Fragment) OS=Homo sapiens OX=9606 PE=2 SV=1	117.02	6.87061	0	up	yes	150000000	0	0	0	2.73572e+08	1.49272e+07	0	0	2.66386e+07	2.19093e+07	3.35301e+07	0	0	1.78639e+07	0	0	5.41356e+06	1.03009e+09	0	4.17209e+08	1.83612e+06	0	1.07382e+08	0	0	0	0	2.38306e+08	------	------	------	------	------	------	------	------	PF07686.14;PF00047.22;PF13927.3	V-set;ig;Ig_3	Immunoglobulin V-set domain;Immunoglobulin domain;Immunoglobulin domain	cytoplasmic	2	54	12.4
A0A5C2G2Z0	IGL c1787_light_IGKV1D-17_IGKJ2 (Fragment) OS=Homo sapiens OX=9606 PE=2 SV=1	117.02	6.87061	0	up	yes	9216000	0	0	0	8.38258e+06	0	0	0	0	1.92841e+08	0	1.14454e+08	0	0	0	0	1.71992e+07	2.24815e+07	0	1.27296e+07	0	0	0	2.01739e+07	0	0	2.95009e+07	8.50326e+06	------	------	------	------	------	------	------	------	PF07686.14;PF13927.3;PF00047.22;PF07679.13	V-set;Ig_3;ig;I-set	Immunoglobulin V-set domain;Immunoglobulin domain;Immunoglobulin domain;Immunoglobulin I-set domain	mitochondrial	2	49	11.6
A0A5C2G318	IGL c3542_light_IGLV2-11_IGLJ1 (Fragment) OS=Homo sapiens OX=9606 PE=2 SV=1	117.02	6.87061	0	up	yes	19260000	0	0	0	0	0	0	0	0	3.17832e+07	0	0	0	0	0	0	1.14409e+07	5.86346e+07	0	1.94694e+07	1.87517e+07	8.31472e+06	0	0	4.39328e+07	0	0	7.05734e+07	------	------	------	------	------	------	------	------	PF07686.14;PF13927.3	V-set;Ig_3	Immunoglobulin V-set domain;Immunoglobulin domain	cytoplasmic	1	14	11.8
A0A5C2G320	IGL c3661_light_IGLV2-14_IGLJ2 (Fragment) OS=Homo sapiens OX=9606 PE=2 SV=1	117.02	6.87061	0	up	yes	28320000	0	0	0	0	9.96778e+06	0	0	1.268e+08	0	0	0	0	0	0	0	4.34052e+06	4.43996e+07	0	5.12764e+06	0	0	5.93143e+07	4.38074e+07	1.13199e+07	1.60986e+08	0	1.05931e+07	------	------	------	------	------	------	------	------	PF07686.14;PF13927.3	V-set;Ig_3	Immunoglobulin V-set domain;Immunoglobulin domain	cytoplasmic	1	21	11.5
A0A5C2G367	IGL c3718_light_IGKV1D-39_IGKJ4 (Fragment) OS=Homo sapiens OX=9606 PE=2 SV=1	117.02	6.87061	0	up	yes	13470000	0	0	0	0	0	0	0	0	2.33722e+07	0	1.07998e+07	0	0	0	0	6.66446e+07	1.60662e+07	0	3.42558e+07	0	2.08159e+07	0	0	6.6141e+06	0	0	1.72167e+07	------	------	------	------	------	------	------	------	PF07686.14;PF13927.3	V-set;Ig_3	Immunoglobulin V-set domain;Immunoglobulin domain	cytoplasmic	2	32	11.6
A0A5C2G386	IGL c1887_light_IGKV1-5_IGKJ2 (Fragment) OS=Homo sapiens OX=9606 PE=2 SV=1	117.02	6.87061	0	up	yes	19620000	0	0	0	8.63377e+06	0	3.50826e+07	4.00009e+07	0	0	6.68834e+07	4.35743e+07	0	0	0	0	1.60471e+08	3.13464e+06	0	0	0	0	3.63708e+07	8.22076e+06	1.46557e+07	0	7.37724e+06	5.23945e+06	------	------	------	------	------	------	------	------	PF07686.14;PF13927.3;PF07679.13;PF00047.22	V-set;Ig_3;I-set;ig	Immunoglobulin V-set domain;Immunoglobulin domain;Immunoglobulin I-set domain;Immunoglobulin domain	cytoplasmic	1	31	11.7
A0A5C2G3H3	IGL c2495_light_IGLV2-14_IGLJ1 (Fragment) OS=Homo sapiens OX=9606 PE=2 SV=1	117.02	6.87061	0	up	yes	85360000	0	0	0	1.02555e+08	0	0	0	0	3.602e+07	0	0	0	0	0	0	0	5.27208e+08	1.98566e+07	8.46546e+07	0	5.11626e+07	2.93761e+07	1.22031e+07	0	0	3.58737e+07	2.63986e+08	------	------	------	------	------	------	------	------	PF07686.14;PF13927.3	V-set;Ig_3	Immunoglobulin V-set domain;Immunoglobulin domain	cytoplasmic	1	24	11.6
A0A5C2G3I9	IGL c3848_light_IGLV6-57_IGLJ3 (Fragment) OS=Homo sapiens OX=9606 PE=2 SV=1	117.02	6.87061	0	up	yes	37900000	0	0	0	4.72514e+07	1.15026e+07	0	1.07691e+07	0	2.90804e+07	0	0	0	0	0	0	4.4559e+07	2.43876e+07	0	8.16154e+07	0	0	1.88122e+08	0	0	1.11219e+07	0	1.05046e+08	------	------	------	------	------	------	------	------	PF07686.14;PF13927.3	V-set;Ig_3	Immunoglobulin V-set domain;Immunoglobulin domain	cytoplasmic	1	32	11.8
A0A5C2G3P4	IGL c3911_light_IGLV2-14_IGLJ1 (Fragment) OS=Homo sapiens OX=9606 PE=2 SV=1	117.02	6.87061	0	up	yes	8329000	0	7.33786e+06	0	9.22089e+06	0	0	1.47832e+06	5.84441e+08	0	1.49205e+09	0	0	0	5.07243e+06	0	0	8.2648e+06	3.89362e+06	0	0	4.31141e+06	6.05469e+07	1.15405e+07	4.22956e+06	0	0	7.15755e+06	------	------	------	------	------	------	------	------	PF07686.14;PF13927.3	V-set;Ig_3	Immunoglobulin V-set domain;Immunoglobulin domain	cytoplasmic	1	15	11.4
A0A5C2G3U5	IGL c3220_light_IGLV3-27_IGLJ2 (Fragment) OS=Homo sapiens OX=9606 PE=2 SV=1	117.02	6.87061	0	up	yes	5411000	0	0	0	0	3.4715e+06	0	0	2.16181e+08	0	3.73915e+08	0	0	0	0	3.00009e+06	7.2373e+06	4.04187e+06	3.26101e+06	1.71519e+07	1.38991e+06	7.10432e+06	1.97866e+07	0	0	0	0	4.96129e+06	------	------	------	------	------	------	------	------	PF07686.14;PF13927.3	V-set;Ig_3	Immunoglobulin V-set domain;Immunoglobulin domain	cytoplasmic	1	10	11.2
A0A5C2G3X2	IGL c3872_light_IGKV3-15_IGKJ2 (Fragment) OS=Homo sapiens OX=9606 PE=2 SV=1	117.02	6.87061	0	up	yes	56630000	0	0	0	0	0	0	0	5.51235e+08	0	0	0	0	3.91576e+07	0	0	0	9.48232e+06	2.642e+07	0	0	4.47896e+08	1.35764e+08	7.34233e+06	0	0	5.26626e+07	0	------	------	------	------	------	------	------	------	PF07686.14;PF13927.3;PF07679.13;PF00047.22	V-set;Ig_3;I-set;ig	Immunoglobulin V-set domain;Immunoglobulin domain;Immunoglobulin I-set domain;Immunoglobulin domain	mitochondrial	1	45	11.6
A0A5C2G3Y2	IGL c3882_light_IGKV1-5_IGKJ5 (Fragment) OS=Homo sapiens OX=9606 PE=2 SV=1	117.02	6.87061	0	up	yes	17590000	0	0	0	1.95152e+07	0	0	1.99236e+07	0	2.6169e+06	0	4.30558e+07	0	1.1851e+07	0	0	2.35444e+07	5.43586e+07	0	0	0	0	7.27135e+07	1.33208e+07	8.96605e+06	0	2.732e+07	1.08457e+07	------	------	------	------	------	------	------	------	PF07686.14;PF13927.3;PF00047.22;PF07679.13	V-set;Ig_3;ig;I-set	Immunoglobulin V-set domain;Immunoglobulin domain;Immunoglobulin domain;Immunoglobulin I-set domain	mitochondrial	1	28	11.2
A0A5C2G3Z9	IGL c3902_light_IGLV7-43_IGLJ2 (Fragment) OS=Homo sapiens OX=9606 PE=2 SV=1	117.02	6.87061	0	up	yes	12530000	0	1.66887e+07	0	0	1.10101e+07	0	0	0	0	0	0	4.16581e+07	0	0	0	4.13224e+07	0	0	3.55495e+07	0	7.01067e+06	0	0	2.40558e+07	0	1.2583e+07	2.98065e+07	------	------	------	------	------	------	------	------	PF07686.14;PF13927.3	V-set;Ig_3	Immunoglobulin V-set domain;Immunoglobulin domain	cytoplasmic	1	23	11.4
A0A5C2G409	IGL c3912_light_IGLV1-44_IGLJ3 (Fragment) OS=Homo sapiens OX=9606 PE=2 SV=1	117.02	6.87061	0	up	yes	19900000	0	0	2.45326e+07	0	0	1.34448e+07	0	0	0	0	1.92061e+07	0	0	0	1.25457e+07	0	2.58794e+07	1.3945e+07	0	0	1.95938e+07	1.32758e+08	2.59036e+07	2.07536e+07	0	0	0	------	------	------	------	------	------	------	------	PF07686.14;PF13927.3	V-set;Ig_3	Immunoglobulin V-set domain;Immunoglobulin domain	mitochondrial	1	52	11.6
A0A5C2G420	IGL c3869_light_IGKV2D-40_IGKJ2 (Fragment) OS=Homo sapiens OX=9606 PE=2 SV=1	117.02	6.87061	0	up	yes	212900000	0	0	0	3.74649e+07	1.10147e+08	0	0	9.05566e+07	1.31869e+08	4.0146e+07	8.15362e+07	0	0	0	0	6.97315e+07	4.14626e+08	1.69133e+07	1.02133e+08	1.76662e+07	0	1.50713e+09	1.02047e+07	4.26646e+07	3.30365e+08	1.54581e+07	2.74891e+07	------	------	------	------	------	------	------	------	PF07686.14	V-set	Immunoglobulin V-set domain	cytoplasmic	3	28	12.6
A0A5C2G494	IGL c3296_light_IGKV1D-13_IGKJ4 (Fragment) OS=Homo sapiens OX=9606 PE=2 SV=1	117.02	6.87061	0	up	yes	21870000	0	0	0	8.37298e+07	1.26058e+07	0	0	9.79041e+07	0	1.41645e+07	0	0	0	0	0	0	1.42609e+07	0	0	1.79445e+07	1.25252e+07	5.2684e+07	0	0	1.50102e+08	0	1.49317e+07	------	------	------	------	------	------	------	------	PF07686.14;PF13927.3;PF00047.22;PF07679.13;PF13895.3	V-set;Ig_3;ig;I-set;Ig_2	Immunoglobulin V-set domain;Immunoglobulin domain;Immunoglobulin domain;Immunoglobulin I-set domain;Immunoglobulin domain	mitochondrial	1	32	11.5
A0A5C2G4I5	IGL c2855_light_IGKV3-11_IGKJ2 (Fragment) OS=Homo sapiens OX=9606 PE=2 SV=1	117.02	6.87061	0	up	yes	15940000	0	0	4.06979e+07	7.55249e+06	0	1.97342e+07	0	0	0	4.5199e+07	0	0	0	0	0	6.88129e+06	1.38137e+07	5.40101e+07	1.77465e+07	0	1.28494e+07	5.19869e+07	3.39643e+07	0	0	0	0	------	------	------	------	------	------	------	------	PF07686.14;PF13927.3;PF00047.22	V-set;Ig_3;ig	Immunoglobulin V-set domain;Immunoglobulin domain;Immunoglobulin domain	mitochondrial	1	50	12
A0A5C2G4J4	IGL c1173_light_IGKV1-39_IGKJ2 (Fragment) OS=Homo sapiens OX=9606 PE=2 SV=1	117.02	6.87061	0	up	yes	8987000	0	1.01405e+07	9.04832e+07	0	0	0	0	0	1.06103e+07	0	0	2.14092e+06	0	0	2.53667e+06	0	4.95266e+07	0	0	348518	1.17778e+07	0	0	2.49553e+06	1.24733e+07	2.10161e+07	1.02093e+07	------	------	------	------	------	------	------	------	PF07686.14;PF13927.3;PF00047.22	V-set;Ig_3;ig	Immunoglobulin V-set domain;Immunoglobulin domain;Immunoglobulin domain	cytoplasmic	1	14	11.8
A0A5C2G4L2	IGL c1203_light_IGKV1D-13_IGKJ1 (Fragment) OS=Homo sapiens OX=9606 PE=2 SV=1	117.02	6.87061	0	up	yes	33130000	0	0	0	1.91411e+07	0	0	0	0	3.10541e+07	0	2.033e+07	0	0	0	0	1.96015e+07	4.75279e+07	0	1.05486e+08	0	0	8.77501e+07	6.41234e+07	2.02093e+07	0	0	5.28414e+07	------	------	------	------	------	------	------	------	PF07686.14;PF13927.3;PF07679.13	V-set;Ig_3;I-set	Immunoglobulin V-set domain;Immunoglobulin domain;Immunoglobulin I-set domain	cytoplasmic	1	15	11.7
A0A5C2G4R6	IGL c2507_light_IGKV1D-39_IGKJ1 (Fragment) OS=Homo sapiens OX=9606 PE=2 SV=1	117.02	6.87061	0	up	yes	17090000	0	0	0	1.3658e+07	8.00199e+06	0	1.87298e+07	0	9.94956e+06	0	4.63793e+07	0	0	0	0	1.77153e+07	5.49711e+07	0	8.00039e+07	0	0	2.91956e+07	0	0	0	1.26393e+07	1.05227e+07	------	------	------	------	------	------	------	------	PF07686.14;PF13927.3;PF00047.22;PF07679.13	V-set;Ig_3;ig;I-set	Immunoglobulin V-set domain;Immunoglobulin domain;Immunoglobulin domain;Immunoglobulin I-set domain	cytoplasmic	1	39	11.6
A0A5C2G4U0	IGL c1303_light_IGLV5-45_IGLJ3 (Fragment) OS=Homo sapiens OX=9606 PE=2 SV=1	117.02	6.87061	0	up	yes	30900000	0	0	1.87867e+08	5.19789e+06	0	0	0	0	2.51072e+06	0	0	0	0	0	0	1.0397e+08	9.96265e+07	0	0	0	1.73667e+07	0	1.77444e+07	1.73066e+07	0	0	1.14734e+08	------	------	------	------	------	------	------	------	PF07686.14;PF13927.3	V-set;Ig_3	Immunoglobulin V-set domain;Immunoglobulin domain	mitochondrial	1	6	12.6
A0A5C2G5E5	IGH c216_heavy__IGHV4-59_IGHD3-16_IGHJ5 (Fragment) OS=Homo sapiens OX=9606 PE=2 SV=1	117.02	6.87061	0	up	yes	21040000	0	2.63511e+07	0	0	0	4.4468e+07	4.2476e+07	6.45177e+07	0	0	0	0	0	1.55796e+07	1.28569e+07	4.27222e+06	8.17494e+06	1.30153e+07	0	4.44684e+06	1.3349e+07	1.37175e+08	3.80064e+07	6.21685e+06	0	1.27231e+07	1.50718e+07	------	------	------	------	------	------	------	------	PF07686.14;PF13927.3	V-set;Ig_3	Immunoglobulin V-set domain;Immunoglobulin domain	cytoplasmic	1	7	13.1
A0A5C2G5G6	IGL c2857_light_IGLV2-8_IGLJ1 (Fragment) OS=Homo sapiens OX=9606 PE=2 SV=1	117.02	6.87061	0	up	yes	11430000	0	2.06611e+07	0	0	0	3.05379e+07	3.03454e+07	0	2.2908e+07	0	1.37466e+07	0	0	0	0	1.42569e+07	2.80664e+07	0	4.01259e+07	1.2312e+07	0	0	0	0	0	1.93824e+07	2.30565e+07	------	------	------	------	------	------	------	------	PF07686.14;PF13927.3	V-set;Ig_3	Immunoglobulin V-set domain;Immunoglobulin domain	cytoplasmic	1	19	11.6
A0A5C2G5J3	IGH c210_heavy__IGHV1-69_IGHD3-16_IGHJ6 (Fragment) OS=Homo sapiens OX=9606 PE=2 SV=1	117.02	6.87061	0	up	yes	5496000	0	0	0	0	0	5.6419e+06	0	0	0	0	0	0	0	4.74709e+06	0	9.11496e+06	4.57181e+06	0	8.48295e+06	1.88983e+06	3.39163e+06	0	0	0	6.73982e+06	3.94271e+06	2.78161e+07	------	------	------	------	------	------	------	------	PF07686.14	V-set	Immunoglobulin V-set domain	cytoplasmic	1	32	13.2
A0A5C2G5M2	IGL c3736_light_IGKV3-15_IGKJ1 (Fragment) OS=Homo sapiens OX=9606 PE=2 SV=1	117.02	6.87061	0	up	yes	15080000	0	0	0	0	0	2.61636e+07	3.32003e+07	3.51492e+07	2.65011e+07	0	3.38123e+07	4.27518e+06	0	0	0	4.10124e+07	2.70625e+07	0	0	0	0	0	1.22078e+07	2.73094e+07	2.14663e+07	3.61403e+07	1.57134e+07	------	------	------	------	------	------	------	------	PF07686.14;PF13927.3;PF00047.22;PF07679.13	V-set;Ig_3;ig;I-set	Immunoglobulin V-set domain;Immunoglobulin domain;Immunoglobulin domain;Immunoglobulin I-set domain	mitochondrial	1	39	11.7
A0A5C2G5T9	IGL c3037_light_IGKV3-20_IGKJ2 (Fragment) OS=Homo sapiens OX=9606 PE=2 SV=1	117.02	6.87061	0	up	yes	30740000	0	0	0	5.03664e+06	0	5.05939e+06	0	1.13702e+08	1.21866e+07	4.38174e+07	4.73708e+07	0	0	0	0	7.06731e+07	6.88114e+07	1.08478e+07	3.77334e+07	3.01136e+07	7.81294e+07	0	2.69042e+07	0	0	1.93394e+07	2.63274e+07	------	------	------	------	------	------	------	------	PF07686.14;PF13927.3	V-set;Ig_3	Immunoglobulin V-set domain;Immunoglobulin domain	mitochondrial	2	76	11.9
A0A5C2G5U3	IGH c77_heavy__IGHV3-73_IGHD3-16_IGHJ6 (Fragment) OS=Homo sapiens OX=9606 PE=2 SV=1	117.02	6.87061	0	up	yes	24850000	0	2.7274e+06	0	0	0	0	0	0	1.06428e+07	2.2516e+08	0	0	0	0	0	2.59383e+07	0	0	0	3.55821e+06	0	0	5.20041e+07	2.06452e+07	9.59998e+07	1.00111e+08	0	------	------	------	------	------	------	------	------	PF07686.14	V-set	Immunoglobulin V-set domain	cytoplasmic	1	22	13.9
A0A5C2G5V9	IGH c356_heavy__IGHV3-43_IGHD3-9_IGHJ3 (Fragment) OS=Homo sapiens OX=9606 PE=2 SV=1	117.02	6.87061	0	up	yes	75700000	0	0	5.87362e+07	0	2.94937e+07	1.22874e+07	0	0	0	1.13412e+08	0	0	3.05248e+07	0	0	1.24838e+08	4.80452e+06	0	1.19071e+07	3.76478e+06	0	7.07299e+08	8.01196e+06	0	0	3.76226e+07	1.01973e+07	------	------	------	------	------	------	------	------	PF07686.14	V-set	Immunoglobulin V-set domain	cytoplasmic	1	16	12.8
A0A5C2G5Z8	IGH c379_heavy__IGHV4-39_IGHD7-27_IGHJ4 (Fragment) OS=Homo sapiens OX=9606 PE=2 SV=1	117.02	6.87061	0	up	yes	36200000	0	0	1.01611e+07	0	0	4.17318e+07	3.61978e+07	0	0	0	9.74438e+06	4.16661e+06	0	0	0	4.36348e+07	1.27623e+07	0	1.58972e+07	4.57217e+07	9.16264e+06	5.98455e+07	5.48323e+07	5.2689e+07	0	9.31042e+07	4.68007e+07	------	------	------	------	------	------	------	------	PF07686.14	V-set	Immunoglobulin V-set domain	cytoplasmic	1	13	13
A0A5C2G617	IGH c127_heavy__IGHV1-69_IGHD3-22_IGHJ4 (Fragment) OS=Homo sapiens OX=9606 PE=2 SV=1	117.02	6.87061	0	up	yes	19350000	0	0	0	4.3556e+06	1.22726e+07	3.92124e+07	0	1.57633e+08	1.03057e+07	0	7.13507e+06	0	0	0	0	2.57195e+07	6.94857e+07	0	1.57937e+07	0	1.33476e+07	4.39608e+07	1.20415e+07	3.2834e+07	0	1.40563e+07	4.98967e+06	------	------	------	------	------	------	------	------	PF07686.14	V-set	Immunoglobulin V-set domain	cytoplasmic	1	26	13.1
A0A5C2G679	IGL c3305_light_IGKV1-5_IGKJ1 (Fragment) OS=Homo sapiens OX=9606 PE=2 SV=1	117.02	6.87061	0	up	yes	58330000	0	0	0	0	0	3.06746e+07	0	0	3.18898e+08	0	2.2565e+08	6.28892e+06	0	0	0	4.15947e+07	2.58266e+07	4.85278e+06	2.01286e+08	0	1.40101e+08	3.379e+07	2.07582e+07	4.88103e+07	0	4.2151e+07	1.40806e+08	------	------	------	------	------	------	------	------	PF07686.14;PF13927.3;PF07679.13;PF00047.22	V-set;Ig_3;I-set;ig	Immunoglobulin V-set domain;Immunoglobulin domain;Immunoglobulin I-set domain;Immunoglobulin domain	cytoplasmic	1	44	11.7
A0A5C2G6B6	IGH c217_heavy__IGHV3-33_IGHD6-19_IGHJ4 (Fragment) OS=Homo sapiens OX=9606 PE=2 SV=1	117.02	6.87061	0	up	yes	49150000	0	0	0	3.31376e+06	0	1.65931e+08	1.60746e+08	0	2.97839e+06	0	2.08621e+07	0	0	0	0	9.05129e+07	3.15663e+07	0	9.90859e+07	0	1.49936e+07	9.54094e+07	5.64834e+07	0	3.57186e+07	5.82578e+07	1.07732e+08	------	------	------	------	------	------	------	------	PF07686.14	V-set	Immunoglobulin V-set domain	cytoplasmic	1	9	13.7
A0A5C2G6G1	IGL c3946_light_IGLV3-10_IGLJ3 (Fragment) OS=Homo sapiens OX=9606 PE=2 SV=1	117.02	6.87061	0	up	yes	31070000	0	0	0	3.7525e+07	5.97028e+06	0	0	0	1.05237e+07	0	0	0	1.69727e+09	0	0	6.8139e+07	1.79975e+08	0	1.18693e+07	0	3.98624e+07	0	2.52678e+07	7.87945e+06	0	2.46002e+07	1.51951e+07	------	------	------	------	------	------	------	------	PF07686.14;PF13927.3;PF07679.13;PF00047.22	V-set;Ig_3;I-set;ig	Immunoglobulin V-set domain;Immunoglobulin domain;Immunoglobulin I-set domain;Immunoglobulin domain	cytoplasmic	3	52	11.6
A0A5C2G6K5	IGL c3297_light_IGKV1D-39_IGKJ2 (Fragment) OS=Homo sapiens OX=9606 PE=2 SV=1	117.02	6.87061	0	up	yes	11210000	0	7.06285e+06	0	0	0	5.60753e+07	5.10797e+07	1.43565e+08	0	0	0	0	0	0	0	0	0	0	0	1.30329e+07	3.1724e+07	6.26398e+07	0	1.09212e+07	8.34921e+06	0	7.91264e+06	------	------	------	------	------	------	------	------	PF07686.14;PF13927.3;PF00047.22;PF07679.13	V-set;Ig_3;ig;I-set	Immunoglobulin V-set domain;Immunoglobulin domain;Immunoglobulin domain;Immunoglobulin I-set domain	cytoplasmic	1	49	11.6
A0A5C2G6N3	IGL c18_light_IGLV3-25_IGLJ2 (Fragment) OS=Homo sapiens OX=9606 PE=2 SV=1	117.02	6.87061	0	up	yes	32250000	0	0	0	1.77635e+07	7.08966e+06	2.80014e+07	3.32673e+07	0	3.15666e+07	0	0	0	0	0	0	8.73447e+07	8.01459e+07	0	8.46305e+07	0	4.69682e+06	0	1.34532e+07	0	0	2.01188e+07	9.66641e+07	------	------	------	------	------	------	------	------	PF07686.14;PF13927.3;PF07679.13;PF00047.22	V-set;Ig_3;I-set;ig	Immunoglobulin V-set domain;Immunoglobulin domain;Immunoglobulin I-set domain;Immunoglobulin domain	cytoplasmic	1	28	11.6
A0A5C2G6P0	IGL c2093_light_IGKV1-39_IGKJ3 (Fragment) OS=Homo sapiens OX=9606 PE=2 SV=1	117.02	6.87061	0	up	yes	9879000	0	0	0	1.70312e+07	0	0	0	0	1.5985e+07	0	1.20569e+07	0	0	0	0	2.40563e+07	1.66742e+07	0	9.21878e+06	0	3.42586e+07	0	0	0	0	1.42285e+07	2.0115e+07	------	------	------	------	------	------	------	------	PF07686.14;PF13927.3;PF00047.22;PF07679.13	V-set;Ig_3;ig;I-set	Immunoglobulin V-set domain;Immunoglobulin domain;Immunoglobulin domain;Immunoglobulin I-set domain	cytoplasmic	2	52	11.5
A0A5C2G6R5	IGL c3367_light_IGKV1-12_IGKJ5 (Fragment) OS=Homo sapiens OX=9606 PE=2 SV=1	117.02	6.87061	0	up	yes	16630000	0	0	0	5.01716e+06	0	1.91842e+07	5.86571e+06	0	2.69485e+06	0	0	0	0	0	0	3.59866e+07	0	0	0	3.72238e+06	0	2.39803e+07	2.92243e+07	2.67165e+07	1.9804e+07	5.81706e+07	2.00195e+06	------	------	------	------	------	------	------	------	PF07686.14;PF13927.3;PF00047.22;PF07679.13	V-set;Ig_3;ig;I-set	Immunoglobulin V-set domain;Immunoglobulin domain;Immunoglobulin domain;Immunoglobulin I-set domain	mitochondrial	1	32	11.7
A0A5C2G6V6	IGL c3417_light_IGKV1-39_IGKJ3 (Fragment) OS=Homo sapiens OX=9606 PE=2 SV=1	117.02	6.87061	0	up	yes	23810000	0	0	0	2.11684e+07	0	2.22482e+07	0	2.37594e+07	9.91598e+06	0	0	0	0	0	0	0	7.93632e+06	4.03473e+06	0	2.59932e+07	1.38287e+08	0	3.53734e+07	3.97825e+06	0	6.45288e+07	5.64757e+06	------	------	------	------	------	------	------	------	PF07686.14;PF13927.3;PF07679.13;PF00047.22	V-set;Ig_3;I-set;ig	Immunoglobulin V-set domain;Immunoglobulin domain;Immunoglobulin I-set domain;Immunoglobulin domain	cytoplasmic	1	17	11.7
A0A5C2G743	IGL c218_light_IGLV2-14_IGLJ2 (Fragment) OS=Homo sapiens OX=9606 PE=2 SV=1	117.02	6.87061	0	up	yes	16530000	0	0	0	2.27191e+06	0	0	0	3.8652e+07	0	2.24342e+07	0	0	1.07308e+07	0	0	1.15053e+07	1.15656e+07	0	3.25531e+07	6.25813e+06	3.80072e+07	0	0	9.44004e+06	8.58928e+07	3.08523e+06	0	------	------	------	------	------	------	------	------	PF07686.14;PF13927.3	V-set;Ig_3	Immunoglobulin V-set domain;Immunoglobulin domain	cytoplasmic	1	14	11.6
A0A5C2G774	IGL c4186_light_IGLV2-11_IGLJ1 (Fragment) OS=Homo sapiens OX=9606 PE=2 SV=1	117.02	6.87061	0	up	yes	21200000	0	0	0	7.08523e+07	0	2.41049e+06	1.71628e+06	0	1.138e+07	0	5.92287e+06	0	0	1.80292e+06	0	8.64682e+06	3.26552e+06	1.90509e+08	3.20907e+07	0	0	0	0	0	0	1.80944e+07	1.75627e+06	------	------	------	------	------	------	------	------	PF07686.14;PF13927.3	V-set;Ig_3	Immunoglobulin V-set domain;Immunoglobulin domain	cytoplasmic	1	19	11.8
A0A5C2G7T7	IGL c412_light_IGKV1D-13_IGKJ4 (Fragment) OS=Homo sapiens OX=9606 PE=2 SV=1	117.02	6.87061	0	up	yes	70830000	0	0	6.9112e+07	9.10109e+07	0	0	7.86933e+06	1.84017e+08	2.55742e+07	0	8.47615e+07	0	0	0	0	2.28625e+08	8.67046e+07	0	1.2234e+08	0	6.40468e+06	9.5656e+07	0	0	2.55343e+08	2.04768e+07	3.43699e+07	------	------	------	------	------	------	------	------	PF07686.14;PF13927.3;PF07679.13	V-set;Ig_3;I-set	Immunoglobulin V-set domain;Immunoglobulin domain;Immunoglobulin I-set domain	cytoplasmic	1	24	11.4
A0A5C2G7V5	IGL c594_light_IGKV3-20_IGKJ1 (Fragment) OS=Homo sapiens OX=9606 PE=2 SV=1	117.02	6.87061	0	up	yes	15380000	0	0	0	5.5325e+06	0	0	0	1.47543e+09	2.82396e+08	1.08493e+08	1.43075e+08	0	2.03549e+07	0	0	9.44795e+06	2.73094e+07	0	4.4369e+07	0	0	5.22115e+07	0	0	1.72604e+07	0	3.40209e+07	------	------	------	------	------	------	------	------	PF07686.14;PF13927.3;PF00047.22	V-set;Ig_3;ig	Immunoglobulin V-set domain;Immunoglobulin domain;Immunoglobulin domain	mitochondrial	2	55	11.6
A0A5C2G7Y5	IGL c130_light_IGKV1D-33_IGKJ2 (Fragment) OS=Homo sapiens OX=9606 PE=2 SV=1	117.02	6.87061	0	up	yes	23190000	0	4.87421e+06	0	3.35551e+07	0	4.91406e+06	0	0	8.44013e+07	0	2.63258e+07	0	0	0	0	3.03344e+07	1.35525e+08	4.83624e+06	3.54194e+07	0	0	0	2.18353e+06	2.34333e+07	0	4.65722e+07	0	------	------	------	------	------	------	------	------	PF07686.14;PF13927.3;PF07679.13;PF00047.22;PF13895.3	V-set;Ig_3;I-set;ig;Ig_2	Immunoglobulin V-set domain;Immunoglobulin domain;Immunoglobulin I-set domain;Immunoglobulin domain;Immunoglobulin domain	cytoplasmic	1	10	11.6
A0A5C2G803	IGL c150_light_IGLV2-23_IGLJ2 (Fragment) OS=Homo sapiens OX=9606 PE=2 SV=1	117.02	6.87061	0	up	yes	8153000	0	0	7.15475e+07	0	0	0	0	1.91001e+08	5.63532e+06	7.34305e+08	1.01559e+07	0	1.68215e+07	0	0	1.84787e+06	2.09694e+07	0	1.65865e+07	4.04358e+06	0	0	0	4.79626e+06	4.9594e+07	0	0	------	------	------	------	------	------	------	------	PF07686.14;PF13927.3	V-set;Ig_3	Immunoglobulin V-set domain;Immunoglobulin domain	cytoplasmic	1	7	11.6
A0A5C2G804	IGL c2563_light_IGKV3-15_IGKJ2 (Fragment) OS=Homo sapiens OX=9606 PE=2 SV=1	117.02	6.87061	0	up	yes	12640000	0	0	0	3.64016e+06	0	0	0	3.18713e+09	0	0	0	0	0	0	0	0	1.40433e+07	0	0	3.08052e+07	2.78834e+07	0	0	5.62919e+07	1.93479e+07	3.25704e+06	0	------	------	------	------	------	------	------	------	PF07686.14;PF13927.3;PF00047.22;PF07679.13	V-set;Ig_3;ig;I-set	Immunoglobulin V-set domain;Immunoglobulin domain;Immunoglobulin domain;Immunoglobulin I-set domain	mitochondrial	1	34	11.8
A0A5C2G816	IGH + IGL c16_heavy_IGHV3-48_IGHD3-3_IGHJ4 (Fragment) OS=Homo sapiens OX=9606 PE=2 SV=1	117.02	6.87061	0	up	yes	13970000	0	0	0	0	1.01733e+07	4.02252e+07	3.41829e+07	0	0	0	8.70822e+06	0	0	0	0	0	3.23443e+07	0	0	4.42848e+06	1.09014e+07	1.58104e+07	4.86642e+07	1.58412e+07	0	3.13344e+07	8.31546e+06	------	------	------	------	------	------	------	------	PF07686.14	V-set	Immunoglobulin V-set domain	cytoplasmic	1	26	12.7
A0A5C2G8B0	IGL c36_light_IGKV1-5_IGKJ2 (Fragment) OS=Homo sapiens OX=9606 PE=2 SV=1	117.02	6.87061	0	up	yes	26710000	0	0	0	9.98865e+06	0	0	5.5354e+06	1.26374e+08	0	0	2.2463e+07	0	0	0	0	3.12498e+07	6.01008e+07	0	7.95162e+07	0	2.94004e+07	4.1529e+07	0	0	6.44375e+07	4.84546e+06	9.43342e+06	------	------	------	------	------	------	------	------	PF07686.14;PF13927.3;PF00047.22;PF07679.13	V-set;Ig_3;ig;I-set	Immunoglobulin V-set domain;Immunoglobulin domain;Immunoglobulin domain;Immunoglobulin I-set domain	cytoplasmic	1	27	11.7
A0A5C2G8G0	IGH + IGL c100_heavy_IGHV3-33_IGHD3-16_IGHJ3 (Fragment) OS=Homo sapiens OX=9606 PE=2 SV=1	117.02	6.87061	0	up	yes	19320000	0	4.51262e+06	1.01183e+07	0	2.86447e+07	0	0	4.47182e+07	0	0	0	0	1.19283e+09	0	0	1.39044e+07	0	5.98952e+06	0	6.72108e+06	0	1.11299e+08	0	8.63777e+07	0	0	7.49465e+06	------	------	------	------	------	------	------	------	PF07686.14	V-set	Immunoglobulin V-set domain	cytoplasmic	1	31	13.7
A0A5C2G8H0	IGH + IGL c110_heavy_IGHV4-4_IGHD2-2_IGHJ6 (Fragment) OS=Homo sapiens OX=9606 PE=2 SV=1	117.02	6.87061	0	up	yes	17460000	0	0	0	0	0	3.42456e+07	3.58436e+07	0	0	0	0	0	0	0	0	4.73329e+07	0	0	9.33293e+06	0	2.17559e+06	3.70667e+07	1.18466e+07	2.67357e+06	2.88405e+07	5.47002e+07	1.5554e+07	------	------	------	------	------	------	------	------	PF07686.14;PF13927.3	V-set;Ig_3	Immunoglobulin V-set domain;Immunoglobulin domain	cytoplasmic	1	13	13.6
A0A5C2G8M2	IGL c4057_light_IGKV2D-28_IGKJ4 (Fragment) OS=Homo sapiens OX=9606 PE=2 SV=1	117.02	6.87061	0	up	yes	20760000	0	0	0	2.51268e+07	0	1.72436e+07	0	0	1.6711e+07	0	1.60058e+07	5.60288e+06	0	0	0	9.81758e+06	8.1877e+07	1.7965e+07	2.28638e+07	0	0	0	1.61338e+07	1.65956e+07	2.44138e+07	2.81913e+07	3.12167e+07	------	------	------	------	------	------	------	------	PF07686.14	V-set	Immunoglobulin V-set domain	cytoplasmic	1	49	12
A0A5C2G8R2	IGH c314_heavy__IGHV3-30_IGHD6-6_IGHJ6 (Fragment) OS=Homo sapiens OX=9606 PE=2 SV=1	117.02	6.87061	0	up	yes	36090000	0	4.31266e+06	0	0	0	2.3149e+07	3.21352e+07	0	0	0	3.68813e+06	0	0	0	803339	3.26062e+07	0	1.54203e+07	0	0	2.71757e+06	0	0	2.78709e+07	3.30744e+08	2.37128e+07	0	------	------	------	------	------	------	------	------	PF07686.14	V-set	Immunoglobulin V-set domain	mitochondrial	1	19	14
A0A5C2G8Z3	IGL c285_light_IGKV4-1_IGKJ4 (Fragment) OS=Homo sapiens OX=9606 PE=2 SV=1	117.02	6.87061	0	up	yes	58060000	0	0	0	4.85686e+07	0	5.61859e+07	5.1266e+07	0	2.63346e+07	2.12929e+07	7.41889e+07	0	0	0	0	1.04995e+08	3.02745e+08	1.55383e+07	1.06142e+08	0	0	0	3.20077e+07	3.22191e+07	0	3.06372e+07	7.23995e+07	------	------	------	------	------	------	------	------	PF07686.14;PF13927.3;PF07679.13	V-set;Ig_3;I-set	Immunoglobulin V-set domain;Immunoglobulin domain;Immunoglobulin I-set domain	cytoplasmic	1	38	12.5
A0A5C2G903	IGL c316_light_IGKV6-21_IGKJ1 (Fragment) OS=Homo sapiens OX=9606 PE=2 SV=1	117.02	6.87061	0	up	yes	22510000	0	0	0	4.09901e+07	0	0	8.69441e+06	6.09834e+07	3.29247e+07	0	3.017e+07	0	5.9788e+07	0	0	4.08076e+07	1.74831e+08	0	9.64205e+06	0	0	0	3.38686e+06	0	0	1.42748e+07	2.71966e+07	------	------	------	------	------	------	------	------	PF07686.14;PF13927.3;PF13895.3;PF00047.22	V-set;Ig_3;Ig_2;ig	Immunoglobulin V-set domain;Immunoglobulin domain;Immunoglobulin domain;Immunoglobulin domain	cytoplasmic	1	26	11.7
A0A5C2G946	IGL c335_light_IGKV1D-39_IGKJ4 (Fragment) OS=Homo sapiens OX=9606 PE=2 SV=1	117.02	6.87061	0	up	yes	5881000	0	0	0	3.31018e+06	0	1.15222e+07	0	0	3.46279e+06	0	0	5.22309e+06	0	0	0	3.43177e+06	3.1112e+07	0	0	0	0	0	9.07132e+06	8.5601e+06	0	1.11804e+07	7.21219e+06	------	------	------	------	------	------	------	------	PF07686.14;PF13927.3;PF07679.13;PF00047.22	V-set;Ig_3;I-set;ig	Immunoglobulin V-set domain;Immunoglobulin domain;Immunoglobulin I-set domain;Immunoglobulin domain	cytoplasmic	1	34	11.7
A0A5C2G970	IGL c386_light_IGKV1-9_IGKJ1 (Fragment) OS=Homo sapiens OX=9606 PE=2 SV=1	117.02	6.87061	0	up	yes	85650000	0	0	0	0	0	0	0	0	1.58682e+07	0	1.58966e+07	0	3.44644e+08	3.91387e+06	0	2.5185e+07	2.01772e+08	0	4.15013e+07	0	1.23378e+07	6.86044e+08	7.17542e+06	9.25854e+06	0	4.44799e+07	0	------	------	------	------	------	------	------	------	PF07686.14;PF13927.3;PF00047.22;PF07679.13	V-set;Ig_3;ig;I-set	Immunoglobulin V-set domain;Immunoglobulin domain;Immunoglobulin domain;Immunoglobulin I-set domain	cytoplasmic	1	33	11.8
A0A5C2G983	IGL c600_light_IGKV4-1_IGKJ4 (Fragment) OS=Homo sapiens OX=9606 PE=2 SV=1	117.02	6.87061	0	up	yes	13470000	0	0	0	2.0235e+07	0	0	0	2.05778e+09	5.22329e+06	0	0	0	2.45062e+07	0	7.86401e+06	0	7.12431e+07	0	0	0	1.09899e+07	0	4.45083e+06	4.91517e+07	1.63137e+07	0	9.47753e+06	------	------	------	------	------	------	------	------	PF07686.14	V-set	Immunoglobulin V-set domain	cytoplasmic	2	47	12.5
A0A5C2G985	IGL c375_light_IGKV3-20_IGKJ1 (Fragment) OS=Homo sapiens OX=9606 PE=2 SV=1	117.02	6.87061	0	up	yes	37810000	0	0	2.36161e+08	3.23045e+07	1.33129e+07	0	0	0	3.59566e+07	0	9.3506e+06	0	0	0	0	9.09765e+06	5.67252e+07	0	3.46737e+07	0	0	1.72007e+08	1.00966e+08	4.25768e+07	0	1.54948e+07	2.21962e+07	------	------	------	------	------	------	------	------	PF07686.14;PF13927.3	V-set;Ig_3	Immunoglobulin V-set domain;Immunoglobulin domain	mitochondrial	2	55	12
A0A5C2G9Q7	IGL c606_light_IGKV1-27_IGKJ2 (Fragment) OS=Homo sapiens OX=9606 PE=2 SV=1	117.02	6.87061	0	up	yes	33930000	0	1.98822e+07	0	2.07217e+07	0	0	0	0	1.17583e+07	2.06432e+07	0	9.54012e+06	1.3164e+08	0	0	2.42101e+07	3.3181e+07	1.92001e+07	0	7.09445e+07	0	2.44782e+08	6.64818e+06	0	0	8.2055e+06	0	------	------	------	------	------	------	------	------	PF07686.14;PF13927.3;PF00047.22;PF07679.13;PF13895.3	V-set;Ig_3;ig;I-set;Ig_2	Immunoglobulin V-set domain;Immunoglobulin domain;Immunoglobulin domain;Immunoglobulin I-set domain;Immunoglobulin domain	cytoplasmic	1	27	11.6
A0A5C2GA28	IGH c115_heavy__IGHV4-39_IGHD2-21_IGHJ1 (Fragment) OS=Homo sapiens OX=9606 PE=2 SV=1	117.02	6.87061	0	up	yes	21380000	0	0	0	0	0	1.19842e+07	1.24805e+07	0	0	0	0	5.1341e+06	0	4.28598e+07	4.78705e+07	1.33825e+07	0	0	0	0	0	6.03019e+07	1.16981e+08	4.08461e+07	0	1.18448e+07	1.32564e+07	------	------	------	------	------	------	------	------	PF07686.14	V-set	Immunoglobulin V-set domain	cytoplasmic	2	14	14
A0A5C2GA84	IGH + IGL c643_heavy_IGHV3-23_IGHD3-3_IGHJ3 (Fragment) OS=Homo sapiens OX=9606 PE=2 SV=1	117.02	6.87061	0	up	yes	11830000	0	0	0	0	0	1.33415e+07	1.38551e+07	2.43916e+07	7.68051e+06	0	2.90814e+06	0	0	0	0	3.33217e+07	6.54429e+07	0	2.07437e+06	0	2.25936e+06	0	0	6.86835e+06	0	2.9143e+07	2.82325e+06	------	------	------	------	------	------	------	------	PF07686.14	V-set	Immunoglobulin V-set domain	cytoplasmic	1	16	13.9
A0A5C2GAC1	IGH + IGL c35_light_IGLV2-23_IGLJ1 (Fragment) OS=Homo sapiens OX=9606 PE=2 SV=1	117.02	6.87061	0	up	yes	12550000	0	0	0	2.28708e+07	0	0	0	1.75569e+07	5.72845e+06	0	0	0	0	0	0	3.8861e+07	7.30429e+06	0	1.83523e+07	0	1.23559e+07	0	1.43347e+07	0	1.16599e+07	2.7969e+07	1.98019e+07	------	------	------	------	------	------	------	------	PF07686.14;PF13927.3;PF07679.13	V-set;Ig_3;I-set	Immunoglobulin V-set domain;Immunoglobulin domain;Immunoglobulin I-set domain	cytoplasmic	1	15	11.4
A0A5C2GAD9	IGH + IGL c172_light_IGLV2-11_IGLJ1 (Fragment) OS=Homo sapiens OX=9606 PE=2 SV=1	117.02	6.87061	0	up	yes	20750000	0	0	0	3.38868e+06	0	0	0	0	7.41709e+06	3.29437e+07	4.22525e+06	1.39221e+06	0	0	0	6.02726e+06	7.09549e+07	0	2.63781e+07	0	0	9.51115e+07	0	0	4.1576e+07	0	8.96158e+06	------	------	------	------	------	------	------	------	PF07686.14;PF13927.3	V-set;Ig_3	Immunoglobulin V-set domain;Immunoglobulin domain	cytoplasmic	2	19	11.9
A0A5C2GAE9	IGH + IGL c166_light_IGLV3-19_IGLJ3 (Fragment) OS=Homo sapiens OX=9606 PE=2 SV=1	117.02	6.87061	0	up	yes	17760000	0	0	0	1.10285e+08	0	1.54106e+07	1.54721e+07	0	0	0	3.64622e+07	2.78568e+07	0	0	0	3.87545e+07	6.70397e+07	0	3.18581e+07	0	0	0	5.11946e+07	0	0	8.88655e+06	1.54366e+07	------	------	------	------	------	------	------	------	PF07686.14;PF13927.3	V-set;Ig_3	Immunoglobulin V-set domain;Immunoglobulin domain	cytoplasmic	1	15	11.6
A0A5C2GAJ1	IGH + IGL c115_light_IGKV3-11_IGKJ5 (Fragment) OS=Homo sapiens OX=9606 PE=2 SV=1	117.02	6.87061	0	up	yes	21380000	0	2.54285e+07	0	0	0	0	1.00039e+07	1.87617e+07	0	0	1.494e+07	0	3.18713e+07	0	0	1.46438e+07	2.58072e+07	0	8.62142e+07	4.87998e+06	0	0	1.25221e+07	0	7.76724e+07	1.32194e+07	2.15655e+07	------	------	------	------	------	------	------	------	PF07686.14;PF13927.3;PF00047.22	V-set;Ig_3;ig	Immunoglobulin V-set domain;Immunoglobulin domain;Immunoglobulin domain	mitochondrial	1	19	11.9
A0A5C2GAN5	IGH c363_heavy__IGHV1-69_IGHD6-19_IGHJ6 (Fragment) OS=Homo sapiens OX=9606 PE=2 SV=1	117.02	6.87061	0	up	yes	9741000	0	0	0	0	0	1.19653e+07	1.05845e+07	0	7.71301e+06	0	8.79672e+06	4.02118e+06	0	0	0	6.50689e+07	1.21594e+07	0	5.97653e+06	0	0	0	1.51093e+07	0	0	1.11439e+07	7.43944e+06	------	------	------	------	------	------	------	------	PF07686.14	V-set	Immunoglobulin V-set domain	cytoplasmic	1	36	14
A0A5C2GAN8	IGL c492_light_IGLV3-21_IGLJ1 (Fragment) OS=Homo sapiens OX=9606 PE=2 SV=1	117.02	6.87061	0	up	yes	13900000	0	0	0	0	0	1.2016e+07	0	0	1.43322e+07	0	5.00999e+06	0	0	0	0	6.03247e+06	0	0	3.9045e+07	1.23786e+07	8.21465e+07	0	0	1.03743e+07	0	0	1.67678e+07	------	------	------	------	------	------	------	------	PF07686.14;PF13927.3;PF07679.13	V-set;Ig_3;I-set	Immunoglobulin V-set domain;Immunoglobulin domain;Immunoglobulin I-set domain	cytoplasmic	1	15	11.5
A0A5C2GAS8	IGH + IGL c366_heavy_IGHV3-74_IGHD2-21_IGHJ4 (Fragment) OS=Homo sapiens OX=9606 PE=2 SV=1	117.02	6.87061	0	up	yes	14850000	0	6.3631e+06	0	5.61259e+07	0	0	0	7.14139e+07	8.427e+06	5.10079e+07	0	0	0	0	0	0	6.57227e+07	0	0	0	2.55009e+07	0	3.99515e+07	1.33835e+07	1.99424e+07	0	1.36824e+07	------	------	------	------	------	------	------	------	PF07686.14	V-set	Immunoglobulin V-set domain	cytoplasmic	2	34	13.7
A0A5C2GB29	IGH + IGL c302_heavy_IGHV3-23_IGHD3-22_IGHJ5 (Fragment) OS=Homo sapiens OX=9606 PE=2 SV=1	117.02	6.87061	0	up	yes	17110000	0	0	0	0	0	4.91929e+07	4.80755e+07	0	8.19389e+06	0	0	0	0	0	0	0	7.09445e+06	0	0	0	2.46375e+07	6.74663e+07	4.85498e+07	0	0	3.42164e+07	2.33705e+07	------	------	------	------	------	------	------	------	PF07686.14	V-set	Immunoglobulin V-set domain	cytoplasmic	1	6	13.8
A0A5C2GB35	IGH + IGL c416_light_IGKV3-15_IGKJ1 (Fragment) OS=Homo sapiens OX=9606 PE=2 SV=1	117.02	6.87061	0	up	yes	15690000	0	0	1.56208e+07	3.96255e+06	1.77834e+07	0	0	0	7.3675e+06	0	0	1.24957e+07	0	0	0	3.3234e+07	7.27156e+06	1.28797e+07	0	7.59706e+06	2.77334e+07	6.37639e+07	1.44923e+07	1.61232e+07	0	0	5.24436e+06	------	------	------	------	------	------	------	------	PF07686.14;PF13927.3	V-set;Ig_3	Immunoglobulin V-set domain;Immunoglobulin domain	cytoplasmic	1	19	11.9
A0A5C2GBD7	IGH + IGL c342_heavy_IGHV4-39_IGHD6-25_IGHJ4 (Fragment) OS=Homo sapiens OX=9606 PE=2 SV=1	117.02	6.87061	0	up	yes	31550000	0	6.8415e+06	7.71244e+07	0	0	6.50687e+06	1.64794e+06	0	0	8.80415e+07	0	0	0	0	0	0	5.61855e+06	0	0	7.17597e+06	0	5.48036e+07	0	1.3902e+07	0	2.47331e+06	2.94569e+08	------	------	------	------	------	------	------	------	PF07686.14	V-set	Immunoglobulin V-set domain	cytoplasmic	1	8	13.1
A0A5C2GBE1	IGH + IGL c522_light_IGKV4-1_IGKJ3 (Fragment) OS=Homo sapiens OX=9606 PE=2 SV=1	117.02	6.87061	0	up	yes	10240000	0	0	0	0	2.98353e+06	0	0	7.44525e+07	0	0	0	1.28906e+06	0	0	0	0	1.52109e+07	1.11887e+07	0	4.27845e+06	1.62747e+07	0	1.63409e+07	9.33795e+06	5.25067e+06	2.54787e+07	1.95298e+07	------	------	------	------	------	------	------	------	PF07686.14;PF13927.3	V-set;Ig_3	Immunoglobulin V-set domain;Immunoglobulin domain	cytoplasmic	1	41	12.3
A0A5C2GBH3	IGH + IGL c552_light_IGLV1-51_IGLJ3 (Fragment) OS=Homo sapiens OX=9606 PE=2 SV=1	117.02	6.87061	0	up	yes	58260000	0	0	0	1.54846e+07	0	2.97881e+06	0	8.35116e+07	0	1.0949e+07	0	0	0	0	0	1.79346e+07	5.48736e+07	0	4.97754e+06	0	0	0	0	1.57689e+07	5.94996e+08	0	1.05798e+07	------	------	------	------	------	------	------	------	PF07686.14;PF13927.3	V-set;Ig_3	Immunoglobulin V-set domain;Immunoglobulin domain	mitochondrial	1	7	11.5
A0A5C2GBN0	IGL c121_light_IGKV3-15_IGKJ3 (Fragment) OS=Homo sapiens OX=9606 PE=2 SV=1	117.02	6.87061	0	up	yes	29030000	0	5.87319e+06	0	1.2894e+07	0	0	0	0	0	9.4571e+07	0	2.33709e+07	2.43089e+07	8.04956e+06	0	0	0	7.24469e+06	1.10303e+07	2.61586e+08	0	4.01192e+07	0	1.20058e+07	0	0	1.63518e+07	------	------	------	------	------	------	------	------	PF07686.14;PF13927.3;PF07679.13	V-set;Ig_3;I-set	Immunoglobulin V-set domain;Immunoglobulin domain;Immunoglobulin I-set domain	mitochondrial	1	52	12.1
A0A5C2GCE6	IGH + IGL c348_light_IGKV2D-28_IGKJ5 (Fragment) OS=Homo sapiens OX=9606 PE=2 SV=1	117.02	6.87061	0	up	yes	41770000	0	0	0	0	0	3.46912e+07	3.74633e+07	1.64732e+08	7.36254e+06	0	0	0	0	0	0	1.45883e+08	3.66564e+07	0	1.04642e+08	0	0	4.28038e+07	0	8.92141e+07	1.60778e+07	2.36504e+07	4.23367e+07	------	------	------	------	------	------	------	------	PF07686.14	V-set	Immunoglobulin V-set domain	cytoplasmic	1	21	12.3
A0A5C2GCL2	IGH + IGL c418_light_IGKV1-6_IGKJ3 (Fragment) OS=Homo sapiens OX=9606 PE=2 SV=1	117.02	6.87061	0	up	yes	31040000	0	0	0	0	0	0	0	0	0	0	0	0	0	0	0	6.72399e+06	4.59539e+06	0	7.61323e+07	0	9.76855e+06	0	0	2.92875e+06	0	2.72295e+08	0	------	------	------	------	------	------	------	------	PF07686.14;PF13927.3;PF07679.13;PF00047.22	V-set;Ig_3;I-set;ig	Immunoglobulin V-set domain;Immunoglobulin domain;Immunoglobulin I-set domain;Immunoglobulin domain	cytoplasmic	1	8	11.5
A0A5C2GCU0	IGH + IGL c508_light_IGLV2-14_IGLJ3 (Fragment) OS=Homo sapiens OX=9606 PE=2 SV=1	117.02	6.87061	0	up	yes	23870000	0	0	0	0	3.5224e+06	1.06524e+07	0	0	0	0	0	0	5.53822e+07	0	0	1.31174e+07	5.77178e+07	0	0	0	0	1.25748e+08	2.19177e+07	3.10051e+06	0	6.48242e+07	0	------	------	------	------	------	------	------	------	PF07686.14;PF13927.3	V-set;Ig_3	Immunoglobulin V-set domain;Immunoglobulin domain	cytoplasmic	1	21	11.4
A0A5C2GD84	IGH + IGL c543_light_IGKV3-15_IGKJ2 (Fragment) OS=Homo sapiens OX=9606 PE=2 SV=1	117.02	6.87061	0	up	yes	47650000	0	0	0	9.20271e+06	8.18543e+07	0	0	0	1.33376e+07	0	0	0	3.28767e+07	0	0	0	0	5.69174e+06	4.58247e+07	0	4.1327e+07	3.93379e+08	0	0	4.87431e+07	0	3.68045e+07	------	------	------	------	------	------	------	------	PF07686.14;PF13927.3;PF00047.22;PF07679.13	V-set;Ig_3;ig;I-set	Immunoglobulin V-set domain;Immunoglobulin domain;Immunoglobulin domain;Immunoglobulin I-set domain	cytoplasmic	1	19	11.7
A0A5C2GDA8	IGL c593_light_IGKV1D-39_IGKJ3 (Fragment) OS=Homo sapiens OX=9606 PE=2 SV=1	117.02	6.87061	0	up	yes	51020000	0	6.26537e+06	8.20202e+06	0	0	0	0	2.90004e+08	5.54632e+06	0	0	0	0	0	0	8.24212e+06	3.09766e+07	0	2.61027e+07	0	6.60047e+06	1.46121e+07	0	2.79188e+07	4.67767e+08	6.64827e+06	2.34125e+07	------	------	------	------	------	------	------	------	PF07686.14;PF13927.3;PF00047.22;PF07679.13	V-set;Ig_3;ig;I-set	Immunoglobulin V-set domain;Immunoglobulin domain;Immunoglobulin domain;Immunoglobulin I-set domain	mitochondrial	2	32	11.5
A0A5C2GDE3	IGH + IGL c603_light_IGKV3-11_IGKJ5 (Fragment) OS=Homo sapiens OX=9606 PE=2 SV=1	117.02	6.87061	0	up	yes	44070000	0	0	0	1.54345e+07	5.37535e+07	0	0	7.45281e+07	1.90402e+07	0	0	0	0	1.5524e+07	2.10689e+07	0	8.31207e+07	0	1.45081e+08	0	0	2.03041e+08	8.23898e+06	0	5.56965e+07	3.3614e+07	0	------	------	------	------	------	------	------	------	PF07686.14;PF13927.3;PF00047.22;PF07679.13;PF13895.3	V-set;Ig_3;ig;I-set;Ig_2	Immunoglobulin V-set domain;Immunoglobulin domain;Immunoglobulin domain;Immunoglobulin I-set domain;Immunoglobulin domain	mitochondrial	1	45	11.5
A0A5C2GDI2	IGH c31_heavy__IGHV5-51_IGHD3-16_IGHJ4 (Fragment) OS=Homo sapiens OX=9606 PE=2 SV=1	117.02	6.87061	0	up	yes	17750000	0	0	0	0	0	2.27356e+07	2.48133e+07	0	1.65353e+07	0	1.03043e+07	6.61842e+06	0	0	0	1.02629e+08	2.3035e+07	0	2.18153e+07	0	0	1.30866e+07	1.27969e+07	0	0	1.45696e+07	2.50113e+07	------	------	------	------	------	------	------	------	PF07686.14	V-set	Immunoglobulin V-set domain	cytoplasmic	1	27	13.1
A0A5C2GDJ9	IGH c51_heavy__IGHV3-43_IGHD3-3_IGHJ4 (Fragment) OS=Homo sapiens OX=9606 PE=2 SV=1	117.02	6.87061	0	up	yes	11840000	0	1.37029e+07	0	2.2256e+06	0	2.15993e+07	0	0	0	6.06993e+07	0	0	0	0	0	6.30423e+07	1.98697e+07	1.82847e+07	0	0	0	2.02626e+07	0	0	0	1.13785e+07	9.23085e+06	------	------	------	------	------	------	------	------	PF07686.14	V-set	Immunoglobulin V-set domain	cytoplasmic	1	9	13
A0A5C2GDK6	IGH + IGL c45_light_IGLV1-44_IGLJ2 (Fragment) OS=Homo sapiens OX=9606 PE=2 SV=1	117.02	6.87061	0	up	yes	5793000	0	0	0	3.26225e+06	5.7971e+06	1.27713e+07	1.39385e+07	0	0	0	0	0	0	0	0	1.56615e+07	2.50435e+07	4.41074e+06	0	0	5.023e+06	0	1.20674e+07	0	0	7.3148e+06	0	------	------	------	------	------	------	------	------	PF07686.14;PF13927.3	V-set;Ig_3	Immunoglobulin V-set domain;Immunoglobulin domain	mitochondrial	1	14	11.6
A0A5C2GDU1	IGH + IGL c270_light_IGLV2-14_IGLJ3 (Fragment) OS=Homo sapiens OX=9606 PE=2 SV=1	117.02	6.87061	0	up	yes	15610000	0	0	0	0	0	1.59315e+07	1.04037e+07	2.0605e+07	0	0	0	0	4.69542e+07	3.1553e+06	0	3.56286e+07	2.02906e+07	1.20664e+07	0	7.16073e+06	5.4434e+06	9.96491e+07	0	0	0	0	7.07543e+06	------	------	------	------	------	------	------	------	PF07686.14;PF13927.3	V-set;Ig_3	Immunoglobulin V-set domain;Immunoglobulin domain	cytoplasmic	1	15	11.6
A0A5C2GDU6	IG c1122_heavy_IGHV3-13_IGHD2-15_IGHJ6 (Fragment) OS=Homo sapiens OX=9606 PE=2 SV=1	117.02	6.87061	0	up	yes	12260000	0	0	0	0	0	5.77118e+07	5.77654e+07	0	0	0	0	0	0	0	0	2.6688e+07	8.60073e+06	0	0	0	0	0	1.34597e+07	0	6.37007e+07	3.04764e+07	4.22143e+06	------	------	------	------	------	------	------	------	PF07686.14	V-set	Immunoglobulin V-set domain	cytoplasmic	1	20	13.7
A0A5C2GE02	IGH + IGL c267_heavy_IGHV1-2_IGHD3-22_IGHJ3 (Fragment) OS=Homo sapiens OX=9606 PE=2 SV=1	117.02	6.87061	0	up	yes	6270000	0	1.17217e+07	7.89152e+06	0	0	0	0	3.32097e+07	0	0	0	0	0	0	0	2.02294e+07	1.67251e+07	0	0	2.18499e+06	0	0	1.27924e+07	0	1.42124e+07	0	9.09716e+06	------	------	------	------	------	------	------	------	PF07686.14	V-set	Immunoglobulin V-set domain	cytoplasmic	1	58	13.9
A0A5C2GE58	IG c273_heavy_IGHV3-23_IGHD3-22_IGHJ5 (Fragment) OS=Homo sapiens OX=9606 PE=2 SV=1	117.02	6.87061	0	up	yes	12080000	0	0	0	1.51971e+07	0	6.22761e+07	6.72226e+07	0	7.09057e+06	2.41083e+07	1.66107e+07	0	0	0	0	4.81968e+07	2.11648e+07	0	2.23188e+07	3.75508e+06	0	0	0	0	0	1.18377e+07	3.77343e+07	------	------	------	------	------	------	------	------	PF07686.14	V-set	Immunoglobulin V-set domain	cytoplasmic	1	16	12.7
A0A5C2GEF2	IGH + IGL c500_light_IGKV3-20_IGKJ1 (Fragment) OS=Homo sapiens OX=9606 PE=2 SV=1	117.02	6.87061	0	up	yes	15760000	0	0	0	0	0	0	0	1.02141e+08	0	2.04672e+08	0	0	0	0	0	5.6658e+06	4.09334e+06	0	1.57122e+07	3.67201e+06	1.00218e+08	9.76178e+06	0	1.62511e+07	1.32377e+07	2.05575e+07	0	------	------	------	------	------	------	------	------	PF07686.14;PF13927.3	V-set;Ig_3	Immunoglobulin V-set domain;Immunoglobulin domain	mitochondrial	2	48	11.7
A0A5C2GEM2	IGH + IGL c507_heavy_IGHV4-39_IGHD2-8_IGHJ2 (Fragment) OS=Homo sapiens OX=9606 PE=2 SV=1	117.02	6.87061	0	up	yes	63580000	0	0	0	0	0	5.35741e+07	5.76653e+07	6.5713e+07	4.37609e+06	0	0	0	0	6.27419e+06	4.94061e+06	7.45153e+06	5.00032e+06	0	0	0	0	6.96143e+08	1.16762e+07	0	0	9.70897e+06	3.29294e+07	------	------	------	------	------	------	------	------	PF07686.14	V-set	Immunoglobulin V-set domain	cytoplasmic	2	13	14.6
A0A5C2GER0	IGH + IGL c620_light_IGKV3-11_IGKJ5 (Fragment) OS=Homo sapiens OX=9606 PE=2 SV=1	117.02	6.87061	0	up	yes	31340000	0	0	3.35003e+07	0	1.49202e+07	1.06051e+07	0	4.62206e+08	0	2.81195e+07	0	0	0	8.1506e+06	0	1.47451e+07	6.88844e+06	0	0	1.97077e+07	0	7.33792e+07	0	3.27055e+06	2.53879e+08	0	4.15771e+06	------	------	------	------	------	------	------	------	PF07686.14;PF13927.3;PF00047.22;PF07679.13;PF13895.3	V-set;Ig_3;ig;I-set;Ig_2	Immunoglobulin V-set domain;Immunoglobulin domain;Immunoglobulin domain;Immunoglobulin I-set domain;Immunoglobulin domain	mitochondrial	1	45	11.5
A0A5C2GF46	IG c1011_heavy_IGHV3-7_IGHD3-3_IGHJ1 (Fragment) OS=Homo sapiens OX=9606 PE=2 SV=1	117.02	6.87061	0	up	yes	41450000	0	0	1.43377e+08	9.03983e+06	0	2.76781e+08	2.10843e+08	0	2.71966e+07	0	5.7092e+07	0	0	0	0	7.2587e+07	1.71609e+08	0	3.20149e+07	0	0	0	7.92927e+06	0	0	8.60494e+07	1.27201e+08	------	------	------	------	------	------	------	------	PF07686.14;PF13927.3	V-set;Ig_3	Immunoglobulin V-set domain;Immunoglobulin domain	cytoplasmic	1	13	13.9
A0A5C2GF93	IGL c49_light_IGKV4-1_IGKJ4 (Fragment) OS=Homo sapiens OX=9606 PE=2 SV=1	117.02	6.87061	0	up	yes	60420000	0	0	1.98964e+07	2.70591e+08	0	4.43631e+07	2.27588e+07	0	0	1.88836e+07	2.16906e+07	0	0	0	0	4.34753e+07	1.30163e+07	1.15087e+07	4.60146e+07	0	3.98237e+07	4.03196e+08	6.73089e+07	0	1.26454e+07	7.61652e+07	1.18731e+07	------	------	------	------	------	------	------	------	PF07686.14	V-set	Immunoglobulin V-set domain	mitochondrial	2	35	12.2
A0A5C2GFC9	IG c153_heavy_IGHV3-23_IGHD1-7_IGHJ4 (Fragment) OS=Homo sapiens OX=9606 PE=2 SV=1	117.02	6.87061	0	up	yes	23810000	0	0	0	0	2.31855e+07	0	9.86934e+06	0	9.0505e+07	0	7.54994e+06	0	0	7.33322e+06	8.07931e+06	8.7029e+07	2.17086e+07	0	0	9.7087e+06	8.83505e+06	0	2.74196e+07	0	4.09396e+07	3.2962e+07	5.71541e+07	------	------	------	------	------	------	------	------	PF07686.14	V-set	Immunoglobulin V-set domain	cytoplasmic	2	25	12.8
A0A5C2GFR0	IG c141_heavy_IGHV3-13_IGHD3-10_IGHJ6 (Fragment) OS=Homo sapiens OX=9606 PE=2 SV=1	117.02	6.87061	0	up	yes	7488000	0	6.42035e+06	0	0	0	1.09283e+07	0	0	0	0	0	0	0	2.32003e+06	2.72322e+06	2.6272e+07	1.9184e+07	0	1.76181e+07	7.28969e+06	8.36234e+06	9.64495e+06	0	0	0	1.48184e+06	0	------	------	------	------	------	------	------	------	PF07686.14	V-set	Immunoglobulin V-set domain	cytoplasmic	2	31	13.6
A0A5C2GFX1	IG c914_heavy_IGHV3-21_IGHD6-13_IGHJ4 (Fragment) OS=Homo sapiens OX=9606 PE=2 SV=1	117.02	6.87061	0	up	yes	17450000	0	0	6.11496e+07	0	0	0	0	1.72441e+08	3.38655e+07	0	0	0	0	0	0	3.55947e+07	0	0	3.01758e+07	0	0	8.20208e+07	8.83326e+06	1.48723e+07	3.78658e+07	0	0	------	------	------	------	------	------	------	------	PF07686.14	V-set	Immunoglobulin V-set domain	cytoplasmic	1	15	13.8
A0A5C2GGH9	IG c724_heavy_IGHV3-13_IGHD5-12_IGHJ2 (Fragment) OS=Homo sapiens OX=9606 PE=2 SV=1	117.02	6.87061	0	up	yes	53110000	0	0	0	0	3.44744e+07	3.11608e+07	2.07082e+07	0	4.51188e+07	0	2.89514e+07	5.59837e+06	0	0	0	1.17909e+08	3.00249e+08	0	7.23054e+06	0	0	0	3.68659e+07	0	0	5.57859e+07	1.19238e+08	------	------	------	------	------	------	------	------	PF07686.14	V-set	Immunoglobulin V-set domain	cytoplasmic	1	23	14.4
A0A5C2GGJ2	IG c379_heavy_IGHV4-31_IGHD5-12_IGHJ4 (Fragment) OS=Homo sapiens OX=9606 PE=2 SV=1	117.02	6.87061	0	up	yes	9158000	0	0	0	0	0	1.70876e+07	2.32465e+07	0	0	0	0	0	0	0	0	1.57193e+07	9.16485e+06	0	1.19498e+07	0	0	4.48794e+07	8.82043e+06	0	0	4.93009e+06	1.44322e+07	------	------	------	------	------	------	------	------	PF07686.14	V-set	Immunoglobulin V-set domain	cytoplasmic	1	12	14
A0A5C2GGQ6	IGH + IGL c7_heavy_IGHV4-31_IGHD2-8_IGHJ4 (Fragment) OS=Homo sapiens OX=9606 PE=2 SV=1	117.02	6.87061	0	up	yes	33020000	0	0	7.72776e+07	0	0	1.30729e+07	1.25595e+07	0	8.20083e+06	0	0	4.26727e+07	0	0	0	2.32233e+07	0	0	3.65664e+07	0	5.704e+06	2.34392e+08	5.55424e+06	1.36316e+07	0	7.71857e+07	0	------	------	------	------	------	------	------	------	PF07686.14	V-set	Immunoglobulin V-set domain	cytoplasmic	1	7	13.4
A0A5C2GGS9	IG c79_heavy_IGHV3-23_IGHD5-24_IGHJ5 (Fragment) OS=Homo sapiens OX=9606 PE=2 SV=1	117.02	6.87061	0	up	yes	23510000	0	0	0	0	5.08431e+07	1.98545e+07	2.04425e+07	1.03302e+07	2.60597e+06	0	0	0	4.25654e+08	0	0	4.4784e+07	4.42458e+07	0	0	9.98222e+06	8.28851e+06	0	8.35456e+07	1.716e+07	0	5.21821e+07	2.19723e+07	------	------	------	------	------	------	------	------	PF07686.14	V-set	Immunoglobulin V-set domain	cytoplasmic	2	27	13.5
A0A5C2GGU6	IGH + IGL c1_light_IGKV3-15_IGKJ4 (Fragment) OS=Homo sapiens OX=9606 PE=2 SV=1	117.02	6.87061	0	up	yes	76710000	0	0	0	1.34361e+08	0	1.06998e+07	1.19558e+07	0	3.24972e+07	0	3.0958e+07	0	0	0	0	3.24575e+06	5.69182e+08	7.80703e+06	1.14439e+08	0	0	7.69225e+07	0	6.26657e+07	0	3.16416e+07	5.46582e+07	------	------	------	------	------	------	------	------	PF07686.14;PF13927.3;PF07679.13	V-set;Ig_3;I-set	Immunoglobulin V-set domain;Immunoglobulin domain;Immunoglobulin I-set domain	cytoplasmic	1	8	11.4
A0A5C2GGX1	IG c704_heavy_IGHV3-23_IGHD2-2_IGHJ6 (Fragment) OS=Homo sapiens OX=9606 PE=2 SV=1	117.02	6.87061	0	up	yes	9036000	0	8.09336e+06	2.96859e+07	0	0	9.08866e+06	7.72203e+06	0	6.70868e+06	0	0	0	2.50286e+07	0	0	2.07268e+07	0	0	0	7.54057e+06	0	0	2.08105e+07	1.48996e+07	3.96885e+07	0	4.76648e+06	------	------	------	------	------	------	------	------	PF07686.14	V-set	Immunoglobulin V-set domain	cytoplasmic	2	38	13.8
A0A5C2GGZ2	IG c1306_light_IGLV6-57_IGLJ3 (Fragment) OS=Homo sapiens OX=9606 PE=2 SV=1	117.02	6.87061	0	up	yes	28860000	0	0	0	7.62907e+06	0	2.58321e+07	3.51309e+07	0	3.87361e+06	0	2.44835e+06	0	0	168754	0	4.1741e+07	1.76879e+08	0	2.95578e+07	0	1.12982e+07	2.2334e+06	1.85572e+07	3.46436e+06	0	6.25763e+07	0	------	------	------	------	------	------	------	------	PF07686.14;PF13927.3	V-set;Ig_3	Immunoglobulin V-set domain;Immunoglobulin domain	cytoplasmic	1	7	12.3
A0A5C2GHB5	IG c626_heavy_IGHV3-53_IGHD6-13_IGHJ3 (Fragment) OS=Homo sapiens OX=9606 PE=2 SV=1	117.02	6.87061	0	up	yes	7952000	0	0	4.96646e+07	7.42369e+06	0	0	0	0	0	0	0	6.8199e+06	0	0	0	2.48168e+07	5.0864e+06	1.80155e+07	9.41855e+06	0	0	1.50762e+07	1.02167e+07	0	0	1.27934e+07	0	------	------	------	------	------	------	------	------	PF07686.14	V-set	Immunoglobulin V-set domain	cytoplasmic	1	28	13.3
A0A5C2GHC0	IGH + IGL c581_light_IGKV3-15_IGKJ1 (Fragment) OS=Homo sapiens OX=9606 PE=2 SV=1	117.02	6.87061	0	up	yes	55410000	0	0	0	1.23506e+07	0	3.52232e+06	2.35676e+06	0	5.11381e+07	0	4.48933e+07	2.85166e+06	0	0	0	2.37122e+07	3.64575e+08	4.43282e+06	3.54902e+07	0	0	0	3.25612e+06	1.44066e+08	0	4.56271e+07	4.3725e+07	------	------	------	------	------	------	------	------	PF07686.14;PF13927.3;PF00047.22	V-set;Ig_3;ig	Immunoglobulin V-set domain;Immunoglobulin domain;Immunoglobulin domain	mitochondrial	2	35	11.7
A0A5C2GHE5	IG c1425_heavy_IGHV4-59B_IGHD4-23_IGHJ4 (Fragment) OS=Homo sapiens OX=9606 PE=2 SV=1	117.02	6.87061	0	up	yes	323000000	0	0	0	0	1.55191e+07	1.26907e+08	1.27733e+08	2.28891e+09	0	0	0	0	3.19292e+07	8.47606e+06	0	0	2.16417e+07	0	0	0	9.15676e+06	5.11304e+07	1.50938e+07	0	3.71955e+09	5.52959e+07	3.54948e+06	------	------	------	------	------	------	------	------	PF07686.14;PF13927.3	V-set;Ig_3	Immunoglobulin V-set domain;Immunoglobulin domain	cytoplasmic	2	15	12.6
A0A5C2GHF1	IG c1005_light_IGKV3-20_IGKJ5 (Fragment) OS=Homo sapiens OX=9606 PE=2 SV=1	117.02	6.87061	0	up	yes	88750000	0	0	1.17865e+07	0	1.24653e+07	5.51397e+06	1.1855e+07	1.31364e+08	0	0	0	0	3.48209e+07	0	0	0	7.16409e+07	2.27064e+07	6.43266e+08	0	3.95155e+06	7.08061e+07	0	1.46719e+07	0	4.39181e+07	1.9403e+08	------	------	------	------	------	------	------	------	PF07686.14;PF13927.3	V-set;Ig_3	Immunoglobulin V-set domain;Immunoglobulin domain	mitochondrial	2	29	11.6
A0A5C2GHU5	IGH + IGL c315_heavy_IGHV3-11_IGHD3-3_IGHJ2 (Fragment) OS=Homo sapiens OX=9606 PE=2 SV=1	117.02	6.87061	0	up	yes	17650000	0	0	0	6.01157e+06	0	8.47665e+07	1.17551e+08	0	2.26334e+07	2.88295e+07	9.31549e+06	0	0	0	0	3.48484e+07	1.5139e+07	0	7.22854e+07	0	4.30371e+07	0	9.36861e+06	5.16596e+06	0	3.19058e+07	0	------	------	------	------	------	------	------	------	PF07686.14	V-set	Immunoglobulin V-set domain	cytoplasmic	2	20	15.6
A0A5C2GI34	IG c798_light_IGKV1-5_IGKJ2 (Fragment) OS=Homo sapiens OX=9606 PE=2 SV=1	117.02	6.87061	0	up	yes	4615000	0	0	0	0	0	0	0	0	4.44123e+06	0	0	0	0	2.0274e+06	0	5.67448e+06	8.21719e+06	0	0	4.14622e+06	0	0	4.04707e+06	1.18623e+07	1.54449e+07	5.99134e+06	0	------	------	------	------	------	------	------	------	PF07686.14;PF13927.3;PF07679.13;PF00047.22	V-set;Ig_3;I-set;ig	Immunoglobulin V-set domain;Immunoglobulin domain;Immunoglobulin I-set domain;Immunoglobulin domain	cytoplasmic	3	42	11.8
A0A5C2GI64	IG c10_heavy_IGHV4-34_IGHD3-10_IGHJ5 (Fragment) OS=Homo sapiens OX=9606 PE=2 SV=1	117.02	6.87061	0	up	yes	17100000	0	0	0	0	0	3.96105e+07	4.5703e+07	0	3.39698e+07	0	5.56379e+07	4.84271e+06	0	8.76629e+06	0	2.43937e+07	1.04606e+07	7.95016e+07	7.20888e+06	0	0	7.35569e+06	9.2493e+06	1.33821e+07	0	2.77459e+07	2.58838e+07	------	------	------	------	------	------	------	------	PF07686.14;PF13927.3	V-set;Ig_3	Immunoglobulin V-set domain;Immunoglobulin domain	extracellular	1	27	15.1
A0A5C2GIE8	IG c819_light_IGKV1-27_IGKJ3 (Fragment) OS=Homo sapiens OX=9606 PE=2 SV=1	117.02	6.87061	0	up	yes	9905000	0	3.46378e+06	1.75423e+07	0	0	0	0	1.27788e+08	0	0	0	0	1.06268e+08	0	0	0	0	0	4.51314e+07	0	4.83462e+07	7.27344e+06	0	0	1.07865e+07	4.7524e+06	2.56604e+06	------	------	------	------	------	------	------	------	PF07686.14;PF13927.3;PF00047.22;PF07679.13	V-set;Ig_3;ig;I-set	Immunoglobulin V-set domain;Immunoglobulin domain;Immunoglobulin domain;Immunoglobulin I-set domain	cytoplasmic	1	47	11.5
A0A5C2GIF5	IG c1133_light_IGKV1D-33_IGKJ5 (Fragment) OS=Homo sapiens OX=9606 PE=2 SV=1	117.02	6.87061	0	up	yes	53480000	0	0	0	4.79487e+07	1.01451e+07	0	0	0	2.39159e+07	0	6.34097e+07	0	0	0	0	4.39532e+07	1.94799e+08	0	1.96393e+07	0	2.18963e+07	0	2.2886e+07	1.39961e+07	0	2.61426e+07	2.98425e+08	------	------	------	------	------	------	------	------	PF07686.14;PF13927.3;PF07679.13	V-set;Ig_3;I-set	Immunoglobulin V-set domain;Immunoglobulin domain;Immunoglobulin I-set domain	cytoplasmic	1	23	11.8
A0A5C2GII4	IG c1174_heavy_IGHV1-18_IGHD4-17_IGHJ4 (Fragment) OS=Homo sapiens OX=9606 PE=2 SV=1	117.02	6.87061	0	up	yes	10930000	0	0	0	0	0	6.04397e+06	0	0	4.76785e+07	0	0	0	0	0	2.6883e+06	5.02916e+07	1.02156e+07	0	1.06091e+07	0	0	1.48531e+07	1.4772e+07	0	0	1.25488e+07	1.78827e+07	------	------	------	------	------	------	------	------	PF07686.14	V-set	Immunoglobulin V-set domain	cytoplasmic	1	10	13.4
A0A5C2GIN4	IG c949_heavy_IGHV4-39_IGHD3-10_IGHJ4 (Fragment) OS=Homo sapiens OX=9606 PE=2 SV=1	117.02	6.87061	0	up	yes	20000000	0	2.59705e+07	6.0095e+07	1.87245e+07	0	0	0	0	2.81486e+07	3.95225e+07	1.01447e+07	0	0	0	0	0	0	1.8831e+07	0	5.13647e+07	1.92821e+07	6.53179e+07	2.80582e+07	5.71464e+07	0	0	0	------	------	------	------	------	------	------	------	PF07686.14	V-set	Immunoglobulin V-set domain	cytoplasmic	1	7	13.2
A0A5C2GIP1	IG c897_light_IGLV3-21_IGLJ2 (Fragment) OS=Homo sapiens OX=9606 PE=2 SV=1	117.02	6.87061	0	up	yes	13640000	0	1.13476e+08	0	0	0	2.90444e+07	3.33003e+07	0	0	0	1.217e+07	0	0	3.70116e+06	0	5.52724e+07	1.73424e+07	0	0	0	0	3.88511e+07	2.04485e+07	5.56245e+06	0	1.25697e+07	1.36262e+07	------	------	------	------	------	------	------	------	PF07686.14;PF13927.3;PF07679.13;PF00047.22	V-set;Ig_3;I-set;ig	Immunoglobulin V-set domain;Immunoglobulin domain;Immunoglobulin I-set domain;Immunoglobulin domain	cytoplasmic	1	22	11.6
A0A5C2GIP6	IG c921_heavy_IGHV3-15_IGHD3-16_IGHJ4 (Fragment) OS=Homo sapiens OX=9606 PE=2 SV=1	117.02	6.87061	0	up	yes	47470000	0	0	0	0	0	4.00184e+07	4.42075e+07	2.67976e+08	0	2.56551e+07	0	0	0	0	0	4.44837e+07	2.04365e+07	0	0	0	0	3.16936e+07	0	2.25213e+07	4.35199e+08	0	1.53359e+07	------	------	------	------	------	------	------	------	PF07686.14	V-set	Immunoglobulin V-set domain	cytoplasmic	1	44	13
A0A5C2GIQ7	IG c885_light_IGLV1-47_IGLJ3 (Fragment) OS=Homo sapiens OX=9606 PE=2 SV=1	117.02	6.87061	0	up	yes	9172000	0	2.40857e+07	0	5.34604e+07	0	0	0	0	1.69795e+07	3.24557e+08	0	0	0	0	0	1.87601e+07	2.30805e+07	0	2.00572e+07	0	0	0	0	8.1888e+06	0	1.76922e+07	2.229e+07	------	------	------	------	------	------	------	------	PF07686.14	V-set	Immunoglobulin V-set domain	mitochondrial	2	46	11.6
A0A5C2GJB1	IG c45_light_IGKV3-20_IGKJ2 (Fragment) OS=Homo sapiens OX=9606 PE=2 SV=1	117.02	6.87061	0	up	yes	13490000	0	0	0	4.50239e+07	0	7.68198e+06	0	0	0	4.07313e+07	1.09983e+07	1.00066e+07	3.54416e+07	0	0	0	7.47597e+06	0	2.56699e+07	0	5.35072e+07	5.62642e+07	0	1.42611e+07	0	4.67337e+06	0	------	------	------	------	------	------	------	------	PF07686.14;PF13927.3	V-set;Ig_3	Immunoglobulin V-set domain;Immunoglobulin domain	mitochondrial	1	38	11.6
A0A5C2GJB5	IG c38_light_IGLV9-49_IGLJ3 (Fragment) OS=Homo sapiens OX=9606 PE=2 SV=1	117.02	6.87061	0	up	yes	114300000	0	0	0	0	0	5.48444e+07	0	0	0	0	0	8.3824e+06	0	0	0	2.9982e+08	1.05105e+08	2.71915e+07	3.36125e+07	2.75788e+08	3.2008e+07	4.32044e+07	7.41897e+07	0	0	6.55378e+07	4.14691e+08	------	------	------	------	------	------	------	------	PF07686.14;PF13927.3;PF07679.13;PF13895.3	V-set;Ig_3;I-set;Ig_2	Immunoglobulin V-set domain;Immunoglobulin domain;Immunoglobulin I-set domain;Immunoglobulin domain	cytoplasmic	2	32	12.4
A0A5C2GJE0	IG c1293_light_IGLV1-51_IGLJ3 (Fragment) OS=Homo sapiens OX=9606 PE=2 SV=1	117.02	6.87061	0	up	yes	12970000	0	0	0	2.19485e+07	3.62936e+07	0	0	0	0	4.33292e+07	0	0	0	0	0	2.22579e+07	8.67432e+07	3.64861e+06	0	0	0	0	0	1.45102e+07	0	2.32439e+07	5.21541e+06	------	------	------	------	------	------	------	------	PF07686.14;PF13927.3	V-set;Ig_3	Immunoglobulin V-set domain;Immunoglobulin domain	mitochondrial	1	10	11.6
A0A5C2GJN5	IG c514_light_IGKV1-27_IGKJ1 (Fragment) OS=Homo sapiens OX=9606 PE=2 SV=1	117.02	6.87061	0	up	yes	68350000	0	2.78631e+07	0	5.03735e+06	2.99031e+07	3.22744e+06	2.70694e+06	0	0	0	0	0	0	0	0	1.84579e+07	0	1.45091e+08	0	0	0	5.07946e+08	0	0	7.99672e+07	5.99538e+07	8.77439e+06	------	------	------	------	------	------	------	------	PF07686.14;PF13927.3;PF00047.22;PF07679.13	V-set;Ig_3;ig;I-set	Immunoglobulin V-set domain;Immunoglobulin domain;Immunoglobulin domain;Immunoglobulin I-set domain	cytoplasmic	2	35	11.5
A0A5C2GJS6	IG c115_light_IGKV3-11_IGKJ4 (Fragment) OS=Homo sapiens OX=9606 PE=2 SV=1	117.02	6.87061	0	up	yes	11340000	0	0	0	0	0	0	0	1.361e+07	3.04933e+07	0	9.67555e+06	0	0	0	0	0	4.19937e+07	0	1.30274e+07	0	0	0	2.35326e+07	0	2.7661e+07	9.93408e+06	1.99855e+07	------	------	------	------	------	------	------	------	PF07686.14;PF13927.3;PF00047.22	V-set;Ig_3;ig	Immunoglobulin V-set domain;Immunoglobulin domain;Immunoglobulin domain	mitochondrial	2	36	11.6
A0A5C2GJZ6	IG c930_heavy_IGHV3-30_IGHD2-2_IGHJ6 (Fragment) OS=Homo sapiens OX=9606 PE=2 SV=1	117.02	6.87061	0	up	yes	15290000	0	0	0	0	0	5.34113e+07	5.24211e+07	8.06825e+07	1.7306e+07	2.43372e+07	2.04802e+07	0	0	0	0	8.60505e+07	2.65448e+07	8.62732e+06	0	0	0	1.27617e+07	1.88449e+07	0	0	3.06218e+07	0	------	------	------	------	------	------	------	------	PF07686.14	V-set	Immunoglobulin V-set domain	mitochondrial	1	6	14.5
A0A5C2GK44	IG c128_light_IGLV3-25_IGLJ2 (Fragment) OS=Homo sapiens OX=9606 PE=2 SV=1	117.02	6.87061	0	up	yes	57460000	0	0	0	7.03868e+06	0	6.20159e+06	0	8.74002e+07	1.09485e+07	1.9404e+07	8.19663e+06	0	0	0	0	2.247e+07	4.54117e+08	3.04313e+06	0	0	0	5.03851e+07	3.56855e+06	7.20011e+06	0	3.45654e+07	1.14155e+08	------	------	------	------	------	------	------	------	PF07686.14;PF13927.3;PF07679.13;PF00047.22	V-set;Ig_3;I-set;ig	Immunoglobulin V-set domain;Immunoglobulin domain;Immunoglobulin I-set domain;Immunoglobulin domain	cytoplasmic	1	28	11.3
A0A5C2GKG9	IG c571_heavy_IGHV3-53_IGHD7-27_IGHJ4 (Fragment) OS=Homo sapiens OX=9606 PE=2 SV=1	117.02	6.87061	0	up	yes	25150000	0	0	4.46686e+08	0	0	2.36448e+07	2.93581e+07	0	0	7.52273e+08	0	0	0	5.07195e+07	5.41383e+07	5.14604e+07	7.39898e+06	0	0	1.6888e+07	8.76699e+07	0	2.37112e+07	7.78342e+06	0	1.06915e+08	0	------	------	------	------	------	------	------	------	PF07686.14	V-set	Immunoglobulin V-set domain	cytoplasmic	1	22	13.8
A0A5C2GKL3	IG c1151_light_IGKV3-20_IGKJ2 (Fragment) OS=Homo sapiens OX=9606 PE=2 SV=1	117.02	6.87061	0	up	yes	33020000	0	0	0	1.42629e+07	0	1.57872e+08	1.29259e+08	0	1.26064e+08	0	2.94783e+07	4.6619e+06	0	0	0	7.35381e+07	5.12247e+07	0	3.71894e+07	0	6.37036e+06	9.71969e+06	1.30253e+07	956924	1.92933e+07	1.34412e+08	5.04547e+07	------	------	------	------	------	------	------	------	PF07686.14;PF13927.3	V-set;Ig_3	Immunoglobulin V-set domain;Immunoglobulin domain	mitochondrial	2	53	11.7
A0A5C2GKP3	IG c125_heavy_IGHV3-7_IGHD3-3_IGHJ3 (Fragment) OS=Homo sapiens OX=9606 PE=2 SV=1	117.02	6.87061	0	up	yes	60550000	0	0	0	3.93411e+07	0	2.5452e+08	2.4692e+08	0	1.53105e+07	0	2.91554e+07	0	0	0	0	1.54602e+08	3.35236e+08	0	3.66808e+07	0	0	0	0	1.96003e+07	0	8.43423e+07	9.61102e+07	------	------	------	------	------	------	------	------	PF07686.14	V-set	Immunoglobulin V-set domain	cytoplasmic	1	22	13.5
A0A5C2GKP7	IG c289_light_IGKV3-11_IGKJ4 (Fragment) OS=Homo sapiens OX=9606 PE=2 SV=1	117.02	6.87061	0	up	yes	21100000	0	0	2.26439e+07	0	8.17966e+07	0	9.7898e+06	0	0	0	0	0	0	9.81011e+06	0	8.22928e+06	1.16281e+08	1.81086e+07	1.42502e+07	5.47627e+07	0	0	0	4.15318e+07	0	0	0	------	------	------	------	------	------	------	------	PF07686.14;PF13927.3;PF00047.22	V-set;Ig_3;ig	Immunoglobulin V-set domain;Immunoglobulin domain;Immunoglobulin domain	mitochondrial	1	31	11.7
A0A5C2GKP8	IGH + IGL c617_light_IGKV1-33_IGKJ4 (Fragment) OS=Homo sapiens OX=9606 PE=2 SV=1	117.02	6.87061	0	up	yes	20880000	0	0	0	2.05017e+08	0	0	0	2.6313e+07	1.0184e+08	0	4.10253e+07	0	2.17474e+07	0	0	3.4837e+07	8.56931e+07	0	4.69212e+07	0	0	1.30187e+07	5.81879e+06	0	6.55896e+06	3.56888e+07	2.20353e+07	------	------	------	------	------	------	------	------	PF07686.14;PF13927.3;PF07679.13;PF00047.22	V-set;Ig_3;I-set;ig	Immunoglobulin V-set domain;Immunoglobulin domain;Immunoglobulin I-set domain;Immunoglobulin domain	cytoplasmic	1	22	12
A0A5C2GKS9	IG c901_light_IGLV2-14_IGLJ2 (Fragment) OS=Homo sapiens OX=9606 PE=2 SV=1	117.02	6.87061	0	up	yes	33940000	0	0	0	1.43518e+08	0	0	0	0	1.06302e+08	0	0	0	0	0	1.69155e+07	1.45892e+07	5.00428e+07	2.00682e+07	1.1916e+08	5.63618e+07	8.82696e+06	0	0	5.50744e+07	0	8.31836e+07	0	------	------	------	------	------	------	------	------	PF07686.14;PF13927.3	V-set;Ig_3	Immunoglobulin V-set domain;Immunoglobulin domain	cytoplasmic	1	21	11.6
A0A5C2GL38	IG c21_heavy_IGHV4-39_IGHD2-15_IGHJ2 (Fragment) OS=Homo sapiens OX=9606 PE=2 SV=1	117.02	6.87061	0	up	yes	7274000	0	0	0	0	0	2.85801e+07	3.18266e+07	0	2.72589e+06	0	1.06296e+07	0	0	0	1.79557e+06	2.28137e+07	1.19306e+07	0	0	0	1.89898e+06	0	0	4.3586e+06	0	3.15027e+07	1.47803e+07	------	------	------	------	------	------	------	------	PF07686.14	V-set	Immunoglobulin V-set domain	cytoplasmic	1	30	14.1
A0A5C2GL43	IG c388_heavy_IGHV5-51_IGHD6-19_IGHJ3 (Fragment) OS=Homo sapiens OX=9606 PE=2 SV=1	117.02	6.87061	0	up	yes	36580000	0	0	0	0	0	0	0	0	7.87277e+06	6.36183e+08	0	4.66148e+07	5.04406e+07	0	8.90602e+06	4.21678e+07	0	0	0	3.22243e+07	9.96028e+06	0	0	0	7.07522e+07	2.5401e+08	2.9898e+07	------	------	------	------	------	------	------	------	PF07686.14	V-set	Immunoglobulin V-set domain	cytoplasmic	1	30	14.6
A0A5C2GL52	IG c1102_light_IGKV1-9_IGKJ3 (Fragment) OS=Homo sapiens OX=9606 PE=2 SV=1	117.02	6.87061	0	up	yes	13610000	0	0	0	0	0	9.3495e+06	0	1.49283e+07	0	0	0	0	0	0	0	4.07989e+07	1.74369e+07	0	0	0	4.18922e+07	3.84369e+07	0	0	1.67187e+07	0	7.98155e+06	------	------	------	------	------	------	------	------	PF07686.14;PF13927.3;PF00047.22;PF07679.13	V-set;Ig_3;ig;I-set	Immunoglobulin V-set domain;Immunoglobulin domain;Immunoglobulin domain;Immunoglobulin I-set domain	mitochondrial	1	45	11.6
A0A5C2GL75	IG c322_light_IGKV3-20_IGKJ1 (Fragment) OS=Homo sapiens OX=9606 PE=2 SV=1	117.02	6.87061	0	up	yes	20580000	0	0	0	0	0	9.91826e+06	6.1517e+06	0	7.66696e+06	0	0	6.58896e+07	1.06348e+08	0	0	0	1.15288e+08	0	3.96854e+07	0	2.52262e+07	0	1.07079e+07	5.49627e+06	0	2.81454e+07	2.24035e+07	------	------	------	------	------	------	------	------	PF07686.14;PF13927.3	V-set;Ig_3	Immunoglobulin V-set domain;Immunoglobulin domain	cytoplasmic	1	46	11.9
A0A5C2GLB9	IG c824_light_IGLV1-44_IGLJ2 (Fragment) OS=Homo sapiens OX=9606 PE=2 SV=1	117.02	6.87061	0	up	yes	82780000	0	0	0	2.61812e+07	0	0	0	0	8.29262e+07	0	2.84955e+07	3.72049e+06	0	0	0	2.50201e+07	8.16112e+08	0	4.02691e+07	0	0	0	1.3857e+07	0	0	2.21104e+07	7.59536e+07	------	------	------	------	------	------	------	------	PF07686.14;PF13927.3	V-set;Ig_3	Immunoglobulin V-set domain;Immunoglobulin domain	cytoplasmic	1	30	11.6
A0A5C2GLE2	IG c97_light_IGKV4-1_IGKJ2 (Fragment) OS=Homo sapiens OX=9606 PE=2 SV=1	117.02	6.87061	0	up	yes	10060000	0	4.10298e+06	0	3.14942e+07	0	4.02741e+07	4.01021e+07	0	2.31872e+07	0	1.46312e+07	0	0	0	0	1.99785e+07	3.6798e+07	0	2.29433e+07	0	0	4.19662e+06	0	1.01159e+07	0	1.81682e+07	8.47384e+06	------	------	------	------	------	------	------	------	PF07686.14;PF13927.3;PF00047.22	V-set;Ig_3;ig	Immunoglobulin V-set domain;Immunoglobulin domain;Immunoglobulin domain	cytoplasmic	2	24	12.3
A0A5C2GLF7	IG c375_heavy_IGHV4-4_IGHD4-17_IGHJ4 (Fragment) OS=Homo sapiens OX=9606 PE=2 SV=1	117.02	6.87061	0	up	yes	11930000	0	0	6.24548e+07	0	1.96542e+07	5.26435e+07	4.22485e+07	0	0	0	0	2.99028e+06	1.27363e+07	0	0	6.28585e+07	0	9.07444e+06	1.0488e+07	2.40689e+07	0	2.34333e+07	4.7134e+06	0	0	8.55638e+06	0	------	------	------	------	------	------	------	------	PF07686.14;PF13927.3	V-set;Ig_3	Immunoglobulin V-set domain;Immunoglobulin domain	cytoplasmic	2	25	12.9
A0A5C2GLK2	IG c316_light_IGKV2D-28_IGKJ2 (Fragment) OS=Homo sapiens OX=9606 PE=2 SV=1	117.02	6.87061	0	up	yes	31690000	0	7.6091e+06	0	0	7.76572e+07	4.73578e+07	0	0	0	0	0	3.0846e+07	1.32591e+07	1.47167e+07	0	0	0	5.06022e+07	0	6.63423e+07	7.85375e+07	4.52113e+07	5.73611e+07	0	0	8.21879e+07	0	------	------	------	------	------	------	------	------	PF07686.14	V-set	Immunoglobulin V-set domain	cytoplasmic	2	49	12.3
A0A5C2GLS3	IG c1334_light_IGKV2D-29_IGKJ5 (Fragment) OS=Homo sapiens OX=9606 PE=2 SV=1	117.02	6.87061	0	up	yes	27470000	0	1.20457e+07	0	0	0	0	0	1.73654e+07	0	4.44828e+07	0	0	5.80653e+07	1.25602e+07	5.50069e+07	1.54096e+07	2.2462e+08	1.32566e+07	0	0	1.00805e+07	0	2.6211e+06	2.27272e+07	3.20369e+07	8.91268e+06	0	------	------	------	------	------	------	------	------	PF07686.14;PF13927.3;PF00047.22	V-set;Ig_3;ig	Immunoglobulin V-set domain;Immunoglobulin domain;Immunoglobulin domain	cytoplasmic	1	31	12.2
A0A5C2GLT0	IG c716_light_IGKV3-20_IGKJ3 (Fragment) OS=Homo sapiens OX=9606 PE=2 SV=1	117.02	6.87061	0	up	yes	32080000	0	0	0	0	0	8.94083e+06	7.06901e+06	1.15758e+08	0	0	0	0	0	0	0	6.4792e+06	2.56045e+07	0	0	0	4.02327e+07	0	0	6.72136e+07	2.39615e+08	0	5.78302e+06	------	------	------	------	------	------	------	------	PF07686.14;PF13927.3	V-set;Ig_3	Immunoglobulin V-set domain;Immunoglobulin domain	cytoplasmic	1	22	12
A0A5C2GLU6	IG c166_light_IGKV4-1_IGKJ2 (Fragment) OS=Homo sapiens OX=9606 PE=2 SV=1	117.02	6.87061	0	up	yes	70290000	0	0	0	0	9.65446e+06	0	0	3.28701e+08	0	0	0	0	1.0438e+07	0	6.36977e+07	1.96245e+07	2.4198e+07	6.59923e+07	6.30657e+08	2.06233e+07	0	6.19666e+07	0	0	2.03734e+07	0	0	------	------	------	------	------	------	------	------	PF07686.14;PF13927.3	V-set;Ig_3	Immunoglobulin V-set domain;Immunoglobulin domain	cytoplasmic	1	53	12.7
A0A5C2GLV1	IG c326_heavy_IGHV3-30_IGHD3-16_IGHJ3 (Fragment) OS=Homo sapiens OX=9606 PE=2 SV=1	117.02	6.87061	0	up	yes	7623000	0	3.05916e+06	0	0	3.28431e+07	6.4419e+07	7.44999e+07	0	0	0	0	0	0	0	0	2.01709e+07	1.25319e+07	0	5.968e+06	0	0	0	0	2.03331e+07	0	2.49523e+07	7.51705e+06	------	------	------	------	------	------	------	------	PF07686.14	V-set	Immunoglobulin V-set domain	cytoplasmic	1	5	14.1
A0A5C2GLW6	IG c505_heavy_IGHV4-34_IGHD1-26_IGHJ6 (Fragment) OS=Homo sapiens OX=9606 PE=2 SV=1	117.02	6.87061	0	up	yes	49080000	0	0	2.15831e+07	0	0	4.03925e+07	2.01589e+07	0	5.07839e+06	0	4.23894e+06	0	0	0	0	1.19124e+07	3.22521e+06	0	0	0	0	0	4.05545e+07	2.76274e+07	4.14259e+08	7.74424e+07	1.39365e+07	------	------	------	------	------	------	------	------	PF07686.14	V-set	Immunoglobulin V-set domain	cytoplasmic	1	16	13.3
A0A5C2GLZ4	IG c147_heavy_IGHV3-30_IGHD7-27_IGHJ4 (Fragment) OS=Homo sapiens OX=9606 PE=2 SV=1	117.02	6.87061	0	up	yes	21710000	0	0	0	8.99908e+06	0	7.52024e+07	1.01154e+08	0	9.73746e+06	0	1.79401e+07	0	0	0	0	5.99833e+07	1.26712e+07	0	2.26759e+07	0	0	0	0	7.63838e+06	0	2.78282e+07	1.29748e+08	------	------	------	------	------	------	------	------	PF07686.14	V-set	Immunoglobulin V-set domain	mitochondrial	1	20	13.7
A0A5C2GLZ8	IG c513_light_IGLV2-8_IGLJ3 (Fragment) OS=Homo sapiens OX=9606 PE=2 SV=1	117.02	6.87061	0	up	yes	42720000	0	0	3.37065e+08	0	5.05728e+07	0	0	3.32464e+07	4.49183e+07	5.06594e+08	0	1.11692e+07	0	0	0	2.55442e+06	2.59942e+07	0	1.03633e+08	0	1.04483e+07	2.65964e+08	0	0	0	0	1.0401e+08	------	------	------	------	------	------	------	------	PF07686.14;PF13927.3	V-set;Ig_3	Immunoglobulin V-set domain;Immunoglobulin domain	cytoplasmic	1	15	11.3
A0A5C2GM36	IG c345_light_IGLV1-51_IGLJ2 (Fragment) OS=Homo sapiens OX=9606 PE=2 SV=1	117.02	6.87061	0	up	yes	11390000	0	0	2.57963e+07	5.71301e+06	0	0	4.41998e+07	0	0	0	1.40085e+07	0	2.57378e+07	0	0	1.09278e+07	4.16489e+07	0	1.61116e+07	3.02981e+06	0	0	0	0	0	4.52921e+07	1.9647e+07	------	------	------	------	------	------	------	------	PF07686.14	V-set	Immunoglobulin V-set domain	mitochondrial	1	15	11.4
A0A5C2GMC5	IG c338_heavy_IGHV5-51_IGHD1-26_IGHJ2 (Fragment) OS=Homo sapiens OX=9606 PE=2 SV=1	117.02	6.87061	0	up	yes	7995000	0	0	3.86668e+07	0	0	0	2.73641e+06	3.07912e+07	0	0	0	0	0	0	0	0	2.16992e+07	3.71469e+06	3.17064e+07	7.95179e+06	0	0	0	8.73372e+06	1.76218e+07	0	4.50953e+06	------	------	------	------	------	------	------	------	PF07686.14	V-set	Immunoglobulin V-set domain	cytoplasmic	1	20	14.6
A0A5C2GMT4	IG c755_heavy_IGHV4-39_IGHD1-26_IGHJ5 (Fragment) OS=Homo sapiens OX=9606 PE=2 SV=1	117.02	6.87061	0	up	yes	50420000	0	0	0	0	0	4.48588e+06	0	0	0	7.71372e+07	0	0	0	0	0	1.40957e+07	0	0	0	0	0	1.55802e+07	8.73512e+06	9.7307e+06	5.33353e+08	4.82215e+06	1.86868e+07	------	------	------	------	------	------	------	------	PF07686.14	V-set	Immunoglobulin V-set domain	cytoplasmic	1	13	13.6
A0A5C2GMW0	IG c973_light_IGKV2-28_IGKJ1 (Fragment) OS=Homo sapiens OX=9606 PE=2 SV=1	117.02	6.87061	0	up	yes	9725000	0	2.56683e+07	0	2.45257e+07	4.36389e+07	0	0	1.40137e+08	0	0	0	0	0	7.50877e+06	2.24549e+07	9.23651e+06	3.61113e+07	1.58914e+07	0	2.6314e+07	1.20228e+07	0	7.62567e+06	9.50389e+06	0	0	0	------	------	------	------	------	------	------	------	PF07686.14	V-set	Immunoglobulin V-set domain	cytoplasmic	1	44	12.2
A0A5C2GMW5	IG c308_light_IGLV4-69_IGLJ3 (Fragment) OS=Homo sapiens OX=9606 PE=2 SV=1	117.02	6.87061	0	up	yes	10690000	0	1.37479e+06	8.10752e+06	1.98278e+08	0	0	0	0	0	0	2.46862e+06	1.29128e+07	7.82692e+07	0	0	0	6.15676e+06	2.05343e+07	5.59887e+07	0	1.12756e+07	0	1.62873e+07	0	0	1.79836e+07	0	------	------	------	------	------	------	------	------	PF07686.14;PF13927.3;PF07679.13	V-set;Ig_3;I-set	Immunoglobulin V-set domain;Immunoglobulin domain;Immunoglobulin I-set domain	mitochondrial	1	14	11.7
A0A5C2GN11	IG c1135_light_IGKV3-15_IGKJ2 (Fragment) OS=Homo sapiens OX=9606 PE=2 SV=1	117.02	6.87061	0	up	yes	30170000	0	0	0	2.09289e+07	0	2.5968e+07	2.93673e+07	0	1.10235e+08	0	4.5213e+07	0	0	0	0	7.6622e+07	1.0054e+08	0	1.30908e+07	0	1.61674e+07	3.5311e+07	2.48321e+07	1.33804e+07	0	2.33776e+07	5.87001e+07	------	------	------	------	------	------	------	------	PF07686.14;PF13927.3;PF00047.22;PF07679.13	V-set;Ig_3;ig;I-set	Immunoglobulin V-set domain;Immunoglobulin domain;Immunoglobulin domain;Immunoglobulin I-set domain	cytoplasmic	2	29	11.6
A0A5C2GN22	IG c180_light_IGKV3-20_IGKJ3 (Fragment) OS=Homo sapiens OX=9606 PE=2 SV=1	117.02	6.87061	0	up	yes	55370000	0	0	0	2.15502e+08	0	0	0	1.65162e+08	2.09101e+08	3.41761e+08	6.78729e+07	0	0	9.09985e+06	0	7.83119e+07	5.6902e+07	0	5.98187e+07	1.9946e+07	6.35421e+07	1.36814e+08	3.34109e+07	8.36267e+06	2.53853e+07	1.05626e+08	7.63559e+07	------	------	------	------	------	------	------	------	PF07686.14;PF13927.3	V-set;Ig_3	Immunoglobulin V-set domain;Immunoglobulin domain	mitochondrial	2	60	11.6
A0A5C2GNA6	IG c658_heavy_IGHV3-53_IGHD5-24_IGHJ4 (Fragment) OS=Homo sapiens OX=9606 PE=2 SV=1	117.02	6.87061	0	up	yes	82630000	0	3.41305e+07	1.72924e+07	0	0	0	0	6.24341e+08	7.39852e+06	0	5.11417e+06	0	2.29968e+07	0	0	1.53434e+07	0	9.72766e+06	0	0	1.23087e+07	1.39824e+08	0	6.32658e+07	7.5104e+08	0	0	------	------	------	------	------	------	------	------	PF07686.14	V-set	Immunoglobulin V-set domain	cytoplasmic	1	16	13.2
A0A5C2GNC4	IG c742_light_IGKV1-5_IGKJ1 (Fragment) OS=Homo sapiens OX=9606 PE=2 SV=1	117.02	6.87061	0	up	yes	52990000	0	0	0	1.52195e+07	0	2.65321e+07	3.43237e+07	0	2.69756e+07	0	2.24689e+07	2.31396e+07	0	0	0	9.68482e+07	7.64902e+07	8.75961e+06	9.93495e+07	0	0	7.90708e+07	1.21487e+08	3.32205e+07	0	3.13351e+07	8.92812e+07	------	------	------	------	------	------	------	------	PF07686.14;PF13927.3;PF07679.13	V-set;Ig_3;I-set	Immunoglobulin V-set domain;Immunoglobulin domain;Immunoglobulin I-set domain	cytoplasmic	1	11	11.4
A0A5C2GND5	IG c960_light_IGKV1-5_IGKJ1 (Fragment) OS=Homo sapiens OX=9606 PE=2 SV=1	117.02	6.87061	0	up	yes	3399000	0	0	0	0	0	0	0	0	0	2.82906e+07	0	0	0	0	0	8.62696e+06	2.80966e+06	0	0	2.26214e+06	7.309e+06	1.5919e+07	0	0	0	0	3.86261e+06	------	------	------	------	------	------	------	------	PF07686.14;PF13927.3	V-set;Ig_3	Immunoglobulin V-set domain;Immunoglobulin domain	cytoplasmic	1	39	11.8
A0A5C2GNF9	IG c90_light_IGKV3-11_IGKJ5 (Fragment) OS=Homo sapiens OX=9606 PE=2 SV=1	117.02	6.87061	0	up	yes	8438000	0	3.94704e+06	0	0	0	5.72727e+06	0	0	3.0943e+07	0	6.47962e+06	4.03432e+06	0	0	0	3.10763e+07	9.02502e+06	0	1.61926e+07	0	1.21467e+07	0	4.35291e+06	1.37407e+07	0	1.03742e+07	4.34485e+06	------	------	------	------	------	------	------	------	PF07686.14;PF13927.3	V-set;Ig_3	Immunoglobulin V-set domain;Immunoglobulin domain	mitochondrial	3	29	11.6
A0A5C2GNN3	IG c956_heavy_IGHV4-59B_IGHD3-9_IGHJ2 (Fragment) OS=Homo sapiens OX=9606 PE=2 SV=1	117.02	6.87061	0	up	yes	52510000	0	0	2.91334e+07	2.77672e+07	0	5.98968e+07	5.25989e+07	0	0	0	0	0	0	0	0	4.10564e+07	0	7.57011e+07	0	0	0	2.88697e+07	1.84416e+06	0	0	4.72743e+08	9.87538e+06	------	------	------	------	------	------	------	------	PF07686.14;PF13927.3	V-set;Ig_3	Immunoglobulin V-set domain;Immunoglobulin domain	cytoplasmic	1	7	13.7
A0A5C2GNU3	IG c227_heavy_IGHV3-53_IGHD3-10_IGHJ4 (Fragment) OS=Homo sapiens OX=9606 PE=2 SV=1	117.02	6.87061	0	up	yes	24550000	0	0	0	0	1.57437e+07	1.20928e+07	1.25518e+07	0	2.77548e+07	0	2.75465e+07	0	1.11784e+07	0	0	1.10516e+08	6.37464e+07	0	0	0	6.07884e+06	3.41433e+07	3.16036e+07	0	0	4.8552e+07	0	------	------	------	------	------	------	------	------	PF07686.14	V-set	Immunoglobulin V-set domain	mitochondrial	1	22	12.7
A0A5C2GNX3	IG c523_heavy_IGHV1-18_IGHD6-6_IGHJ4 (Fragment) OS=Homo sapiens OX=9606 PE=2 SV=1	117.02	6.87061	0	up	yes	5944000	0	0	0	6.02717e+06	0	4.11991e+07	3.49078e+07	2.46316e+08	0	6.65836e+08	0	0	0	2.61719e+06	0	2.64889e+07	0	0	0	0	0	0	1.78964e+07	1.04706e+07	7.20141e+06	2.43544e+06	6.83875e+06	------	------	------	------	------	------	------	------	PF07686.14	V-set	Immunoglobulin V-set domain	cytoplasmic	1	43	13.1
A0A5C2GP37	IG c320_heavy_IGHV5-51_IGHD3-3_IGHJ4 (Fragment) OS=Homo sapiens OX=9606 PE=2 SV=1	117.02	6.87061	0	up	yes	15070000	0	0	5.01447e+07	4.59957e+06	0	7.57057e+06	8.48557e+06	0	1.44818e+07	0	0	0	0	0	0	4.66229e+07	6.61114e+06	0	1.8159e+07	0	0	0	2.66614e+07	1.804e+07	1.69732e+07	4.77129e+07	0	------	------	------	------	------	------	------	------	PF07686.14	V-set	Immunoglobulin V-set domain	cytoplasmic	1	61	14.1
A0A5C2GP42	IG c297_light_IGLV2-23_IGLJ2 (Fragment) OS=Homo sapiens OX=9606 PE=2 SV=1	117.02	6.87061	0	up	yes	14820000	0	0	0	0	0	0	0	0	3.12018e+06	0	0	5.6995e+06	0	0	0	1.00099e+07	9.94868e+07	9.87374e+06	0	0	0	0	1.06187e+07	0	0	1.07453e+07	3.71633e+07	------	------	------	------	------	------	------	------	PF07686.14;PF13927.3	V-set;Ig_3	Immunoglobulin V-set domain;Immunoglobulin domain	cytoplasmic	1	15	11.3
A0A5C2GP99	IG c949_light_IGLV2-18_IGLJ2 (Fragment) OS=Homo sapiens OX=9606 PE=2 SV=1	117.02	6.87061	0	up	yes	27750000	0	2.59233e+06	0	5.48145e+07	0	0	0	0	0	4.06395e+07	4.90797e+06	0	0	0	0	0	6.24942e+07	4.12831e+07	5.25734e+07	1.26081e+06	0	1.90107e+07	0	0	0	1.79571e+07	1.38477e+08	------	------	------	------	------	------	------	------	PF07686.14;PF13927.3	V-set;Ig_3	Immunoglobulin V-set domain;Immunoglobulin domain	cytoplasmic	2	26	11.5
A0A5C2GPB9	IG c1156_light_IGLV6-57_IGLJ2 (Fragment) OS=Homo sapiens OX=9606 PE=2 SV=1	117.02	6.87061	0	up	yes	7955000	0	0	0	0	9.27196e+06	3.16831e+07	1.98773e+07	0	8.58439e+06	0	0	0	0	0	0	1.01103e+07	0	0	1.79966e+07	0	0	1.65729e+07	1.59785e+07	1.16346e+07	0	1.27003e+07	1.04683e+07	------	------	------	------	------	------	------	------	PF07686.14;PF13927.3	V-set;Ig_3	Immunoglobulin V-set domain;Immunoglobulin domain	cytoplasmic	1	32	12
A0A5C2GPN9	IG c939_heavy_IGHV4-39_IGHD5-18_IGHJ5 (Fragment) OS=Homo sapiens OX=9606 PE=2 SV=1	117.02	6.87061	0	up	yes	7817000	0	8.0629e+06	0	0	3.58381e+07	0	0	2.11678e+08	0	2.75234e+08	0	0	0	0	0	2.96382e+07	0	0	7.3891e+06	0	7.80288e+06	1.0437e+07	0	0	2.50734e+07	0	1.34646e+07	------	------	------	------	------	------	------	------	PF07686.14	V-set	Immunoglobulin V-set domain	cytoplasmic	1	8	13.6
A0A5C2GPR0	IG c574_light_IGKV1-9_IGKJ3 (Fragment) OS=Homo sapiens OX=9606 PE=2 SV=1	117.02	6.87061	0	up	yes	12130000	0	0	1.07825e+07	0	0	8.34368e+06	9.87058e+06	0	6.56541e+06	0	0	0	0	2.86753e+07	2.9721e+07	6.4219e+06	0	9.24784e+06	0	4.18775e+07	1.42545e+07	2.84799e+07	2.43062e+07	0	0	2.09552e+07	0	------	------	------	------	------	------	------	------	PF07686.14;PF13927.3;PF00047.22;PF07679.13	V-set;Ig_3;ig;I-set	Immunoglobulin V-set domain;Immunoglobulin domain;Immunoglobulin domain;Immunoglobulin I-set domain	mitochondrial	1	43	11.4
A0A5C2GPV7	IG c1426_heavy_IGHV3-48_IGHD3-3_IGHJ4 (Fragment) OS=Homo sapiens OX=9606 PE=2 SV=1	117.02	6.87061	0	up	yes	8155000	0	0	0	0	0	4.28446e+07	2.8332e+07	0	0	6.66373e+08	0	0	0	0	0	3.03842e+07	3.78375e+07	0	0	3.24829e+06	0	0	0	4.83018e+06	0	5.0837e+06	1.64788e+07	------	------	------	------	------	------	------	------	PF07686.14	V-set	Immunoglobulin V-set domain	cytoplasmic	1	24	13.7
A0A5C2GQA8	IG c976_light_IGKV2D-29_IGKJ1 (Fragment) OS=Homo sapiens OX=9606 PE=2 SV=1	117.02	6.87061	0	up	yes	15400000	0	1.20082e+07	0	1.55523e+08	0	0	2.90699e+07	0	0	0	1.51185e+07	0	0	0	1.40752e+07	0	0	1.32402e+07	7.24583e+07	0	2.03519e+07	0	7.13337e+06	2.17319e+07	0	1.27533e+07	3.71099e+07	------	------	------	------	------	------	------	------	PF07686.14;PF13927.3	V-set;Ig_3	Immunoglobulin V-set domain;Immunoglobulin domain	cytoplasmic	1	12	12.3
A0A5C2GQP0	IG c1706_heavy_IGHV1-18_IGHD3-16_IGHJ6 (Fragment) OS=Homo sapiens OX=9606 PE=2 SV=1	117.02	6.87061	0	up	yes	6733000	0	0	0	0	0	6.74059e+06	1.06624e+07	0	1.11693e+07	0	0	1.05496e+06	0	0	0	2.92525e+07	2.0252e+07	4.78665e+06	5.71833e+06	0	0	0	0	1.21856e+07	0	0	8.60345e+06	------	------	------	------	------	------	------	------	PF07686.14	V-set	Immunoglobulin V-set domain	cytoplasmic	1	6	13.5
A0A5C2GR08	IG c970_heavy_IGHV3-48_IGHD3-3_IGHJ6 (Fragment) OS=Homo sapiens OX=9606 PE=2 SV=1	117.02	6.87061	0	up	yes	10830000	0	0	0	0	2.4339e+07	0	0	0	1.00644e+07	0	0	0	0	0	0	6.0079e+07	1.89765e+06	0	1.33392e+07	0	0	0	2.17586e+07	0	0	2.49776e+07	7.88492e+06	------	------	------	------	------	------	------	------	PF07686.14	V-set	Immunoglobulin V-set domain	cytoplasmic	1	23	14.4
A0A5C2GR61	IG c1832_heavy_IGHV5-51_IGHD2-21_IGHJ4 (Fragment) OS=Homo sapiens OX=9606 PE=2 SV=1	117.02	6.87061	0	up	yes	35680000	0	0	1.20434e+07	0	7.02921e+07	4.77337e+06	0	0	0	0	9.59663e+06	0	6.38349e+06	0	0	8.18834e+07	2.34411e+07	5.2622e+07	1.3336e+07	2.40674e+06	0	6.21174e+07	1.35389e+08	3.28217e+06	0	3.97356e+07	1.39209e+07	------	------	------	------	------	------	------	------	PF07686.14	V-set	Immunoglobulin V-set domain	cytoplasmic	2	26	13.2
A0A5C2GRB2	IG c1433_heavy_IGHV4-34_IGHD3-16_IGHJ4 (Fragment) OS=Homo sapiens OX=9606 PE=2 SV=1	117.02	6.87061	0	up	yes	19590000	0	0	7.02939e+07	0	0	2.96677e+07	3.38363e+07	0	5.88822e+06	0	6.22257e+06	5.10261e+06	0	0	0	1.80308e+07	2.04926e+07	0	6.21544e+06	0	0	3.69629e+07	5.99637e+07	2.96109e+07	0	5.09346e+07	1.29276e+07	------	------	------	------	------	------	------	------	PF07686.14;PF13927.3	V-set;Ig_3	Immunoglobulin V-set domain;Immunoglobulin domain	cytoplasmic	1	14	12.4
A0A5C2GRB6	IG c429_heavy_IGHV1-46_IGHD4-17_IGHJ1 (Fragment) OS=Homo sapiens OX=9606 PE=2 SV=1	117.02	6.87061	0	up	yes	9943000	0	9.98853e+06	0	0	9.42101e+06	0	0	0	5.0803e+06	5.52171e+07	0	5.077e+06	0	0	0	4.46509e+07	0	0	1.15265e+07	1.61214e+06	0	2.32846e+07	0	0	3.07816e+07	7.46354e+06	0	------	------	------	------	------	------	------	------	PF07686.14	V-set	Immunoglobulin V-set domain	cytoplasmic	1	13	13.5
A0A5C2GRB7	IG c5_light_IGKV4-1_IGKJ1 (Fragment) OS=Homo sapiens OX=9606 PE=2 SV=1	117.02	6.87061	0	up	yes	16870000	0	0	0	0	0	0	0	4.14701e+07	0	0	0	0	0	0	0	0	4.22834e+07	2.26926e+07	3.37362e+07	7.74438e+06	0	0	6.85948e+06	0	8.49813e+07	0	4.20256e+06	------	------	------	------	------	------	------	------	PF07686.14;PF13927.3	V-set;Ig_3	Immunoglobulin V-set domain;Immunoglobulin domain	cytoplasmic	1	46	12.5
A0A5C2GRK2	IG c7_light_IGKV3-20_IGKJ5 (Fragment) OS=Homo sapiens OX=9606 PE=2 SV=1	117.02	6.87061	0	up	yes	16710000	0	0	0	0	0	0	4.25868e+06	6.14159e+08	1.24256e+07	0	0	0	0	0	0	0	1.55892e+07	0	4.35825e+07	0	6.30623e+07	0	1.37926e+07	3.14607e+07	0	1.97722e+07	1.32089e+07	------	------	------	------	------	------	------	------	PF07686.14;PF13927.3;PF00047.22	V-set;Ig_3;ig	Immunoglobulin V-set domain;Immunoglobulin domain;Immunoglobulin domain	mitochondrial	2	91	11.9
A0A5C2GRK9	IG c95_light_IGLV7-43_IGLJ3 (Fragment) OS=Homo sapiens OX=9606 PE=2 SV=1	117.02	6.87061	0	up	yes	15950000	0	0	0	0	4.15544e+07	2.24028e+07	2.13765e+07	0	0	0	1.78254e+07	0	0	0	0	2.33802e+07	3.6725e+07	0	2.05244e+07	0	1.2854e+07	0	7.94558e+07	0	0	0	1.85082e+07	------	------	------	------	------	------	------	------	PF07686.14	V-set	Immunoglobulin V-set domain	cytoplasmic	1	8	11.5
A0A5C2GRM8	IG c1364_heavy_IGHV3-66_IGHD3-3_IGHJ4 (Fragment) OS=Homo sapiens OX=9606 PE=2 SV=1	117.02	6.87061	0	up	yes	16480000	0	0	0	0	0	3.07783e+07	3.8674e+07	0	1.70401e+07	0	0	0	0	0	0	5.76156e+07	4.15132e+07	0	0	0	1.41292e+07	0	4.42264e+07	1.92503e+07	2.10735e+07	0	0	------	------	------	------	------	------	------	------	PF07686.14	V-set	Immunoglobulin V-set domain	cytoplasmic	1	15	14.2
A0A5C2GRP5	IG c135_light_IGKV3-15_IGKJ2 (Fragment) OS=Homo sapiens OX=9606 PE=2 SV=1	117.02	6.87061	0	up	yes	18330000	0	0	0	1.95887e+07	0	9.75807e+06	6.43778e+06	0	7.06884e+06	0	1.22482e+07	0	0	0	0	4.61954e+07	1.36408e+07	0	3.77093e+07	0	2.59508e+07	0	0	5.36209e+07	0	0	4.27983e+07	------	------	------	------	------	------	------	------	PF07686.14;PF13927.3;PF00047.22	V-set;Ig_3;ig	Immunoglobulin V-set domain;Immunoglobulin domain;Immunoglobulin domain	mitochondrial	1	27	12.1
A0A5C2GRW7	IG c225_light_IGLV2-23_IGLJ3 (Fragment) OS=Homo sapiens OX=9606 PE=2 SV=1	117.02	6.87061	0	up	yes	20320000	0	0	0	1.39942e+07	0	0	0	0	4.43567e+07	0	1.70168e+07	0	0	0	0	0	5.53926e+07	0	3.21388e+07	8.6249e+06	1.00317e+08	0	0	1.47917e+07	0	0	3.25364e+07	------	------	------	------	------	------	------	------	PF07686.14;PF13927.3	V-set;Ig_3	Immunoglobulin V-set domain;Immunoglobulin domain	cytoplasmic	1	7	11.6
A0A5C2GRY2	IG c57_light_IGKV3-15_IGKJ2 (Fragment) OS=Homo sapiens OX=9606 PE=2 SV=1	117.02	6.87061	0	up	yes	34140000	0	7.81456e+06	0	1.48751e+07	0	0	0	2.69163e+07	0	8.06492e+07	9.20196e+06	0	1.78379e+07	0	0	0	1.49567e+07	1.13383e+07	1.62379e+07	0	8.49713e+07	2.70363e+08	0	0	0	0	1.18203e+07	------	------	------	------	------	------	------	------	PF07686.14;PF13927.3;PF07679.13;PF00047.22	V-set;Ig_3;I-set;ig	Immunoglobulin V-set domain;Immunoglobulin domain;Immunoglobulin I-set domain;Immunoglobulin domain	mitochondrial	1	44	11.7
A0A5C2GRZ8	IG c1260_heavy_IGHV2-26_IGHD3-3_IGHJ3 (Fragment) OS=Homo sapiens OX=9606 PE=2 SV=1	117.02	6.87061	0	up	yes	9785000	0	0	0	2.96357e+06	0	2.0658e+07	2.01803e+07	0	0	0	3.96926e+06	0	0	0	0	1.86458e+07	2.6088e+06	7.37963e+06	0	0	0	3.46153e+07	8.38599e+06	0	0	7.74039e+06	3.80436e+07	------	------	------	------	------	------	------	------	PF07686.14;PF13927.3	V-set;Ig_3	Immunoglobulin V-set domain;Immunoglobulin domain	cytoplasmic	2	17	13.9
A0A5C2GSA9	IG c261_light_IGKV3-20_IGKJ3 (Fragment) OS=Homo sapiens OX=9606 PE=2 SV=1	117.02	6.87061	0	up	yes	64700000	0	1.61823e+08	0	0	2.46018e+08	0	0	0	5.24684e+07	0	0	3.27618e+07	0	0	0	0	0	2.04363e+08	0	1.52155e+07	1.13503e+08	5.24412e+07	3.97391e+07	0	0	3.51102e+08	0	------	------	------	------	------	------	------	------	PF07686.14;PF13927.3	V-set;Ig_3	Immunoglobulin V-set domain;Immunoglobulin domain	cytoplasmic	1	37	11.8
A0A5C2GSI2	IG c475_light_IGLV1-40_IGLJ3 (Fragment) OS=Homo sapiens OX=9606 PE=2 SV=1	117.02	6.87061	0	up	yes	48690000	0	3.73721e+07	0	0	0	9.5793e+06	0	2.77931e+08	6.25054e+07	0	0	0	0	0	6.69614e+06	0	6.28726e+07	4.93866e+06	0	2.10277e+07	2.11825e+07	0	3.49049e+07	2.01436e+07	4.13584e+08	5.68045e+06	0	------	------	------	------	------	------	------	------	PF07686.14;PF13927.3;PF00047.22	V-set;Ig_3;ig	Immunoglobulin V-set domain;Immunoglobulin domain;Immunoglobulin domain	mitochondrial	1	30	11.5
A0A5C2GSP5	IG c354_light_IGLV2-8_IGLJ1 (Fragment) OS=Homo sapiens OX=9606 PE=2 SV=1	117.02	6.87061	0	up	yes	10700000	0	0	0	2.4577e+07	0	4.14914e+06	0	0	2.5589e+07	0	2.37865e+07	1.51821e+06	0	0	0	6.63355e+06	6.95721e+07	0	9.73357e+06	0	0	0	2.1044e+06	0	0	2.45929e+07	1.58196e+07	------	------	------	------	------	------	------	------	PF07686.14;PF13927.3	V-set;Ig_3	Immunoglobulin V-set domain;Immunoglobulin domain	cytoplasmic	1	15	11.6
A0A5C2GSP8	IG c1510_heavy_IGHV3-7_IGHD5-12_IGHJ4 (Fragment) OS=Homo sapiens OX=9606 PE=2 SV=1	117.02	6.87061	0	up	yes	249000000	0	0	0	8.95085e+07	0	8.02903e+08	8.58413e+08	0	1.22852e+08	1.72394e+08	2.66782e+08	0	0	0	0	4.81255e+08	1.02194e+09	7.34694e+06	2.99118e+08	0	6.78752e+07	0	1.66726e+07	1.13657e+08	0	3.54173e+08	6.25922e+08	------	------	------	------	------	------	------	------	PF07686.14	V-set	Immunoglobulin V-set domain	cytoplasmic	2	40	13.3
A0A5C2GSY9	IG c614_light_IGLV2-14_IGLJ3 (Fragment) OS=Homo sapiens OX=9606 PE=2 SV=1	117.02	6.87061	0	up	yes	34770000	0	0	2.90904e+08	0	0	0	0	0	4.07576e+07	2.23944e+07	0	4.96737e+07	0	0	0	0	1.85866e+07	0	2.13463e+08	0	0	5.82441e+07	0	7.79133e+07	3.21533e+07	0	1.68582e+07	------	------	------	------	------	------	------	------	PF07686.14;PF13927.3	V-set;Ig_3	Immunoglobulin V-set domain;Immunoglobulin domain	cytoplasmic	1	14	11.8
A0A5C2GT21	IG c665_light_IGKV1-12_IGKJ5 (Fragment) OS=Homo sapiens OX=9606 PE=2 SV=1	117.02	6.87061	0	up	yes	90840000	0	0	3.31284e+07	0	1.27477e+08	0	0	1.7644e+08	0	8.16583e+08	0	0	0	0	0	7.8812e+06	2.27549e+07	0	1.44083e+08	0	0	1.45048e+08	0	0	7.0816e+08	0	6.21261e+07	------	------	------	------	------	------	------	------	PF07686.14;PF13927.3;PF00047.22;PF07679.13	V-set;Ig_3;ig;I-set	Immunoglobulin V-set domain;Immunoglobulin domain;Immunoglobulin domain;Immunoglobulin I-set domain	mitochondrial	2	49	11.6
A0A5C2GT23	IG c1239_light_IGLV6-57_IGLJ2 (Fragment) OS=Homo sapiens OX=9606 PE=2 SV=1	117.02	6.87061	0	up	yes	52310000	0	6.17334e+06	0	0	0	0	6.80284e+06	1.27836e+08	0	0	0	0	3.97619e+08	0	8.3848e+06	2.68381e+07	2.70672e+07	9.29764e+06	9.76817e+06	0	0	2.21989e+07	0	0	2.91998e+08	5.39503e+06	2.35123e+08	------	------	------	------	------	------	------	------	PF07686.14;PF13927.3	V-set;Ig_3	Immunoglobulin V-set domain;Immunoglobulin domain	cytoplasmic	1	14	12.1
A0A5C2GTC6	IG c1089_heavy_IGHV3-7_IGHD5-24_IGHJ6 (Fragment) OS=Homo sapiens OX=9606 PE=2 SV=1	117.02	6.87061	0	up	yes	31020000	0	5.45437e+06	0	3.99526e+07	0	0	0	0	1.33957e+07	0	1.14288e+07	4.53641e+06	0	0	0	0	7.04876e+07	0	5.86465e+07	4.24094e+06	1.38081e+07	8.66716e+07	0	0	0	0	1.38334e+08	------	------	------	------	------	------	------	------	PF07686.14	V-set	Immunoglobulin V-set domain	mitochondrial	1	29	14.7
A0A5C2GTF2	IG c1780_heavy_IGHV4-39_IGHD3-3_IGHJ3 (Fragment) OS=Homo sapiens OX=9606 PE=2 SV=1	117.02	6.87061	0	up	yes	16820000	0	0	0	0	0	7.34879e+07	7.90448e+07	0	0	7.42033e+06	0	0	0	2.76155e+07	2.43061e+07	5.28489e+06	3.49512e+06	0	0	0	2.19493e+07	2.71078e+07	4.46179e+07	3.34743e+07	6.58546e+07	0	0	------	------	------	------	------	------	------	------	PF07686.14	V-set	Immunoglobulin V-set domain	cytoplasmic	2	19	14.1
A0A5C2GTH5	IG c855_light_IGKV3D-15_IGKJ5 (Fragment) OS=Homo sapiens OX=9606 PE=2 SV=1	117.02	6.87061	0	up	yes	108200000	0	0	0	1.92595e+07	2.98223e+07	0	0	0	2.07279e+09	2.40313e+08	4.43141e+07	0	0	0	0	5.18986e+07	9.38192e+07	0	6.80014e+08	7.49331e+06	1.923e+07	3.35119e+08	0	0	1.01668e+08	0	8.84738e+06	------	------	------	------	------	------	------	------	PF07686.14;PF13927.3;PF07679.13;PF00047.22	V-set;Ig_3;I-set;ig	Immunoglobulin V-set domain;Immunoglobulin domain;Immunoglobulin I-set domain;Immunoglobulin domain	mitochondrial	1	44	11.8
A0A5C2GTH8	IG c741_light_IGKV1D-39_IGKJ1 (Fragment) OS=Homo sapiens OX=9606 PE=2 SV=1	117.02	6.87061	0	up	yes	58010000	0	0	0	2.82382e+08	0	3.2467e+07	1.17142e+07	0	1.08551e+08	0	0	0	4.23955e+07	0	0	5.7779e+07	3.53479e+08	0	0	0	1.39513e+07	1.8454e+07	1.09985e+07	3.9525e+07	0	1.11216e+08	9.06944e+07	------	------	------	------	------	------	------	------	PF07686.14;PF13927.3;PF00047.22	V-set;Ig_3;ig	Immunoglobulin V-set domain;Immunoglobulin domain;Immunoglobulin domain	cytoplasmic	2	32	11.7
A0A5C2GTL7	IG c83_light_IGLV8-61_IGLJ3 (Fragment) OS=Homo sapiens OX=9606 PE=2 SV=1	117.02	6.87061	0	up	yes	198300000	0	3.83078e+07	0	0	0	0	0	0	2.60275e+08	0	1.02555e+08	6.71887e+07	6.42249e+07	0	0	4.27557e+08	3.20579e+08	0	6.13906e+07	7.99458e+06	4.30881e+08	8.08444e+06	3.51375e+07	4.20721e+07	0	2.91288e+08	7.54029e+08	------	------	------	------	------	------	------	------	PF07686.14;PF13927.3	V-set;Ig_3	Immunoglobulin V-set domain;Immunoglobulin domain	cytoplasmic	1	23	11.4
A0A5C2GU19	IG c1014_light_IGKV3-15_IGKJ1 (Fragment) OS=Homo sapiens OX=9606 PE=2 SV=1	117.02	6.87061	0	up	yes	18970000	0	0	0	1.24411e+07	0	2.16083e+08	0	2.86058e+08	9.32521e+06	2.65924e+07	0	0	0	0	0	0	1.33248e+07	6.54111e+06	1.99283e+07	0	0	8.61969e+07	8.18372e+06	0	0	5.45372e+07	3.89873e+07	------	------	------	------	------	------	------	------	PF07686.14;PF00047.22;PF13927.3;PF13895.3;PF07679.13	V-set;ig;Ig_3;Ig_2;I-set	Immunoglobulin V-set domain;Immunoglobulin domain;Immunoglobulin domain;Immunoglobulin domain;Immunoglobulin I-set domain	cytoplasmic	3	44	11.9
A0A5C2GU34	IG c1015_light_IGLV4-69_IGLJ2 (Fragment) OS=Homo sapiens OX=9606 PE=2 SV=1	117.02	6.87061	0	up	yes	44250000	0	0	0	5.85959e+06	0	3.34748e+07	3.70888e+07	0	8.82647e+06	0	0	0	0	0	0	3.94381e+08	2.03704e+07	0	0	0	2.64662e+07	0	0	0	1.93694e+07	4.23683e+07	2.80241e+07	------	------	------	------	------	------	------	------	PF07686.14;PF13927.3;PF07679.13	V-set;Ig_3;I-set	Immunoglobulin V-set domain;Immunoglobulin domain;Immunoglobulin I-set domain	mitochondrial	1	40	11.9
A0A5C2GU59	IG c1054_light_IGKV1-27_IGKJ1 (Fragment) OS=Homo sapiens OX=9606 PE=2 SV=1	117.02	6.87061	0	up	yes	23460000	0	0	0	4.22218e+06	5.20651e+06	0	5.20702e+06	0	1.18557e+07	0	0	0	1.12931e+07	0	0	1.17122e+08	3.25764e+07	5.25599e+06	2.13188e+07	6.6799e+06	0	0	0	0	1.30792e+07	2.20988e+07	6.33471e+07	------	------	------	------	------	------	------	------	PF07686.14;PF13927.3;PF00047.22;PF07679.13	V-set;Ig_3;ig;I-set	Immunoglobulin V-set domain;Immunoglobulin domain;Immunoglobulin domain;Immunoglobulin I-set domain	cytoplasmic	1	32	11.5
A0A5C2GU97	IG c981_light_IGKV4-1_IGKJ2 (Fragment) OS=Homo sapiens OX=9606 PE=2 SV=1	117.02	6.87061	0	up	yes	24310000	0	2.18486e+06	0	0	0	0	0	0	0	0	0	0	0	0	0	7.53356e+06	3.36485e+07	1.55023e+07	0	1.14073e+07	0	2.02662e+08	6.26933e+06	0	0	3.03533e+06	1.16484e+07	------	------	------	------	------	------	------	------	PF07686.14	V-set	Immunoglobulin V-set domain	cytoplasmic	1	25	12.3
A0A5C2GUH0	IG c967_light_IGLV1-40_IGLJ2 (Fragment) OS=Homo sapiens OX=9606 PE=2 SV=1	117.02	6.87061	0	up	yes	15150000	0	0	0	0	0	0	0	0	1.31507e+07	0	0	0	0	0	0	4.53152e+06	9.90117e+07	0	2.97096e+07	0	0	0	3.20881e+07	0	0	1.17263e+07	4.76619e+06	------	------	------	------	------	------	------	------	PF07686.14;PF13927.3	V-set;Ig_3	Immunoglobulin V-set domain;Immunoglobulin domain	cytoplasmic	1	30	11.4
A0A5C2GUM9	IG c299_light_IGLV1-51_IGLJ3 (Fragment) OS=Homo sapiens OX=9606 PE=2 SV=1	117.02	6.87061	0	up	yes	7796000	0	0	0	1.56485e+06	3.03001e+06	2.45644e+07	2.69706e+07	0	0	0	1.02284e+07	0	0	0	0	3.02825e+07	1.63491e+07	0	0	3.15318e+06	6.45683e+06	0	0	2.51863e+06	1.27858e+07	1.24833e+07	9.52223e+06	------	------	------	------	------	------	------	------	PF07686.14	V-set	Immunoglobulin V-set domain	mitochondrial	1	15	11.6
A0A5C2GUN2	IG c1235_light_IGLV1-40_IGLJ2 (Fragment) OS=Homo sapiens OX=9606 PE=2 SV=1	117.02	6.87061	0	up	yes	28650000	0	8.76687e+06	0	0	0	0	0	0	0	0	0	0	0	0	0	3.28814e+06	0	6.70726e+06	0	3.94081e+06	0	3.392e+07	0	0	2.92856e+08	3.08498e+06	0	------	------	------	------	------	------	------	------	PF07686.14;PF13927.3	V-set;Ig_3	Immunoglobulin V-set domain;Immunoglobulin domain	cytoplasmic	1	30	11.6
A0A5C2GUN9	IG c1141_light_IGKV1-16_IGKJ4 (Fragment) OS=Homo sapiens OX=9606 PE=2 SV=1	117.02	6.87061	0	up	yes	45050000	0	0	0	0	4.88788e+06	0	0	5.18286e+08	0	0	0	0	2.86311e+08	5.86252e+06	0	2.60453e+07	3.42424e+08	0	1.45026e+08	0	1.15687e+07	0	0	1.02786e+07	0	5.20136e+06	0	------	------	------	------	------	------	------	------	PF07686.14;PF13927.3;PF00047.22;PF07679.13	V-set;Ig_3;ig;I-set	Immunoglobulin V-set domain;Immunoglobulin domain;Immunoglobulin domain;Immunoglobulin I-set domain	cytoplasmic	2	47	11.5
A0A5C2GUP6	IG c493_light_IGLV3-19_IGLJ2 (Fragment) OS=Homo sapiens OX=9606 PE=2 SV=1	117.02	6.87061	0	up	yes	14460000	0	0	0	6.59358e+06	0	0	0	0	0	0	1.76561e+07	0	0	0	0	5.43706e+07	5.30705e+07	3.42426e+06	0	0	0	0	4.03782e+06	0	7.27679e+06	2.96394e+07	2.16596e+07	------	------	------	------	------	------	------	------	PF07686.14;PF13927.3	V-set;Ig_3	Immunoglobulin V-set domain;Immunoglobulin domain	cytoplasmic	1	30	11.4
A0A5C2GUT4	IG c1191_light_IGKV1-33_IGKJ2 (Fragment) OS=Homo sapiens OX=9606 PE=2 SV=1	117.02	6.87061	0	up	yes	26260000	0	6.821e+06	0	2.38699e+08	0	0	0	1.58879e+08	4.08511e+08	0	8.92892e+07	0	0	0	0	2.39223e+07	1.74261e+08	0	7.78363e+07	2.99371e+06	6.65013e+06	8.37218e+06	0	0	0	0	2.10782e+07	------	------	------	------	------	------	------	------	PF07686.14;PF13927.3;PF07679.13;PF00047.22	V-set;Ig_3;I-set;ig	Immunoglobulin V-set domain;Immunoglobulin domain;Immunoglobulin I-set domain;Immunoglobulin domain	cytoplasmic	1	31	11.9
A0A5C2GVA0	IG c1247_light_IGKV1D-13_IGKJ4 (Fragment) OS=Homo sapiens OX=9606 PE=2 SV=1	117.02	6.87061	0	up	yes	9116000	0	0	0	0	0	0	0	3.51557e+07	0	0	0	0	4.07895e+07	0	0	0	3.10409e+07	0	5.00291e+06	1.54996e+06	0	4.29321e+07	6.85325e+06	0	2.20076e+07	0	0	------	------	------	------	------	------	------	------	PF07686.14;PF13927.3;PF00047.22;PF07679.13	V-set;Ig_3;ig;I-set	Immunoglobulin V-set domain;Immunoglobulin domain;Immunoglobulin domain;Immunoglobulin I-set domain	mitochondrial	2	32	11.4
A0A5C2GVA7	IG c792_light_IGKV1-5_IGKJ2 (Fragment) OS=Homo sapiens OX=9606 PE=2 SV=1	117.02	6.87061	0	up	yes	10190000	0	3.24947e+06	0	1.17438e+08	0	0	0	8.71557e+06	1.26564e+08	0	3.23793e+06	0	0	0	0	0	1.85695e+07	0	0	0	1.16695e+07	0	6.03251e+06	2.81446e+07	2.78291e+07	5.39042e+06	2.46383e+07	------	------	------	------	------	------	------	------	PF07686.14;PF13927.3;PF07679.13;PF00047.22	V-set;Ig_3;I-set;ig	Immunoglobulin V-set domain;Immunoglobulin domain;Immunoglobulin I-set domain;Immunoglobulin domain	cytoplasmic	1	35	11.7
A0A5C2GVB5	IG c487_heavy_IGHV3-48_IGHD4-4_IGHJ6 (Fragment) OS=Homo sapiens OX=9606 PE=2 SV=1	117.02	6.87061	0	up	yes	25430000	0	0	0	0	2.04754e+07	8.86328e+07	9.14904e+07	0	6.61324e+06	0	2.03645e+07	0	0	0	0	4.81494e+07	3.96574e+07	0	0	0	5.39389e+06	1.03962e+08	9.09523e+06	0	3.75932e+07	3.75818e+07	2.37738e+07	------	------	------	------	------	------	------	------	PF07686.14	V-set	Immunoglobulin V-set domain	cytoplasmic	1	13	14
A0A5C2GVE2	IG c1534_light_IGKV3-20_IGKJ2 (Fragment) OS=Homo sapiens OX=9606 PE=2 SV=1	117.02	6.87061	0	up	yes	9952000	0	0	0	2.1708e+07	0	0	0	0	1.64946e+07	0	0	0	0	0	0	1.2038e+07	8.69413e+06	0	2.28733e+07	0	0	0	0	2.23161e+07	0	1.76707e+07	3.58345e+07	------	------	------	------	------	------	------	------	PF07686.14;PF13927.3;PF00047.22	V-set;Ig_3;ig	Immunoglobulin V-set domain;Immunoglobulin domain;Immunoglobulin domain	cytoplasmic	1	45	11.8
A0A5C2GVF1	IG c1297_light_IGKV1-27_IGKJ4 (Fragment) OS=Homo sapiens OX=9606 PE=2 SV=1	117.02	6.87061	0	up	yes	32770000	0	3.03032e+07	1.14414e+08	4.20914e+07	0	0	8.2469e+06	4.62097e+07	0	1.37567e+08	0	0	0	0	0	3.58171e+07	4.15319e+07	0	1.03187e+07	1.32227e+07	8.46809e+06	1.74077e+08	0	0	5.99172e+07	0	4.99135e+07	------	------	------	------	------	------	------	------	PF07686.14;PF13927.3;PF00047.22;PF07679.13	V-set;Ig_3;ig;I-set	Immunoglobulin V-set domain;Immunoglobulin domain;Immunoglobulin domain;Immunoglobulin I-set domain	cytoplasmic	2	46	11.4
A0A5C2GVM8	IG c1625_light_IGKV3-11_IGKJ1 (Fragment) OS=Homo sapiens OX=9606 PE=2 SV=1	117.02	6.87061	0	up	yes	77100000	0	0	0	4.79219e+07	0	2.56538e+07	2.55884e+07	0	2.27816e+08	0	1.3339e+08	1.05193e+07	0	0	0	6.22277e+07	9.35141e+07	0	1.13248e+08	7.35071e+07	0	3.90785e+08	2.7395e+07	7.55268e+06	5.35626e+07	1.79886e+07	8.54722e+07	------	------	------	------	------	------	------	------	PF07686.14;PF13927.3;PF00047.22	V-set;Ig_3;ig	Immunoglobulin V-set domain;Immunoglobulin domain;Immunoglobulin domain	mitochondrial	1	55	11.7
A0A5C2GVQ7	IG c1571_heavy_IGHV4-59_IGHD3-10_IGHJ4 (Fragment) OS=Homo sapiens OX=9606 PE=2 SV=1	117.02	6.87061	0	up	yes	39610000	0	0	0	0	0	8.33546e+07	8.4998e+07	0	6.28926e+06	0	1.36176e+07	0	0	0	1.27709e+07	3.55764e+07	9.16412e+07	0	2.93669e+07	0	1.58724e+07	0	2.42104e+07	1.54012e+07	1.49791e+08	0	1.1346e+08	------	------	------	------	------	------	------	------	PF07686.14;PF13927.3	V-set;Ig_3	Immunoglobulin V-set domain;Immunoglobulin domain	cytoplasmic	1	7	13.8
A0A5C2GW48	IG c1497_light_IGKV3-20_IGKJ1 (Fragment) OS=Homo sapiens OX=9606 PE=2 SV=1	117.02	6.87061	0	up	yes	34760000	0	0	0	5.15207e+07	0	1.0403e+08	7.20951e+07	0	0	0	0	0	1.04261e+08	0	0	0	2.78056e+07	1.02217e+07	0	0	0	6.81106e+07	0	5.79601e+07	4.45614e+07	2.0841e+08	0	------	------	------	------	------	------	------	------	PF07686.14;PF13927.3	V-set;Ig_3	Immunoglobulin V-set domain;Immunoglobulin domain	mitochondrial	1	77	11.7
A0A5C2GWK0	IG c1891_light_IGKV1-9_IGKJ5 (Fragment) OS=Homo sapiens OX=9606 PE=2 SV=1	117.02	6.87061	0	up	yes	60020000	0	0	1.00341e+08	9.60106e+06	0	9.22046e+06	0	0	0	0	0	0	0	1.92607e+06	0	8.0541e+07	2.29837e+08	5.54595e+06	8.59111e+07	0	6.24596e+07	5.65931e+07	0	1.46169e+07	0	4.11077e+07	1.43685e+08	------	------	------	------	------	------	------	------	PF07686.14;PF13927.3;PF07679.13;PF00047.22	V-set;Ig_3;I-set;ig	Immunoglobulin V-set domain;Immunoglobulin domain;Immunoglobulin I-set domain;Immunoglobulin domain	cytoplasmic	1	32	11.7
A0A5C2GWN8	IG c987_heavy_IGHV4-59B_IGHD3-10_IGHJ6 (Fragment) OS=Homo sapiens OX=9606 PE=2 SV=1	117.02	6.87061	0	up	yes	17240000	0	0	0	0	0	2.32837e+07	2.50485e+07	3.83021e+07	2.25059e+07	0	4.47656e+07	0	0	0	0	2.11405e+07	1.70502e+07	0	1.8935e+07	0	6.13935e+07	0	0	0	0	6.6456e+07	2.19543e+07	------	------	------	------	------	------	------	------	PF07686.14	V-set	Immunoglobulin V-set domain	cytoplasmic	1	14	13.7
A0A5C2GWX5	IG c1322_light_IGKV3-20_IGKJ2 (Fragment) OS=Homo sapiens OX=9606 PE=2 SV=1	117.02	6.87061	0	up	yes	24100000	0	0	1.2647e+07	0	0	0	0	2.37544e+07	114342020	0	0	0	1.69683e+07	1.56173e+07	1.41707e+07	7.48913e+06	7.7885e+07	0	0	0	0	1.00627e+07	0	0	1.71946e+08	1.04642e+07	1.13353e+07	------	------	------	------	------	------	------	------	PF07686.14;PF13927.3	V-set;Ig_3	Immunoglobulin V-set domain;Immunoglobulin domain	mitochondrial	2	50	11.7
A0A5C2GX34	IG c240_light_IGLV2-14_IGLJ2 (Fragment) OS=Homo sapiens OX=9606 PE=2 SV=1	117.02	6.87061	0	up	yes	218400000	0	0	0	2.0218e+07	2.21301e+07	0	0	6.29376e+08	0	7.82715e+07	3.85778e+07	0	5.22805e+08	0	0	4.31702e+07	0	2.73077e+08	0	0	2.51584e+07	3.9737e+08	0	2.21973e+08	1.63919e+09	0	2.05556e+07	------	------	------	------	------	------	------	------	PF07686.14;PF13927.3	V-set;Ig_3	Immunoglobulin V-set domain;Immunoglobulin domain	cytoplasmic	1	15	11.6
A0A5C2GXK9	IG c1693_light_IGLV2-14_IGLJ2 (Fragment) OS=Homo sapiens OX=9606 PE=2 SV=1	117.02	6.87061	0	up	yes	74310000	0	0	0	4.64875e+07	1.68471e+08	0	3.0936e+06	2.35048e+08	0	0	0	0	0	0	0	0	6.24259e+07	0	0	3.57964e+06	1.31575e+07	0	0	4.31397e+07	7.53217e+08	0	1.6211e+07	------	------	------	------	------	------	------	------	PF07686.14;PF13927.3	V-set;Ig_3	Immunoglobulin V-set domain;Immunoglobulin domain	cytoplasmic	1	15	11.4
A0A5C2GXV2	IG c540_light_IGKV1-5_IGKJ2 (Fragment) OS=Homo sapiens OX=9606 PE=2 SV=1	117.02	6.87061	0	up	yes	184600000	0	0	0	0	0	6.64054e+06	6.41967e+06	9.0302e+08	9.51484e+06	0	0	0	1.24821e+08	5.94955e+06	0	3.24254e+07	1.81527e+08	0	0	0	6.52945e+07	7.33888e+08	9.54844e+06	2.48625e+07	1.14152e+09	7.24567e+06	1.83741e+07	------	------	------	------	------	------	------	------	PF07686.14;PF13927.3;PF07679.13;PF00047.22	V-set;Ig_3;I-set;ig	Immunoglobulin V-set domain;Immunoglobulin domain;Immunoglobulin I-set domain;Immunoglobulin domain	cytoplasmic	2	28	11.2
A0A5C2GXW8	IG c488_light_IGKV1-5_IGKJ1 (Fragment) OS=Homo sapiens OX=9606 PE=2 SV=1	117.02	6.87061	0	up	yes	49530000	0	0	0	0	0	1.36109e+08	1.5813e+08	3.21339e+08	2.20996e+08	0	5.4548e+07	0	0	0	0	4.20311e+07	6.09297e+06	8.1025e+06	4.39947e+08	0	6.43473e+06	0	5.99089e+06	4.56578e+06	0	4.77834e+07	3.33628e+07	------	------	------	------	------	------	------	------	PF07686.14;PF13927.3;PF07679.13;PF00047.22	V-set;Ig_3;I-set;ig	Immunoglobulin V-set domain;Immunoglobulin domain;Immunoglobulin I-set domain;Immunoglobulin domain	mitochondrial	1	49	11.8
A0A5C2GY85	IG c680_light_IGLV1-40_IGLJ3 (Fragment) OS=Homo sapiens OX=9606 PE=2 SV=1	117.02	6.87061	0	up	yes	4572000	0	0	0	2.90342e+06	0	2.64846e+07	2.4995e+07	0	0	0	5.41745e+06	0	0	0	0	0	4.47767e+06	0	5.31628e+06	0	1.22179e+07	1.65076e+07	0	5.15187e+06	0	1.11868e+07	0	------	------	------	------	------	------	------	------	PF07686.14	V-set	Immunoglobulin V-set domain	cytoplasmic	1	36	11.6
A0A5C2GYF3	IG c750_light_IGKV3-20_IGKJ1 (Fragment) OS=Homo sapiens OX=9606 PE=2 SV=1	117.02	6.87061	0	up	yes	28790000	0	0	0	1.8213e+08	0	3.75185e+07	3.51056e+07	5.28283e+07	5.45145e+06	0	7.46811e+06	0	0	0	0	1.51106e+07	8.90811e+07	0	0	0	0	0	0	1.53087e+07	1.83845e+08	1.25815e+07	2.95491e+07	------	------	------	------	------	------	------	------	PF07686.14;PF13927.3;PF00047.22	V-set;Ig_3;ig	Immunoglobulin V-set domain;Immunoglobulin domain;Immunoglobulin domain	mitochondrial	1	67	11.8
A0A5C2GYK2	IG c1707_heavy_IGHV3-15_IGHD1-7_IGHJ5 (Fragment) OS=Homo sapiens OX=9606 PE=2 SV=1	117.02	6.87061	0	up	yes	10670000	0	0	0	2.71465e+06	0	2.07742e+07	2.80428e+07	0	5.72907e+06	0	3.52678e+06	0	0	9.05803e+06	0	4.88924e+07	5.40564e+06	0	0	0	4.57039e+06	0	1.5366e+07	2.21867e+06	0	2.33481e+07	2.81832e+07	------	------	------	------	------	------	------	------	PF07686.14	V-set	Immunoglobulin V-set domain	cytoplasmic	1	36	13.2
A0A5C2GZ84	IG c1679_light_IGLV2-11_IGLJ2 (Fragment) OS=Homo sapiens OX=9606 PE=2 SV=1	117.02	6.87061	0	up	yes	20100000	0	0	0	5.69393e+06	0	4.52629e+06	0	0	3.90933e+07	0	0	0	0	0	0	3.43643e+07	1.17445e+08	1.96791e+07	3.37376e+07	0	1.36376e+07	0	0	0	0	0	2.23133e+07	------	------	------	------	------	------	------	------	PF07686.14;PF13927.3	V-set;Ig_3	Immunoglobulin V-set domain;Immunoglobulin domain	mitochondrial	1	19	11.8
A0A5C2GZN9	IG c1260_light_IGKV1-9_IGKJ1 (Fragment) OS=Homo sapiens OX=9606 PE=2 SV=1	117.02	6.87061	0	up	yes	4223000	0	0	0	0	0	0	0	0	0	0	0	0	0	3.01402e+06	0	3.55405e+06	4.51856e+06	0	2.33257e+07	0	7.66998e+06	0	0	9.14222e+06	0	0	2.45951e+06	------	------	------	------	------	------	------	------	PF07686.14;PF13927.3;PF07679.13	V-set;Ig_3;I-set	Immunoglobulin V-set domain;Immunoglobulin domain;Immunoglobulin I-set domain	mitochondrial	1	36	11.2
A0A5C2GZS4	IG c1188_light_IGKV3-20_IGKJ2 (Fragment) OS=Homo sapiens OX=9606 PE=2 SV=1	117.02	6.87061	0	up	yes	60570000	0	0	5.10004e+07	0	0	3.59267e+06	0	1.4672e+07	0	5.20785e+07	0	1.02838e+07	0	0	0	7.37338e+06	9.4501e+06	5.4708e+06	1.1277e+07	3.56813e+06	0	4.54684e+08	2.33322e+07	6.22881e+06	0	7.36779e+06	1.98078e+08	------	------	------	------	------	------	------	------	PF07686.14;PF13927.3;PF00047.22	V-set;Ig_3;ig	Immunoglobulin V-set domain;Immunoglobulin domain;Immunoglobulin domain	mitochondrial	2	76	11.8
A0A5C2GZS9	IG c1899_light_IGLV1-47_IGLJ2 (Fragment) OS=Homo sapiens OX=9606 PE=2 SV=1	117.02	6.87061	0	up	yes	20620000	0	0	0	3.95931e+07	4.81333e+06	0	0	0	1.39107e+08	0	1.92224e+07	0	0	1.69468e+07	0	1.1836e+07	3.26497e+07	0	8.37288e+07	1.06449e+08	0	0	8.55798e+06	0	0	0	4.27824e+06	------	------	------	------	------	------	------	------	PF07686.14;PF13927.3	V-set;Ig_3	Immunoglobulin V-set domain;Immunoglobulin domain	mitochondrial	1	48	11.5
A0A5C2GZT1	IG c1198_light_IGLV2-11_IGLJ2 (Fragment) OS=Homo sapiens OX=9606 PE=2 SV=1	117.02	6.87061	0	up	yes	82700000	0	0	0	0	0	0	0	5.92442e+08	2.99493e+07	0	0	0	5.14047e+07	0	4.03722e+06	0	1.21226e+08	1.22114e+07	0	0	1.68609e+07	4.61512e+08	6.87008e+07	7.5785e+06	2.97894e+08	6.38338e+06	0	------	------	------	------	------	------	------	------	PF07686.14;PF13927.3	V-set;Ig_3	Immunoglobulin V-set domain;Immunoglobulin domain	cytoplasmic	1	19	11.6
A0A5C2H086	IG c346_light_IGKV3-15_IGKJ3 (Fragment) OS=Homo sapiens OX=9606 PE=2 SV=1	117.02	6.87061	0	up	yes	30330000	0	0	0	0	6.36668e+07	0	3.13761e+06	0	6.4642e+07	0	2.23184e+07	0	1.07438e+07	0	0	3.90534e+07	4.63807e+07	0	0	1.51891e+07	0	1.13938e+08	0	0	3.09255e+07	1.01718e+08	1.67312e+07	------	------	------	------	------	------	------	------	PF07686.14;PF13927.3;PF00047.22;PF07679.13	V-set;Ig_3;ig;I-set	Immunoglobulin V-set domain;Immunoglobulin domain;Immunoglobulin domain;Immunoglobulin I-set domain	mitochondrial	2	28	11.8
A0A5C2H0E8	IG c1550_light_IGKV3-15_IGKJ1 (Fragment) OS=Homo sapiens OX=9606 PE=2 SV=1	117.02	6.87061	0	up	yes	246600000	0	1.10523e+07	0	3.86995e+07	0	1.28522e+08	1.44679e+08	0	1.18517e+08	0	5.44556e+07	0	0	0	0	5.46785e+07	2.36926e+09	5.86251e+06	2.46014e+08	0	0	5.34941e+07	1.0511e+08	0	6.94107e+07	7.95373e+06	4.75472e+07	------	------	------	------	------	------	------	------	PF07686.14;PF13927.3;PF00047.22;PF07679.13	V-set;Ig_3;ig;I-set	Immunoglobulin V-set domain;Immunoglobulin domain;Immunoglobulin domain;Immunoglobulin I-set domain	mitochondrial	2	45	11.6
A0A5C2H0H7	IG c436_light_IGKV1-12_IGKJ5 (Fragment) OS=Homo sapiens OX=9606 PE=2 SV=1	117.02	6.87061	0	up	yes	19050000	0	0	0	5.44973e+06	0	0	0	0	1.32985e+07	0	1.13399e+07	0	1.61623e+08	0	0	0	2.76117e+07	0	3.19541e+07	0	3.33083e+07	2.31555e+07	9.83018e+07	0	0	0	1.42912e+07	------	------	------	------	------	------	------	------	PF07686.14;PF13927.3;PF07679.13;PF00047.22	V-set;Ig_3;I-set;ig	Immunoglobulin V-set domain;Immunoglobulin domain;Immunoglobulin I-set domain;Immunoglobulin domain	cytoplasmic	1	32	11.5
A0A5C2H155	IG c1860_light_IGLV8-61_IGLJ3 (Fragment) OS=Homo sapiens OX=9606 PE=2 SV=1	117.02	6.87061	0	up	yes	9599000	0	1.79177e+07	0	0	0	0	0	4.71545e+07	0	0	0	0	0	0	8.42281e+06	1.32123e+07	3.43044e+07	0	0	1.22157e+07	0	8.81638e+06	0	1.21696e+07	0	0	3.44707e+07	------	------	------	------	------	------	------	------	PF07686.14;PF13927.3	V-set;Ig_3	Immunoglobulin V-set domain;Immunoglobulin domain	cytoplasmic	1	23	11.5
A0A5C2H1J2	IG c1788_light_IGKV3-20_IGKJ1 (Fragment) OS=Homo sapiens OX=9606 PE=2 SV=1	117.02	6.87061	0	up	yes	27480000	0	6.61341e+06	0	1.09174e+08	0	0	1.3636e+07	0	3.743e+07	0	2.32178e+07	0	0	0	0	3.30145e+07	1.78394e+08	0	1.87646e+07	0	0	3.98483e+07	0	5.16649e+06	0	4.16784e+07	1.29173e+07	------	------	------	------	------	------	------	------	PF07686.14;PF13927.3	V-set;Ig_3	Immunoglobulin V-set domain;Immunoglobulin domain	mitochondrial	2	50	11.6
A0A5C2H1N9	IG c1639_light_IGLV2-11_IGLJ3 (Fragment) OS=Homo sapiens OX=9606 PE=2 SV=1	117.02	6.87061	0	up	yes	27420000	0	0	0	0	0	3.74184e+06	0	0	1.75195e+07	0	9.02756e+06	0	0	0	0	5.90908e+07	5.58092e+06	0	7.40355e+07	0	7.32107e+06	0	1.05458e+07	7.96324e+06	0	3.57292e+07	1.28815e+08	------	------	------	------	------	------	------	------	PF07686.14;PF13927.3	V-set;Ig_3	Immunoglobulin V-set domain;Immunoglobulin domain	mitochondrial	2	19	11.5
A0A5C2H2K5	IG c1206_light_IGKV3-15_IGKJ4 (Fragment) OS=Homo sapiens OX=9606 PE=2 SV=1	117.02	6.87061	0	up	yes	16190000	0	0	1.93097e+07	0	0	0	0	0	0	0	0	0	0	0	0	8.18799e+06	1.71628e+07	0	2.29411e+07	0	1.27428e+07	1.00374e+08	0	0	2.44409e+07	0	8.48855e+06	------	------	------	------	------	------	------	------	PF07686.14;PF13927.3;PF00047.22;PF07679.13	V-set;Ig_3;ig;I-set	Immunoglobulin V-set domain;Immunoglobulin domain;Immunoglobulin domain;Immunoglobulin I-set domain	mitochondrial	1	37	11.4
A0A5C2H3A1	IG c1476_light_IGLV2-8_IGLJ1 (Fragment) OS=Homo sapiens OX=9606 PE=2 SV=1	117.02	6.87061	0	up	yes	67430000	0	1.78631e+07	0	3.02312e+07	0	7.75284e+06	5.67857e+06	0	2.61496e+07	0	6.67257e+06	0	0	0	0	2.17172e+07	4.68628e+08	0	1.28013e+08	0	0	2.7198e+07	4.62793e+07	0	0	1.55408e+07	1.01829e+08	------	------	------	------	------	------	------	------	PF07686.14;PF13927.3	V-set;Ig_3	Immunoglobulin V-set domain;Immunoglobulin domain	cytoplasmic	1	15	11.5
A0A5F9YFS9	Signal peptidase complex subunit 1 OS=Homo sapiens OX=9606 GN=SPCS1 PE=1 SV=1	117.02	6.87061	0	up	yes	174000000	0	1.0198e+08	1.56161e+07	0	0	0	0	1.4569e+08	0	0	0	9.59031e+06	0	4.73839e+07	4.6809e+07	0	0	2.57892e+07	1.13923e+07	3.99372e+07	3.81574e+07	1.51303e+09	4.18818e+07	3.93893e+08	0	2.38914e+07	0	BP:protein targeting to ER;BP:signal peptide processingCC:signal peptidase complex;CC:integral component of membrane;CC:integral component of endoplasmic reticulum membraneMF:peptidase activity;MF:ribosome binding	GO:0045047;GO:0006465GO:0005787;GO:0016021;GO:0030176GO:0008233;GO:0043022	K12946	SPCS1	hsa03060	Protein export	------	------	PF06645.10	SPC12	Microsomal signal peptidase 12 kDa subunit	Golgi apparatus	3	31	11.8
A0A5H1ZRP4	Negative elongation factor B OS=Homo sapiens OX=9606 GN=NELFB PE=1 SV=1	117.02	6.87061	0	up	yes	61030000	0	0	0	0	0	0	0	5.06329e+08	0	7.58109e+07	0	1.22618e+07	0	1.61449e+07	1.57119e+07	0	0	2.88648e+07	0	5.1778e+06	1.96516e+07	0	1.30969e+07	1.42599e+07	4.99583e+08	1.51761e+08	0	BP:negative regulation of transcription elongation from RNA polymerase II promoter;BP:negative regulation of stem cell differentiation;BP:cell proliferation;BP:stem cell differentiation;BP:negative regulation of transcription, DNA-templated;BP:transcription from RNA polymerase II promoter;BP:transcription elongation from RNA polymerase II promoter;BP:positive regulation of viral transcriptionCC:c…	GO:0034244;GO:2000737;GO:0008283;GO:0048863;GO:0045892;GO:0006366;GO:0006368;GO:0050434GO:0005737;GO:0032021;GO:0005634;GO:0005654GO:0003723	K15180	COBRA1, NELFB	------	------	------	------	PF06209.10	COBRA1	Cofactor of BRCA1	cytoplasmic	2	3	70
A0N7I9	F5-20 (Fragment) OS=Homo sapiens OX=9606 GN=F5-20 PE=2 SV=1	117.02	6.87061	0	up	yes	51220000	0	0	0	0	8.92186e+07	4.12184e+08	4.21362e+08	0	0	0	4.47001e+07	0	8.1514e+06	0	0	2.62851e+07	5.18228e+07	0	7.55476e+07	0	0	1.9375e+08	4.13289e+07	1.19102e+08	0	7.92212e+07	2.75832e+07	------	------	------	------	------	------	------	------	PF07686.14	V-set	Immunoglobulin V-set domain	mitochondrial	1	10	13.4
A2IPI4	HRV Fab 025-VL (Fragment) OS=Homo sapiens OX=9606 PE=2 SV=1	117.02	6.87061	0	up	yes	37210000	0	9.16655e+06	0	0	0	4.52062e+06	3.33169e+06	0	5.29774e+06	0	7.5353e+06	0	6.76623e+07	0	0	1.44949e+07	1.19121e+08	0	1.81205e+08	0	5.74185e+07	0	0	0	0	5.18547e+07	2.24328e+07	------	------	------	------	------	------	------	------	PF07686.14;PF13927.3;PF00047.22;PF07679.13	V-set;Ig_3;ig;I-set	Immunoglobulin V-set domain;Immunoglobulin domain;Immunoglobulin domain;Immunoglobulin I-set domain	mitochondrial	1	39	12.1
A2J423	Anti-Mpl scFv (Fragment) OS=Homo sapiens OX=9606 PE=2 SV=1	117.02	6.87061	0	up	yes	23490000	0	0	0	0	0	4.22468e+07	3.95918e+07	0	0	0	0	0	0	0	0	5.02442e+07	0	0	8.32443e+06	0	0	1.20273e+07	2.88753e+07	1.60929e+07	6.90564e+07	6.72442e+07	3.00023e+07	------	------	------	------	------	------	------	------	PF07686.14;PF13927.3;PF00047.22;PF07679.13	V-set;Ig_3;ig;I-set	Immunoglobulin V-set domain;Immunoglobulin domain;Immunoglobulin domain;Immunoglobulin I-set domain	mitochondrial	1	8	25.2
A3KLP2	MMD-1 OS=Homo sapiens OX=9606 GN=MMD-1 PE=2 SV=1	117.02	6.87061	0	up	yes	10110000	0	2.79337e+06	0	0	3.04524e+07	0	0	1.16382e+07	3.975e+06	3.2872e+07	0	2.82204e+06	0	0	0	2.68796e+06	7.30829e+07	2.43023e+06	1.30249e+07	0	5.07612e+06	0	0	6.67773e+06	6.20076e+06	0	1.20968e+07	BP:innate immune response;BP:positive regulation of lipopolysaccharide-mediated signaling pathway;BP:inflammatory response;BP:immune responseCC:extracellular space	GO:0045087;GO:0031666;GO:0006954;GO:0006955GO:0005615	------	------	------	------	------	------	------	------	------	extracellular	1	5	14.4
A4D236	Similar to polycystic kidney disease 1-like 3 OS=Homo sapiens OX=9606 GN=LOC392159 PE=4 SV=1	117.02	6.87061	0	up	yes	41200000	0	7.57553e+06	0	0	2.08372e+08	1.75122e+07	1.55724e+07	0	9.13246e+07	0	0	2.22972e+08	0	0	0	2.22073e+07	2.7848e+07	2.84603e+08	0	7.03507e+06	3.05677e+07	0	3.54383e+07	2.03196e+07	0	6.6382e+07	0	------	------	------	------	------	------	------	------	------	------	------	cytoplasmic	1	3	74.4
A6NFA1	Metalloprotease TIKI2 OS=Homo sapiens OX=9606 GN=TRABD2B PE=1 SV=2	117.02	6.87061	0	up	yes	8578000	0	1.24743e+07	0	1.13636e+07	0	3.14183e+06	2.08103e+06	0	7.16811e+06	0	0	0	0	0	2.12561e+06	5.43148e+06	3.14125e+06	2.54673e+07	0	0	7.573e+06	7.03208e+06	2.57321e+07	0	0	2.85625e+07	0	BP:Wnt signaling pathway;BP:positive regulation of protein oxidation;BP:proteolysis;BP:positive regulation of protein oligomerization;BP:negative regulation of Wnt signaling pathwayCC:membrane;CC:integral component of plasma membrane;CC:integral component of organelle membraneMF:metalloendopeptidase activity;MF:Wnt-protein binding;MF:metal ion binding	GO:0016055;GO:1904808;GO:0006508;GO:0032461;GO:0030178GO:0016020;GO:0005887;GO:0031301GO:0004222;GO:0017147;GO:0046872	------	------	------	------	------	------	PF01963.14	TraB	TraB family	mitochondrial	1	2	57.4
A6NFK2	Glutaredoxin domain-containing cysteine-rich protein 2 OS=Homo sapiens OX=9606 GN=GRXCR2 PE=3 SV=1	117.02	6.87061	0	up	yes	24210000	0	4.72869e+06	0	0	0	0	0	0	1.45018e+08	0	1.00886e+08	0	2.08429e+08	0	0	0	3.2953e+07	0	2.24332e+07	6.23038e+06	4.02198e+06	1.51904e+08	0	5.67316e+06	3.46909e+07	3.03014e+07	2.27085e+06	BP:sensory perception of soundCC:stereocilium;CC:microvillus	GO:0007605GO:0032420;GO:0005902	------	------	------	------	------	------	------	------	------	cytoplasmic	1	4	28.3
A6XMV8	Protease serine 2 preproprotein OS=Homo sapiens OX=9606 GN=PRSS2 PE=1 SV=1	117.02	6.87061	0	up	yes	137300000	0	0	0	5.19926e+06	0	0	0	0	2.84795e+07	2.73115e+07	2.25138e+06	0	9.9952e+08	0	0	5.85258e+06	5.88935e+07	0	3.38795e+08	0	6.30986e+06	0	1.51525e+08	5.5977e+06	7.94345e+08	1.48533e+08	1.38084e+08	MF:serine-type endopeptidase activity	GO:0004252	------	------	------	------	COG5640	O:Posttranslational modification, protein turnover, chaperones	PF00089.23	Trypsin	Trypsin	extracellular	2	20	26.7
A6Z9Z3	NADH-ubiquinone oxidoreductase chain 2 OS=Homo sapiens OX=9606 GN=ND2 PE=3 SV=1	117.02	6.87061	0	up	yes	7633000	0	0	0	0	0	9.4382e+06	0	3.35768e+07	0	3.88234e+07	0	0	0	1.61802e+07	1.23149e+07	0	0	0	0	5.09464e+06	7.90112e+06	4.44062e+07	1.65937e+07	0	5.10466e+06	1.24913e+07	0	BP:mitochondrial electron transport, NADH to ubiquinoneCC:integral component of membrane;CC:mitochondrial inner membrane;CC:respiratory chainMF:NADH dehydrogenas	GO:0006120GO:0016021;GO:0005743;GO:0070469GO:0008137	K03879	ND2	hsa04723;hsa05012;hsa00190	Retrograde endocannabinoid signaling;Parkinson's disease;Oxidative phosphorylation	COG1007;COG1009	C:Energy production and conversion;	PF00361.17;PF06444.8	Proton_antipo_M;NADH_dehy_S2_C	Proton-conducting membrane transporter;NADH dehydrogenase subunit 2 C-terminus	extracellular	1	3	39
A8K0B5	Protein archease OS=Homo sapiens OX=9606 GN=ZBTB8OS PE=1 SV=1	117.02	6.87061	0	up	yes	6306000	0	0	0	8.73417e+06	0	0	0	0	0	0	0	0	0	8.83077e+06	8.67674e+06	0	8.66692e+06	0	2.35774e+07	1.4897e+07	1.3785e+07	0	0	7.28949e+06	0	0	7.45835e+06	BP:tRNA splicing, via endonucleolytic cleavage and ligationCC:nucleoplasm;CC:tRNA-splicing ligase complexMF:metal ion binding	GO:0006388GO:0005654;GO:0072669GO:0046872	------	------	------	------	COG1371	S:Function unknown	PF01951.13	Archease	Archease protein family	cytoplasmic	1	6	20.7
A8MVS5	Protein HIDE1 OS=Homo sapiens OX=9606 GN=HIDE1 PE=1 SV=2	117.02	6.87061	0	up	yes	20850000	0	0	0	0	0	0	0	0	0	0	0	0	1.53163e+07	1.60855e+06	2.83532e+06	0	0	0	7.17561e+06	1.12331e+07	3.29024e+07	0	1.36063e+07	1.74807e+08	0	1.04544e+07	0	CC:integral component of membrane	GO:0016021	------	------	------	------	------	------	------	------	------	Golgi apparatus	1	7	24.7
A8MXV4	Nucleoside diphosphate-linked moiety X motif 19 OS=Homo sapiens OX=9606 GN=NUDT19 PE=1 SV=1	117.02	6.87061	0	up	yes	8924000	0	5.36955e+07	0	0	1.06172e+07	2.45442e+06	3.21501e+06	0	0	0	0	0	0	6.77558e+06	5.38025e+06	0	0	8.4978e+06	0	4.67898e+06	1.73644e+07	0	7.01406e+06	5.45902e+07	7.33783e+06	7.60297e+06	0	BP:protein targeting to peroxisome;BP:fatty acid catabolic processCC:peroxisomal matrix;CC:cytosolMF:hydrolase activity;MF:receptor binding;MF:metal ion binding;MF:acyl-CoA hydrolase activity	GO:0006625;GO:0009062GO:0005782;GO:0005829GO:0016787;GO:0005102;GO:0046872;GO:0047617	K13355	NUDT19	hsa04146	Peroxisome	------	------	------	------	------	peroxisomal	2	7	42.2
B0AZU0	cDNA, FLJ79530, highly similar to Homo sapiens O-acyltransferase (membrane bound) domain containing 2 (OACT2), mRNA OS=Homo sapiens OX=9606 PE=2 SV=1	117.02	6.87061	0	up	yes	26690000	0	2.48597e+06	1.0604e+08	0	0	0	0	1.88292e+08	0	0	7.59757e+06	0	0	5.63186e+07	5.70601e+07	0	4.50422e+06	1.34951e+07	0	7.71588e+07	7.19896e+07	3.4141e+07	2.33197e+07	3.16281e+07	5.78701e+07	6.20448e+06	0	BP:phosphatidylcholine acyl-chain remodeling;BP:phospholipid biosynthetic process;BP:phosphatidylethanolamine acyl-chain remodelingCC:integral component of membrane;CC:endoplasmic reticulum membraneMF:1-acylglycerol-3-phosphate O-acyltransferase activity;MF:transferase activity, transferring acyl groups	GO:0036151;GO:0008654;GO:0036152GO:0016021;GO:0005789GO:0003841;GO:0016746	K13517	MBOAT1_2	hsa00561;hsa00564	Glycerolipid metabolism;Glycerophospholipid metabolism	COG5202	I:Lipid transport and metabolism	PF03062.16	MBOAT	MBOAT, membrane-bound O-acyltransferase family	Golgi apparatus	5	10	49.6
B0BCZ6	Aminopeptidase OS=Homo sapiens OX=9606 GN=ENPEP PE=2 SV=1	117.02	6.87061	0	up	yes	44920000	0	0	0	2.51111e+07	3.43654e+07	2.42948e+07	2.58483e+07	7.76967e+07	0	0	0	0	0	0	0	5.38802e+07	4.73528e+07	4.48938e+07	5.3376e+07	5.54223e+06	0	5.88079e+07	7.05166e+07	3.60512e+07	1.68647e+08	0	0	BP:angiogenesis;BP:angiotensin maturation;BP:proteolysis;BP:cell migration;BP:cell proliferation;BP:glomerulus development;BP:cell-cell signaling;BP:peptide catabolic process;BP:regulation of systemic arterial blood pressure by renin-angiotensinCC:external side of plasma membrane;CC:brush border;CC:cytoplasm;CC:apical part of cell;CC:extracellular exosome;CC:cytoplasmic vesicle;CC:integral compon…	GO:0001525;GO:0002003;GO:0006508;GO:0016477;GO:0008283;GO:0032835;GO:0007267;GO:0043171;GO:0003081GO:0009897;GO:0005903;GO:0005737;GO:0045177;GO:0070062;GO:0031410;GO:0016021;GO:0016324;GO:0005887;GO:0005886;GO:0005765GO:0004177;GO:0008270;GO:0042277;GO:0070006	K11141	ENPEP, CD249	hsa04614	Renin-angiotensin system	COG0308	E:Amino acid transport and metabolism	PF01433.17;PF11838.5	Peptidase_M1;ERAP1_C	Peptidase family M1;ERAP1-like C-terminal domain	plasma membrane	2	43	109.2
B1ALD5	Sodium/hydrogen exchanger 1 (Fragment) OS=Homo sapiens OX=9606 GN=SLC9A1 PE=1 SV=2	117.02	6.87061	0	up	yes	5496000	0	0	0	0	0	2.63864e+06	2.79809e+06	0	0	0	0	5.19398e+06	0	1.63873e+06	5.51224e+06	0	0	5.4499e+06	0	4.08099e+06	1.47667e+07	0	0	2.66917e+07	1.26128e+07	2.34807e+06	0	BP:sodium ion import across plasma membrane;BP:positive regulation of the force of heart contraction;BP:regulation of intracellular pH;BP:positive regulation of calcineurin-NFAT signaling cascade;BP:response to muscle stretch;BP:cardiac muscle cell contraction;BP:regulation of pH;BP:cellular sodium ion homeostasis;BP:potassium ion transmembrane transport;BP:cell migration;BP:cardiac muscle cell d…	GO:0098719;GO:0098735;GO:0051453;GO:0070886;GO:0035994;GO:0086003;GO:0006885;GO:0006883;GO:0071805;GO:0016477;GO:0055007;GO:1903281;GO:0071872;GO:0010613;GO:0086092;GO:0045944;GO:0010882;GO:0071468GO:0090533;GO:0016021;GO:0005654;GO:0005737;GO:0016324;GO:0009986;GO:0016323;GO:0005887;GO:0005886;GO:0045121GO:0048306;GO:0030346;GO:0005546;GO:0005516;GO:0060090;GO:0015386;GO:0015385	K05742	SLC9A1, NHE1	hsa04970;hsa04971;hsa04972;hsa04976;hsa04371;hsa05205;hsa04024;hsa04919;hsa04260;hsa04261;hsa04810	Salivary secretion;Gastric acid secretion;Pancreatic secretion;Bile secretion;Apelin signaling pathway;Proteoglycans in cancer;cAMP signaling pathway;Thyroid hormone signaling pathway;Cardiac muscle contraction;Adrenergic signaling in cardiomyocytes;Regulation of actin cytoskeleton	------	------	------	------	------	ER	1	10	14.7
B1N7B8	Cryocrystalglobulin CC1 kappa light chain variable region (Fragment) OS=Homo sapiens OX=9606 PE=2 SV=1	117.02	6.87061	0	up	yes	14850000	0	0	0	0	7.10845e+07	0	0	0	0	3.06526e+07	1.93149e+07	0	0	0	0	0	3.22742e+07	0	6.50954e+07	0	7.82259e+06	6.72837e+06	0	3.51078e+07	1.25063e+07	4.13834e+06	1.45761e+07	------	------	------	------	------	------	------	------	PF07686.14;PF13927.3;PF00047.22	V-set;Ig_3;ig	Immunoglobulin V-set domain;Immunoglobulin domain;Immunoglobulin domain	mitochondrial	1	56	11.8
B2R6W1	cDNA, FLJ93143, highly similar to Homo sapiens complement component 7 (C7), mRNA OS=Homo sapiens OX=9606 PE=2 SV=1	117.02	6.87061	0	up	yes	14850000	0	0	0	2.43798e+07	0	1.4809e+07	8.95126e+06	0	0	0	0	4.38293e+06	0	0	0	7.79777e+07	0	0	9.26692e+06	0	0	2.42739e+07	7.30821e+06	5.70787e+06	5.36575e+07	0	0	BP:cytolysis;BP:regulation of complement activation;BP:cellular sodium ion homeostasis;BP:complement activation;BP:complement activation, alternative pathway;BP:complement activation, classical pathwayCC:extracellular exosome;CC:extracellular region;CC:membrane attack complex	GO:0019835;GO:0030449;GO:0006883;GO:0006956;GO:0006957;GO:0006958GO:0070062;GO:0005576;GO:0005579	K03996	C7	hsa05322;hsa04610;hsa05020	Systemic lupus erythematosus;Complement and coagulation cascades;Prion diseases	------	------	PF01823.16;PF00084.17	MACPF;Sushi	MAC/Perforin domain;Sushi repeat	extracellular	2	20	93.5
B2R933	Toll-like receptor OS=Homo sapiens OX=9606 PE=2 SV=1	117.02	6.87061	0	up	yes	19690000	0	0	1.17443e+07	0	0	0	1.96247e+06	0	3.60287e+06	0	0	0	5.57032e+07	0	4.01009e+06	0	0	5.74332e+06	8.79085e+06	6.80939e+06	4.79731e+06	1.83065e+08	0	2.70499e+07	0	0	0	BP:TRIF-dependent toll-like receptor signaling pathway;BP:cellular response to oxidised low-density lipoprotein particle stimulus;BP:toll-like receptor 6 signaling pathway;BP:positive regulation of nitric oxide biosynthetic process;BP:positive regulation of gene expression;BP:defense response to bacterium;BP:toll-like receptor TLR;BP:positive regulation of JUN kinase activity;BP:nitric oxide meta…	GO:0035666;GO:0140052;GO:0034150;GO:0045429;GO:0010628;GO:0042742;GO:0038124;GO:0043507;GO:0046209;GO:0007250;GO:0071726;GO:0050707;GO:0050702;GO:1903428;GO:1900227;GO:1904646;GO:0043123;GO:0034136;GO:0051092;GO:0045087;GO:2000483;GO:0002224;GO:0001775;GO:0001774;GO:0006954;GO:0006955;GO:1900017;GO:0002755;GO:0045410;GO:0042496;GO:1903223;GO:0043032;GO:0007165GO:0005887;GO:0016021;GO:0005886;GO:0…	K10169	TLR6, CD286	hsa05142;hsa04620;hsa04145;hsa05152	Chagas diseas;Toll-like receptor signaling pathway;Phagosome;Tuberculosis	COG4886	S:Function unknown	PF01582.17;PF13855.3;PF12799.4;PF13676.3	TIR;LRR_8;LRR_4;TIR_2	TIR domain;Leucine rich repeat;Leucine Rich repeats;TIR domain	plasma membrane	1	1	91.8
B2RA72	cDNA, FLJ94734, Homo sapiens CHMP1.5 protein (CHMP1.5), mRNA OS=Homo sapiens OX=9606 PE=2 SV=1	117.02	6.87061	0	up	yes	18410000	0	1.3647e+07	0	0	0	7.06954e+07	6.98417e+07	0	0	0	0	0	0	1.69248e+07	1.41611e+07	2.402e+07	0	5.78851e+07	0	1.97632e+06	5.69149e+07	1.90227e+07	2.31016e+07	7.29322e+06	1.11009e+07	1.95707e+07	0	BP:viral budding via host ESCRT complex;BP:regulation of centrosome duplication;BP:late endosome to vacuole transport;BP:cell division;BP:mitotic metaphase plate congression;BP:multivesicular body assembly;BP:endosome transport via multivesicular body sorting pathway;BP:establishment of protein localization;BP:ESCRT III complex disassembly;BP:nucleus organization;BP:midbody abscission;BP:vacuolar…	GO:0039702;GO:0010824;GO:0045324;GO:0051301;GO:0007080;GO:0036258;GO:0032509;GO:0045184;GO:1904903;GO:0006997;GO:0061952;GO:0007034;GO:1901673;GO:0015031GO:0010008;GO:0070062;GO:0005771;GO:0031902;GO:0000815;GO:0005829;GO:0030496;GO:0030117;GO:0005634GO:0042802;GO:0019904	K12197	CHMP1, VPS46, DID2	hsa04144	Endocytosis	COG5491	N:Cell motility	PF03357.18	Snf7	Snf7	cytoplasmic	1	42	21.8
B2RB07	Ubiquitin carboxyl-terminal hydrolase OS=Homo sapiens OX=9606 PE=2 SV=1	117.02	6.87061	0	up	yes	18230000	0	9.53507e+07	0	0	8.18804e+06	0	0	2.35336e+08	0	0	0	2.69493e+07	0	5.0219e+07	4.71449e+07	4.50841e+06	1.63985e+06	3.56325e+07	9.07068e+06	6.65171e+07	1.04863e+07	5.81493e+07	9.2251e+06	1.22145e+07	0	8.17459e+06	3.10659e+06	BP:DNA recombination;BP:lateral ventricle development;BP:DNA repair;BP:forebrain morphogenesis;BP:regulation of proteasomal protein catabolic process;BP:negative regulation of proteasomal ubiquitin-dependent protein catabolic process;BP:ubiquitin-dependent protein catabolic process;BP:protein deubiquitination;BP:midbrain developmentCC:cytoplasm;CC:cytosol;CC:Ino80 complex;CC:mitochondrion;CC:nucl…	GO:0006310;GO:0021670;GO:0006281;GO:0048853;GO:0061136;GO:0032435;GO:0006511;GO:0016579;GO:0030901GO:0005737;GO:0005829;GO:0031011;GO:0005739;GO:0005654;GO:0000502;GO:0005634GO:0070628;GO:0003723;GO:0004866;GO:0004843	K05610	UCHL5, UCH37	------	------	------	------	PF01088.18	Peptidase_C12	Ubiquitin carboxyl-terminal hydrolase, family 1	cytoplasmic	4	11	37.6
B2RBE5	cDNA, FLJ95468, highly similar to Homo sapiens transcriptional coactivator tubedown-100 (TBDN100),transcript variant 1, mRNA OS=Homo sapiens OX=9606 PE=2 SV=1	117.02	6.87061	0	up	yes	7636000	0	3.06976e+07	0	0	0	8.80182e+06	1.59904e+07	0	9.79128e+06	0	0	0	0	7.31288e+06	6.83732e+06	5.31131e+06	0	0	1.60694e+07	2.72744e+07	7.16538e+06	0	0	9.95654e+06	2.18835e+07	3.97434e+06	0	BP:angiogenesis;BP:cell differentiation;BP:N-terminal protein amino acid acetylation;BP:protein stabilization;BP:N-terminal peptidyl-methionine acetylation;BP:negative regulation of apoptotic process;BP:positive regulation of transcription, DNA-templatedCC:cytoplasm;CC:membrane;CC:cytosol;CC:NatA complex;CC:transcription factor complex;CC:nucleusMF:RNA binding;MF:transferase activity;MF:ribosome …	GO:0001525;GO:0030154;GO:0006474;GO:0050821;GO:0017196;GO:0043066;GO:0045893GO:0005737;GO:0016020;GO:0005829;GO:0031415;GO:0005667;GO:0005634GO:0003723;GO:0016740;GO:0043022;GO:0016407	K20792	NAA15_16	------	------	------	------	PF12569.5;PF07719.14;PF13181.3	NARP1;TPR_2;TPR_8	NMDA receptor-regulated protein 1;Tetratricopeptide repeat;Tetratricopeptide repeat	cytoplasmic	2	2	101.2
B2RCC8	cDNA, FLJ95990 OS=Homo sapiens OX=9606 PE=2 SV=1	117.02	6.87061	0	up	yes	4355000	0	0	0	6.92344e+06	0	0	0	0	0	0	1.49204e+07	1.78553e+07	0	0	0	0	1.11404e+07	1.21201e+06	7.77444e+06	0	1.61427e+07	0	0	0	0	6.90769e+06	9.0864e+06	BP:axonogenesis;BP:regulation of synapse organization;BP:positive regulation of synapse assemblyCC:integral component of membrane;CC:plasma membrane;CC:glutamatergic synapse	GO:0007409;GO:0050807;GO:0051965GO:0016021;GO:0005886;GO:0098978	------	------	------	------	------	------	PF13855.3;PF12799.4;PF13306.3;PF14580.3	LRR_8;LRR_4;LRR_5;LRR_9	Leucine rich repeat;Leucine Rich repeats;Leucine rich repeats;Leucine-rich repeat	peroxisomal	2	3	94.4
B3KM75	cDNA FLJ10429 fis, clone NT2RP1000413, highly similar to Nck-associated protein 1 OS=Homo sapiens OX=9606 PE=2 SV=1	117.02	6.87061	0	up	yes	27640000	0	2.75697e+07	0	0	0	0	2.00565e+06	1.10325e+08	0	0	0	8.61092e+06	0	1.63012e+07	1.97206e+07	0	0	1.61952e+07	0	1.81427e+07	2.59206e+07	0	1.23436e+07	0	2.53138e+08	5.99063e+06	0	BP:cell projection assembly;BP:central nervous system development;BP:cell morphogenesis;BP:Rac protein signal transduction;BP:positive regulation of actin filament polymerization;BP:cell migration;BP:positive regulation of Arp2/3 complex-mediated actin nucleation;BP:apoptotic process;BP:vascular endothelial growth factor receptor signaling pathway;BP:Fc-gamma receptor signaling pathway involved i…	GO:0030031;GO:0007417;GO:0000902;GO:0016601;GO:0030838;GO:0016477;GO:2000601;GO:0006915;GO:0048010;GO:0038096;GO:0010592;GO:0030866;GO:0048812;GO:0016032GO:0031209;GO:0005925;GO:0001726;GO:0016021;GO:0031941;GO:0031258;GO:0030027;GO:0070062;GO:0005829GO:0048365	K05750	NCKAP1, NAP125	hsa04810	Regulation of actin cytoskeleton	------	------	PF09735.6	Nckap1	Membrane-associated apoptosis protein	cytoplasmic	1	64	27
B3KNK4	Phosphatidate cytidylyltransferase OS=Homo sapiens OX=9606 PE=2 SV=1	117.02	6.87061	0	up	yes	47260000	0	2.26017e+07	0	0	1.13453e+07	0	0	0	9.33541e+06	0	0	4.09161e+06	0	8.62386e+06	7.27203e+06	0	4.03085e+06	0	0	2.66837e+07	6.72809e+07	7.99358e+07	9.067e+06	3.45516e+08	3.4638e+07	0	0	BP:phosphatidylglycerol biosynthetic process;BP:CDP-diacylglycerol biosynthetic processCC:endoplasmic reticulum;CC:integral component of membrane;CC:membrane;CC:endoplasmic reticulum membrane;CC:mitochondrial inner membraneMF:phosphatidate cytidylyltransferase activity	GO:0006655;GO:0016024GO:0005783;GO:0016021;GO:0016020;GO:0005789;GO:0005743GO:0004605	K00981	E2.7.7.41, CDS1, CDS2, cdsA	hsa04070;hsa00564	Phosphatidylinositol signaling system;Glycerophospholipid metabolism	COG0575	I:Lipid transport and metabolism	PF01148.17	CTP_transf_1	Cytidylyltransferase family	cytoplasmic	3	10	51.3
B3KPP4	cDNA FLJ32026 fis, clone NTONG1000214, highly similar to SARCALUMENIN OS=Homo sapiens OX=9606 PE=2 SV=1	117.02	6.87061	0	up	yes	21970000	0	3.08495e+07	0	0	5.22822e+07	1.17526e+07	9.07573e+06	7.02328e+07	0	0	0	0	0	3.48527e+07	0	8.96038e+06	1.64688e+07	0	2.29298e+07	7.2584e+07	2.82021e+07	0	2.95437e+07	2.6312e+07	1.66759e+07	0	4.19807e+07	CC:sarcoplasmic reticulum lumenMF:GTP binding	GO:0033018GO:0005525	------	------	------	------	------	------	PF00350.20;PF16880.2;PF01926.20	Dynamin_N;EHD_N;MMR_HSR1	Dynamin family;N-terminal EH-domain containing protein;50S ribosome-binding GTPase	ER	2	5	45.9
B3KQ04	cDNA FLJ32552 fis, clone SPLEN1000089, highly similar to Regulator of G-protein signaling 18 OS=Homo sapiens OX=9606 PE=2 SV=1	117.02	6.87061	0	up	yes	37640000	0	0	0	8.56725e+06	0	0	0	0	8.04023e+06	0	0	0	0	3.24998e+06	8.32617e+06	0	0	1.46877e+07	0	4.30836e+06	1.25491e+07	1.91271e+07	0	7.4433e+06	3.93584e+08	0	0	BP:negative regulation of signal transduction;BP:regulation of G-protein coupled receptor protein signaling pathway;BP:G-protein coupled receptor signaling pathwayCC:cytoplasm;CC:plasma membraneMF:GTPase activator activity;MF:GTPase activity	GO:0009968;GO:0008277;GO:0007186GO:0005737;GO:0005886GO:0005096;GO:0003924	K16449	RGS	------	------	------	------	PF00615.16	RGS	Regulator of G protein signaling domain	cytoplasmic	1	9	27.6
B3KVE3	cDNA FLJ16452 fis, clone BRAWH3002467, highly similar to RAB GDP DISSOCIATION INHIBITOR BETA OS=Homo sapiens OX=9606 PE=2 SV=1	117.02	6.87061	0	up	yes	6628000	0	0	0	0	0	0	0	0	0	0	0	0	0	0	0	3.86527e+06	2.96697e+06	0	0	9.23688e+06	4.1395e+06	5.29015e+07	6.42251e+06	0	0	0	0	BP:regulation of small GTPase mediated signal transduction;BP:signal transduction;BP:small GTPase mediated signal transduction;BP:vesicle-mediated transport;BP:neutrophil degranulation;BP:protein transportCC:azurophil granule lumen;CC:focal adhesion;CC:cytoplasm;CC:extracellular exosome;CC:membrane;CC:Golgi apparatus;CC:secretory granule lumen;CC:vesicle;CC:cytosol;CC:extracellular region;CC:syna…	GO:0051056;GO:0007165;GO:0007264;GO:0016192;GO:0043312;GO:0015031GO:0035578;GO:0005925;GO:0005737;GO:0070062;GO:0016020;GO:0005794;GO:0034774;GO:0031982;GO:0005829;GO:0005576;GO:0045202GO:0031267;GO:0005092;GO:0005093;GO:0005096;GO:0017137;GO:0003723	K17255	GDI1_2	------	------	------	------	PF00996.15	GDI	GDP dissociation inhibitor	cytoplasmic	1	42	22.3
B3KWB5	cDNA FLJ42722 fis, clone BRAMY4000277, highly similar to Alpha-1B-glycoprotein OS=Homo sapiens OX=9606 PE=2 SV=1	117.02	6.87061	0	up	yes	130900000	0	2.87287e+06	0	0	0	1.81727e+08	1.77221e+08	6.7518e+07	0	0	0	4.01278e+07	0	0	0	1.98728e+08	1.88402e+08	0	6.33154e+07	0	9.33563e+06	8.69642e+08	0	0	2.51852e+07	7.29518e+07	1.43299e+08	BP:platelet degranulation;BP:neutrophil degranulationCC:extracellular exosome;CC:platelet alpha granule lumen;CC:blood microparticle;CC:ficolin-1-rich granule lumen;CC:extracellular region;CC:secretory granule lumen;CC:collagen-containing extracellular matrix;CC:extracellular space	GO:0002576;GO:0043312GO:0070062;GO:0031093;GO:0072562;GO:1904813;GO:0005576;GO:0034774;GO:0062023;GO:0005615	------	------	------	------	------	------	PF13895.3;PF13927.3	Ig_2;Ig_3	Immunoglobulin domain;Immunoglobulin domain	extracellular	1	34	37
B3KWQ3	cDNA FLJ43573 fis, clone RECTM2001691, highly similar to Actin, cytoplasmic 2 OS=Homo sapiens OX=9606 PE=2 SV=1	117.02	6.87061	0	up	yes	85790000	0	0	4.81928e+06	0	0	1.17101e+06	0	8.6248e+08	2.05112e+07	4.52136e+07	0	0	0	0	0	0	882279	0	4.27708e+06	0	0	2.18242e+06	0	2.63939e+07	9.79552e+08	1.28015e+07	3.36948e+06	BP:cellular response to cytochalasin B;BP:membrane organization;BP:substantia nigra development;BP:synaptic vesicle endocytosis;BP:negative regulation of protein binding;BP:ATP-dependent chromatin remodeling;BP:positive regulation of gene expression, epigenetic;BP:protein deubiquitination;BP:response to mechanical stimulus;BP:response to calcium ion;BP:regulation of protein localization to plasma…	GO:0072749;GO:0061024;GO:0021762;GO:0048488;GO:0032091;GO:0043044;GO:0045815;GO:0016579;GO:0009612;GO:0051592;GO:1903076;GO:0007409;GO:0048013;GO:0001895;GO:0034329;GO:0038096;GO:0051621;GO:0048870;GO:0022898;GO:0000079;GO:0051623;GO:0098974;GO:0070527GO:0005829;GO:0015629;GO:0016020;GO:0030424;GO:0036464;GO:0045202;GO:0005925;GO:0070062;GO:0005634;GO:0097433;GO:0072562;GO:0005654;GO:0044305;GO:0…	K05692	ACTB_G1	hsa05132;hsa05131;hsa05130;hsa04611;hsa04530;hsa04670;hsa04145;hsa04510;hsa05410;hsa05412;hsa05414;hsa04921;hsa05416;hsa05164;hsa04210;hsa05100;hsa05205;hsa04015;hsa04520;hsa04390;hsa04919;hsa04810;hsa05418;hsa05110	Salmonella infection;Shigellosis;Pathogenic Escherichia coli infection;Platelet activation;Tight junction;Leukocyte transendothelial migration;Phagosome;Focal adhesion;Hypertrophic cardiomyopath;Arrhythmogenic right ventricular cardiomyopath;Dilated cardiomyopathy;Oxytocin signaling pathway;Viral myocarditis;Influenza A;Apoptosis;Bacterial invasion of epithelial cells;Proteoglycans in cancer;Rap1…	COG5277	Z:Cytoskeleton	PF00022.16	Actin	Actin	cytoplasmic	1	66	28.2
B3KX19	cDNA FLJ44500 fis, clone UTERU3000828, highly similar to 116 kDa U5 small nuclear ribonucleoprotein component OS=Homo sapiens OX=9606 PE=2 SV=1	117.02	6.87061	0	up	yes	90150000	0	6.46051e+06	0	9.68604e+06	0	0	0	0	0	0	1.61026e+07	0	6.05698e+07	2.69891e+07	3.48745e+07	4.34152e+06	0	0	4.47874e+06	2.59769e+07	3.26337e+07	3.15747e+08	1.22305e+07	3.61491e+07	5.58493e+08	9.17974e+07	0	BP:mRNA splicing, via spliceosomeCC:nuclear speck;CC:U4/U6 x U5 tri-snRNP complex;CC:ribonucleoprotein complex;CC:U2-type catalytic step 2 spliceosome;CC:U2-type precatalytic spliceosome;CC:Cajal body;CC:cytosolMF:U5 snRNA binding;MF:GTPase activity;MF:GTP binding	GO:0000398GO:0016607;GO:0046540;GO:1990904;GO:0071007;GO:0071005;GO:0015030;GO:0005829GO:0030623;GO:0003924;GO:0005525	K12852	EFTUD2	hsa03040	Spliceosome	COG0480	J:Translation, ribosomal structure and biogenesis	PF00009.24;PF16004.2;PF03764.15;PF00679.21;PF03144.22;PF14492.3	GTP_EFTU;EFTUD2;EFG_IV;EFG_C;GTP_EFTU_D2;EFG_II	Elongation factor Tu GTP binding domain;116 kDa U5 small nuclear ribonucleoprotein component N-terminus;Elongation factor G, domain IV;Elongation factor G C-terminus;Elongation factor Tu domain 2;Elongation Factor G, domain II	cytoplasmic	5	8	108.1
B3KX82	cDNA FLJ44964 fis, clone BRAWH2016209, highly similar to Homo sapiens synovial apoptosis inhibitor 1, synoviolin (SYVN1), transcript variant 2, mRNA OS=Homo sapiens OX=9606 PE=2 SV=1	117.02	6.87061	0	up	yes	8774000	0	2.73269e+07	0	1.69062e+07	0	0	5.68083e+06	0	8.87931e+06	0	3.33115e+06	0	9.89298e+06	0	0	4.16298e+06	1.26745e+07	4.80695e+06	0	8.24149e+06	0	0	6.17108e+06	3.93361e+07	0	8.46489e+06	2.14321e+07	BP:ER-associated ubiquitin-dependent protein catabolic processCC:Hrd1p ubiquitin ligase complex;CC:integral component of membraneMF:ubiquitin protein ligase activity	GO:0030433GO:0000836;GO:0016021GO:0061630	K10601	SYVN1, HRD1	hsa04141;hsa04120	Protein processing in endoplasmic reticulum;Ubiquitin mediated proteolysis	COG5243	O:Posttranslational modification, protein turnover, chaperones	PF13639.3;PF12678.4;PF00097.22;PF13923.3;PF13445.3	zf-RING_2;zf-rbx1;zf-C3HC4;zf-C3HC4_2;zf-RING_UBOX	Ring finger domain;RING-H2 zinc finger domain;Zinc finger, C3HC4 type;Zinc finger, C3HC4 type;RING-type zinc-finger	Golgi apparatus	1	1	69.7
B4DDS8	cDNA FLJ56686, moderately similar to FADD protein OS=Homo sapiens OX=9606 PE=2 SV=1	117.02	6.87061	0	up	yes	27910000	0	0	0	0	0	0	0	0	4.49334e+06	0	0	0	0	0	0	2.32901e+07	2.17458e+07	0	2.55172e+07	1.35734e+07	0	4.91021e+07	3.84615e+06	1.7674e+07	0	0	1.80128e+08	BP:positive regulation of type I interferon-mediated signaling pathway;BP:cellular response to mechanical stimulus;BP:negative regulation of activation-induced cell death of T cells;BP:extrinsic apoptotic signaling pathway in absence of ligand;BP:TRAIL-activated apoptotic signaling pathway;BP:regulation of apoptotic process;BP:activation of cysteine-type endopeptidase activity;BP:motor neuron apo…	GO:0060340;GO:0071260;GO:0070236;GO:0097192;GO:0036462;GO:0042981;GO:0097202;GO:0097049;GO:0006919;GO:0043029;GO:0048538;GO:0032729;GO:0048536;GO:0097190;GO:0048535;GO:0043123;GO:0032760;GO:0033077;GO:0060546;GO:0042104;GO:0045087;GO:0006915;GO:2001238;GO:0002821;GO:0051607;GO:0045651;GO:0097527;GO:0045944;GO:0001916;GO:0032757;GO:2000454GO:0005737;GO:0044297;GO:0005829;GO:0031265;GO:0097342GO:00…	K02373	FADD	hsa05010;hsa01524;hsa04620;hsa04621;hsa04622;hsa05200;hsa05142;hsa05168;hsa04657;hsa05152;hsa04668;hsa04210;hsa04215;hsa05161	Alzheimer's disease;Platinum drug resistance;Toll-like receptor signaling pathway;NOD-like receptor signaling pathway;RIG-I-like receptor signaling pathway;Pathways in cancer;Chagas diseas;Herpes simplex infection;IL-17 signaling pathway;Tuberculosis;TNF signaling pathway;Apoptosis;Apoptosis - multiple species;Hepatitis B	------	------	PF01335.18	DED	Death effector domain	extracellular	1	14	20
B4DG47	cDNA FLJ56967, highly similar to Adapter-relatedprotein complex 1 beta-1 subunit OS=Homo sapiens OX=9606 PE=2 SV=1	117.02	6.87061	0	up	yes	164700000	0	4.34682e+07	0	0	2.08687e+07	0	0	0	0	0	0	1.33374e+07	0	3.03169e+07	0	0	0	1.18142e+07	0	4.58433e+07	9.58481e+07	1.73993e+09	4.94529e+07	3.34479e+07	0	0	0	BP:heart development;BP:vesicle-mediated transport;BP:antigen processing and presentation of exogenous peptide antigen via MHC class II;BP:intracellular protein transport;BP:regulation of defense response to virus by virus;BP:determination of left/right symmetryCC:clathrin-coated vesicle membrane;CC:cytosol;CC:Golgi apparatus;CC:Golgi membrane;CC:cytoplasmic vesicle membrane;CC:trans-Golgi networ…	GO:0007507;GO:0016192;GO:0019886;GO:0006886;GO:0050690;GO:0007368GO:0030665;GO:0005829;GO:0005794;GO:0000139;GO:0030659;GO:0032588;GO:0005765;GO:0030131;GO:0043231GO:0019901;GO:0030276	K12392	AP1B1	hsa04142	Lysosome	COG5096	U:Intracellular trafficking, secretion, and vesicular transport	PF09066.7;PF01602.17;PF02883.17	B2-adapt-app_C;Adaptin_N;Alpha_adaptinC2	Beta2-adaptin appendage, C-terminal sub-domain;Adaptin N terminal region;Adaptin C-terminal domain	cytoplasmic	1	32	54.2
B4DHZ6	Transferrin, isoform CRA_c OS=Homo sapiens OX=9606 GN=TF PE=2 SV=1	117.02	6.87061	0	up	yes	30800000	0	0	9.46588e+07	0	0	0	0	3.12153e+07	0	0	3.20395e+07	0	0	0	0	2.00085e+07	4.01178e+06	0	0	0	0	1.30911e+08	0	1.88132e+07	3.87485e+07	0	1.57109e+08	BP:membrane organization;BP:iron ion homeostasis;BP:positive regulation of receptor-mediated endocytosis;BP:cellular protein metabolic process;BP:platelet degranulation;BP:cellular iron ion homeostasis;BP:post-translational protein modification;BP:retina homeostasis;BP:regulation of iron ion transport;BP:cellular response to iron ion;BP:regulation of protein stability;BP:transferrin transportCC:r…	GO:0061024;GO:0055072;GO:0048260;GO:0044267;GO:0002576;GO:0006879;GO:0043687;GO:0001895;GO:0034756;GO:0071281;GO:0031647;GO:0033572GO:0055037;GO:0005788;GO:0030139;GO:0005905;GO:1990712;GO:0010008;GO:0030665;GO:0031232;GO:0005615;GO:0031410;GO:0005770;GO:0045178;GO:0072562;GO:0009925;GO:0048471;GO:0009986;GO:0016324;GO:0031982;GO:0034774;GO:0070062;GO:0005623;GO:0005576;GO:0005769GO:1990459;GO:00…	K14736	TF	hsa04066;hsa04978;hsa04216	HIF-1 signaling pathway;Mineral absorption;Ferroptosis	------	------	PF00405.14	Transferrin	Transferrin	cytoplasmic	1	46	47.4
B4DJ89	Polymerase (RNA) II (DNA directed) polypeptide E, 25kDa, isoform CRA_c OS=Homo sapiens OX=9606 GN=POLR2E PE=2 SV=1	117.02	6.87061	0	up	yes	6233000	0	0	0	0	0	0	0	0	0	0	0	3.87976e+06	0	9.27333e+06	9.9781e+06	0	0	1.02084e+07	0	7.31148e+06	7.76997e+06	0	2.43806e+07	4.93582e+06	2.01913e+07	0	0	BP:positive regulation of viral transcription;BP:fibroblast growth factor receptor signaling pathway;BP:transcription initiation from RNA polymerase I promoter;BP:transcription from RNA polymerase I promoter;BP:termination of RNA polymerase I transcription;BP:transcription elongation from RNA polymerase I promoter;BP:transcription initiation from RNA polymerase II promoter;BP:transcription from R…	GO:0050434;GO:0008543;GO:0006361;GO:0006360;GO:0006363;GO:0006362;GO:0006367;GO:0006366;GO:0006368;GO:0045815;GO:0006383;GO:0006283;GO:0032481;GO:0060964;GO:0042795;GO:0035019;GO:0016070;GO:0000398;GO:0006370;GO:0006351;GO:0016032GO:0005736;GO:0005634;GO:0005654;GO:0005829;GO:0005665;GO:0005666GO:0003677;GO:0003899	K03013	RPB5, POLR2E	hsa04623;hsa03020;hsa05169;hsa00230;hsa05016;hsa00240	Cytosolic DNA-sensing pathway;RNA polymerase;Epstein-Barr virus infection;Purine metabolism;Huntington's disease;Pyrimidine metabolism	COG2012	K:Transcription	PF01191.16	RNA_pol_Rpb5_C	RNA polymerase Rpb5, C-terminal domain	nuclear	1	9	13.5
B4DK68	cDNA FLJ59708, highly similar to Genethonin-1 OS=Homo sapiens OX=9606 PE=2 SV=1	117.02	6.87061	0	up	yes	64330000	0	8.31588e+07	0	0	0	6.28255e+06	0	0	0	2.09865e+07	0	1.49338e+06	0	0	1.41354e+07	3.90419e+06	0	0	0	3.18772e+07	3.75419e+07	5.22925e+08	0	1.59618e+08	0	9.95578e+06	6.08804e+06	BP:intracellular transport;BP:glycogen catabolic process;BP:glycophagy;BP:neutrophil degranulationCC:tertiary granule membrane;CC:endoplasmic reticulum;CC:cytosol;CC:membrane;CC:pre-autophagosomal structure membrane;CC:T-tubule;CC:ficolin-1-rich granule membrane;CC:plasma membrane;CC:integral component of plasma membrane;CC:perinuclear region of cytoplasm;CC:endoplasmic reticulum membraneMF:polys…	GO:0046907;GO:0005980;GO:0061723;GO:0043312GO:0070821;GO:0005783;GO:0005829;GO:0016020;GO:0034045;GO:0030315;GO:0101003;GO:0005886;GO:0005887;GO:0048471;GO:0005789GO:0030247;GO:0019899;GO:2001070;GO:2001069	------	------	------	------	------	------	PF00686.16	CBM_20	Starch binding domain	cytoplasmic	5	30	23.6
B4DL32	cDNA FLJ59922, highly similar to Keratin, type II cytoskeletal 5 OS=Homo sapiens OX=9606 PE=2 SV=1	117.02	6.87061	0	up	yes	16510000	0	6.73408e+06	0	0	0	0	0	1.0753e+08	0	6.06376e+08	0	3.17686e+06	0	3.1124e+07	3.31436e+07	0	2.25197e+06	0	0	1.98567e+06	1.16407e+07	0	1.66835e+07	7.7894e+06	1.57729e+08	0	0	BP:keratinization;BP:hemidesmosome assembly;BP:cornification;BP:epidermis developmentCC:cytoplasm;CC:membrane;CC:extracellular exosome;CC:keratin filament;CC:nucleus;CC:intermediate filament;CC:cytosolMF:structural constituent of cytoskeleton;MF:structural molecule activity;MF:scaffold protein binding	GO:0031424;GO:0031581;GO:0070268;GO:0008544GO:0005737;GO:0016020;GO:0070062;GO:0045095;GO:0005634;GO:0005882;GO:0005829GO:0005200;GO:0005198;GO:0097110	K07605	KRT2	------	------	------	------	PF00038.18;PF07926.9	Filament;TPR_MLP1_2	Intermediate filament protein;TPR/MLP1/MLP2-like protein	cytoplasmic	1	86	27.3
B4DP94	cDNA FLJ59828, highly similar to Regulator of G-protein signaling 19 OS=Homo sapiens OX=9606 PE=2 SV=1	117.02	6.87061	0	up	yes	9338000	0	0	0	0	0	0	1.91512e+06	0	7.43153e+07	0	0	0	3.82264e+06	0	0	0	0	0	0	5.22144e+06	9.52712e+06	1.10724e+07	4.27385e+06	8.10586e+07	0	908044	0	BP:negative regulation of signal transduction;BP:autophagy;BP:response to ethanol;BP:small GTPase mediated signal transduction;BP:G-protein coupled receptor signaling pathwayCC:Golgi apparatus;CC:membrane raft;CC:membrane;CC:plasma membrane;CC:brush border;CC:clathrin-coated vesicleMF:GTPase activity;MF:G-protein alpha-subunit binding	GO:0009968;GO:0006914;GO:0045471;GO:0007264;GO:0007186GO:0005794;GO:0045121;GO:0016020;GO:0005886;GO:0005903;GO:0030136GO:0003924;GO:0001965	K16449	RGS	------	------	------	------	PF00615.16	RGS	Regulator of G protein signaling domain	cytoplasmic	1	19	22.2
B4DPR2	cDNA FLJ50830, highly similar to Serum albumin OS=Homo sapiens OX=9606 PE=2 SV=1	117.02	6.87061	0	up	yes	26670000	0	0	0	0	0	0	1.30004e+07	0	0	0	1.5805e+07	0	0	0	6.6694e+06	7.34287e+07	9.70744e+06	1.13218e+07	1.65917e+07	1.4266e+08	1.9755e+07	0	7.26549e+06	0	0	2.8183e+07	1.11122e+07	CC:extracellular space	GO:0005615	------	------	------	------	------	------	PF00273.17	Serum_albumin	Serum albumin family	extracellular	2	52	59.5
B4DRP9	cDNA FLJ58274, highly similar to RNA-binding protein 12 OS=Homo sapiens OX=9606 PE=2 SV=1	117.02	6.87061	0	up	yes	12320000	0	3.60445e+06	0	0	0	2.22491e+07	2.37838e+07	0	0	0	0	0	0	0	4.45668e+06	4.00887e+07	0	2.51129e+06	2.73762e+07	6.7774e+06	1.5752e+07	0	0	2.18151e+07	3.35412e+07	0	0	CC:nucleoplasmMF:RNA binding	GO:0005654GO:0003723	------	------	------	------	------	------	PF00076.19	RRM_1	RNA recognition motif.	nuclear	1	1	76.4
B4DTH2	cDNA FLJ61165, highly similar to Fibronectin OS=Homo sapiens OX=9606 PE=2 SV=1	117.02	6.87061	0	up	yes	33230000	0	4.5841e+07	0	0	0	0	0	3.54642e+08	0	0	1.10725e+07	8.8118e+06	5.88173e+07	0	5.58686e+06	0	0	2.71689e+07	1.81671e+08	0	0	4.49437e+07	0	2.90476e+07	1.00246e+08	1.56604e+07	0	BP:peptide cross-linking;BP:cytokine-mediated signaling pathway;BP:substrate adhesion-dependent cell spreading;BP:positive regulation of fibroblast proliferation;BP:calcium-independent cell-matrix adhesion;BP:leukocyte migration;BP:positive regulation of gene expression;BP:angiogenesis;BP:cellular protein metabolic process;BP:platelet degranulation;BP:response to wounding;BP:extracellular matrix …	GO:0018149;GO:0019221;GO:0034446;GO:0048146;GO:0007161;GO:0050900;GO:0010628;GO:0001525;GO:0044267;GO:0002576;GO:0009611;GO:0030198;GO:1904237;GO:0033622;GO:0008284;GO:2001202;GO:0008360;GO:0043687;GO:0042060;GO:0006953;GO:0007155;GO:0051702;GO:0035987;GO:1901166;GO:0052047;GO:0045773;GO:0001932;GO:0007044;GO:0070372GO:0062023;GO:0070062;GO:0031093;GO:0072562;GO:0005576;GO:0005793;GO:0016324;GO:0…	------	------	------	------	------	------	PF00039.15;PF00041.18	fn1;fn3	Fibronectin type I domain;Fibronectin type III domain	cytoplasmic	2	31	37.9
B4DWA5	cDNA FLJ52464, highly similar to GTPase, IMAP family member 4 OS=Homo sapiens OX=9606 PE=2 SV=1	117.02	6.87061	0	up	yes	15030000	0	0	0	0	0	0	4.89183e+07	1.22407e+08	1.60252e+07	0	1.34475e+07	0	0	0	0	5.03219e+07	0	0	0	1.43914e+06	0	2.54771e+07	6.35285e+07	3.00322e+06	0	3.65662e+07	0	MF:GTP binding	GO:0005525	------	------	------	------	------	------	PF04548.13;PF01926.20;PF00350.20	AIG1;MMR_HSR1;Dynamin_N	AIG1 family;50S ribosome-binding GTPase;Dynamin family	cytoplasmic	2	8	39
B4DWL2	cDNA FLJ54763, highly similar to DENN domain-containing protein 2D OS=Homo sapiens OX=9606 PE=2 SV=1	117.02	6.87061	0	up	yes	7330000	0	0	0	0	0	0	7.3168e+06	5.31204e+07	0	0	0	0	0	1.04e+07	0	0	0	0	1.61319e+07	8.85537e+06	1.00479e+07	0	1.95048e+07	2.22539e+07	1.11688e+07	0	0	CC:nucleoplasm;CC:cytosolMF:Rab guanyl-nucleotide exchange factor activity	GO:0005654;GO:0005829GO:0017112	K20161	DENND2	------	------	------	------	PF02141.18;PF03455.16;PF03456.15	DENN;dDENN;uDENN	DENN;dDENN domain;uDENN domain	cytoplasmic	1	4	45.8
B4DWV5	GrpE protein homolog OS=Homo sapiens OX=9606 PE=2 SV=1	117.02	6.87061	0	up	yes	3226000	0	2.31029e+07	0	0	0	0	2.8571e+06	0	0	0	0	0	0	4.39332e+06	5.55122e+06	2.54593e+06	0	5.81932e+06	0	0	8.87248e+06	0	3.02014e+06	9.79279e+06	0	8.66597e+06	0	BP:protein foldingCC:mitochondrial matrixMF:chaperone binding;MF:adenyl-nucleotide exchange factor activity;MF:protein homodimerization activity	GO:0006457GO:0005759GO:0051087;GO:0000774;GO:0042803	------	------	------	------	COG0576	O:Posttranslational modification, protein turnover, chaperones	PF01025.16	GrpE	GrpE	mitochondrial	1	6	21.9
B4DXB6	cDNA FLJ58335, highly similar to GPI transamidase component PIG-U OS=Homo sapiens OX=9606 PE=2 SV=1	117.02	6.87061	0	up	yes	129200000	0	9.05352e+06	0	0	2.62991e+08	0	0	0	0	0	0	0	2.10022e+08	4.46886e+06	4.13685e+06	0	0	0	1.35204e+07	9.068e+06	1.28753e+07	2.88896e+07	8.96771e+06	5.26791e+07	1.4177e+09	7.03983e+06	0	BP:regulation of JAK-STAT cascade;BP:protein localization to cell surface;BP:GPI anchor biosynthetic process;BP:attachment of GPI anchor to proteinCC:membrane;CC:endoplasmic reticulum membrane;CC:integral component of endoplasmic reticulum membrane;CC:plasma membrane;CC:GPI-anchor transamidase complexMF:GPI-anchor transamidase activity;MF:GPI anchor binding	GO:0046425;GO:0034394;GO:0006506;GO:0016255GO:0016020;GO:0005789;GO:0030176;GO:0005886;GO:0042765GO:0003923;GO:0034235	K05293	PIGU	hsa00563	Glycosylphosphatidylinosito	------	------	PF06728.10	PIG-U	GPI transamidase subunit PIG-U	ER	2	7	48.2
B4DZA5	Anoctamin OS=Homo sapiens OX=9606 PE=2 SV=1	117.02	6.87061	0	up	yes	15380000	0	1.70248e+07	0	0	2.3227e+07	0	0	0	0	0	0	0	0	0	0	0	0	1.54359e+07	0	0	1.12266e+07	1.26745e+08	1.73827e+07	0	5.8134e+06	7.97074e+06	0	BP:phosphatidylserine exposure on blood platelet;BP:bone mineralization involved in bone maturation;BP:phospholipid scrambling;BP:bleb assembly;BP:blood coagulation;BP:chloride transport;BP:positive regulation of bone mineralization;BP:positive regulation of ion transmembrane transport;BP:positive regulation of monocyte chemotaxis;BP:pore complex assembly;BP:calcium activated galactosylceramide s…	GO:0097045;GO:0035630;GO:0017121;GO:0032060;GO:0007596;GO:0006821;GO:0030501;GO:0034767;GO:0090026;GO:0046931;GO:0061591;GO:0061590;GO:0043065;GO:0035725;GO:0006812;GO:1902476;GO:1903766;GO:2000353;GO:0034220;GO:0060100;GO:0061588;GO:0061589;GO:0045794;GO:0002543;GO:0002407;GO:0070588;GO:0043312;GO:0035590GO:0034707;GO:0070821;GO:0016021;GO:0016020;GO:0009986;GO:0005886;GO:0070062;GO:0035579;GO:0…	K19500	ANO6, TMEM16F	------	------	------	------	PF04547.9;PF16178.2	Anoctamin;Anoct_dimer	Calcium-activated chloride channel;Dimerisation domain of Ca+-activated chloride-channel, anoctamin	cytoplasmic	1	9	108
B4E1Z9	Proline-serine-threonine phosphatase-interacting protein 1 OS=Homo sapiens OX=9606 GN=PSTPIP1 PE=1 SV=1	117.02	6.87061	0	up	yes	9592000	0	2.32732e+07	0	7.19237e+06	0	0	0	0	4.11222e+07	0	0	3.01127e+06	0	0	0	0	0	4.05467e+06	0	1.44419e+07	5.22612e+07	0	0	1.83368e+07	2.23122e+07	3.69612e+06	0	BP:endocytosis;BP:innate immune response;BP:cell adhesion;BP:signal transduction;BP:inflammatory response;BP:actin filament polymerizationCC:cytoplasm;CC:cytoskeleton;CC:lamellipodium;CC:membrane;CC:cleavage furrow;CC:plasma membrane;CC:uropod;CC:perinuclear region of cytoplasm;CC:cytosol;CC:actin filamentMF:cytoskeletal protein binding;MF:actin filament binding;MF:identical protein binding	GO:0006897;GO:0045087;GO:0007155;GO:0007165;GO:0006954;GO:0030041GO:0005737;GO:0005856;GO:0030027;GO:0016020;GO:0032154;GO:0005886;GO:0001931;GO:0048471;GO:0005829;GO:0005884GO:0008092;GO:0051015;GO:0042802	K12804	PSTPIP1	hsa04621	NOD-like receptor signaling pathway	------	------	PF00611.20	FCH	Fes/CIP4, and EFC/F-BAR homology domain	cytoplasmic	1	8	15.8
B4E2V8	cDNA FLJ54256, highly similar to Cytohesin-4 OS=Homo sapiens OX=9606 PE=2 SV=1	117.02	6.87061	0	up	yes	9733000	0	9.07676e+06	0	0	9.73624e+06	1.72493e+06	0	0	1.71759e+06	0	0	0	0	6.27421e+06	5.92446e+06	1.05635e+07	0	2.0923e+06	0	2.01568e+07	1.71503e+07	0	0	6.19326e+07	0	3.1001e+06	1.80348e+06	BP:regulation of ARF protein signal transductionCC:cytosol;CC:plasma membrane;CC:Golgi membraneMF:lipid binding;MF:ARF guanyl-nucleotide exchange factor activity	GO:0032012GO:0005829;GO:0005886;GO:0000139GO:0008289;GO:0005086	K18441	CYTH	hsa04072;hsa04144	Phospholipase D signaling pathway;Endocytosis	COG5307	R:General function prediction only	PF01369.17;PF00169.26	Sec7;PH	Sec7 domain;PH domain	cytoplasmic	2	5	39
B7TQM8	APOBEC3H OS=Homo sapiens OX=9606 GN=APOBEC3H PE=2 SV=1	117.02	6.87061	0	up	yes	63850000	0	0	0	0	0	0	0	2.18418e+08	0	0	0	0	2.61759e+10	4.36742e+06	1.94555e+06	0	5.0913e+06	0	4.34774e+07	0	2.77529e+06	0	2.936e+06	0	6.83834e+08	0	2.80307e+07	BP:defense response to virus;BP:DNA demethylation;BP:innate immune response;BP:cytidine to uridine editing;BP:negative regulation of transposition;BP:DNA cytosine deamination;BP:negative regulation of single stranded viral RNA replication via double stranded DNA intermediate;BP:negative regulation of viral processCC:cytoplasm;CC:cytoplasmic mRNA processing body;CC:nucleusMF:hydrolase activity;MF:…	GO:0051607;GO:0080111;GO:0045087;GO:0016554;GO:0010529;GO:0070383;GO:0045869;GO:0048525GO:0005737;GO:0000932;GO:0005634GO:0016787;GO:0004126;GO:0003723;GO:0008270	K18750	APOBEC3	------	------	------	------	PF08210.8;PF05240.11	APOBEC_N;APOBEC_C	APOBEC-like N-terminal domain;APOBEC-like C-terminal domain	cytoplasmic	1	5	23.6
B7Z532	cDNA FLJ51028, highly similar to 60 kDa heat shock protein, mitochondrial OS=Homo sapiens OX=9606 PE=2 SV=1	117.02	6.87061	0	up	yes	2435000000	0	0	0	0	0	0	0	1.88196e+10	0	1.08273e+09	1.20189e+07	0	9.64786e+06	0	0	0	0	1.56169e+07	1.2442e+08	0	5.58872e+08	4.00465e+08	0	0	2.80496e+10	7.0912e+07	0	BP:'de novo' protein folding;BP:B cell activation;BP:protein stabilization;BP:mitochondrion organization;BP:protein maturation;BP:response to unfolded protein;BP:regulation of transcription from RNA polymerase II promoter;BP:positive regulation of apoptotic process;BP:negative regulation of apoptotic process;BP:isotype switching to IgG isotypes;BP:positive regulation of interferon-gamma productio…	GO:0006458;GO:0042113;GO:0050821;GO:0007005;GO:0051604;GO:0006986;GO:0006357;GO:0043065;GO:0043066;GO:0048291;GO:0032729;GO:0032727;GO:0051131;GO:0006919;GO:0042100;GO:0050870;GO:0043032;GO:0042026;GO:0042110;GO:0002842;GO:0009409;GO:0051702;GO:0002755;GO:0008637;GO:0032755;GO:0045041;GO:0002368;GO:0016032;GO:0032735;GO:0032733GO:0016020;GO:0005739;GO:0005905;GO:0030135;GO:0005737;GO:0070062;GO:0…	K04077	groEL, HSPD1	hsa04940;hsa05152;hsa03018;hsa05134	Type I diabetes mellitus;Tuberculosis;RNA degradation;Legionellosis	------	------	PF00118.21	Cpn60_TCP1	TCP-1/cpn60 chaperonin family	cytoplasmic	1	60	26.7
B7Z958	cDNA FLJ53700, highly similar to Hepatoma-derived growth factor OS=Homo sapiens OX=9606 PE=2 SV=1	117.02	6.87061	0	up	yes	145600000	0	0	1.08716e+08	1.04614e+07	5.85184e+07	0	0	1.09653e+09	0	1.94619e+07	0	0	5.93901e+08	0	0	9.5433e+06	6.99819e+06	0	1.43113e+07	2.05842e+07	3.44218e+07	0	0	4.00268e+06	1.58839e+09	5.24117e+07	1.61015e+07	BP:negative regulation of transcription from RNA polymerase II promoter;BP:IRE1-mediated unfolded protein response;BP:cellular response to interleukin-7;BP:signal transductionCC:cytoplasm;CC:transcriptional repressor complex;CC:extracellular space;CC:collagen-containing extracellular matrix;CC:extracellular region;CC:nucleoplasmMF:growth factor activity;MF:transcription corepressor binding;MF:tra…	GO:0000122;GO:0036498;GO:0098761;GO:0007165GO:0005737;GO:0017053;GO:0005615;GO:0062023;GO:0005576;GO:0005654GO:0008083;GO:0001222;GO:0003714;GO:0000166;GO:0003723;GO:0003677;GO:0008201	------	------	------	------	------	------	------	------	------	cytoplasmic	3	18	23.7
B7ZA56	cDNA, FLJ79070, highly similar to Optineurin OS=Homo sapiens OX=9606 PE=2 SV=1	117.02	6.87061	0	up	yes	24190000	0	2.06078e+07	5.08064e+07	1.08161e+08	0	2.30272e+07	0	0	0	0	5.69802e+07	0	0	0	6.57679e+06	0	3.26478e+07	0	4.14564e+07	3.04068e+07	0	0	4.59448e+07	0	1.03726e+08	1.93207e+07	1.67235e+07	BP:G2/M transition of mitotic cell cycle;BP:parkin-mediated mitophagy in response to mitochondrial depolarization;BP:cellular response to unfolded protein;BP:defense response to Gram-negative bacterium;BP:cell death;BP:Golgi ribbon formation;BP:protein localization to Golgi apparatus;BP:Golgi to plasma membrane protein transport;BP:negative regulation of I-kappaB kinase/NF-kappaB signaling;BP:neg…	GO:0000086;GO:0061734;GO:0034620;GO:0050829;GO:0008219;GO:0090161;GO:0034067;GO:0043001;GO:0043124;GO:0001920;GO:0006914;GO:0045087;GO:0010508;GO:0007030;GO:0016192;GO:1904417;GO:0007165GO:0055038;GO:0005776;GO:0005737;GO:0031410;GO:0005634;GO:0005654;GO:0005794;GO:0048471;GO:0005829;GO:0005802;GO:0000139GO:0008022;GO:0031593;GO:0070530;GO:0046872;GO:0042802;GO:0017137;GO:0030674	K19946	OPTN, FIP2	hsa04137	Mitophagy - animal	------	------	PF16516.2;PF11577.5	CC2-LZ;NEMO	Leucine zipper of domain CC2 of NEMO, NF-kappa-B essential modulator;NF-kappa-B essential modulator NEMO	cytoplasmic	2	7	59.5
B7ZAR0	cDNA, FLJ79274, highly similar to Coiled-coil domain-containing protein 22 OS=Homo sapiens OX=9606 PE=2 SV=1	117.02	6.87061	0	up	yes	7211000	0	2.14026e+07	3.40111e+08	0	3.57894e+07	0	0	0	0	0	0	3.02247e+06	0	1.19923e+07	1.03966e+07	1.25048e+06	0	3.75718e+06	1.7294e+07	3.92729e+06	1.27514e+07	1.31585e+07	0	3.43874e+07	0	0	0	BP:Golgi to plasma membrane transport;BP:cellular copper ion homeostasis;BP:protein ubiquitination;BP:retrograde transport, endosome to plasma membrane;BP:post-translational protein modification;BP:positive regulation of protein ubiquitination involved in ubiquitin-dependent protein catabolic process;BP:protein transport;BP:endocytic recycling;BP:negative regulation of I-kappaB kinase/NF-kappaB s…	GO:0006893;GO:0006878;GO:0016567;GO:1990126;GO:0043687;GO:2000060;GO:0015031;GO:0032456;GO:0043124;GO:0043123;GO:0007253GO:0005654;GO:0005623;GO:0005768;GO:0005829GO:0097602	------	------	------	------	------	------	PF05667.8	DUF812	Protein of unknown function	cytoplasmic	2	3	65.1
[truncated: 613 more rows]
[truncated: 1 more columns]
