# Supplementary material for: Label-Free Liquid Chromatography–Mass Spectrometry Proteomic Analysis of Urinary Identification in Diabetic Vascular Dementia in a Han Chinese Population
Source: Front Aging Neurosci. 2021 Feb 1;13:619945. doi: 10.3389/fnagi.2021.619945 (PMC7882624; doi:10.3389/fnagi.2021.619945)
Supplement: Supplementary file 4 [file Table_4.XLSX]

## Sheet: 网络节点属性表(静态图)
TABLE S4 Protein network node properties based on STRING database
Protein ID(A)	Protein ID (B)	String ID (A)	String ID (B)	Common protein name (A)	Common protein name (B)	Ncbi Taxon Identifier	Combined Score	Gene Neighborhood Score	Gene Fusion Score	Phylogenetic Profile Score	Coexpression Score	Experimental Score	Database Score	Textmining Score
Q9NQS3	Q6SYC2	ENSP00000418070	ENSP00000264025	PVRL3	PVRL1	9606	0.985	0	0	0	0	0.829	0.9	0.19756
Q13747	B4DHZ6	ENSP00000416066	ENSP00000385834	SERPINA1	TF	9606	0.966	0	0	0	0.153	0	0.9	0.641
Q86Y46	H0YHD9	ENSP00000307014	ENSP00000293745	KRT73	KRT72	9606	0.955	0	0	0	0.564	0	0.9	0.024489
B4DHZ6	P05546	ENSP00000385834	ENSP00000215727	TF	SERPIND1	9606	0.934	0	0	0	0.25	0.044	0.9	0.189
Q13747	P05546	ENSP00000416066	ENSP00000215727	SERPINA1	SERPIND1	9606	0.933	0	0	0.101848	0.2	0	0.9	0.118088
H0YHD9	O76015	ENSP00000293745	ENSP00000246646	KRT72	KRT38	9606	0.929	0	0	0	0.049	0.222	0.9	0.133393
Q86Y46	O76015	ENSP00000307014	ENSP00000246646	KRT73	KRT38	9606	0.927	0	0	0	0.049	0.185	0.9	0.147576
B2R6W1	P13671	ENSP00000322061	ENSP00000263413	C7	C6	9606	0.924	0	0	0	0.173	0	0.9	0.121905
A0A0G2JNJ5	Q86SR1	ENSP00000417498	ENSP00000297107	MUC4	GALNT10	9606	0.917	0	0	0	0	0	0.9	0.212
Q86Y46	O76009	ENSP00000307014	ENSP00000007735	KRT73	KRT33A	9606	0.916	0	0	0	0.063	0	0.9	0.157092
H0YHD9	O76009	ENSP00000293745	ENSP00000007735	KRT72	KRT33A	9606	0.915	0	0	0	0.061	0	0.9	0.145616
O76015	O76009	ENSP00000246646	ENSP00000007735	KRT38	KRT33A	9606	0.906	0	0	0	0.077	0	0.9	0.028348
H0Y547	Q8NHP6	ENSP00000420387	ENSP00000369860	ATP11A	MOSPD2	9606	0.903	0	0	0	0.051	0	0.9	0.065
Q13747	Q02388	ENSP00000416066	ENSP00000332371	SERPINA1	COL7A1	9606	0.902	0	0	0	0	0.062	0.9	0.041
Q13747	Q9NXH8	ENSP00000416066	ENSP00000350102	SERPINA1	TOR4A	9606	0.902	0	0	0	0.065	0	0.9	0
Q8NHP6	Q9NPA2	ENSP00000369860	ENSP00000337816	MOSPD2	MMP25	9606	0.9	0	0	0	0	0	0.9	0
H0Y547	Q9NPA2	ENSP00000420387	ENSP00000337816	ATP11A	MMP25	9606	0.9	0	0	0	0	0	0.9	0
Q13747	P00738	ENSP00000416066	ENSP00000348170	SERPINA1	HP	9606	0.872	0	0	0	0.176	0.129	0	0.837
Q8TF42	E7ESF6	ENSP00000284273	ENSP00000046794	UBASH3B	LCP2	9606	0.813	0	0	0	0.063	0.357	0	0.716
Q02388	B2RBE5	ENSP00000332371	ENSP00000296543	COL7A1	NAA15	9606	0.8	0	0	0	0.044	0	0	0.8
B4DHZ6	P00738	ENSP00000385834	ENSP00000348170	TF	HP	9606	0.775	0	0	0	0.189	0.067	0	0.726
A6NFA1	J3KPT4	ENSP00000476820	ENSP00000305664	TRABD2B	TRABD	9606	0.738	0	0	0	0	0	0	0.738
Q6UWM9	H0YMG7	ENSP00000251566	ENSP00000249750	UGT2A3	ALDH1A2	9606	0.67	0	0	0	0.082	0	0.65	0.057
B2R933	B7Z532	ENSP00000389600	ENSP00000373620	TLR6	HSPD1	9606	0.666	0	0	0	0	0.076	0	0.653
A0A024R2N0	Q96QD8	ENSP00000480890	ENSP00000256689	SLC6A6	SLC38A2	9606	0.637	0	0	0	0.061	0	0	0.63
A0A3B3ITR6	Q9HA77	ENSP00000316335	ENSP00000257347	FARS2	CARS2	9606	0.636	0	0	0	0.142	0	0	0.594
P09172	Q02388	ENSP00000376776	ENSP00000332371	DBH	COL7A1	9606	0.632	0	0	0	0.064	0	0	0.623
A0A384MDZ8	P16066	ENSP00000387123	ENSP00000357669	ALDH7A1	NPR1	9606	0.621	0	0	0	0	0	0	0.621
H0Y547	Q9Y5L3	ENSP00000420387	ENSP00000347213	ATP11A	ENTPD2	9606	0.599	0	0	0	0.058	0.052	0	0.587
B3KX82	Q9UMX0	ENSP00000366395	ENSP00000365576	SYVN1	UBQLN1	9606	0.593	0	0	0	0.055	0.266	0	0.46
P51610	P05546	ENSP00000309555	ENSP00000215727	HCFC1	SERPIND1	9606	0.571	0	0	0	0	0	0	0.571
Q9UN76	Q96QD8	ENSP00000470801	ENSP00000256689	SLC6A14	SLC38A2	9606	0.53	0	0	0	0.061	0	0	0.52
P16066	A0A2R8YDS4	ENSP00000357669	ENSP00000327251	NPR1	NOS2	9606	0.511	0	0	0	0.059	0	0	0.501
Q14571	A0A024RAY9	ENSP00000370744	ENSP00000346442	ITPR2	LRMP	9606	0.483	0	0	0	0.06	0.195	0	0.372
Q13747	B3KX82	ENSP00000416066	ENSP00000366395	SERPINA1	SYVN1	9606	0.48	0	0	0	0	0.379	0	0.197
B2R933	Q8NB16	ENSP00000389600	ENSP00000308351	TLR6	MLKL	9606	0.473	0	0	0	0.107	0.123	0	0.381
Q9Y2X3	Q9HA77	ENSP00000264279	ENSP00000257347	NOP58	CARS2	9606	0.461	0	0	0	0.461	0	0	0
Q8NDA2	A6NFA1	ENSP00000485357	ENSP00000476820	HMCN2	TRABD2B	9606	0.449	0	0	0	0.062	0	0	0.437
B2R933	A0A2R8YDS4	ENSP00000389600	ENSP00000327251	TLR6	NOS2	9606	0.447	0	0	0	0	0	0	0.447
Q9ULC6	Q8NHU6	ENSP00000364620	ENSP00000347444	PADI1	TDRD7	9606	0.433	0	0	0	0	0	0	0.433
A0A024RAY9	E7ESF6	ENSP00000346442	ENSP00000046794	LRMP	LCP2	9606	0.427	0	0	0	0.427	0	0	0
E9PRY8	P51610	ENSP00000410059	ENSP00000309555	EEF1D	HCFC1	9606	0.423	0	0	0	0.083	0.397	0	0
Q5VU65	P83111	ENSP00000357547	ENSP00000261893	NUP210L	LACTB	9606	0.422	0	0	0	0	0	0	0.422
J3KQG3	O60486	ENSP00000362139	ENSP00000258526	EPHA10	PLXNC1	9606	0.405	0	0	0	0.113	0.085	0	0.325
