# Supplementary material for: Label-Free Liquid Chromatography–Mass Spectrometry Proteomic Analysis of Urinary Identification in Diabetic Vascular Dementia in a Han Chinese Population
Source: Front Aging Neurosci. 2021 Feb 1;13:619945. doi: 10.3389/fnagi.2021.619945 (PMC7882624; doi:10.3389/fnagi.2021.619945)
Supplement: Supplementary file 5 [file Table_5.XLSX]

## Sheet: 搜库鉴定列表
TABLE S5 List of all proteins data identified in 4 groups
Accession_id	Protein FDR Confidence	Description	Coverage	Peptides	PSM	Unique Peptides	AAs	MW[kDa]	calc.pl	Abundance_DM1	Abundance_DM2	Abundance_VT1	Abundance_AD1	Abundance_DM3	Abundance_DM4	Abundance_AD2	Abundance_DM5	Abundance_NC1	Abundance_DM6	Abundance_DM7	Abundance_DM8	Abundance_DM9	Abundance_VD1	Abundance_AD3	Abundance_VT2	Abundance_AD4	Abundance_DM22	Abundance_AT1	Abundance_DM10	Abundance_NC2	Abundance_DM11	Abundance_DM12	Abundance_DM13	Abundance_DM14	Abundance_DM15	Abundance_DM16	Abundance_DM17	Abundance_DM18	Abundance_DM19	Abundance_DM20	Abundance_DM21	Abundance_NC3	Abundance_NC4	Abundance_NC5	Abundance_NC6	Abundance_NC7	Abundance_NC8	Abundance_NC9	Abundance_NC10
P01024	High	Complement C3 OS=Homo sapiens OX=9606 GN=C3 PE=1 SV=2	71	143	8171	143	1663	187	6.4	2.45809e+10	26861067640	258096047608	4.98642e+10	3.58767e+10	6.36646e+09	1.87863e+09	4.1862e+09	3.58686e+10	4.77824e+09	1.13305e+10	1.74796e+10	9.51121e+10	9.74109e+09	8.88362e+09	9.27286e+09	5.85784e+09	3.35722e+10	5.63832e+09	4.9759e+10	1.70532e+10	3.253e+10	4.8703e+10	5.41264e+09	1.93673e+10	3.62588e+10	1.27597e+10	9.99493e+09	1.50062e+10	9.93771e+09	4.86385e+09	1.04186e+10	4.91807e+09	1.13305e+10	6.25176e+09	1.88181e+10	8.66049e+09	1.20931e+10	2.49469e+10	4.67516e+09
C0JYY2	High	Apolipoprotein B (Including Ag(X) antigen) OS=Homo sapiens OX=9606 GN=APOB PE=4 SV=1	59	241	1353	171	4563	515.2	7.05	7.71312e+08	1.42761e+09	1.2474e+10	8.87764e+08	1.95694e+09	1.00714e+09	1.7088e+09	1.8129e+09	6.7469e+09	9.58843e+08	9.86768e+08	4.4539e+09	6.63803e+09	1.17651e+09	6.86839e+09	7.21053e+08	1.2273e+09	1.96126e+09	4.66991e+08	3.38296e+09	2.20679e+09	7.42692e+08	3.73685e+08	1.4111e+09	9.82855e+08	6.08028e+09	1.32091e+09	8.11849e+08	6.46961e+08	5.43182e+08	5.48725e+08	1.12765e+09	1.17655e+09	1.41815e+09	4.04339e+09	1.25306e+09	1.06568e+09	8.0952e+08	5.94545e+08	4.2647e+08
Q09666	High	Neuroblast differentiation-associated protein AHNAK OS=Homo sapiens OX=9606 GN=AHNAK PE=1 SV=2	70	233	2692	233	5890	628.7	6.15	1.30784e+10	2.60087e+09	9.31105e+08	3.33356e+09	6.09671e+09	3.45319e+09	8.07717e+09	4.29885e+09	2.13795e+10	1.85265e+10	9.30819e+08	2.17255e+10	5.37786e+09	16088892291	10166134641	4.54941e+10	1.38057e+10	5.9528e+09	5.18144e+10	4.18419e+09	1.09433e+10	2.21864e+09	1.5048e+10	2.41838e+09	1.15347e+10	1.73378e+10	3.32849e+09	7.03221e+09	4.83685e+09	2.33945e+09	2.7927e+09	2.89554e+09	29273594694	8.99134e+09	7.56989e+09	1.52487e+09	5.88207e+08	1.87097e+10	1.79899e+09	3.54185e+10
P35579	High	Myosin-9 OS=Homo sapiens OX=9606 GN=MYH9 PE=1 SV=4	62	151	3885	134	1960	226.4	5.6	1.23299e+10	1.17798e+10	4.66823e+09	5.34756e+09	9.03154e+09	1.46784e+10	9.05972e+09	4.30151e+09	2.10021e+10	13060860921	2.55324e+09	19246192045	8.46083e+09	1.94338e+10	1.01446e+10	2.05283e+10	1.13626e+10	8.1974e+09	1.09772e+10	7.8701e+10	1.4553e+10	2.93845e+09	6.83773e+09	1.42896e+09	4.31536e+09	1.20638e+10	4.39498e+09	7.66995e+09	8.26796e+09	2.98797e+09	3.82079e+09	1.53736e+09	1.26683e+10	5.83051e+09	9.41858e+09	7.14793e+09	3.42772e+09	1.39203e+10	5.38334e+09	1.04279e+10
P15924	High	Desmoplakin OS=Homo sapiens OX=9606 GN=DSP PE=1 SV=3	54	183	4170	183	2871	331.6	6.81	1.57217e+10	6.05935e+09	8.4387e+08	1.75393e+09	1.34846e+10	2.3373e+09	8.16317e+09	1.25035e+10	2.29131e+10	2.11601e+10	1.3993e+09	6.25974e+10	9.3439e+09	1.81894e+10	5.25917e+10	9.31946e+10	3.55314e+10	2.14713e+09	5.48943e+10	3.28893e+09	1.02602e+10	1.4391e+10	4.97236e+10	1.64961e+09	1.47334e+10	5.0853e+09	8.48663e+09	8.75051e+09	3.69686e+09	2.60049e+09	1.28186e+09	1.45704e+09	63066921897	1.43319e+10	1.41707e+10	4.99191e+09	4.17977e+08	2.22353e+10	5.20036e+09	3.76342e+10
P0C0L4	High	Complement C4-A OS=Homo sapiens OX=9606 GN=C4A PE=1 SV=2	53	96	4708	4	1744	192.7	7.08	2.82557e+08	1.20316e+08	1.71723e+09	2.27829e+08	9.20893e+07	2.75404e+07	8.64566e+06	5.54219e+06	1.22226e+08	1.29112e+08	1.19967e+08	1.07195e+08	6.86331e+08	4.8373e+07	2.33289e+08	7.05276e+06	1.07288e+07	1.82279e+08	4.20506e+07	1.75044e+08	7.48948e+07	7.1025e+07	4.89665e+08	9.27672e+07	1.41323e+09	3.236e+08	2.37338e+08	1.11796e+08	4.99449e+07	3.86755e+07	3.70754e+07	2.13697e+08	4.51536e+07	3.98374e+07	2.71444e+08	6.11794e+07	2.40766e+07	4.3769e+07	1.28546e+08	4.30152e+07
P00450	High	Ceruloplasmin OS=Homo sapiens OX=9606 GN=CP PE=1 SV=1	62	64	5549	16	1065	122.1	5.72	9.12148e+09	1.69807e+10	82282513070	4.24132e+09	6.60268e+09	3.1296e+09	4.59111e+08	5.37194e+08	2.10615e+08	7.98885e+08	1.25789e+10	1.26341e+08	2.98566e+10	1.12967e+09	9.64148e+08	6.77897e+08	4.65276e+08	6.86411e+09	9.82048e+08	5.81725e+09	7.30424e+09	4.55156e+09	7.36179e+09	2.19134e+10	3.41355e+09	3.84521e+10	4.33017e+09	3.71876e+09	3.93897e+09	1.42166e+10	2.51208e+09	3.8978e+09	1.93549e+09	1.8966e+09	1.64737e+09	1.66054e+09	1.75493e+09	7.58088e+09	5.04307e+09	4.58709e+09
P98164	High	Low-density lipoprotein receptor-related protein 2 OS=Homo sapiens OX=9606 GN=LRP2 PE=1 SV=3	25	110	5189	110	4655	521.6	5.08	9.91266e+09	1.88806e+10	2.18634e+10	7.51425e+09	13510385087	13208918264	1.18013e+10	5.53411e+09	24960734128	2.34276e+10	1.87352e+10	7.99088e+09	6.92771e+09	1.78795e+10	9.32798e+09	3.38642e+09	2.37557e+09	2.69829e+10	4.41578e+09	6.85569e+09	7.51999e+09	3.89532e+09	1.16244e+10	3.59981e+10	2.48801e+10	2.70301e+10	1.8895e+10	2.91676e+10	3.6237e+10	3.44967e+10	9.76251e+09	1.23595e+10	5.30025e+09	5.88229e+09	1.31953e+10	38536127330	2.89004e+10	2.09856e+10	2.95242e+10	1.21805e+10
A0A024R6I7	High	Alpha-1-antitrypsin OS=Homo sapiens OX=9606 GN=SERPINA1 PE=1 SV=1	81	63	9358	5	418	46.7	5.59	0	0	1.56287e+07	1.10926e+07	3.91213e+07	9.86893e+06	6.47309e+07	0	8.17214e+07	2.94034e+06	9396058	8.59181e+07	1.17868e+07	3.68529e+06	2.45058e+07	6.62312e+06	2.06811e+06	0	1.18529e+07	4.81849e+07	7.26377e+06	1.27528e+10	9.63822e+06	0	8.81248e+06	3.04518e+09	3.75114e+08	0	0	3.77723e+06	5.94214e+07	2.82694e+06	9.86804e+06	1.35301e+09	2.30255e+07	4.6039e+06	0	0	2.58499e+06	3.26882e+06
Q14204	High	Cytoplasmic dynein 1 heavy chain 1 OS=Homo sapiens OX=9606 GN=DYNC1H1 PE=1 SV=5	44	178	1872	178	4646	532.1	6.4	7.11113e+09	5.42657e+09	2.54054e+09	4.50175e+09	7.43631e+09	7.64725e+09	1.27682e+10	11573264984	7.94976e+09	6.03449e+09	7.87149e+08	7.19357e+09	1.31262e+09	2.18085e+10	8.22014e+09	8.30553e+09	3.6022e+09	4.61956e+09	1.24255e+10	1.37502e+10	5.8874e+09	2.77487e+09	3.7797e+09	5.87553e+08	2.07591e+09	4.65068e+09	4.04389e+09	3.74766e+09	5.78093e+09	8.76309e+08	2600096546	1.12521e+09	7.67991e+09	4.69234e+09	3.6616e+09	2.6572e+10	1.82009e+09	2.02667e+10	1.10074e+09	1.08703e+10
A0A384MDQ7	High	Epididymis secretory sperm binding protein OS=Homo sapiens OX=9606 PE=2 SV=1	82	64	10636	9	418	46.7	5.59	1.48102e+10	6.78666e+09	3.85163e+10	5.31801e+09	1.66423e+10	5.98216e+08	3.5134e+08	1.27497e+09	2.40311e+09	1.26463e+09	1.59023e+09	1.67902e+09	3.29543e+10	2.5448e+09	2.51958e+09	6.05328e+08	9.15034e+08	4.41128e+09	5.7262e+08	2.19525e+09	2.17119e+09	15346341104	9.91733e+09	3.11301e+09	4.71676e+09	1.48358e+10	1.89877e+09	1.55095e+09	2.34137e+09	6.08954e+09	2.54659e+08	3.90975e+09	5.06024e+08	2.40386e+09	1.3582e+08	4.59479e+09	2.29461e+09	4.46137e+09	5.94172e+09	4.83377e+09
Q15149	High	Plectin OS=Homo sapiens OX=9606 GN=PLEC PE=1 SV=3	47	194	1240	187	4684	531.5	5.96	4.09184e+09	1.13629e+09	6.05866e+08	7.98116e+08	3.18137e+09	8.86913e+08	2.14284e+09	1.68094e+09	5.09993e+09	5.83743e+09	1.73412e+09	1.14159e+10	1.10319e+09	7.07138e+09	5.64031e+09	1.15506e+10	2.78769e+09	1.59546e+09	1.18305e+10	5.68402e+09	2.11245e+09	1.501e+09	4.87572e+09	8.03813e+08	1.39709e+09	3.5272e+09	1.22268e+09	3.12661e+09	1.39362e+09	7.30977e+08	2.08387e+09	1.98207e+09	9.27042e+09	1.61682e+09	5.16583e+09	2.88208e+09	4.91082e+08	4.89554e+09	1.04256e+09	7.06528e+09
O60437	High	Periplakin OS=Homo sapiens OX=9606 GN=PPL PE=1 SV=4	62	125	2605	125	1756	204.6	5.6	1.58443e+10	4.20644e+09	1.38462e+09	3.78205e+09	7.55889e+09	3.70478e+09	9.35721e+09	5.80429e+09	17051528789	1.57661e+10	2.96307e+10	7.17215e+10	4441393303	17230673920	2.99998e+10	53939293443	7.09604e+09	7.60477e+09	4.40492e+10	3.7829e+09	5.64964e+09	3.53457e+09	2.00802e+10	1.8216e+10	6.75452e+09	4.94441e+09	5.33615e+09	19370824522	3.07817e+09	1.92283e+10	1.86923e+09	39779779137	3.69874e+10	2.23929e+10	2.71596e+09	7.03923e+09	2.58356e+09	1.86961e+10	2.3836e+10	3.62405e+10
A1A4E9	High	Keratin 13 OS=Homo sapiens OX=9606 GN=KRT13 PE=1 SV=1	70	54	12705	19	458	49.6	4.96	106526390407	1.97795e+09	8.78103e+08	2.05707e+08	1.04136e+10	1.98258e+10	4.21111e+10	2.68644e+10	166311941259	125526727616	1.05335e+10	472566879088	68491319765	102036853921	9.80469e+09	393820271281	5.98233e+10	2.61101e+09	383938218330	1.03558e+10	1.17382e+10	1.51084e+10	426139111050	4.74101e+09	5.24432e+10	8.9825e+09	17503658165	44094156008	1.15701e+10	2.94389e+10	1.16127e+10	1.14411e+10	433589042020	4.71512e+10	4.82106e+10	9.89945e+09	2.31054e+09	6.44491e+10	4.60293e+10	207518745825
P15144	High	Aminopeptidase N OS=Homo sapiens OX=9606 GN=ANPEP PE=1 SV=4	51	60	7627	26	967	109.5	5.48	4.85768e+10	3.18416e+10	2.61782e+10	29509286369	3.52401e+10	27666636691	4.395e+10	1.54e+10	3.60062e+10	3.10211e+10	1.13846e+10	2.62872e+09	3.52899e+09	4.85856e+10	1.80433e+10	2.22414e+09	1.55128e+10	2.57632e+10	4.57724e+09	7.82175e+09	1.36043e+10	1.10009e+10	6.78062e+09	9.28572e+09	5.67197e+10	1.54575e+10	2.24802e+10	2.04486e+10	4.69777e+10	1.68501e+10	3.23369e+10	7.09228e+09	9.52832e+09	1.52412e+10	10182691614	6.04295e+10	2.19789e+10	4.10089e+10	1.70071e+10	7.8975e+10
A0A024R462	High	Fibronectin 1, isoform CRA_n OS=Homo sapiens OX=9606 GN=FN1 PE=4 SV=1	45	76	2163	70	2355	259	5.73	1.24429e+09	2.45857e+09	1.25755e+10	1.53274e+09	1.00727e+09	2.08134e+09	4.56155e+09	1.89474e+09	6.75329e+09	1.59109e+09	13628776184	5.07828e+09	2.75462e+09	1.63951e+09	2.10208e+09	1.08332e+09	1.29595e+09	7.91706e+09	1.81963e+09	3.64461e+09	2.90211e+09	1.89589e+09	1.8069e+09	6.79496e+09	2.00056e+09	9.60375e+09	8.24559e+09	5.86525e+09	6.06391e+09	22266623344	9.40914e+09	1.01747e+10	7.95825e+08	5.42235e+09	3.84021e+09	8.91999e+09	6.09268e+09	2.733e+09	5.06827e+10	1.16096e+09
Q92817	High	Envoplakin OS=Homo sapiens OX=9606 GN=EVPL PE=1 SV=3	53	110	2002	110	2033	231.5	6.96	9.02792e+09	1.44578e+09	1.40544e+09	9.2573e+08	5.93738e+09	2.04305e+09	3.98581e+09	2.252e+09	1.42435e+10	1.18808e+10	5.79891e+08	3.92807e+10	2.99746e+09	1.43257e+10	1.22565e+10	3.11126e+10	5.89628e+09	2.71982e+09	2.8969e+10	4.31129e+09	1.58357e+09	8.28073e+08	1.8927e+10	1.62604e+09	2.16761e+09	12189386828	2.60651e+09	4.83289e+09	1.44943e+09	2.1319e+09	4.19854e+08	5.30654e+08	2.11684e+10	5.46676e+09	6.0281e+09	1.53402e+09	3.87762e+08	1.45068e+10	3.27507e+09	2.33123e+10
P06727	High	Apolipoprotein A-IV OS=Homo sapiens OX=9606 GN=APOA4 PE=1 SV=3	85	80	3475	79	396	45.4	5.38	2.45962e+10	27930648444	2.38356e+10	106465518466	2.02682e+10	5.7298e+10	9.67565e+09	8.7306e+09	1.7027e+10	1.96933e+10	1.20552e+10	6.70842e+09	3.77183e+10	105834306758	7.82102e+09	3.34239e+09	3.60703e+09	7.4432e+10	4.27652e+09	3.60519e+09	5.92238e+10	120024532385	1.09912e+10	8.23826e+09	1.63758e+10	1.89955e+10	3.3025e+10	3.73407e+10	2.88571e+10	1.0043e+10	6.57349e+09	2.19904e+10	5.39253e+09	4.06221e+10	11980167166	8.50881e+09	7.32055e+10	7.4635e+10	7.58247e+09	5.56141e+09
P02647	High	Apolipoprotein A-I OS=Homo sapiens OX=9606 GN=APOA1 PE=1 SV=1	87	64	3255	64	267	30.8	5.76	1.18861e+10	1.36927e+10	13678977344	5.87272e+10	16598379577	3.69929e+10	9.89878e+09	13237960490	1.32352e+10	1.39725e+10	1.20095e+10	4.28856e+09	3.95113e+10	110136593053	4.81614e+09	3.26248e+09	7.2132e+09	5.66952e+10	6.00732e+09	1.38122e+10	4.2318e+10	2.50285e+10	5.21598e+09	2.86844e+09	4.99129e+09	8.37867e+09	2.25994e+10	2.87234e+10	2.83302e+10	1.10714e+10	3.26344e+09	9.0261e+09	7.41646e+09	3.15821e+10	2.72309e+10	8.50741e+09	3.16152e+10	3.4568e+10	10495977634	4.17655e+09
P49327	High	Fatty acid synthase OS=Homo sapiens OX=9606 GN=FASN PE=1 SV=3	45	90	1463	90	2511	273.3	6.44	3.39051e+09	2.26185e+09	1.44107e+09	1.08763e+09	2.75015e+09	1.28594e+10	3.36803e+09	5.47162e+08	6.62029e+09	2.06448e+09	5.92876e+08	1.34979e+10	2.64952e+09	3.59839e+10	3.94997e+09	9.60269e+09	9.646e+08	3.17437e+09	6.82255e+09	5.37711e+09	1.02282e+09	7.40243e+08	4.5267e+09	9.92955e+08	1.1515e+09	6.09908e+09	2.17709e+09	1.1451e+09	2.78911e+09	8.98738e+08	1.22027e+10	9.17622e+08	6.34092e+09	9.52127e+08	1.96357e+09	9.47992e+08	1.30976e+09	4.38736e+09	8.36011e+08	4.40235e+09
B2RMS9	High	Inter-alpha (Globulin) inhibitor H4 (Plasma Kallikrein-sensitive glycoprotein) OS=Homo sapiens OX=9606 GN=ITIH4 PE=2 SV=1	49	52	6227	52	930	103.3	6.98	7.25967e+09	1.40363e+10	6.24157e+10	25704048775	11241891737	7.64803e+09	1.27185e+10	1.64356e+10	7.14129e+09	7.30329e+09	171258762767	5.44058e+09	1.16822e+10	5.02714e+09	16503757650	2.33559e+09	5.42523e+09	408499721567	1.67699e+10	1.41556e+10	5.53256e+10	1.20563e+10	4.54801e+09	116921237221	4.20079e+10	3.73893e+10	103841003781	127490138871	6.82793e+10	177382192691	3.89316e+10	181888363308	8.81993e+09	8.33806e+10	9.35177e+09	8.24507e+10	8.04655e+10	5.7127e+10	146033254713	8.87935e+09
A0A024RAB6	High	Heparan sulfate proteoglycan 2 (Perlecan), isoform CRA_b OS=Homo sapiens OX=9606 GN=HSPG2 PE=4 SV=1	27	81	4042	42	4346	463.7	6.51	1.33306e+09	1.21165e+09	1.38554e+09	2.37092e+09	5.79201e+08	2.03758e+09	1.25271e+09	1370862843	7.18563e+08	1.04876e+09	1.1954e+10	3.73884e+08	7.69882e+08	7.71715e+08	1.13881e+09	1.439e+08	1.06856e+09	7.56325e+09	7.29595e+08	1.47287e+09	2.61225e+09	2.26965e+09	4.66825e+08	9.2015e+09	3.23441e+09	1.07691e+09	3.62519e+09	8.25081e+09	2.36853e+09	1.61088e+10	7.18994e+09	2.10916e+10	3.6837e+08	1.19644e+10	4.9746e+09	6.91463e+09	1.06351e+10	1.75351e+09	1.1251e+10	1.65731e+09
A0A087WVQ6	High	Clathrin heavy chain OS=Homo sapiens OX=9606 GN=CLTC PE=1 SV=1	46	65	2050	65	1679	191.9	5.69	5.88219e+09	3.35637e+09	1.97934e+09	2.30396e+09	5.26725e+09	4.4776e+09	3.53927e+09	1.10123e+09	5.1265e+09	8.7449e+09	6.94397e+08	9.91587e+09	2.50057e+09	1.64632e+10	9.19845e+09	1.26251e+10	4.56418e+09	3.09238e+09	15307559569	2.17511e+10	2.91155e+09	9.23595e+08	7.18712e+09	7.57137e+08	2.82173e+09	2.83395e+09	1.84511e+09	3.3539e+09	3.17681e+09	7.90231e+08	9.64826e+08	1.16039e+09	1.19872e+10	2.35457e+09	3.0493e+09	4.34045e+09	1.05268e+09	5.75255e+09	1.31114e+09	7.93839e+09
B4E1B2	High	cDNA FLJ53691, highly similar to Serotransferrin OS=Homo sapiens OX=9606 PE=2 SV=1	43	47	5168	8	678	74.8	7.12	11543472077	2.13883e+09	3.10202e+10	5.1124e+09	9.06065e+09	2.26375e+09	3.39062e+08	9.20084e+08	3.0056e+08	2.63278e+08	8.54732e+09	1.04165e+09	5.98896e+09	7.38499e+08	1.15978e+09	4.33617e+08	5.62966e+08	1.96985e+10	8.07358e+08	8.29606e+09	2.00676e+09	1.04491e+10	8.42987e+09	1.72505e+10	1.61712e+10	7.2457e+10	4.12007e+09	2.01778e+09	9.55693e+08	1.48655e+10	2.30834e+09	23877195366	3.97997e+08	3.22242e+09	6.71521e+08	1.46017e+09	2.76576e+09	1.77302e+09	6.49514e+09	4.49365e+09
O43707	High	Alpha-actinin-4 OS=Homo sapiens OX=9606 GN=ACTN4 PE=1 SV=2	68	65	3025	38	911	104.8	5.44	1.07203e+10	5.75604e+09	4.67234e+09	4.15167e+09	9.11182e+09	4.24605e+09	5.92227e+09	9.6051e+08	3.07096e+09	1.61574e+09	2698658061	1.04433e+10	2.74041e+09	7.42624e+09	4.19357e+09	1.06191e+10	2.67897e+09	5.30975e+09	9.00689e+09	7.68823e+09	4.2377e+09	1.40785e+09	5.73636e+09	1.05369e+09	5.56738e+09	2.3402e+09	1.32481e+09	2.93108e+09	5.08023e+09	2.15047e+09	1.2772e+09	1.04862e+09	1.08436e+10	2.87696e+09	2.051e+09	4.79761e+09	1.29571e+09	9.18369e+09	3.1627e+09	1.31436e+10
P35908	High	Keratin, type II cytoskeletal 2 epidermal OS=Homo sapiens OX=9606 GN=KRT2 PE=1 SV=2	89	61	4732	44	639	65.4	8	5.25425e+09	7.347e+10	2.35929e+09	1.03219e+10	7.46597e+10	3.51347e+09	2.48454e+10	2.82212e+10	2.33322e+09	5.15367e+10	5.19567e+09	8.49172e+08	1.36296e+09	5.46399e+09	418781510791	1.2631e+10	307392592399	1.16139e+10	6.62048e+09	1.52509e+09	72206780096	167903650275	7.80736e+09	1.73796e+09	2.69741e+09	8.16605e+09	8.36437e+10	3.52392e+10	7.07561e+09	1.93106e+09	1.38717e+09	9.30536e+08	4.92523e+09	4.12885e+10	5.53843e+09	59444772504	3.40843e+09	2.17136e+10	1.26175e+09	8.38107e+09
B4DRW1	High	cDNA FLJ55805, highly similar to Keratin, type II cytoskeletal 4 OS=Homo sapiens OX=9606 PE=2 SV=1	72	71	8488	57	474	51.7	6.81	173473851578	2.64295e+09	1.96275e+09	5.09735e+08	4.18436e+10	3.09757e+10	7.82691e+10	5.65292e+10	340887036323	231578742717	17222287062	883592916449	8.00753e+10	133326141689	2.38784e+10	609736535584	9.99387e+10	6.88507e+09	476281146241	2.33018e+10	1.78502e+10	8.00405e+09	705460541659	7.87386e+09	5.30049e+09	5.27222e+10	1.90268e+10	7.0275e+10	1.49626e+10	6.42278e+10	2.00368e+09	1.45926e+10	469148707264	135637947941	3.64126e+10	1.69821e+10	3.43838e+09	141559165517	7.72234e+10	410147845488
P46940	High	Ras GTPase-activating-like protein IQGAP1 OS=Homo sapiens OX=9606 GN=IQGAP1 PE=1 SV=1	57	80	1517	79	1657	189.1	6.48	6.84413e+09	3.79099e+09	2.14865e+09	2.96615e+09	1.18875e+10	4.18553e+09	5.94108e+09	3.43458e+09	4.84106e+09	6.82302e+09	9.36324e+08	1.05825e+10	1.89643e+09	6.69482e+09	2.80064e+09	1.11439e+10	3.67338e+09	5.89663e+09	8.05817e+09	1.98692e+10	3.76769e+09	1.11649e+09	4.47019e+09	9.87712e+08	1.98108e+09	2.85186e+09	2.82144e+09	4.26e+09	3.74086e+09	1.37557e+09	1.92017e+09	1.31671e+09	8.80388e+09	3.2646e+09	1.62997e+09	4.45374e+09	1.02819e+09	6.70282e+09	1.76653e+09	9.25779e+09
Q7Z406	High	Myosin-14 OS=Homo sapiens OX=9606 GN=MYH14 PE=1 SV=2	51	94	1054	54	1995	227.7	5.6	1.66023e+09	1.44269e+09	2.98539e+09	1.51387e+09	1.74453e+09	1.54313e+09	6.46798e+08	3.4386e+08	3.2584e+09	1.66246e+09	2.68879e+08	5.38968e+09	1.31481e+09	3.1433e+09	1.74248e+09	2.95138e+09	9.46689e+08	1.1235e+09	3.3221e+09	1.03713e+09	1.4433e+09	9.84082e+08	3.71281e+09	6.91012e+08	1.05911e+09	1.11034e+10	7.9541e+08	1.35873e+09	1.32449e+09	4.62085e+08	3.18778e+08	7.99402e+08	2.03568e+09	9.31463e+08	2.57725e+09	1.84586e+09	8.59605e+07	3.52796e+09	6.35918e+08	3.76604e+09
P01023	High	Alpha-2-macroglobulin OS=Homo sapiens OX=9606 GN=A2M PE=1 SV=3	45	65	1916	58	1474	163.2	6.46	5.44358e+09	1.21922e+09	6.4078e+10	1.46949e+09	2.34057e+09	4.26463e+09	6.90305e+08	9.78315e+08	2.36503e+09	1.30899e+09	4.20426e+09	1.28595e+09	2.97933e+10	1.06815e+09	1.97456e+09	1.84162e+09	1.3596e+09	6.98168e+09	1.86774e+09	3.96903e+09	9.5708e+08	9.27346e+08	5.58511e+09	1.28691e+09	5.65107e+09	9.01862e+09	1.13661e+09	3.52102e+09	1.79253e+09	2.51409e+09	3.75233e+08	3.42535e+09	2.67187e+09	1.29964e+09	1.68152e+10	2.15762e+09	1.37435e+09	1.02828e+09	8.72194e+08	1.63644e+09
H6VRG0	High	Keratin 1 OS=Homo sapiens OX=9606 GN=KRT1 PE=3 SV=1	65	67	8006	58	644	65.9	7.8	7.87383e+10	284500534807	1.13152e+10	53346257499	208809535558	3.19775e+10	163743613865	229010106759	37374092830	340940229298	1.46429e+10	5.37013e+10	5.54735e+10	6.73104e+10	474800431603	353153887042	710766681585	8.48817e+10	192840422025	2.44244e+10	279742502201	395127732084	184745665879	3.83723e+09	135244813306	15767197949	308137414704	185624053822	74353135164	1.53802e+10	1.79299e+10	1.05992e+10	127066220193	255958840445	254766409181	174913005344	7.5658e+09	193691885014	1.78999e+10	140256946681
Q02383	High	Semenogelin-2 OS=Homo sapiens OX=9606 GN=SEMG2 PE=1 SV=1	81	60	858	55	582	65.4	9.07	1.45727e+09	9.54332e+08	6.73797e+08	2.06117e+09	7.81339e+08	2.36646e+09	7.76962e+09	1.14293e+09	9.64307e+09	2.87058e+09	2.46898e+08	6.19808e+09	1.8072e+09	3.28564e+09	10874972972	3.40376e+09	1.24384e+09	1.71843e+09	2.27472e+09	3.45723e+09	1.40488e+09	8.43729e+08	2.42267e+09	1.51031e+09	4.96073e+08	7.81751e+09	1.68661e+09	2.71246e+09	1.26955e+09	4.62165e+08	3.74199e+10	2.89674e+08	3.46325e+09	1.04522e+09	2.65988e+09	3.53402e+08	4.36352e+08	8.21734e+08	6.46226e+10	2.16835e+09
P08133	High	Annexin A6 OS=Homo sapiens OX=9606 GN=ANXA6 PE=1 SV=3	77	68	2410	3	673	75.8	5.6	9.13079e+07	9.29304e+07	2.6099e+07	2.95646e+07	6.21513e+07	7.89705e+07	6.64593e+07	3.86622e+07	1.481e+08	1.77581e+08	0	1.0687e+08	1.85777e+07	1.50477e+08	1.28591e+08	1.79674e+08	3.66139e+08	7.65172e+07	1.73682e+08	7.95813e+08	1.07554e+08	1.67185e+07	1.53234e+07	1.05388e+07	1.19957e+07	6.48394e+07	1.55455e+08	1.1147e+08	1.09988e+08	2.92089e+07	3.46709e+07	0	2.06171e+08	8.87328e+07	1.83528e+07	1.67731e+08	1.13696e+07	3.21393e+07	0	2.41939e+08
E7ER45	High	Maltase-glucoamylase, intestinal OS=Homo sapiens OX=9606 GN=MGAM PE=1 SV=2	34	61	3231	28	2753	311.8	5.41	1.22565e+10	1.06704e+10	1.3795e+10	3.25909e+10	12058774216	6.44895e+09	9.45279e+09	2.21666e+09	1.64313e+09	4.63079e+09	1.03178e+10	6.1786e+08	8.45015e+08	5.27707e+09	5.54186e+09	3.82997e+08	1.57324e+09	1.09415e+09	1.05931e+09	1.6318e+09	1.17628e+09	4.30639e+09	1.94604e+09	6.47547e+09	5.69779e+09	6.63419e+09	2.20083e+09	4.97206e+09	5.25367e+09	1.01659e+10	4.17787e+09	5.58794e+09	2.28431e+09	2.15895e+09	1.11984e+10	4.4684e+09	2.24862e+09	6.71327e+09	6.70024e+09	1.16126e+10
P04083	High	Annexin A1 OS=Homo sapiens OX=9606 GN=ANXA1 PE=1 SV=2	74	46	3698	25	346	38.7	7.02	17821494177	1.24078e+09	1.07734e+09	7.42407e+08	9.00484e+09	8.1113e+09	8.50752e+09	8.88867e+09	7.47257e+10	2.87561e+10	2.23388e+09	150538525345	2.81142e+10	2.01288e+10	3.93798e+09	134389430230	4.10311e+10	3.1506e+09	130300324968	116252987563	47298958082	1.51083e+09	8.60845e+10	9.35329e+08	1.00415e+10	1.88591e+09	3.88084e+09	21527584908	1.87483e+09	4.45636e+09	3.86422e+09	3.50033e+09	108515335820	1.76063e+10	1.00942e+10	2.56945e+09	6.43791e+08	23606130074	8.39136e+09	6.66473e+10
B7ZKY6	High	Membrane metallo-endopeptidase OS=Homo sapiens OX=9606 GN=MME PE=2 SV=1	55	51	4122	51	750	85.5	5.91	5.16826e+10	4.21964e+10	2.85007e+10	3.47726e+10	3.76577e+10	5.24827e+10	7.11782e+10	1.56822e+10	2.9197e+10	2.16038e+10	8.21564e+09	2.85137e+09	6.80355e+09	4.51576e+10	1.55983e+10	3.71742e+09	9.51856e+09	3.41477e+10	3.60719e+09	3.57216e+09	6.99138e+09	1.18446e+10	6.11617e+09	5.90099e+09	3.85539e+10	1.09236e+10	14834533408	1.6826e+10	58119655553	1.03785e+10	1.39615e+10	4.92135e+09	7.80195e+09	1.59286e+10	9.66404e+09	5.35514e+10	3.44029e+10	5.46561e+10	2.33182e+10	5.37937e+10
P02768	High	Serum albumin OS=Homo sapiens OX=9606 GN=ALB PE=1 SV=2	47	54	11054	4	609	69.3	6.28	232548997076	4.94823e+10	381166835858	350439716403	176098808815	4.25616e+10	5.18026e+09	2.46309e+10	3.56722e+09	7.48583e+09	9.03206e+10	7.86244e+09	349345466683	1.00339e+10	1.12714e+10	2.39011e+09	9.51461e+09	5.26607e+10	4.01004e+09	6.19269e+09	2.21679e+10	265305282921	190707343308	276207676012	5.03204e+10	136418291340	1.34661e+10	2.41056e+10	1.58644e+10	148481727202	3.78467e+10	6.07841e+10	5.93721e+09	1.18638e+10	11188021046	1.81e+10	1.61602e+10	1.37309e+10	111767012110	1.91138e+10
Q9Y490	High	Talin-1 OS=Homo sapiens OX=9606 GN=TLN1 PE=1 SV=3	38	79	707	79	2541	269.6	6.07	2.2562e+09	1.92859e+09	9.35252e+08	1.02263e+09	1.89459e+09	1.78592e+09	1.4854e+09	6.01555e+08	3.04539e+09	1.47454e+09	1.74754e+09	2.60047e+09	9.46295e+08	3.78644e+09	1.06405e+10	5.30803e+09	2.63932e+09	2.11224e+09	3.15197e+09	1.19565e+10	1.86421e+09	5.44483e+08	5.47488e+08	8.48769e+08	5.53602e+08	2.70882e+09	7.87691e+08	1.31774e+09	1.09293e+09	5.6485e+08	6.42546e+08	1.20352e+09	2.5187e+09	7.87532e+08	2.41201e+09	1.64748e+09	5.64524e+08	1.76906e+09	1.09136e+09	2.73917e+09
A0A0S2Z377	High	Annexin (Fragment) OS=Homo sapiens OX=9606 GN=ANXA6 PE=2 SV=1	77	67	2376	2	667	75.2	5.67	3.95882e+07	3.20194e+07	1.30557e+07	1.97539e+07	2.62392e+07	7.65921e+07	4.18174e+07	0	1.04386e+08	6.09397e+07	0	9.65168e+06	0	6.98845e+07	1.24057e+07	4.41167e+07	6.91979e+07	3.81973e+07	4.26157e+07	2.61614e+08	1.52744e+07	4.01618e+06	1.00809e+07	0	3.09145e+07	0	1.08365e+07	2.98235e+07	4.33534e+07	9.4348e+06	0	0	7.2341e+07	4.74096e+07	0	7.17528e+07	8.75163e+06	2.96813e+07	0	1.12106e+08
P26038	High	Moesin OS=Homo sapiens OX=9606 GN=MSN PE=1 SV=3	77	69	2832	44	577	67.8	6.4	14520269415	4.9332e+09	5.10761e+09	8.9805e+09	1.21779e+10	2.55193e+09	1.16045e+10	3.22209e+09	3.49784e+10	3.6646e+09	2.0757e+09	1.13698e+10	2.27151e+09	3.706e+09	5.20559e+09	1.8878e+09	2.79088e+09	5.94744e+09	1.21218e+09	8.17818e+09	2.0501e+09	1.97799e+09	8.21443e+08	6.87148e+08	2.78815e+09	4.00044e+10	3.22414e+09	2.02886e+09	2.41733e+09	9.11994e+08	6.57403e+08	1.48286e+09	2.56383e+09	2.79901e+09	2.84227e+09	3.44981e+09	1.54122e+09	3.85971e+09	1.16201e+09	5.75597e+09
P02538	High	Keratin, type II cytoskeletal 6A OS=Homo sapiens OX=9606 GN=KRT6A PE=1 SV=3	65	68	6732	7	564	60	8	1.14958e+10	3.29752e+08	1.67837e+08	1.72584e+08	2.42787e+09	9.04261e+08	3.27757e+09	8.73833e+09	3.53952e+10	9.14465e+09	831120487	5.8516e+10	5.95016e+09	2.37164e+10	4.04559e+09	2.95159e+10	8.22604e+09	5.6091e+08	19615176126	2.34492e+09	6.65267e+09	1.63969e+09	4.77364e+10	4.7224e+08	17419400052	5.59057e+10	3.39708e+09	6.97109e+09	1.72642e+09	1.33025e+09	1.30148e+09	1.30921e+09	3.79205e+10	5.92041e+09	6.51371e+09	2.24723e+09	2.58962e+08	10520346633	4.32539e+09	20484593608
P05787	High	Keratin, type II cytoskeletal 8 OS=Homo sapiens OX=9606 GN=KRT8 PE=1 SV=7	84	61	3412	47	483	53.7	5.59	1.02687e+10	7.78821e+09	3.87393e+09	5.7845e+09	8.252e+09	6.26353e+09	1.51936e+10	3.4524e+09	5.76553e+09	9.60066e+09	2.93208e+09	5.74552e+09	8.77959e+08	231054979971	3.66448e+10	1.19203e+09	4.86178e+09	9.9519e+09	9.92834e+09	9.48138e+09	1.91752e+10	1.53117e+09	1.69184e+09	1.24575e+09	1.15181e+09	6.24714e+09	4.65859e+09	5.98867e+09	7.81996e+09	7.85624e+09	12654993167	8.82699e+08	2.4689e+09	2.49222e+09	9.84373e+08	9.74505e+09	3.58813e+09	1.85995e+10	1.63637e+09	4.96734e+09
P15309	High	Prostatic acid phosphatase OS=Homo sapiens OX=9606 GN=ACP3 PE=1 SV=3	43	33	2857	10	386	44.5	6.24	1.7814e+09	6.69003e+08	12213879983	1.53301e+09	2.05254e+08	1.03146e+10	2.55356e+09	2.849e+08	1.01466e+09	1.37632e+08	2.13314e+09	1.63161e+08	5.27058e+07	14938469046	4.64238e+08	2.11656e+08	1.68502e+09	1.27013e+10	5.16612e+08	2.0246e+09	1.55055e+09	4.39718e+08	4.06573e+07	1.20575e+09	2.06576e+08	4.94123e+09	2.71664e+10	1.7284e+09	2.60961e+10	6.49725e+09	386147462186	6.92183e+09	4.05665e+08	3.91475e+09	1.84738e+08	7.99426e+09	1.40443e+10	3.91109e+09	8.65747e+09	2.03614e+08
O60494	High	Cubilin OS=Homo sapiens OX=9606 GN=CUBN PE=1 SV=5	16	60	3870	60	3623	398.5	5.35	1.37891e+10	2.8561e+10	26862223686	8.09317e+09	1.09069e+10	1.83517e+10	2.10816e+10	8.75804e+09	5.865e+09	63155280860	1.81749e+10	2.25942e+09	4.99929e+09	1.55105e+10	5.40863e+09	6.99456e+09	2.78136e+09	2.20761e+10	6.40176e+09	3.5951e+09	22176433364	7.24501e+09	6.59059e+09	9.19667e+09	4.66867e+09	8.65744e+09	4.20933e+10	4.27374e+10	3.01127e+10	2.33154e+10	1.17102e+10	1.12437e+10	4.53346e+09	1.93955e+10	7.86549e+09	4.94394e+10	3.19763e+10	2.42643e+10	2.53587e+10	6.61995e+09
P13645	High	Keratin, type I cytoskeletal 10 OS=Homo sapiens OX=9606 GN=KRT10 PE=1 SV=6	51	48	6727	39	584	58.8	5.21	45933026474	119149423333	5.76053e+09	2.49248e+10	171656856292	1.98502e+10	7.95735e+10	6.62075e+10	2.0988e+10	194640622322	11102939568	12114549203	1.39714e+10	4.59238e+10	566987162085	7.78124e+10	585648079024	2.85123e+10	8.50107e+10	1.52738e+10	186942422899	354696734438	8.78097e+10	6.97203e+09	136504746660	1.33397e+10	150960194677	8.07043e+10	5.72054e+10	1.02148e+10	7.276e+09	6.89685e+09	61932299618	131592296212	167581630835	128413760235	4.7811e+09	101133073958	7.55093e+09	6.25848e+10
P68133	High	Actin, alpha skeletal muscle OS=Homo sapiens OX=9606 GN=ACTA1 PE=1 SV=1	61	32	4624	5	377	42	5.39	1.66064e+09	5.10192e+08	6.36367e+08	3.99753e+08	6.48221e+08	6.37478e+08	6.60561e+08	3.02783e+08	1.2727e+08	3.87412e+08	2.64234e+07	1.0548e+08	6.74784e+08	8.98079e+08	9.04003e+09	3.6882e+08	2.62164e+08	4.64142e+07	3.13326e+08	2.5402e+08	7.64528e+08	2.53578e+08	1.59737e+08	8.2597e+06	7.70615e+07	1.9375e+08	2.3209e+08	3.88411e+08	6.51957e+07	5.26028e+06	6.42905e+06	7.96645e+07	1.17391e+08	4.65344e+08	2.08276e+08	4.17626e+08	3.31435e+07	2.70321e+09	4.40419e+07	1.14958e+09
P06396	High	Gelsolin OS=Homo sapiens OX=9606 GN=GSN PE=1 SV=1	62	48	3435	2	782	85.6	6.28	1.93931e+07	4.68848e+07	0	2.69804e+07	2.33467e+07	1.79244e+08	8.50444e+07	1.13064e+08	0	3.95985e+07	3.92182e+06	730619	4.6733e+07	5.51613e+08	1.93241e+08	8.84416e+06	2.2404e+07	5.74224e+08	2.96389e+07	0	2.95921e+08	0	0	0	0	0	2.9864e+08	2.02365e+08	6.86965e+07	0	2.28316e+08	0	0	6.99471e+07	0	8.88023e+07	0	3.3323e+08	0	0
P01133	High	Pro-epidermal growth factor OS=Homo sapiens OX=9606 GN=EGF PE=1 SV=2	29	44	3662	44	1207	133.9	5.85	1.01257e+10	10224334154	17873227100	2.31474e+09	2.67319e+09	4.8684e+09	2.36345e+10	1.24921e+10	2.73547e+09	1.37508e+10	4.319e+10	1.72963e+09	1.66627e+10	2.6388e+10	6.27724e+09	4.13459e+09	1.76721e+10	9.82385e+10	1.16566e+10	2.98918e+09	1.90463e+10	1.58864e+09	1.81154e+09	2.67248e+10	2.2252e+09	9.60769e+09	4.25359e+10	3.85847e+10	9.1125e+10	4.86731e+10	6.93324e+09	10580047521	3.32954e+09	17188082642	1.16646e+09	216673343385	121895889655	21770827122	4.18291e+10	3.16833e+09
I0B0K8	High	Truncated profilaggrin OS=Homo sapiens OX=9606 GN=FLG PE=4 SV=1	35	63	556	52	4021	430.2	9.29	3.54536e+08	3.3479e+08	8.30281e+07	2.21211e+08	1.10839e+09	1.93141e+08	4.65013e+08	9.76456e+08	1.36758e+08	6.81404e+08	9.38269e+08	2.72761e+08	1.60346e+08	4.16496e+08	3.66234e+09	8.35765e+08	1.68421e+09	6.27683e+07	5.92137e+08	4.91551e+08	1.27108e+09	1.51162e+09	9.71087e+08	6.68421e+08	2.3105e+09	3.02332e+08	4.95698e+08	3.48527e+08	3.28418e+08	1.28625e+08	6.28554e+08	8.31311e+07	6.6788e+08	1.90957e+09	2.582e+09	9.41901e+08	2.52639e+07	8.86539e+08	1.16523e+08	5.76294e+08
P02533	High	Keratin, type I cytoskeletal 14 OS=Homo sapiens OX=9606 GN=KRT14 PE=1 SV=4	68	45	5056	20	472	51.5	5.16	1.40991e+09	3.80076e+09	5.04205e+08	1.0255e+09	5.01137e+09	1.01998e+09	1.98288e+09	1.23689e+10	4.27953e+09	3.21673e+09	6.55736e+08	2.89981e+09	1.7511e+09	9.02334e+09	1.30854e+10	4.54603e+09	2.20209e+10	1.26905e+09	3.83047e+09	1.5475e+09	1.45347e+10	5.59541e+09	4.83036e+09	8.19227e+08	1.31615e+10	3.28956e+09	5.13889e+09	4.88392e+09	2.4034e+09	7.29183e+08	6.93319e+08	8.43975e+08	5.43728e+09	4.72732e+09	6.50258e+09	3.55474e+09	2.26252e+08	3.86492e+09	7.49575e+08	4.19731e+09
B7Z992	High	cDNA FLJ53698, highly similar to Gelsolin OS=Homo sapiens OX=9606 PE=2 SV=1	62	46	3454	1	715	78.8	6.11	2.91865e+08	2.29056e+08	1.99673e+08	1.54714e+08	4.53536e+08	9.9777e+07	3.22508e+08	2.09177e+08	4.77304e+08	1.74828e+08	159800928	1.29204e+08	1.05402e+08	2.22018e+08	1.26116e+08	4.70481e+08	4.34868e+08	4.49377e+08	1.94626e+08	1.54397e+09	9.13486e+08	9.79153e+07	6.03844e+07	3.14763e+07	5.46951e+07	0	1.05787e+08	4.12659e+08	1.0508e+08	1.11102e+08	1.60271e+08	7.84675e+07	1.47741e+08	2.22778e+08	8.0498e+07	2.88186e+08	9.99685e+07	2.69984e+08	2.12654e+08	1.37449e+08
P12814	High	Alpha-actinin-1 OS=Homo sapiens OX=9606 GN=ACTN1 PE=1 SV=2	62	58	1594	35	892	103	5.41	5.96846e+08	4.56478e+08	5.15031e+08	3.01052e+08	7.26776e+08	1.08806e+09	4.3485e+08	4.91375e+08	3.21724e+09	4.42088e+08	1.66542e+08	1.2909e+09	7.03069e+08	1.20386e+09	3.57459e+09	6.15717e+09	2.06006e+09	1.70269e+09	2.41901e+09	2.19185e+10	2.53554e+09	4.29886e+08	4.37746e+08	3.66673e+08	4.86298e+08	1.51678e+09	1.91943e+08	1.11344e+09	6.02068e+08	2.94815e+08	4.80536e+08	4.49651e+08	2.6867e+09	3.68059e+08	6.37191e+08	3.48857e+08	4.53151e+08	5.30899e+08	8.39419e+08	8.65241e+08
Q6NUR7	High	Ezrin OS=Homo sapiens OX=9606 GN=EZR PE=2 SV=1	69	63	2839	46	586	69.2	6.27	2.08054e+10	1.24527e+10	6.31265e+09	1.31104e+10	1.81626e+10	4.64014e+09	19790956437	6.60701e+09	3.68795e+09	4.73104e+09	2.86456e+09	3.17646e+09	2.14725e+09	8.01346e+09	4.73563e+09	3.72082e+09	2.24516e+09	1.03544e+10	2.40435e+09	1.14532e+09	2.76401e+09	5.04165e+09	2029230679	1.13494e+09	1.90736e+09	2.25065e+09	4.83176e+09	2.71471e+09	4.00572e+09	1.84359e+09	1.84894e+09	9.41459e+08	3.17182e+09	6.99083e+09	6.61589e+08	6.96906e+09	2.05228e+09	7.10795e+09	1.72848e+09	7.80627e+09
P05164	High	Myeloperoxidase OS=Homo sapiens OX=9606 GN=MPO PE=1 SV=1	47	40	1813	31	745	83.8	8.97	1.7083e+08	2.62644e+08	1.26704e+09	4.70582e+08	2.12015e+08	1.20426e+09	2.37145e+08	2.44948e+09	3.25653e+10	4.28877e+09	1.68648e+09	4.57714e+09	5.63657e+09	4.38623e+08	2102989048	2.49205e+09	8.52643e+09	3.95083e+09	6.27525e+09	4.81946e+10	1.37476e+10	2.4726e+08	1.08477e+09	2.06484e+08	1.14658e+09	6.32685e+09	9.95026e+08	5.5876e+09	3.90458e+08	1.72851e+09	1.41011e+08	8.15646e+08	5.9663e+09	2.85779e+09	1.50576e+10	6.97346e+08	4.67061e+08	3.81639e+08	2.62762e+09	6.03482e+08
P10253	High	Lysosomal alpha-glucosidase OS=Homo sapiens OX=9606 GN=GAA PE=1 SV=4	42	37	2265	17	952	105.3	6	2.48813e+08	2.1604e+08	6.8848e+08	1.09614e+08	1.26544e+08	1.46626e+09	2.69956e+08	3.1722e+08	2.23337e+08	4.61234e+08	5.55204e+09	2.29763e+08	1.86626e+09	4.23908e+08	2.55558e+08	1.87653e+08	1.79349e+09	2.79814e+09	4.33287e+08	9.47069e+08	1.62248e+09	6.84997e+07	3.19514e+08	1.2119e+10	2.12061e+09	1.2587e+09	4.39782e+09	5.23707e+09	3.43944e+09	5.75579e+09	9.21388e+09	2.96976e+09	1.5347e+08	7.91864e+09	8.87046e+07	2.62871e+09	1.58303e+10	4.41187e+09	9.18167e+09	5.99268e+08
P13647	High	Keratin, type II cytoskeletal 5 OS=Homo sapiens OX=9606 GN=KRT5 PE=1 SV=3	63	65	5461	12	590	62.3	7.74	8.03203e+09	1.75529e+09	7.17641e+07	3.02314e+08	4.25248e+09	6.68475e+08	2.25842e+09	5.32304e+09	7.06761e+09	1.51398e+10	5.10166e+08	1.65462e+10	4.21693e+09	1.26747e+10	8.92637e+09	1.3985e+10	1.43495e+10	5.87604e+08	14380324921	2.98788e+08	5.5773e+09	3.42909e+09	2.08937e+10	5.11969e+08	5.82689e+09	3.17237e+08	3.94118e+09	8.03061e+09	9.99115e+08	1.03441e+09	3.9253e+08	4.89855e+08	1.44782e+10	6.32578e+09	2.82641e+09	2.42207e+09	1.21232e+08	8.72482e+09	2.13583e+09	2.59088e+10
P04279	High	Semenogelin-1 OS=Homo sapiens OX=9606 GN=SEMG1 PE=1 SV=2	80	49	745	44	462	52.1	9.29	1.21203e+08	3.26855e+08	1.07531e+09	7.14283e+08	2.58871e+08	2.31319e+08	5.95043e+09	4.02216e+08	4.57792e+08	2.70505e+08	1.22771e+08	2.37667e+08	1.09815e+08	6.71913e+08	4.0229e+09	1.88574e+08	5.21061e+08	3.83147e+08	6.79483e+08	5.17738e+08	5.46337e+08	2.31339e+08	2.41506e+08	9.51539e+08	4.79867e+08	1.50051e+09	5.06995e+08	2.52194e+08	1.57211e+08	2.05405e+08	8.3786e+10	4.52056e+08	2.26342e+08	6.04075e+08	3.15322e+09	2.95312e+08	7.99827e+07	4.48461e+08	7.65687e+10	2.54746e+08
P35527	High	Keratin, type I cytoskeletal 9 OS=Homo sapiens OX=9606 GN=KRT9 PE=1 SV=3	67	43	2652	42	623	62	5.24	1.06602e+10	208301913256	6.56155e+09	2.28411e+10	5.63683e+10	6.47275e+09	4.11564e+10	86832874150	2.81733e+09	1.4303e+10	3601864576	1.45876e+09	2.2748e+09	1.02189e+10	4.74997e+10	6.76279e+10	260292272104	3.40789e+10	8.01344e+09	3.37844e+09	6.43003e+10	9.34376e+10	5.30957e+09	8.54255e+08	1.34613e+09	1.71307e+09	143866193716	4.54112e+10	4.25775e+09	2.57858e+09	3.27018e+08	7.14693e+08	1.28012e+09	9.91529e+10	2.05353e+09	5.46438e+10	1.66609e+09	4.01547e+10	4.49934e+08	1.6961e+10
P06733	High	Alpha-enolase OS=Homo sapiens OX=9606 GN=ENO1 PE=1 SV=2	77	45	2997	35	434	47.1	7.39	1.12566e+10	6.66677e+09	6.37545e+09	1.11003e+10	1.1486e+10	5.60508e+09	9.97259e+09	2.01868e+09	4.55606e+09	3730381916	5.93374e+09	1.17724e+10	7.40425e+09	9.09536e+09	6.90759e+09	1.85672e+10	6.64391e+09	1.57126e+10	8.30073e+09	3.30958e+10	2.12247e+10	2.47057e+09	1.27516e+09	1.20973e+09	6.31285e+09	2.76186e+09	7.37712e+09	8.66622e+09	7.07353e+09	3.22876e+09	6.26753e+09	2.3602e+09	8.87964e+09	1.01891e+10	3.40137e+09	14768493388	4.43777e+09	1.40015e+10	5.28114e+09	10427936049
P01011	High	Alpha-1-antichymotrypsin OS=Homo sapiens OX=9606 GN=SERPINA3 PE=1 SV=2	60	30	2731	30	423	47.6	5.52	8.19195e+09	2.89302e+10	5.38391e+10	9.19376e+09	1.38462e+10	3.98737e+09	1.89832e+09	6.18264e+09	5.04785e+09	3.9275e+09	3.39024e+10	2.80014e+09	1.55148e+10	8.75511e+09	7.28977e+09	1.40862e+09	1.46179e+09	8.26152e+09	1.02634e+09	8.12391e+09	1.16339e+10	1.83445e+10	1.04924e+10	3.18352e+10	1.00201e+10	3.04921e+10	7.86814e+09	1.44246e+10	1.61719e+10	30956892106	1.87053e+10	7.37434e+09	1.4054e+09	1.42217e+10	4.00969e+08	3.13804e+09	5.26011e+09	5.76743e+10	2.15777e+10	2.00415e+10
P04406	High	Glyceraldehyde-3-phosphate dehydrogenase OS=Homo sapiens OX=9606 GN=GAPDH PE=1 SV=3	84	32	3428	22	335	36	8.46	1.46064e+10	1.28449e+10	7.39676e+09	1.46718e+10	1.41187e+10	5.67605e+09	1.1761e+10	4.79552e+09	1.21521e+10	8.78025e+09	8.39649e+09	1.51333e+10	1.06525e+10	2.56776e+10	1.50862e+10	1.41584e+10	1.25533e+10	14502189522	1.31334e+10	7.90332e+10	2.01428e+10	6.00509e+09	7.91336e+09	2.13406e+09	1.26636e+10	3.12204e+09	7.32652e+09	1.07166e+10	1.55813e+10	3.41497e+09	6.61025e+09	1.9271e+09	1.10869e+10	9.09548e+09	2.46801e+09	2.43458e+10	6.58234e+09	1.78407e+10	6.7049e+09	3.17847e+10
P04259	High	Keratin, type II cytoskeletal 6B OS=Homo sapiens OX=9606 GN=KRT6B PE=1 SV=5	65	62	6071	2	564	60	8	5.30079e+08	9.01172e+07	6.88436e+07	1.19553e+08	1.84281e+08	3.16863e+07	1.78989e+08	1.34872e+09	3.23118e+08	3.3516e+08	40775120	5.54009e+08	2.86511e+08	6.19359e+08	2.25673e+08	1.74485e+09	6.04512e+08	0	8.30428e+08	0	1.33351e+09	2.37197e+08	2.28321e+09	0	6.24471e+08	1.0405e+08	9.27128e+07	3.35553e+08	3.99698e+07	0	0	1.02611e+08	1.48597e+09	3.6546e+08	2.90107e+08	4.15738e+08	8.39691e+06	2.0735e+08	1.32754e+08	6.29796e+08
P12429	High	Annexin A3 OS=Homo sapiens OX=9606 GN=ANXA3 PE=1 SV=3	85	49	1370	49	323	36.4	5.92	9.96881e+08	5.2209e+08	1.11083e+09	1.12274e+09	1.18385e+09	5.92223e+09	3.98327e+09	2.13515e+09	3.29728e+10	2.66283e+09	1.01622e+09	7.85377e+09	2.34183e+09	5.48077e+09	7.74893e+09	5.74628e+09	2.53852e+10	3.2662e+09	2.12878e+10	135402976722	1.48986e+10	2.58153e+08	2.89286e+09	3.85299e+08	4.7522e+08	2.3992e+09	1.19448e+09	3.85745e+09	2.25318e+09	5.90923e+08	3.4626e+09	4.66453e+08	3.42173e+10	2.77177e+09	1.80663e+09	1.59052e+09	8.59516e+08	1.02243e+09	7.64483e+08	1.32918e+09
B4DPH5	High	cDNA FLJ55496, highly similar to Aminopeptidase N OS=Homo sapiens OX=9606 PE=2 SV=1	57	36	4042	2	533	61.4	5.33	2.41978e+09	3.16545e+09	1.11151e+08	1.94405e+09	1.89096e+09	9.88127e+08	2.16701e+09	6.70452e+07	1.04641e+08	1.4636e+08	43480122	0	3.06462e+07	2.31869e+08	4.66712e+08	7.08674e+07	5.28195e+07	9.62171e+08	1.85948e+08	2.42233e+08	1.23121e+09	5.92185e+08	1.35531e+07	1.83968e+09	2.93144e+08	2.00967e+07	1.03803e+09	1.6166e+08	1.22013e+08	1.01895e+09	3.07479e+08	1.61039e+08	7.24693e+07	1.15002e+09	5.82091e+07	2.889e+09	1.04915e+08	3.45358e+08	8.10361e+08	3.76811e+08
Q5T2W1	High	Na(+)/H(+) exchange regulatory cofactor NHE-RF3 OS=Homo sapiens OX=9606 GN=PDZK1 PE=1 SV=2	86	48	1295	48	519	57.1	5.55	28648380359	1.46584e+10	7.09907e+09	2.46531e+10	1.12303e+10	3.76691e+09	1.63959e+10	1.66821e+09	3.79228e+09	3.16497e+09	3594030986	1.27286e+09	1.17325e+09	5.22423e+09	1.05599e+10	2.332e+08	1.81087e+09	3.58162e+09	9.70238e+08	1.10124e+09	2.52798e+09	6.01917e+09	1.04462e+09	1.91258e+09	4.37938e+09	6.26007e+09	3.33291e+09	1.31322e+09	4.64471e+09	8.81161e+08	6.95098e+08	6.80518e+08	2.67497e+09	5.1342e+09	3.20397e+09	2.99734e+09	2.06637e+09	4.62723e+09	7.75513e+08	7.90839e+09
P08727	High	Keratin, type I cytoskeletal 19 OS=Homo sapiens OX=9606 GN=KRT19 PE=1 SV=4	92	45	4778	29	400	44.1	5.14	7.79963e+09	2.22009e+09	1.69277e+09	1.64725e+09	3.67783e+09	2.53063e+09	5.30463e+09	1.72648e+09	8.02213e+09	1.33646e+10	1942622236	1.17853e+10	2.74433e+09	3.64269e+10	4.638e+09	5.46193e+09	6.50208e+09	3.47808e+09	1.86758e+10	3.80179e+09	1.1708e+10	7.35031e+08	1.54262e+10	9.6292e+08	3.51123e+08	8.62462e+08	2.84028e+09	8.90186e+09	2.89492e+09	6.24193e+09	2.0561e+09	9.49937e+08	1.27288e+10	3.83471e+09	7.90629e+08	4.28267e+09	9.97176e+08	1.00885e+10	3.24088e+09	1.78501e+10
P14618	High	Pyruvate kinase PKM OS=Homo sapiens OX=9606 GN=PKM PE=1 SV=4	65	40	2410	4	531	57.9	7.84	1.26161e+09	8.59844e+08	7.92316e+08	1.51797e+09	1.2298e+09	1.21736e+09	9.80785e+08	5.90133e+08	2.1517e+09	8.73694e+08	207776656	2.73673e+09	1.75344e+09	2.04495e+09	7.62604e+08	2.54841e+09	1.01319e+09	1.99217e+09	3.68191e+09	8.20662e+09	2.82879e+09	4.02262e+08	6.10016e+08	7.80093e+07	8.47322e+08	2.79325e+09	6.04712e+08	9.03651e+08	1.33697e+09	1.88183e+08	2.14039e+09	8.45816e+07	1.71734e+09	9.5081e+08	3.29505e+08	8.24041e+08	3.71526e+08	9.91983e+08	4.58606e+08	1.91172e+09
P12111	High	Collagen alpha-3(VI) chain OS=Homo sapiens OX=9606 GN=COL6A3 PE=1 SV=5	27	68	968	9	3177	343.5	6.68	7.57633e+07	2.25408e+09	4.87325e+07	3.08075e+09	3.63167e+09	2.83586e+07	1.4054e+07	0	0	2.45196e+07	95348161	6.60027e+06	1.86365e+07	2.06607e+07	5.38237e+07	9.22776e+06	9.82398e+06	6.4719e+07	5.44547e+06	6.87673e+07	7.18656e+07	5.8085e+09	2.96894e+06	1.99549e+08	2.73294e+08	0	0	5.12148e+07	4.50439e+07	1.54979e+08	3.40606e+07	1.77538e+08	3.57572e+07	7.27983e+06	4.71394e+07	7.08293e+07	1.85104e+07	1.79609e+07	4.77565e+08	0
P08779	High	Keratin, type I cytoskeletal 16 OS=Homo sapiens OX=9606 GN=KRT16 PE=1 SV=4	67	43	4538	26	473	51.2	5.05	1.97243e+09	1.54369e+09	9.96758e+08	1.6278e+09	5.04012e+09	1.20742e+09	1.84956e+09	3.40539e+10	2.00888e+09	3.35999e+09	5.45154e+08	5.71771e+09	2.76339e+09	8.64355e+09	1.3132e+10	9.48706e+09	1.17377e+10	4.06989e+08	4.20254e+09	1.05602e+09	2.55378e+10	4.41499e+09	5.2546e+09	1.49433e+08	1.94681e+10	2.55828e+09	3.43923e+09	7.90743e+09	1.66078e+09	5.29425e+08	5.14829e+08	3.49166e+08	7.69503e+09	5.72231e+09	6.478e+09	6.09606e+09	1.93634e+08	2.95821e+09	5.38993e+08	4.80908e+09
P04746	High	Pancreatic alpha-amylase OS=Homo sapiens OX=9606 GN=AMY2A PE=1 SV=2	65	33	2486	6	511	57.7	7.05	1.86016e+08	9.60385e+08	1.07036e+09	1.65414e+08	8.77399e+07	4.34532e+08	1.04999e+08	1.27257e+08	1.42224e+07	4.16419e+08	4690354821	2.42227e+07	2.78247e+07	2.43614e+08	5.35301e+09	3.35629e+08	4.45983e+08	2.91075e+08	4.60724e+08	1.15122e+08	1.47589e+08	1.71873e+07	2.59712e+08	1.01323e+10	5.3977e+08	5.60693e+08	5.70566e+09	1.38637e+10	2.86492e+09	8.74947e+09	2.68374e+09	2.84592e+09	1.38515e+08	4.21926e+08	2.77399e+08	4.98171e+09	4.61962e+08	2574493875	9.21261e+09	1.65061e+09
P02671	High	Fibrinogen alpha chain OS=Homo sapiens OX=9606 GN=FGA PE=1 SV=2	46	43	1934	43	866	94.9	6.01	1.07257e+10	1.65108e+10	4.02112e+10	8.29597e+09	1.4646e+10	3.80978e+09	1.38605e+09	2.7723e+09	6.28908e+09	3.94574e+09	1.03944e+10	1.22023e+09	1.26528e+10	4.99118e+09	5.87045e+09	1254480516	1.08498e+09	1.81646e+10	4.14221e+09	26474285081	6.0565e+09	5.64608e+09	5.28627e+09	1.01337e+10	8.72384e+08	3.6735e+09	3.94296e+09	6.77111e+09	3.53179e+09	1.38062e+10	3.87652e+09	2.6315e+10	1.35272e+09	5.47565e+09	2.06828e+09	4.11417e+09	2.49939e+09	5.99849e+09	1.66813e+10	6.55467e+09
Q8WUM4	High	Programmed cell death 6-interacting protein OS=Homo sapiens OX=9606 GN=PDCD6IP PE=1 SV=1	56	63	2005	1	868	96	6.52	2.40467e+08	4.96817e+08	1.29258e+08	2.83288e+08	9.91376e+08	1.63814e+08	8.48524e+08	1.71839e+08	1.62284e+07	1.27258e+08	21392970	1.01226e+08	4.53959e+07	3.6997e+08	1.64286e+08	5.47233e+07	9.8017e+07	2.12607e+08	8.81679e+07	3.28155e+07	8.49043e+07	4.85312e+06	0	2.36324e+07	2.78868e+08	4.9988e+07	0	0	3.35e+08	0	7.76002e+08	0	1.05013e+08	0	0	6.61997e+08	2.43105e+08	1.12639e+08	0	2.57998e+08
A8K7T4	High	cDNA FLJ75774, highly similar to Homo sapiens lectin, mannose-binding 2 (LMAN2), mRNA OS=Homo sapiens OX=9606 PE=2 SV=1	52	23	3571	23	356	40.2	6.95	1.75804e+10	1.25678e+10	2.39481e+10	1.44883e+10	2.67893e+10	4.02632e+09	3.99457e+09	3.90254e+09	1.60611e+10	8.02964e+09	6.87042e+10	8.24113e+09	3.26397e+09	14879559214	9.86211e+09	7.89382e+09	6.36906e+09	6.30828e+10	1.13935e+10	3.88776e+10	2.36025e+10	3.20613e+09	7.76732e+09	3.65031e+10	4.53935e+10	8.99905e+09	2.78301e+10	3.8406e+10	1.85261e+10	109857250172	3.1592e+10	4.64028e+10	1.2764e+10	1.24205e+10	1.99561e+09	2.68709e+10	3.01503e+10	26532096687	9.66847e+10	1.86018e+10
P19961	High	Alpha-amylase 2B OS=Homo sapiens OX=9606 GN=AMY2B PE=1 SV=1	65	32	2320	2	511	57.7	7.09	1.57173e+07	1.08397e+08	9.16067e+07	1.97923e+08	4.47576e+06	3.22759e+07	2.81757e+06	0	0	4.09883e+07	465515666	0	0	0	0	0	2.76729e+07	1.60674e+07	2.60769e+07	0	4.31076e+07	0	1.79713e+07	8.04068e+08	2.37469e+07	1.45123e+07	1.96535e+08	1.10174e+09	4.72422e+07	8.69367e+08	2.12717e+08	1.49495e+08	1.07339e+07	1.27831e+07	2.22813e+07	3.03206e+08	4.44191e+07	9.19332e+07	7.88369e+08	1.37774e+08
P04745	High	Alpha-amylase 1 OS=Homo sapiens OX=9606 GN=AMY1A PE=1 SV=2	66	33	2305	8	511	57.7	6.93	3.47598e+07	1.6714e+07	1.30858e+08	1.82627e+07	3.37234e+07	1.01793e+08	7.30423e+06	0	0	4.02433e+07	5.31628e+08	5.38259e+06	1.916e+06	6.84553e+07	1.90493e+07	4.0622e+07	2.98664e+07	8.4354e+07	6.44417e+07	4.33164e+07	7.60992e+06	0	4.50603e+07	9.59564e+08	2.38822e+06	3.79482e+08	7.54647e+08	2.57668e+09	1.16189e+08	2.00153e+09	1.76662e+09	6.84999e+08	9.27371e+07	7.0333e+07	6.46711e+08	5.50414e+08	4.43231e+07	2.47434e+07	2.35292e+09	7.16115e+07
P05783	High	Keratin, type I cytoskeletal 18 OS=Homo sapiens OX=9606 GN=KRT18 PE=1 SV=2	80	39	1264	36	430	48	5.45	4.60187e+09	3.69229e+09	2.51635e+09	2.34448e+09	3.37228e+09	3.87643e+09	6496978482	1.32197e+09	4.63254e+09	3.24574e+09	1.22141e+09	6.73324e+09	6.69114e+08	117421213084	1.82992e+10	2.61948e+09	1.81194e+09	4.52745e+09	4.77109e+09	5.4537e+09	5.77404e+09	5.32829e+08	1.69382e+09	4.70806e+08	5.3235e+08	3.37549e+09	1.87003e+09	2.64509e+09	4.37509e+09	4.21798e+09	5.71352e+09	2.86893e+08	2.68056e+09	9.70332e+08	1.89135e+08	3.57871e+09	1.25282e+09	7.80116e+09	8.2331e+08	2.07404e+09
P19823	High	Inter-alpha-trypsin inhibitor heavy chain H2 OS=Homo sapiens OX=9606 GN=ITIH2 PE=1 SV=2	46	48	816	48	946	106.4	6.86	1.6788e+09	1.34886e+09	1.77471e+10	1.77338e+09	1.39493e+09	1.59237e+09	2.25996e+08	5.80551e+08	2.91089e+09	5.15543e+08	9.22595e+08	5.48372e+08	9.35095e+09	1.10957e+09	1.58014e+09	3.08424e+08	2.38076e+08	3.54701e+09	1.34319e+09	2.8778e+09	1.20658e+09	3.1558e+09	9.55281e+08	2.83462e+08	9.39779e+08	1.98233e+09	1.24214e+09	1.49133e+09	1.97523e+09	4.65868e+08	3.55247e+09	1.49015e+08	4.62346e+08	8.28709e+08	1.84777e+08	1.24567e+09	868178909	3.27817e+08	9.86307e+08	1.88868e+08
P06576	High	ATP synthase subunit beta, mitochondrial OS=Homo sapiens OX=9606 GN=ATP5F1B PE=1 SV=3	74	28	2058	28	529	56.5	5.4	1.48359e+10	9.73421e+09	2.8968e+09	6.60639e+09	1.66813e+10	3.2469e+09	1.24155e+10	1.94606e+09	3.97533e+10	8.25734e+09	1.30849e+09	1.66072e+10	4.12171e+09	1.02781e+10	1.53396e+10	1.09544e+10	1.25443e+10	6.58358e+09	1.58806e+10	2.98326e+10	5.68261e+09	6.58096e+09	6.84283e+09	7.726e+08	6.37399e+09	3.20773e+10	3.45963e+09	6.57575e+09	4.31382e+09	1.79536e+09	1.27655e+09	1.34985e+09	1.34572e+10	6.65671e+09	2.70806e+09	9.30271e+09	3.91066e+09	8.51306e+09	2.53833e+09	9.65824e+09
P25311	High	Zinc-alpha-2-glycoprotein OS=Homo sapiens OX=9606 GN=AZGP1 PE=1 SV=2	60	27	2400	27	298	34.2	6.05	1.05998e+10	4.52851e+09	4.19555e+09	1.20478e+10	3.79724e+09	1.16978e+10	4.69235e+09	3.39839e+09	1.708e+09	9.00401e+08	126455509328	2.20954e+09	2.0266e+09	4.09209e+09	8.20082e+09	7.79261e+08	9.87431e+08	8.01818e+08	4.82304e+08	6.84456e+08	3.01263e+09	1.31806e+10	1.90233e+09	500570010853	4.88273e+09	4.40125e+09	3.52939e+09	2.4727e+10	9.0659e+08	1.20244e+10	110336717121	209060509777	1.0976e+09	1.17115e+10	2.22942e+09	8.35745e+08	4.61106e+08	2.71055e+09	72992794262	3.37672e+10
B4DKV4	High	cDNA FLJ60647, highly similar to Keratin, type II cytoskeletal 6B OS=Homo sapiens OX=9606 PE=2 SV=1	61	53	4922	1	526	55.7	8.43	0	8.41198e+06	7.88322e+06	1.62249e+07	4.14535e+07	1.95503e+07	7.41903e+07	1.94638e+08	0	9.05413e+07	0	5.34276e+07	8.18209e+06	4.68877e+07	0	4.95236e+08	1.00756e+08	0	9.91129e+06	7.65951e+06	2.42501e+08	2.3883e+07	0	0	2.35755e+07	0	0	1.2806e+07	4.16635e+07	0	1.36617e+06	0	1.74778e+07	3.35763e+07	0	2.14366e+07	0	1.93277e+07	0	1.80793e+07
P11142	High	Heat shock cognate 71 kDa protein OS=Homo sapiens OX=9606 GN=HSPA8 PE=1 SV=1	56	41	2260	26	646	70.9	5.52	8.525e+09	6.1557e+09	3.04132e+09	3.93035e+09	7.33479e+09	6.69039e+09	6.13027e+09	1.93737e+09	5.09984e+09	3.4531e+09	2.27808e+09	7.32216e+09	1.80046e+09	1.44523e+10	6.85749e+09	7.47395e+09	2.65534e+09	6.07722e+09	3.30458e+09	4.35391e+09	3.48636e+09	1.53563e+09	2.07131e+09	1.01024e+09	8.96322e+09	1.72669e+09	4.89351e+09	3.66241e+09	3.2817e+09	1.92978e+09	5.75012e+09	1.23478e+09	4.4659e+09	2.84361e+09	1.16761e+09	7.65319e+09	2.1249e+09	9.09097e+09	2.19331e+09	1.11342e+10
P07355	High	Annexin A2 OS=Homo sapiens OX=9606 GN=ANXA2 PE=1 SV=2	69	43	2596	43	339	38.6	7.75	1.02585e+10	6.8203e+09	2.55583e+09	3.01372e+09	1.67189e+10	1.03835e+10	1.54774e+10	9.84496e+09	3.28442e+10	1.8491e+10	2.97127e+09	4.70147e+10	1.33491e+10	1.61253e+10	1.55994e+10	2.43919e+10	2.24134e+10	7.61205e+09	88939671003	2.60236e+10	1.45178e+10	4.09685e+09	5.79582e+10	1.99149e+09	9.76744e+09	9.05827e+09	5.47048e+09	1.85659e+10	5.86391e+09	2.14295e+09	2.24402e+09	1.79906e+09	6.07283e+10	1.56535e+10	10674441238	7.17332e+09	1.40874e+09	1.416e+10	2.73662e+09	3.74968e+10
A0A087X0S5	High	Collagen alpha-1(VI) chain OS=Homo sapiens OX=9606 GN=COL6A1 PE=1 SV=1	41	43	2396	43	1026	108.3	5.43	1.44912e+09	2.81539e+09	1.05247e+10	1.34918e+09	1.36306e+09	1.39954e+09	1.66057e+09	2.94588e+09	4.13569e+09	1.72968e+09	25899891963	1.40221e+09	5.72578e+09	3.03871e+09	2.02383e+09	1.03209e+09	4.16992e+09	6.20745e+10	5.10821e+09	2.60401e+09	9.3178e+09	8.12367e+08	1.5373e+09	1.53894e+10	2.44571e+09	8.49681e+09	15513492898	2.44691e+10	1.23522e+10	2.88836e+10	9.53377e+09	1.76478e+10	1.35417e+09	9.77321e+09	2.23253e+09	8.33484e+10	30010380253	1.1188e+10	2.23732e+10	3.13288e+09
B2R8K9	High	Aminopeptidase OS=Homo sapiens OX=9606 PE=2 SV=1	43	41	2196	3	957	109.2	5.47	7.33996e+08	5.12852e+08	4.37898e+08	4.55247e+08	6.99722e+08	7.77481e+08	2.65333e+08	7.77831e+07	5.14798e+08	1.54767e+08	1163668469	3.79634e+07	1.76208e+08	3.90198e+08	3.35101e+08	3.69471e+07	1.14774e+07	5.47013e+08	3.2419e+07	4.74163e+07	4.76473e+08	3.89405e+08	1.36639e+08	6.31415e+08	1.03917e+09	2.65619e+08	9.29946e+07	2.27928e+08	7.2278e+08	2.45643e+08	1.62371e+08	4.94496e+08	1.16387e+08	4.24009e+08	2.18532e+08	3.21187e+08	1.99978e+08	6.68666e+08	4.84757e+08	1.00449e+09
A0A384NKS6	High	Clusterin OS=Homo sapiens OX=9606 PE=2 SV=1	44	36	2621	36	501	57.8	6.68	5.97806e+09	9.77553e+09	2.74726e+10	1.12719e+10	5.79169e+09	1.69783e+10	4.03633e+10	4.54517e+10	2.78101e+09	3.28291e+10	5.80843e+10	4.75937e+09	18338563302	2.80187e+10	4.70236e+09	7.32724e+09	2.19032e+10	2.83297e+10	1.22436e+10	3.42953e+09	7.18158e+10	9.18437e+09	3.87335e+09	2.93886e+10	5.82893e+09	1.15077e+10	3.91505e+10	4.62841e+10	5.62949e+10	33655821969	2.80863e+10	1.02731e+10	2.93773e+09	1.70777e+10	2.62684e+09	6.27046e+10	2.94347e+10	3.01092e+10	6.54221e+10	4.93745e+09
P06737	High	Glycogen phosphorylase, liver form OS=Homo sapiens OX=9606 GN=PYGL PE=1 SV=4	60	52	804	41	847	97.1	7.17	4.58566e+08	8.12994e+07	2.87712e+08	1.22483e+08	2.87254e+08	9.40036e+08	1.3455e+08	2.70481e+08	4.03964e+09	8.89935e+08	2.29557e+08	4.14353e+09	1.05719e+09	1.19881e+09	1213364451	7.25211e+09	3.01763e+09	8.25921e+08	2.62904e+09	3.75513e+10	4.44423e+09	4.94809e+08	5.01622e+08	4.3426e+08	8.60722e+07	5.0219e+09	1.99289e+08	9.29592e+08	1.65002e+08	1.9725e+08	7.31541e+08	3.64313e+08	2.97316e+09	2.45411e+08	1.4628e+09	3.06237e+08	9.06249e+07	2.6982e+08	3.4854e+08	1.29719e+09
P08758	High	Annexin A5 OS=Homo sapiens OX=9606 GN=ANXA5 PE=1 SV=2	93	42	1847	41	320	35.9	5.05	8.18118e+09	3.49034e+09	3.88742e+09	3.60075e+09	5.17545e+09	12232526389	1.49383e+10	5.89787e+09	9.60132e+09	6.46499e+09	1748986330	4.60982e+09	2.08685e+09	1.22477e+10	6.31245e+09	5.07575e+09	1.03098e+10	7.35067e+09	6.44422e+09	3.34135e+10	4.52572e+09	1.63297e+09	2.94805e+09	8.03719e+08	7.43743e+08	2.77433e+09	6.18207e+09	6.94158e+09	1.09719e+10	1.81657e+09	3.65176e+09	6.54629e+08	9.27638e+09	4.29162e+09	1.23262e+09	9.65951e+09	2.82015e+09	3.10265e+09	1.76214e+09	8.26454e+09
P58107	High	Epiplakin OS=Homo sapiens OX=9606 GN=EPPK1 PE=1 SV=3	46	60	474	53	5088	555.3	5.62	5.84821e+08	5.47075e+08	1.00283e+08	9.17118e+07	7.45945e+08	1.28925e+08	2.87216e+08	1.38433e+08	1.34136e+09	1.55416e+09	7.58843e+07	1.30255e+09	3.28912e+08	2.36614e+09	1.83653e+09	5.59164e+08	3.86038e+08	2.48022e+08	2.28872e+09	4.09596e+08	1.18123e+08	2.87366e+08	1.58871e+09	6.08808e+08	5.69421e+07	2.67424e+09	3.07555e+08	4.60711e+08	3.37462e+08	1.36751e+08	8.03777e+08	1.76843e+08	2.43727e+09	4.17263e+08	1.06762e+09	3.41486e+08	6.31445e+07	1.02473e+09	2.2049e+08	6.98545e+08
Q5SZK8	High	FRAS1-related extracellular matrix protein 2 OS=Homo sapiens OX=9606 GN=FREM2 PE=1 SV=2	31	72	535	72	3169	350.9	5.03	1.49467e+09	5.36683e+09	2.03216e+09	7.03565e+08	4.68576e+09	2.05038e+09	1.92367e+09	2.29365e+09	4.46e+09	3.39878e+09	2.61746e+09	5.07609e+09	1.38846e+09	2.1486e+09	2.36017e+10	3.81085e+09	11368779634	4.32442e+09	2.25409e+09	2.84018e+09	3.2591e+09	4.53509e+09	4.53601e+09	7.23786e+08	1.01956e+10	9.96754e+09	4.5724e+09	3.10511e+09	6.1855e+09	2.57409e+09	8.10176e+08	5.91846e+08	3.82018e+09	2.28203e+09	7.52644e+09	8.33285e+09	2.29475e+09	2.28627e+09	1.66807e+09	2.81251e+09
A0A024RDE6	High	Secreted phosphoprotein 1 (Osteopontin, bone sialoprotein I, early T-lymphocyte activation 1), isoform CRA_c OS=Homo sapiens OX=9606 GN=SPP1 PE=4 SV=1	62	24	1755	6	300	33.8	4.61	4.31733e+08	5.58706e+10	9.59665e+08	6.40462e+08	5.58874e+07	9.1814e+10	7.38932e+09	1.8403e+09	1.60311e+09	1.04145e+09	1.87503e+10	7.41704e+08	2.30197e+10	8.95879e+08	1.2508e+08	1.11472e+08	6.57787e+08	1.72338e+10	1.2318e+08	1.23409e+09	1.52943e+08	1.02394e+08	1.77116e+08	1.63551e+08	0	2.57844e+09	3.88544e+09	2.88354e+09	5.43817e+10	5.66047e+08	3.61985e+10	3.39419e+07	1.04977e+08	2.61076e+09	2.93061e+09	1.0223e+09	33596537146	3.70361e+08	7.73952e+08	1.20416e+08
P00558	High	Phosphoglycerate kinase 1 OS=Homo sapiens OX=9606 GN=PGK1 PE=1 SV=3	76	38	2099	14	417	44.6	8.1	5.5462e+09	3.62395e+09	2.13809e+09	6.11104e+09	5.20033e+09	3.28936e+09	5.37455e+09	1.62057e+09	1.21135e+09	1.64834e+09	1.67636e+09	3.08179e+09	2.87094e+09	6.76771e+09	2.28566e+09	6.30392e+09	2.46145e+09	8.28647e+09	2.66156e+09	7.34345e+09	5.79847e+09	1.11769e+09	4.31743e+08	3.95954e+08	3.10092e+09	5.5747e+08	2.84497e+09	2.97974e+09	3.26564e+09	1.04258e+09	2306829526	8.83018e+08	2.36109e+09	4.33534e+09	5.19803e+08	5414920812	1.78187e+09	6.22232e+09	1.43557e+09	5.20352e+09
B4DJ30	High	cDNA FLJ61290, highly similar to Neutral alpha-glucosidase AB OS=Homo sapiens OX=9606 PE=2 SV=1	51	39	956	8	995	112.9	6.06	6.00374e+08	4.87882e+08	3.31741e+08	2.78727e+08	5.20527e+08	2.57286e+08	5.8316e+08	2.69629e+08	9.07289e+08	6.80477e+08	2.31139e+08	6.44655e+08	2.85982e+08	1.26267e+09	5.15053e+08	8.53976e+08	8.63621e+08	7.79761e+08	1.04875e+09	2.21493e+09	6.33468e+08	8.71845e+07	3.28872e+08	3.11738e+07	2.04898e+08	9.41194e+07	4.16996e+08	7.14877e+08	4.97787e+08	2.66063e+08	1.13162e+08	9.51895e+08	8.76582e+08	3.19356e+08	6.18566e+08	1.42832e+09	3.73217e+08	6.22638e+08	2.54715e+08	4.08485e+08
Q6UX06	High	Olfactomedin-4 OS=Homo sapiens OX=9606 GN=OLFM4 PE=1 SV=1	52	41	3109	41	510	57.2	5.69	121907133676	3.34819e+09	6.2105e+09	5.21011e+09	7.40855e+09	7.69524e+10	4.09968e+10	2.63684e+09	1.41195e+10	9.35657e+09	1.39763e+09	8.66306e+09	2.38114e+09	8.0563e+09	3.645e+09	1.88029e+09	3.53054e+09	8.3115e+09	1.87832e+10	5.07672e+10	9.81239e+09	9.33542e+09	7.84262e+09	2.00862e+09	1.55044e+10	1.47947e+10	129898614261	1.39688e+10	24248654738	47478210192	7.82386e+08	5.25729e+09	9.70387e+09	4.32985e+09	6.17608e+09	6.90068e+09	5.09313e+09	3.28184e+10	2.20061e+10	6.74958e+09
B7Z351	High	Secreted phosphoprotein 1 variant 6 OS=Homo sapiens OX=9606 GN=SPP1 PE=2 SV=1	58	21	1622	3	327	37.2	4.73	3.61669e+07	4.18875e+09	9.95597e+07	1.35656e+08	9.51174e+06	2.11867e+10	2.95972e+08	3.88002e+08	1.59698e+08	5.85295e+06	8.87125e+09	3.26005e+07	6.35549e+09	9.48709e+07	3.72721e+07	4.21691e+07	9.42889e+06	2.76497e+09	3.7795e+07	0	0	6.62002e+07	4.75312e+06	1.50175e+07	0	1.01507e+09	1.77207e+08	1.37637e+08	5.93489e+09	1.20567e+08	3.10649e+09	1.16045e+09	7.41762e+07	1.37755e+09	2.79329e+09	1.54166e+08	4.73605e+09	5.62166e+07	2.04096e+08	9.5762e+06
P04217	High	Alpha-1B-glycoprotein OS=Homo sapiens OX=9606 GN=A1BG PE=1 SV=4	52	26	3841	7	495	54.2	5.86	4.0569e+09	5.93479e+09	3.38187e+10	5.35993e+09	1.19248e+10	1.12323e+09	1.35079e+09	1.45051e+09	5.89256e+09	1.31977e+09	3.00414e+10	3.64688e+09	140268096270	4.19086e+09	2.49072e+09	5.16085e+08	9.08503e+08	3.49442e+10	7.54905e+08	2.76334e+09	5.29504e+09	3.33038e+09	3.84122e+09	1.28607e+10	4.80753e+09	2.21376e+10	2.91156e+09	5.6522e+09	3.46762e+09	2.19892e+10	2.13297e+10	8.89406e+09	3.60039e+08	1.7547e+10	4.62284e+08	1.77931e+09	3.81006e+09	4.68488e+09	1.11865e+10	3.11329e+09
P08238	High	Heat shock protein HSP 90-beta OS=Homo sapiens OX=9606 GN=HSP90AB1 PE=1 SV=4	51	45	2025	22	724	83.2	5.03	4.76832e+09	3.72484e+09	1.80797e+09	2.16807e+09	4.73405e+09	7.06769e+09	4.23859e+09	1.01976e+09	3.57891e+09	2.97997e+09	6.32488e+08	6.2347e+09	1.78466e+09	1.81628e+10	3844747952	8.80073e+09	2.02175e+09	3.58192e+09	7.24729e+09	5.62153e+09	1.78164e+09	9.50127e+08	2.5752e+09	2.52035e+08	1.84134e+09	2.45908e+09	1.96202e+09	2.41096e+09	4.44578e+09	7.93604e+08	3.78595e+09	4.63468e+08	5.71202e+09	2.25791e+09	7.99486e+08	4.28298e+09	1.31741e+09	5.5269e+09	1.07948e+09	7.14854e+09
P05023	High	Sodium/potassium-transporting ATPase subunit alpha-1 OS=Homo sapiens OX=9606 GN=ATP1A1 PE=1 SV=1	45	49	1490	38	1023	112.8	5.49	1.18599e+10	9.61444e+09	3.9739e+09	7.32669e+09	1.22438e+10	3.60789e+09	1.55134e+10	4.01331e+09	2.04369e+09	5.42767e+09	1.06704e+09	8.47235e+08	1.93341e+09	5.27963e+09	7.88912e+09	1.03838e+09	1.60592e+09	5.35998e+09	1.1115e+09	3.32795e+09	1.93401e+09	4.40207e+09	1.29871e+09	1.30591e+09	3.5105e+09	9.92115e+08	3.58098e+09	4.45278e+09	6.8925e+09	2.55506e+09	7.71175e+08	1.03027e+09	1.10365e+09	4.9917e+09	1.00022e+09	7.9403e+09	3.2432e+09	5.48976e+09	1.17998e+09	7.31763e+09
A0A0G2JIW1	High	Heat shock 70 kDa protein 1B OS=Homo sapiens OX=9606 GN=HSPA1B PE=1 SV=1	55	43	1997	1	642	70.1	5.66	3.28259e+08	1.25095e+08	0	6.26088e+07	2.90073e+08	1.63459e+08	2.82728e+08	1.32637e+08	2.80726e+07	1.7846e+08	0	0	1.39964e+07	4.5607e+08	3.77177e+07	1.38047e+08	1.73641e+08	9.27261e+07	9.19649e+06	2.95442e+07	4.78957e+08	1.67211e+07	1.69861e+07	0	1.22108e+07	0	1.44745e+08	1.96796e+08	1.5108e+07	0	3.2447e+08	4.5079e+06	3.98301e+07	9.65317e+07	0	1.57723e+08	0	2.52969e+08	0	8.6868e+07
A8K5I6	High	cDNA FLJ78643, highly similar to Homo sapiens cornulin (CRNN), mRNA OS=Homo sapiens OX=9606 PE=2 SV=1	60	24	1022	24	495	53.5	6.1	1.31829e+10	7.3724e+07	2.78723e+07	2.84037e+07	8.2063e+08	5.68049e+08	3.73982e+09	2.14154e+09	5.8245e+09	5.28751e+09	7.5241e+08	7.38635e+10	1.8832e+09	5.40572e+09	3.17973e+09	8.15475e+10	3.59034e+09	4.02784e+08	15479470093	6.44149e+08	3.1873e+09	1.17406e+08	1.27488e+10	7.41696e+08	2.32914e+09	7.70233e+08	7.04665e+08	1.45715e+09	2.57717e+08	1.76516e+09	4.10798e+08	1.37612e+09	3.32532e+10	3.49753e+09	2.61709e+09	4.06631e+08	2.45265e+08	6.18817e+09	4.37699e+09	1.03981e+10
P07900	High	Heat shock protein HSP 90-alpha OS=Homo sapiens OX=9606 GN=HSP90AA1 PE=1 SV=5	48	44	2186	22	732	84.6	5.02	6.49357e+09	6.25353e+09	2.99159e+09	3.00532e+09	6.48142e+09	7.6812e+09	4.55689e+09	8.9543e+08	3.54923e+09	2.67109e+09	1769886475	3.94524e+09	1.59072e+09	1.44908e+10	2.93702e+09	7.44256e+09	2.61006e+09	3.85434e+09	4.79021e+09	6.43095e+09	2.42517e+09	1.01521e+09	1.81748e+09	5.51311e+08	2.79082e+09	1.19774e+09	2.48932e+09	3.11813e+09	7.05776e+09	1.28201e+09	2.5062e+09	6.35259e+08	4.71085e+09	2.7887e+09	1.32398e+09	8.84671e+09	2.57165e+09	7.87397e+09	1.85091e+09	9.75879e+09
Q04695	High	Keratin, type I cytoskeletal 17 OS=Homo sapiens OX=9606 GN=KRT17 PE=1 SV=2	66	39	2103	19	432	48.1	5.02	1.92934e+08	1.13966e+08	8.85652e+07	1.32073e+08	5.48616e+08	1.05578e+08	2.11943e+08	3.23065e+09	2.45854e+10	1.68164e+09	118705039	1.65153e+10	7.34677e+08	1.31975e+09	5.6914e+09	2.0535e+09	2.69554e+09	1.68078e+08	1.70555e+09	7.63766e+09	3.93421e+09	9.18294e+08	5.25638e+08	7.87936e+07	1.727e+09	2.58185e+10	6.32867e+08	1.39368e+09	2.4082e+08	7.45701e+07	1.63181e+07	1.25523e+08	3.59013e+09	1.22153e+09	2.49649e+09	9.42765e+08	4.67198e+07	5.94777e+08	5.2126e+07	1.24011e+09
P08183	High	ATP-dependent translocase ABCB1 OS=Homo sapiens OX=9606 GN=ABCB1 PE=1 SV=3	39	56	1507	56	1280	141.4	9	9.76753e+09	8.9694e+09	3.28241e+09	8.07265e+09	1.59572e+10	3.54234e+09	1.42149e+10	5.03401e+09	5.22164e+09	8.74641e+09	1992807285	1.13866e+09	1.12942e+09	1.14207e+10	7.0328e+09	1.27308e+09	3.37813e+09	6.00208e+09	9.27258e+08	9.01933e+08	2.09459e+09	3.12623e+09	1.00091e+09	7.89997e+08	1.77448e+09	4.39968e+09	4.43217e+09	5.96124e+09	1.02861e+10	1.66409e+09	6.91333e+08	1.53816e+09	1.99685e+09	7.00774e+09	3.13056e+09	1.5287e+10	2.1311e+09	9.23173e+09	1.63011e+09	14058705338
B4DV28	High	cDNA FLJ54170, highly similar to Cytosolic nonspecific dipeptidase OS=Homo sapiens OX=9606 PE=2 SV=1	64	28	1695	28	463	51.5	6.43	1.17116e+10	9.80814e+09	7.46787e+09	9.87118e+09	7.98027e+09	1.00027e+10	8.25817e+09	1.27461e+09	3.44211e+09	3.52089e+09	3.89691e+09	2.12182e+09	1.22401e+09	2.70657e+10	6.22362e+09	1.64736e+09	2.13303e+09	1.10934e+10	1.63828e+09	2.56887e+09	5.04394e+09	2.38213e+09	2.03157e+09	1.37046e+09	1.32559e+10	3.30995e+09	6.42947e+09	3.45553e+09	1.02103e+10	3.17012e+09	3.91911e+09	1.46121e+09	2.42643e+09	4.06585e+09	4.83101e+08	1.71477e+10	5.37103e+09	1.35972e+10	4.48398e+09	1.4196e+10
P11215	High	Integrin alpha-M OS=Homo sapiens OX=9606 GN=ITGAM PE=1 SV=2	37	39	539	38	1152	127.1	7.23	1.33785e+08	3.49824e+07	2.58613e+08	5.02639e+07	5.83754e+07	1.74047e+08	7.44521e+07	1.90597e+08	1.17057e+10	3.79233e+09	1.10437e+08	1.77417e+09	6.62184e+08	1.26658e+08	5.80839e+09	3.38232e+09	3.67217e+09	5.16741e+08	2.06437e+09	4.17549e+10	4.03705e+09	2.92965e+07	2.27037e+08	1.32655e+08	6.87281e+07	2.64389e+09	1.27986e+08	1.2586e+09	3.97102e+07	6.88996e+07	1.69174e+07	4.76394e+07	3.48862e+09	2.48599e+08	9.73318e+08	6.95635e+07	5.86388e+07	2.42605e+07	4.2957e+08	4.99547e+08
O75923	High	Dysferlin OS=Homo sapiens OX=9606 GN=DYSF PE=1 SV=1	33	50	240	49	2080	237.1	5.64	1.33704e+08	4.488e+07	6.47716e+07	1.06299e+08	7.99227e+07	1.33657e+08	1.14014e+08	8.69683e+07	1.06636e+09	1.14272e+09	9.3591e+07	3.43112e+08	6.09995e+07	1.87319e+08	1.48528e+09	1.17056e+09	5.30365e+08	3.6868e+07	6.58511e+08	11422529582	8.11215e+08	4.30557e+08	3.7452e+07	4.30639e+08	4.33053e+08	2.24153e+09	2.20158e+07	1.5943e+08	2.63301e+07	1.04162e+08	6.32444e+07	2.42129e+08	6.5433e+08	1.02903e+08	1.13056e+09	7.91325e+06	1.12896e+08	7.64098e+07	5.47127e+07	1.3448e+08
P33908	High	Mannosyl-oligosaccharide 1,2-alpha-mannosidase IA OS=Homo sapiens OX=9606 GN=MAN1A1 PE=1 SV=3	52	35	1861	35	653	72.9	6.47	7.44046e+09	9.49285e+09	8.37836e+09	7.29591e+09	4.3935e+09	1.95732e+09	1.85907e+09	5.37975e+09	1.14042e+09	3.92024e+09	7.72883e+09	4.49086e+08	4.59754e+09	1.08359e+10	4.99956e+09	1.2083e+09	3.03147e+09	3.47552e+10	1.99479e+09	1.60953e+09	7.97204e+09	6.73932e+08	8.66092e+08	3.86667e+09	2.07505e+09	2.82668e+09	9.97018e+09	9.99269e+09	1.84256e+10	6.37678e+09	3.17699e+09	1.82227e+09	1.64e+09	3.95538e+09	2.95618e+09	3.7666e+10	1.23608e+10	1.15593e+10	6.09336e+09	2.26899e+09
B4E1Z4	High	cDNA FLJ55673, highly similar to Complement factor B OS=Homo sapiens OX=9606 PE=1 SV=1	27	42	820	29	1266	140.9	7.18	9.95663e+08	2.52432e+09	1.20286e+10	1.61187e+09	2.26564e+09	4.51339e+08	5.00577e+08	4.94384e+08	3.41577e+09	8.13249e+08	1.93068e+09	5.31269e+08	1.45054e+09	1.36419e+09	2.70151e+09	2.15523e+08	4.87845e+08	5.60524e+09	2.371e+09	2.90663e+09	2.74e+09	3.48062e+09	2.12614e+09	4.1001e+08	6.39109e+08	1.54195e+09	2.2912e+09	2.47738e+09	2.25985e+09	1.28268e+09	2.28271e+09	1.47394e+09	3.79416e+08	2.82942e+09	9.74331e+08	3.15592e+09	1.8529e+09	2.48997e+09	5.93484e+09	5.03731e+08
A0A0D9SGF6	High	Spectrin alpha chain, non-erythrocytic 1 OS=Homo sapiens OX=9606 GN=SPTAN1 PE=1 SV=1	33	65	322	65	2498	287.4	5.36	1.21536e+09	4.60603e+08	5.75806e+08	2.70691e+08	1.10368e+09	4.85038e+08	7.15655e+08	2.23349e+08	1.01658e+09	6.22239e+08	1.98916e+08	2.41385e+09	4.06283e+08	1.68785e+09	1.00565e+09	2.00824e+09	4.96483e+08	9.93253e+08	1365355349	1.35479e+09	5.06001e+08	5.01557e+08	1.17485e+09	4.68244e+08	2.88116e+08	6.76039e+08	4.01998e+08	7.33405e+08	1.28869e+09	4.15764e+08	4.07748e+08	4.08428e+08	1.47938e+09	5.20985e+08	1.29462e+09	1.4085e+09	3.27485e+08	6.11301e+08	5.10178e+08	1.2845e+09
P06744	High	Glucose-6-phosphate isomerase OS=Homo sapiens OX=9606 GN=GPI PE=1 SV=4	67	35	1274	35	558	63.1	8.32	6.01259e+09	4.09116e+09	3052267667	5.74095e+09	5.97957e+09	3.33313e+09	4.19968e+09	1.30305e+09	1.39937e+10	3.83219e+09	2579245222	1.02763e+10	3.93719e+09	7.29043e+09	3.10156e+09	1.83065e+10	6.60246e+09	7.22416e+09	7.19581e+09	4.7876e+10	7.72138e+09	1.4845e+09	1.92146e+09	9.63979e+08	4.0791e+09	9.06798e+09	2.60121e+09	4.19438e+09	3.90151e+09	1.71432e+09	4.50817e+09	9.93336e+08	1.2064e+10	3.57506e+09	3.07996e+09	6.36353e+09	2.32862e+09	5.14106e+09	3.41745e+09	5.59769e+09
P29401	High	Transketolase OS=Homo sapiens OX=9606 GN=TKT PE=1 SV=3	52	34	1230	33	623	67.8	7.66	3.90953e+09	2.04385e+09	1.69864e+09	4.93103e+09	3.49286e+09	1.73051e+09	2.20761e+09	3.26342e+09	6.54735e+09	4.73014e+09	1.32429e+09	5.07141e+09	4.29789e+09	4.83783e+09	4.03256e+09	1.04579e+10	8.24552e+09	6.69188e+09	6.71516e+09	3.43292e+10	1.17897e+10	7.93266e+08	7.62153e+08	1.14797e+08	1.8675e+09	5.52096e+09	1.79498e+09	3.67692e+09	1.49927e+09	1.23768e+09	1.01271e+09	3.50895e+08	6.4545e+09	4.13048e+09	1.80911e+09	2.78559e+09	1.0814e+09	3.59907e+09	2.83977e+09	3.82946e+09
P01008	High	Antithrombin-III OS=Homo sapiens OX=9606 GN=SERPINC1 PE=1 SV=1	49	33	1461	33	464	52.6	6.71	2.95679e+09	2.53938e+09	2.62843e+10	5.59789e+09	5.53883e+09	3.93034e+09	1.7088e+09	1.68813e+09	9.05549e+09	7.69501e+08	8723556950	8.8644e+09	8.06775e+09	2.56046e+09	1.97865e+09	2.43313e+08	5.11644e+08	1.17746e+09	3.03865e+08	6.36747e+09	2.23997e+09	8.96549e+09	3.93002e+09	3.35702e+09	8.33175e+09	3.97403e+10	3.75403e+09	1.74895e+09	2.22331e+09	1.90047e+09	1.64465e+09	5.09678e+09	5.20115e+08	4.70741e+09	1.85772e+09	3.03558e+09	3.43363e+09	2.51018e+09	4.72976e+09	2.61722e+09
P29508	High	Serpin B3 OS=Homo sapiens OX=9606 GN=SERPINB3 PE=1 SV=2	72	37	1447	16	390	44.5	6.81	6.22329e+08	4.46392e+07	3.5102e+07	2.48134e+07	3.84834e+08	2.75003e+08	5.36715e+08	1.7983e+08	1.87462e+08	1.06801e+09	6.7904e+08	5.24454e+08	2.5334e+08	1.26759e+09	1.0197e+09	1.61275e+09	4.15718e+08	1.03747e+08	1.10439e+10	4.29458e+08	9.81928e+09	2.98685e+07	3.08225e+08	2.12491e+09	7.25362e+09	1.02632e+08	6.32653e+08	3.00969e+09	3.75302e+08	2.06619e+08	1.97528e+08	1.80231e+08	5.50372e+09	2.22996e+09	6.99379e+09	2.47968e+09	7.47862e+07	5.04989e+09	1.34154e+09	2.77394e+09
P27487	High	Dipeptidyl peptidase 4 OS=Homo sapiens OX=9606 GN=DPP4 PE=1 SV=2	44	38	3272	38	766	88.2	6.04	4.99216e+10	3.47514e+10	23044026710	2.17498e+10	3.17525e+10	3.5747e+10	4.35631e+10	1.8888e+10	2.36751e+10	2.72948e+10	8480599272	2.10923e+09	3.22422e+09	4.39958e+10	1.51095e+10	3.03435e+09	7.41034e+09	9.31319e+09	2.97886e+09	3.5829e+09	7.36223e+09	1.13138e+10	5.44363e+09	8.87376e+09	7.57866e+09	1.2396e+10	9.23386e+09	1.82596e+10	29971832980	8.79937e+09	1.34534e+10	1.18267e+10	7.40673e+09	1.61165e+10	1.1772e+10	3.75309e+10	1.08967e+10	2.69444e+10	1.32366e+10	5.15158e+10
P06702	High	Protein S100-A9 OS=Homo sapiens OX=9606 GN=S100A9 PE=1 SV=1	94	18	2890	18	114	13.2	6.13	6.3177e+09	1.78401e+09	1.81716e+09	2.45569e+09	6.41272e+09	3.88348e+09	1.34546e+10	9.40955e+09	122218262942	3.83757e+10	1.07869e+10	147534180445	1.53801e+10	1.29158e+10	1.16654e+10	134399915947	188873364930	2.12596e+10	158454694057	283994853446	3.95477e+10	1.60093e+09	279434328333	18630274373	6.14025e+10	6.97801e+09	5.18489e+09	1.73942e+10	1.50202e+10	3.09638e+10	4.47969e+08	3.13944e+09	533863119992	5.05985e+10	143898844152	6.1187e+09	2.07853e+09	1.20461e+10	3.84325e+10	2.08272e+10
A0A024R7A5	High	Maltase-glucoamylase (Alpha-glucosidase), isoform CRA_a (Fragment) OS=Homo sapiens OX=9606 GN=MGAM PE=4 SV=1	29	35	1411	2	1273	143.3	5.45	6.4039e+08	4.11866e+08	3.15164e+08	3.03901e+10	3.81443e+09	2.99069e+08	8.22739e+08	3.68303e+09	2.09371e+08	2.10526e+08	55648223	2.26353e+07	2.94691e+07	1.76611e+08	1.03851e+08	3.78502e+07	3.78291e+09	2.96771e+07	3.20662e+07	1.08304e+08	4.85657e+09	1.51967e+08	4.07658e+07	4.30533e+07	1.80569e+08	2.73085e+07	7.037e+07	1.72522e+08	8.92845e+09	5.75655e+07	6.27316e+06	6.14642e+07	1.15331e+08	7.39638e+07	7.23445e+07	3.22861e+09	2.22043e+07	2.75805e+08	9.06077e+07	4.61444e+08
A0A1Y0BRN3	High	Myosin VI transcript variant 007 OS=Homo sapiens OX=9606 GN=MYO6 PE=1 SV=1	44	52	779	52	1285	148.5	8.53	7.59191e+09	1.0031e+10	2.51448e+09	3.98884e+09	6.46142e+09	3.00058e+09	7.55525e+09	7.32556e+08	1.74341e+09	2.66842e+09	8.13925e+08	2.21264e+09	9.12285e+08	5.52618e+09	1.85578e+09	1.95661e+09	6.57319e+08	2.56186e+09	2.30469e+09	8.55768e+08	3.70623e+08	1.63816e+09	9.7284e+08	1.52932e+09	1.65332e+09	5.59355e+09	1.66553e+09	2.08219e+09	2.90028e+09	6.89369e+08	3.42183e+08	3.57983e+08	1.85971e+09	4.26569e+09	1.08552e+09	2.97622e+09	2.03916e+09	4.38675e+09	8.68912e+08	4.70642e+09
P54802	High	Alpha-N-acetylglucosaminidase OS=Homo sapiens OX=9606 GN=NAGLU PE=1 SV=2	43	30	2737	30	743	82.2	6.65	6.6591e+09	6.29882e+09	1.90459e+10	6.78339e+09	1.75897e+09	9.24875e+09	1.74963e+09	3.49974e+08	1.52127e+09	1.84364e+09	2.00874e+10	8.82103e+08	1.14713e+09	3.45952e+09	3.54779e+09	1.32782e+09	4.19321e+09	1.95252e+10	2.76524e+09	1.26482e+10	1.43259e+10	3.95708e+09	2.33286e+09	13903326860	3.48658e+09	1.17116e+10	1.17835e+10	2.11497e+10	1.55191e+10	2.21961e+10	1.49107e+10	1.32026e+10	3.12974e+09	2.48665e+09	3.638e+09	3.02413e+10	7.31153e+09	3.62168e+10	2.89454e+10	5.32326e+09
P05154	High	Plasma serine protease inhibitor OS=Homo sapiens OX=9606 GN=SERPINA5 PE=1 SV=3	77	32	3668	32	406	45.6	9.26	3.44732e+10	4.43253e+10	131539839755	3.79521e+10	3.26994e+10	8.95683e+10	7.76881e+10	9.11253e+10	1.47056e+09	50441536251	5.75599e+10	3.16995e+09	6.29442e+10	26267738006	9.50054e+09	12851105923	3.22925e+10	9.63131e+10	2.02017e+10	1.2126e+10	7.92483e+10	1.50018e+10	1.27095e+10	1.71655e+10	4.84734e+09	1.11948e+10	7.73755e+10	106721463846	229737604083	7.62141e+10	3.60381e+10	7.65381e+09	6.16165e+09	29160060881	148315732541	184089196883	211687351749	8.17776e+10	102130061386	2.68542e+10
P02675	High	Fibrinogen beta chain OS=Homo sapiens OX=9606 GN=FGB PE=1 SV=2	47	26	1000	26	491	55.9	8.27	7.85445e+08	5.99898e+09	2.26064e+10	3.63522e+09	4.53451e+09	9.4644e+08	6.03218e+08	1.48564e+09	4.07868e+09	1.57591e+09	1064357905	2.99703e+08	1.15974e+10	4.4322e+08	5.50313e+08	3.6609e+08	4.93565e+08	7.38425e+09	3.76436e+08	2.88851e+10	3.33538e+09	4.38372e+09	4.34969e+09	2.64044e+08	6.25339e+08	6.84358e+08	1.21929e+09	1.79782e+09	4.91216e+08	4.81741e+08	2.60675e+08	9.0034e+08	3.32943e+08	2.97614e+09	1.84432e+09	7.30504e+08	1.16195e+09	9.51404e+08	1.24172e+09	2.76606e+09
A0A2R8Y5S7	High	Radixin OS=Homo sapiens OX=9606 GN=RDX PE=1 SV=1	62	47	1650	28	590	69.3	6.27	3.01708e+09	1.064e+09	1.44781e+09	2.65278e+09	2.93906e+09	5.72561e+08	3.57717e+09	6.26921e+08	8.83808e+07	5.27721e+08	7.03626e+08	1.28259e+08	3.18799e+08	7.16434e+08	1.34248e+09	9.9336e+07	1.58376e+08	1.50748e+09	7.04588e+07	1.02183e+08	2.35383e+08	5.00929e+08	1.97683e+08	1.18264e+08	4.94373e+08	1.54511e+08	5.45827e+08	3.35525e+08	5.11704e+08	2.21413e+08	2.45804e+08	1.4867e+08	3.1261e+08	6.70896e+08	2.5185e+08	6.67862e+08	3.14691e+08	5.04625e+08	1.44722e+08	1.3289e+09
O75369	High	Filamin-B OS=Homo sapiens OX=9606 GN=FLNB PE=1 SV=2	30	59	424	49	2602	278	5.73	1.43455e+09	5.16654e+08	2.93199e+08	6.67455e+08	1.44731e+09	1.89552e+09	1.35852e+09	6.92784e+08	1.85665e+09	1.11006e+09	1.30248e+08	1.9212e+09	5.54416e+08	3.6851e+09	1.59821e+09	9.26919e+08	4.35672e+08	1.05853e+09	6.74242e+08	1.58061e+09	5.91384e+08	4.0104e+08	1.53175e+09	1.34115e+08	1.97072e+09	2.88635e+09	6.95366e+08	2.29683e+08	5.43903e+08	1.20362e+09	1.73e+09	6.3977e+08	1.61216e+09	6.39914e+08	1.97689e+09	1.22129e+09	2.29855e+08	1.21195e+09	1.6707e+08	1.88328e+09
P02760	High	Protein AMBP OS=Homo sapiens OX=9606 GN=AMBP PE=1 SV=1	35	18	9191	4	352	39	6.25	3.66307e+09	7.42975e+08	1.43738e+09	3.79168e+09	1.85936e+09	4.05457e+09	2.17061e+09	1.72925e+09	5.97304e+08	8.14418e+08	56418173296	7.16647e+08	6.6733e+08	2.71718e+08	1.75911e+09	5.97999e+08	1.13704e+08	1.74467e+08	6.54472e+08	5.29778e+08	1.78289e+09	3.76482e+09	7.88518e+08	5.85892e+08	1.38885e+09	6.09832e+08	2.91152e+08	7.74219e+08	4.34004e+08	4.02821e+09	4.23506e+09	5.17351e+09	3.09524e+08	1.50724e+10	7.26274e+08	8.10618e+07	3.15432e+08	4.37346e+08	1.68599e+09	7.39093e+08
P08729	High	Keratin, type II cytoskeletal 7 OS=Homo sapiens OX=9606 GN=KRT7 PE=1 SV=5	77	48	2093	6	469	51.4	5.48	5.68617e+08	3.36915e+08	2.4084e+08	3.92279e+07	2.97552e+08	5.90667e+07	4.326e+08	1.049e+08	5.73017e+08	6.49836e+08	7.52068e+07	6.75661e+08	6.7736e+07	9.57106e+09	3.96491e+09	1.96798e+07	1.93572e+08	4.89894e+08	3.49396e+08	3.64379e+08	8.87431e+08	3.73746e+07	3.4587e+08	2.94895e+07	2.35408e+07	1.70136e+09	9.66331e+07	3.17817e+08	1.10557e+08	5.9625e+08	7.16297e+08	2.95207e+07	9.85349e+07	9.97504e+07	1.32566e+08	3.80527e+08	4.61139e+07	9.00128e+08	8.54877e+07	7.66409e+08
V9HWJ7	High	Epididymis secretory protein Li 37 OS=Homo sapiens OX=9606 GN=HEL-S-37 PE=2 SV=1	56	38	783	33	627	70.2	5.33	1.90347e+08	2.01653e+08	2.49779e+08	2.80104e+08	2.78053e+08	1.30941e+09	2.60433e+08	2.26876e+08	4.22906e+09	2.62444e+08	3.49347e+08	4.1999e+08	2.11953e+08	7.0911e+08	9.71892e+08	1.60621e+09	3.21216e+09	1.43162e+09	1.41917e+09	4.43679e+09	1.76223e+09	1.16542e+08	2.23499e+08	2.64821e+08	6.02149e+08	2.83108e+08	3.46947e+08	1.97543e+09	3.58408e+08	3.75643e+08	2.51887e+09	3.58882e+08	1.24915e+09	4.2658e+08	4.12785e+08	3.44685e+08	3.43368e+08	2.65705e+08	2.50345e+09	1.7768e+08
A0A024QZN4	High	Vinculin, isoform CRA_c OS=Homo sapiens OX=9606 GN=VCL PE=4 SV=1	59	57	586	57	1066	116.6	6.09	1.26258e+09	7.71033e+08	6.68389e+08	1.47213e+09	1.84723e+09	5.12696e+08	1.07167e+09	7.1021e+08	6.65628e+09	9.4115e+08	5.62414e+08	5.36881e+09	1.03277e+09	1.47372e+09	3.67463e+09	2.81384e+09	1.85353e+09	2.23089e+09	2.08096e+09	6.0157e+09	2.96797e+09	4.76735e+08	9.62075e+08	3.11352e+08	1.09875e+09	3.89612e+09	1.38553e+09	1.74294e+09	1.96451e+09	5.36187e+08	9.56105e+08	2.14366e+08	1.97913e+09	1.54796e+09	1.53039e+09	1.28359e+09	7.63598e+08	2.13223e+09	8.89417e+08	2.31542e+09
Q14764	High	Major vault protein OS=Homo sapiens OX=9606 GN=MVP PE=1 SV=4	56	43	1020	43	893	99.3	5.48	3.75621e+09	5.66206e+09	1.83488e+09	4.3179e+09	2.11301e+09	1.63273e+09	1.29623e+09	7.88436e+08	3.91893e+09	3.90519e+09	6.90724e+08	3.90991e+09	1.54619e+09	1.19037e+10	7.33752e+09	1.9087e+09	2.45606e+09	4.81017e+09	5.73163e+09	1.2344e+10	3.46337e+09	5.60332e+08	3.30646e+08	2.959e+09	3.40971e+09	6.24241e+08	1.76658e+09	2.90232e+09	1.76506e+09	1.04314e+09	4.32036e+08	8.10166e+08	2.56562e+09	1.50944e+09	2.33442e+09	7.12164e+09	9.11125e+08	5.58918e+09	1.36048e+09	16027094202
B7Z1F8	High	cDNA FLJ53025, highly similar to Complement C4-B OS=Homo sapiens OX=9606 PE=2 SV=1	70	23	1119	2	270	30.4	7.99	2.86048e+08	2.67154e+08	2.94131e+09	4.23274e+08	4.2092e+08	1.02683e+08	7.3941e+07	3.90418e+07	4.66011e+07	1.12549e+08	65800800	6.16753e+07	1.00975e+09	0	0	0	0	3.27229e+08	1.7455e+07	3.73537e+07	1.75515e+08	2.94919e+08	0	2.56681e+08	2.30724e+09	3.29694e+07	2.45547e+08	3.99828e+07	0	1.99736e+07	0	2.27806e+07	0	0	7.18132e+07	1.57773e+08	3.98215e+07	1.03114e+08	2.30071e+08	0
P12821	High	Angiotensin-converting enzyme OS=Homo sapiens OX=9606 GN=ACE PE=1 SV=1	32	35	1098	35	1306	149.6	6.39	1.0022e+10	1.00968e+10	4.23972e+09	8.01731e+09	2.72871e+09	1.20516e+09	9.07363e+09	7.6976e+09	3.59025e+09	9.06117e+09	8.3805e+09	5.85006e+08	1.41153e+09	6.34411e+09	2.13883e+09	5.07192e+08	1.9165e+09	3.12424e+09	4.67303e+08	3.66596e+08	2.66126e+09	2.12355e+09	9.50202e+08	7.59852e+08	6.10535e+09	1.14719e+09	3365086040	4.65739e+09	6.42366e+09	1.10668e+09	4.42556e+09	4.99807e+08	7.88936e+08	2.8718e+09	2.76565e+08	5.37381e+09	2.52808e+09	7.0687e+09	1.12515e+09	1.09695e+10
P00966	High	Argininosuccinate synthase OS=Homo sapiens OX=9606 GN=ASS1 PE=1 SV=2	65	31	1977	30	412	46.5	8.02	1.80573e+10	2.30697e+10	8.82942e+09	1.31626e+10	1.30334e+10	6.02571e+09	1.33179e+10	2.9796e+09	1.32555e+10	1.0396e+10	5627935495	1.62541e+09	1.58953e+09	6.62327e+10	1.1714e+10	2.0941e+09	6.67692e+09	1.25723e+10	9.52507e+09	3.95638e+09	3.93121e+09	5.78612e+09	2.70308e+09	3851669451	1.478e+10	5.54813e+09	1.0496e+10	1.04862e+10	2.18047e+10	4.27479e+09	1.61925e+09	3.75985e+09	5.64281e+09	1.25412e+10	2.79199e+09	2.98037e+10	6765810790	3.8225e+10	6.03443e+09	3.49108e+10
B7Z5V6	High	cDNA FLJ57046, highly similar to Lysosomal alpha-glucosidase OS=Homo sapiens OX=9606 PE=2 SV=1	30	23	1249	3	644	71.7	6.34	1.16881e+07	2.51477e+07	1.25724e+08	1.01926e+08	1.34269e+07	7.71612e+08	3.16842e+07	4.96884e+07	9.36163e+07	6.86682e+07	1322542140	8.17674e+07	0	1.52344e+08	4.23262e+07	7.88325e+07	4.59171e+06	2.3542e+09	1.11447e+07	7.68023e+08	3.46396e+07	1.20868e+08	5.12765e+07	2.21029e+09	4.13029e+07	2.55076e+08	1.5749e+07	5.57407e+09	7.4549e+08	7.76188e+08	2.06572e+09	1.89529e+09	3.6065e+07	1.56916e+07	8.64319e+07	1.72335e+09	0	8.81341e+08	4.0451e+09	1.28588e+08
P08670	High	Vimentin OS=Homo sapiens OX=9606 GN=VIM PE=1 SV=4	80	43	647	37	466	53.6	5.12	8.15583e+08	1.52912e+09	5.29621e+08	4.08442e+08	9.96062e+08	5.77015e+08	9.57001e+08	5.63718e+08	3.11782e+09	2.52091e+09	6.77364e+08	1.58279e+09	9.31404e+08	1.25587e+09	2.48389e+09	2.58428e+09	4.83074e+09	1.05683e+09	1.72627e+09	13727174204	3.05793e+09	2.60908e+09	1.35446e+08	3.2073e+08	3.27074e+07	8.03483e+08	3.06805e+09	1.20651e+09	6.29363e+08	2.39022e+08	2.02696e+08	2.05793e+08	1.37057e+09	9.68024e+08	9.85733e+08	1.04376e+09	3.30744e+08	1.04535e+09	1.90086e+09	1.1901e+09
P22314	High	Ubiquitin-like modifier-activating enzyme 1 OS=Homo sapiens OX=9606 GN=UBA1 PE=1 SV=3	47	39	1071	15	1058	117.8	5.76	1.36691e+09	1.30853e+09	6.07112e+08	8.6772e+08	1.52889e+09	1.56343e+09	1.21638e+09	3.25664e+08	2.73001e+09	8.1382e+08	334133069	1.4584e+09	4.95446e+08	3.35965e+09	1.38198e+09	1.9006e+09	9.16762e+08	1.71208e+09	9.67409e+08	3.42784e+09	7.59228e+08	2.49491e+08	9.94503e+08	1.12653e+08	6.10703e+08	1.39396e+09	4.78929e+08	7.72675e+08	9.05004e+08	2.39428e+08	7.64653e+08	1.27393e+08	1.71757e+09	4.09373e+08	1.21558e+09	1.65965e+09	4.45384e+08	1.45233e+09	3.68932e+08	1.89764e+09
Q9Y3R5	High	Protein dopey-2 OS=Homo sapiens OX=9606 GN=DOP1B PE=1 SV=5	28	49	180	49	2298	258.1	6.29	2.48117e+08	8.45057e+07	2.05912e+08	1.93551e+08	1.0142e+08	3.57284e+09	4.55647e+08	1.10936e+08	5.14777e+08	1.35781e+08	5.05187e+07	9.18925e+08	2.9615e+07	2.32648e+09	1.49516e+09	4.12783e+08	1.27401e+08	6.40385e+08	2.03807e+08	7.80409e+08	4.53521e+08	5.35624e+07	1.04788e+08	8.96006e+07	6.24047e+07	1.0172e+09	4.74255e+08	1.58972e+08	6.88498e+08	1.5455e+08	1.748e+09	1.93151e+08	2.84066e+08	2.42891e+08	2.68144e+08	5.40073e+07	5.06124e+07	2.18265e+08	9.73102e+07	6.4413e+07
P19012	High	Keratin, type I cytoskeletal 15 OS=Homo sapiens OX=9606 GN=KRT15 PE=1 SV=3	71	38	4156	19	456	49.2	4.77	7.98411e+08	1.32463e+07	4.84748e+08	1.51024e+09	1.68972e+08	2.51105e+08	7.4396e+07	1.91593e+08	1.80313e+09	1.42912e+09	3.31962e+08	2.67959e+09	6.64472e+08	9.33447e+08	7.59614e+08	1.00299e+09	1.21837e+09	6.77971e+08	3.47258e+09	1.91754e+08	4.22057e+08	1.04681e+08	7.00394e+09	9.37813e+08	8.19133e+08	2.45057e+08	1.06019e+08	9.3049e+08	5.13937e+07	5.16141e+08	3.74827e+08	3.61161e+08	4.33517e+09	7.47657e+08	9.00894e+08	2.0222e+09	2.75445e+07	6.52728e+08	5.79221e+08	4.11692e+09
P02766	High	Transthyretin OS=Homo sapiens OX=9606 GN=TTR PE=1 SV=1	76	16	2019	16	147	15.9	5.76	7.51681e+09	7.04444e+09	5.31757e+09	2.72627e+10	1.16889e+09	2.34902e+09	1.11045e+09	1.29059e+09	1.83889e+09	1.70199e+09	8.28807e+09	3.96199e+08	2.12497e+08	7.7981e+09	1.86603e+09	4.1178e+08	5.08338e+09	3.73849e+09	1.19282e+09	2581695018	1.34733e+10	2.63246e+10	7.49915e+08	4.57757e+09	6.47231e+09	1.06015e+09	8.05073e+09	7.13616e+09	4.13208e+09	6.39348e+09	4.53787e+09	8.37338e+09	1.18366e+09	5.36683e+09	3.50757e+08	1.2275e+10	6.52671e+09	2.07441e+10	1.31829e+10	8.3468e+08
Q8N6N5	High	Tubulin beta chain OS=Homo sapiens OX=9606 GN=TUBB2C PE=2 SV=1	54	25	1879	2	445	49.8	4.86	7.94919e+08	5.45398e+08	2.37363e+08	3.35139e+08	7.05593e+08	4.59946e+08	7.41111e+08	1.90251e+08	1.9848e+08	4.20906e+08	65478676	4.32327e+08	2.09205e+08	1.7087e+09	5.13542e+08	5.74427e+08	1.62915e+08	3.37021e+08	3.40018e+08	8.86787e+08	1.74573e+08	1.37525e+08	3.05072e+08	6.17579e+07	1.90432e+08	7.94089e+07	3.48099e+08	2.14098e+08	2.44171e+08	2.17253e+08	6.27275e+08	3.46918e+07	2.78941e+08	1.62645e+08	9.1404e+07	5.74498e+08	2.8552e+08	8.71098e+08	1.69374e+08	4.87649e+08
P36955	High	Pigment epithelium-derived factor OS=Homo sapiens OX=9606 GN=SERPINF1 PE=1 SV=4	61	40	1167	40	418	46.3	6.38	4.32749e+09	6.04544e+09	5.1296e+09	2.87896e+10	2.87344e+09	5.41388e+09	1.171e+09	1.68995e+09	6.0496e+09	5.27621e+09	2.18169e+09	2.48069e+09	3.7315e+09	1.76203e+10	1.96516e+09	3.0766e+09	6.1097e+08	1.33019e+10	3.81142e+09	2.87174e+09	9.07403e+09	1.69623e+10	2.03743e+09	4.88881e+08	1.26133e+10	9.15861e+09	5.06683e+09	5.84854e+09	4.72001e+09	9.91671e+08	1.02625e+09	3.97693e+09	1.13892e+09	3.68698e+09	4.81306e+09	3.04935e+09	8.23675e+09	1.37094e+10	2.37845e+09	2.4753e+09
P11021	High	Endoplasmic reticulum chaperone BiP OS=Homo sapiens OX=9606 GN=HSPA5 PE=1 SV=2	56	40	1185	37	654	72.3	5.16	1.79756e+09	1.55097e+09	7.79797e+08	7.19272e+08	2.10176e+09	3.68802e+09	1.83607e+09	5.73217e+08	9.65915e+09	1.17429e+09	2043518839	5.73471e+09	3.13028e+09	3.06348e+09	2.91127e+10	3.66834e+09	3.60393e+09	3.84185e+09	1.80559e+09	8.10729e+09	3.94129e+09	1.22952e+09	6.86656e+08	1.88908e+09	1.361e+09	5.78727e+09	2.69259e+09	2.08935e+09	1.7349e+09	1.48295e+09	1.17699e+09	4.5408e+08	1.7217e+09	1.37649e+09	8.85087e+08	4.07271e+09	2.32596e+09	2.68055e+09	1.64487e+09	1.99323e+09
A0A161I202	High	Lactoferrin OS=Homo sapiens OX=9606 GN=LTF PE=2 SV=1	39	33	2433	26	711	78.3	8.18	1.06445e+09	1.19208e+09	1.69089e+10	4.5032e+09	8.5994e+08	1.49122e+10	4.11514e+09	4.43624e+09	1.19546e+10	2.89308e+09	2.61911e+09	2.84917e+09	9.94025e+09	8.62618e+08	8.47046e+09	1.84527e+09	1.28801e+10	1.15262e+10	1.4925e+10	2.12249e+10	3.78714e+09	5.70204e+09	3.90254e+09	2.26898e+09	2.03731e+09	1.0185e+09	4.4653e+09	9.22835e+09	1.45037e+10	1.70202e+10	4.56879e+09	5.01239e+09	8.68202e+09	4.55554e+09	3.45313e+10	2.42992e+09	2.33968e+09	9.90687e+08	9.68578e+10	9.95202e+08
O75891	High	Cytosolic 10-formyltetrahydrofolate dehydrogenase OS=Homo sapiens OX=9606 GN=ALDH1L1 PE=1 SV=2	50	40	944	40	902	98.8	5.94	7.38676e+09	4.67863e+09	3.62846e+09	8.67475e+09	5.10444e+09	1.70722e+09	3.58928e+09	9.04791e+08	3.48151e+09	2.11577e+09	2.28887e+09	8.41854e+08	1.43985e+09	8.54219e+09	3.60683e+09	5.99159e+08	1.47854e+09	4800696648	1.0609e+09	2.37133e+09	1.80044e+09	1.32538e+09	6.48492e+08	4.38571e+08	4.57053e+09	2.63385e+09	2.36976e+09	3.24896e+09	5.9388e+09	1.02256e+09	3.51747e+08	8.23853e+08	7.68074e+08	3.87256e+09	9.80821e+08	18261446402	2.07312e+09	4.74118e+09	1.41941e+09	7.55903e+09
Q53GN4	High	WD repeat domain 1, isoform CRA_a (Fragment) OS=Homo sapiens OX=9606 GN=WDR1 PE=2 SV=1	52	29	1089	1	606	66.1	6.65	2.52091e+08	2.99435e+08	1.263e+08	1.05036e+08	2.08762e+08	7.96747e+07	1.20006e+08	1.07532e+08	0	0	4.69651e+07	2.50272e+07	2.48955e+07	3.30717e+08	9.73745e+07	3.41328e+08	2.1706e+08	2.78467e+08	3.19111e+08	2.2389e+08	2.02712e+08	2.74138e+07	1.026e+08	0	7.79109e+06	7.6531e+06	1.51207e+08	1.26878e+08	1.97573e+08	5.07104e+07	2.41337e+07	3.03499e+06	5.15476e+08	1.61639e+08	5.43479e+07	0	4.73075e+07	0	7.02222e+07	4.99579e+08
P38606	High	V-type proton ATPase catalytic subunit A OS=Homo sapiens OX=9606 GN=ATP6V1A PE=1 SV=2	60	32	1041	32	617	68.3	5.52	7.12722e+09	2.62662e+09	1.86216e+09	4.28362e+09	5.29215e+09	2.02275e+09	8.78214e+09	2.28329e+09	3.79561e+09	2.27739e+09	1284137103	8.09415e+09	1.39364e+09	4.73899e+09	3.46343e+09	4.5028e+09	1.86745e+09	5.3792e+09	2.65315e+09	5.91047e+09	1.8921e+09	1.45587e+09	5.46047e+09	1.05846e+09	3.12474e+09	5.85386e+09	1.87563e+09	3.67555e+09	3.88438e+09	1.05778e+09	1.0255e+09	1.44968e+09	5.51411e+09	3.88165e+09	9.78711e+08	6.78099e+09	1.32906e+09	4.32282e+09	1.68304e+09	7.14219e+09
P00915	High	Carbonic anhydrase 1 OS=Homo sapiens OX=9606 GN=CA1 PE=1 SV=2	80	23	1351	23	261	28.9	7.12	13101512635	3.55506e+10	2.36963e+10	2.97078e+10	4.75308e+09	9.94818e+08	5.67366e+07	3.09137e+08	8.35304e+08	2.92827e+08	7.12692e+09	6.63902e+09	3.44193e+09	2.86275e+08	5.43161e+09	4.65426e+08	1.77125e+09	8.51927e+10	1.67539e+08	6.28644e+09	1.25743e+09	4.08439e+09	1.60219e+09	3.58167e+09	169449824133	7.65199e+09	1.40404e+09	1.84979e+09	1.40312e+09	2.06905e+09	1.98705e+09	2.35674e+10	4.53211e+08	6.90013e+08	5.37818e+08	1.49939e+09	7.46259e+08	5.33112e+09	4.23769e+09	4.30757e+09
A0A1B0GW68	High	Acid ceramidase OS=Homo sapiens OX=9606 GN=ASAH1 PE=1 SV=1	55	26	1800	5	374	42.3	8.12	5.48646e+08	1.64055e+08	7.53259e+08	2.63945e+08	1.19101e+09	1.76012e+09	4.79566e+08	4.09712e+06	1.05484e+09	0	3.05812e+06	3.56288e+08	5.60914e+08	1.21725e+09	1.33852e+09	2.83369e+08	8.91137e+08	2.89816e+08	1.47505e+08	2.23889e+07	2.22058e+08	9.46855e+06	1.24747e+07	1.06181e+09	5.77131e+08	1.62261e+09	2.49411e+07	9.5728e+08	3.5376e+09	1.87622e+09	1.11606e+09	6.85714e+08	9.47347e+08	1.36348e+09	2.84769e+08	8.50891e+08	5.73724e+08	1.44613e+09	2.21003e+09	3.64966e+08
D3DSQ1	High	N-acylsphingosine amidohydrolase (Acid ceramidase) 1, isoform CRA_c OS=Homo sapiens OX=9606 GN=ASAH1 PE=4 SV=1	38	26	1781	5	546	60.6	8.81	8.29382e+07	2.3827e+08	7.87744e+08	3.16029e+08	1.11545e+08	2.60583e+09	5.04063e+08	1.02436e+09	3.90577e+08	1.01837e+09	1.84582e+09	1.82308e+08	6.23042e+08	1.0207e+08	7.30717e+08	1.16046e+08	2.40485e+07	3.14561e+08	1.93139e+08	7.83484e+08	3.42157e+08	8.81162e+08	1.16523e+09	8.35513e+07	5.61089e+08	1.40225e+08	7.45165e+08	1.05731e+09	5.38948e+08	1.94993e+08	5.79531e+08	2.12308e+08	1.15288e+08	1.65258e+08	7.07313e+08	1.11013e+09	9.30917e+08	1.96513e+08	4.80492e+08	4.16041e+08
Q03154	High	Aminoacylase-1 OS=Homo sapiens OX=9606 GN=ACY1 PE=1 SV=1	70	26	1807	26	408	45.9	6.18	5.23354e+09	9.00689e+09	8.81854e+09	3.12462e+10	7.60483e+09	4.12462e+09	9.69451e+09	6.30117e+08	3.01054e+09	1.22748e+09	8.0666e+09	5.51896e+08	1.12177e+09	1.12282e+10	3.35191e+09	3.56837e+08	3.96905e+09	1.40053e+10	3.40702e+09	1.92101e+09	6.96791e+09	4.13521e+09	7.02196e+08	2.14155e+09	1.36592e+10	2.99428e+09	7.38249e+09	7.39523e+09	1.88569e+10	4.35165e+09	3.8096e+09	1.4881e+09	2.27743e+09	9.78084e+09	1.25621e+09	2.62104e+10	1.28801e+10	2.0944e+10	6676501129	2.18026e+10
P09960	High	Leukotriene A-4 hydrolase OS=Homo sapiens OX=9606 GN=LTA4H PE=1 SV=2	52	32	816	32	611	69.2	6.18	1.3129e+09	8.72682e+08	1.0138e+09	8.16716e+08	1.50702e+09	1.17229e+09	8.59864e+08	3.4975e+08	4.76526e+09	1.91106e+09	4.27043e+08	3.30704e+09	1.30174e+09	1.98937e+09	4.3779e+09	1.17572e+10	4.1387e+09	1.83516e+09	4.24303e+09	3.01647e+10	3.17413e+09	3.4233e+08	1.29433e+09	2.19427e+08	5.38169e+08	2.77771e+09	2.36396e+08	1.25999e+09	7.58533e+08	2.85286e+08	5.46097e+08	6.13168e+08	8.14445e+09	9.36576e+08	1.9334e+09	1.00618e+09	4.941e+08	1.3763e+09	9.7106e+08	1.53739e+09
P48594	High	Serpin B4 OS=Homo sapiens OX=9606 GN=SERPINB4 PE=1 SV=2	63	34	1018	13	390	44.8	6.21	2.48715e+08	0	1.63723e+08	6.97447e+06	3.52516e+07	4.26409e+08	1.18403e+08	3.4482e+07	1.5974e+08	3.18489e+08	8.32614e+07	2.46374e+09	3.48485e+08	3.48688e+08	6.47279e+07	1.83925e+09	1.83612e+08	3.22882e+06	4.02627e+09	3.22235e+08	9.40788e+08	8.27179e+07	3.49242e+08	1.52689e+08	1.73298e+09	1.26526e+08	2.01402e+07	3.73931e+08	3.44016e+07	1.02218e+08	1.10155e+08	2.59875e+07	1.47018e+09	5.49584e+08	1.84493e+09	1.7999e+08	6.69121e+07	8.99413e+08	1.68898e+08	4.89164e+08
Q9H4M9	High	EH domain-containing protein 1 OS=Homo sapiens OX=9606 GN=EHD1 PE=1 SV=2	70	42	1118	38	534	60.6	6.83	3.74222e+09	2.46732e+09	1.09099e+09	2.07262e+09	4.41205e+09	2.55685e+09	3.46946e+09	1.89538e+09	4.78385e+09	3.94536e+09	992399899	1.57971e+09	9.0708e+08	3.75937e+09	2.25311e+09	3.58278e+09	1.33665e+09	3.89358e+09	1.92581e+09	7.40566e+09	1.80619e+09	6.77903e+08	7.62625e+08	2.31395e+08	9.30111e+08	1.63603e+09	1.97251e+09	1.76417e+09	2.87529e+09	7.19002e+08	7.60129e+08	1.55835e+09	2.8295e+09	1.90808e+09	1.87307e+09	3.2449e+09	8.25051e+08	3.7922e+09	6.48677e+08	4.69784e+09
O75874	High	Isocitrate dehydrogenase [NADP] cytoplasmic OS=Homo sapiens OX=9606 GN=IDH1 PE=1 SV=2	62	29	1241	26	414	46.6	7.01	4.1977e+09	7.11858e+09	3.88646e+09	3.82779e+09	4.14085e+09	1.19974e+10	4.66953e+09	1.63539e+09	5.72382e+09	1.41053e+09	1.29845e+09	6.41688e+09	1.25793e+09	1.2876e+10	3.9326e+09	2.21433e+09	1.70942e+09	8.23007e+09	3.79989e+09	9.97495e+09	7.83151e+09	3.20782e+09	4.36612e+08	8.81545e+08	2.01522e+09	1.1343e+10	5.84767e+09	4.31957e+09	5.79235e+09	2.69676e+09	1.58692e+10	9.91068e+08	2.36852e+09	3.34598e+09	7.09577e+08	3.45757e+09	4.13755e+09	1.00091e+10	2.70406e+09	3.3899e+09
P27105	High	Erythrocyte band 7 integral membrane protein OS=Homo sapiens OX=9606 GN=STOM PE=1 SV=3	73	23	1370	23	288	31.7	7.88	4.49563e+09	2.99419e+09	1.73111e+09	1.76062e+09	6.26334e+09	4.22189e+09	6.06801e+09	1.73204e+09	2.18905e+10	9.39327e+09	5.60868e+08	3.04007e+09	1.61376e+09	3.30787e+09	4.58939e+09	6.92681e+09	6.20834e+09	6.44903e+09	3.33759e+09	3.27892e+10	4.76259e+09	1.55836e+09	1.78254e+09	3.12477e+08	55369891684	4.43295e+09	2.76208e+09	3.7782e+09	6.12026e+09	1.20141e+09	7.46578e+08	8.67609e+08	8.58203e+09	2.15969e+09	1.29966e+10	5.26938e+09	4.78785e+09	1.54417e+10	5.15085e+09	8.66983e+09
P12277	High	Creatine kinase B-type OS=Homo sapiens OX=9606 GN=CKB PE=1 SV=1	69	24	764	23	381	42.6	5.59	3.30633e+09	1.47358e+09	2.12365e+09	2.79472e+09	3.18422e+09	1.25086e+10	6.31152e+09	8.57713e+08	4.50899e+09	8.18504e+08	5.4207e+08	5.31844e+08	5.52153e+08	1.58321e+10	2.0644e+10	3.26382e+08	3.84444e+08	6.44588e+09	2.65426e+08	4.3133e+08	4.029e+08	3.14875e+08	1.13543e+08	2.88199e+08	2.91588e+08	2.60483e+09	3.24125e+09	5.06767e+08	2.64133e+09	1.17864e+09	8.29348e+09	2.04104e+09	2.61754e+08	5.09307e+08	2.78079e+08	3.35472e+09	2.31932e+09	2.25965e+09	7.76451e+08	1.09087e+09
A0A384MR25	High	Epididymis secretory sperm binding protein OS=Homo sapiens OX=9606 PE=2 SV=1	32	26	1178	2	1114	122	5.5	5.86786e+08	7.44551e+08	5.39367e+08	1.61445e+09	1.3233e+09	0	1.27621e+09	2.14324e+09	0	9.35253e+08	1358248892	5.17898e+07	0	5.80512e+08	3.75913e+08	2.3809e+08	9.4638e+08	4.70958e+08	5.25466e+08	0	3.64579e+09	2.00126e+09	0	5.98761e+08	2.19327e+08	5.82843e+07	3.47533e+09	4.82867e+09	3.81587e+08	1.56945e+09	2.34393e+09	2.04384e+09	0	3.38797e+09	0	2.51643e+09	0	1.40847e+08	1.86519e+09	2.82399e+08
A0A3B3IS80	High	Fructose-bisphosphate aldolase OS=Homo sapiens OX=9606 GN=ALDOB PE=1 SV=1	54	27	2319	26	342	37.3	7.87	2.18132e+10	2.1268e+10	1.76029e+10	2.92666e+10	1.85507e+10	5.97447e+09	2.06321e+10	1.90073e+09	1.11983e+10	2.38098e+09	10101435927	2.16727e+09	1.69012e+09	24691439185	8.57003e+09	1.43046e+09	6.2035e+09	2.81483e+10	2.50337e+09	3.13349e+09	16016909701	10710983136	2.70298e+09	5.4197e+09	2.46784e+10	7.69629e+09	1.5689e+10	1.46179e+10	2.13239e+10	8.89397e+09	7.39274e+09	6.76722e+09	4.35891e+09	1.46873e+10	2.28747e+09	4.40804e+10	8.26258e+09	3.62705e+10	1.05664e+10	3.98837e+10
P25705	High	ATP synthase subunit alpha, mitochondrial OS=Homo sapiens OX=9606 GN=ATP5F1A PE=1 SV=1	62	32	1741	32	553	59.7	9.13	1.72574e+10	1.1674e+10	3.19791e+09	7.58362e+09	1.94146e+10	3.70082e+09	1.77942e+10	2.94997e+09	2.70596e+10	1.37439e+10	1.17545e+09	8.56822e+09	3.90312e+09	1.78445e+10	2.52153e+10	1.15356e+10	1.30649e+10	7.39767e+09	1.76567e+10	2.05219e+10	5.43815e+09	7.95016e+09	6.31463e+09	1.75927e+09	6.73845e+09	5.79723e+09	3.36077e+09	7.6999e+09	4.90291e+09	1.63671e+09	9.74823e+08	1.09525e+09	9.60837e+09	7.93843e+09	3.47206e+09	1.0227e+10	3.69899e+09	1.06854e+10	1.9904e+09	1.03835e+10
P19801	High	Amiloride-sensitive amine oxidase [copper-containing] OS=Homo sapiens OX=9606 GN=AOC1 PE=1 SV=4	49	30	983	30	751	85.3	7.09	3.06286e+09	1.27753e+09	5.08135e+09	9.5848e+09	1.13534e+09	2.36066e+09	1.59789e+09	1.41439e+09	3.02043e+08	1.22917e+09	1860890794	2.8661e+08	3.30657e+09	1.16574e+09	3.9593e+09	4.28958e+08	8.62754e+08	7.5142e+09	8.48977e+08	1.43822e+09	2.76276e+09	6.9334e+08	5.11487e+08	2.27493e+09	9.75084e+08	6.1465e+08	5.28202e+09	4.99262e+09	9.04075e+09	2.54903e+09	5.18011e+09	1.13703e+09	9.36742e+08	3.09713e+09	8.09253e+08	6.43283e+09	8.30426e+09	3.99898e+09	1.62478e+09	5.50019e+08
P35580	High	Myosin-10 OS=Homo sapiens OX=9606 GN=MYH10 PE=1 SV=3	31	52	677	37	1976	228.9	5.54	1.35367e+09	1.15265e+09	5.14673e+08	7.9131e+08	1.37136e+09	5.16643e+08	1.16604e+09	3.18195e+08	8.16358e+08	5.80281e+08	1.92733e+08	3.60866e+08	1.23299e+08	1.13761e+09	7.16821e+08	1.25144e+08	9.80108e+07	5.52772e+08	2.04708e+08	3.06584e+08	4.01336e+08	1.68141e+08	1.42634e+08	4.02618e+08	2.46429e+08	1.00094e+09	2.44512e+08	1.81229e+08	1.07333e+09	2.48016e+08	1.97939e+08	2.20731e+08	7.31359e+07	1.1536e+08	3.24602e+09	9.98696e+08	2.10513e+08	3.78552e+08	1.71914e+08	3.37299e+08
P07911	High	Uromodulin OS=Homo sapiens OX=9606 GN=UMOD PE=1 SV=1	30	23	14562	23	640	69.7	5.24	946791420550	1147081052160	420453358164	864124289455	1240171994550	2437149218640	2295763803180	3029662685130	767214203017	1951076861240	1074070048140	294515223336	1151278452040	515594582728	340737642234	259817991774	1124088004530	446504848187	271302025962	557037462820	158054902232	256883231589	312827610235	368889917247	184135418819	154296994130	1147187764330	739706483802	2430414810890	986493897377	502276054069	566495204542	676935886516	539127182425	3380473787360	844396150983	3841838817600	791712965040	855635896323	823631021104
A0A384MDV8	High	Epididymis secretory sperm binding protein OS=Homo sapiens OX=9606 PE=2 SV=1	33	23	2639	23	500	55.2	6.55	3.45235e+09	7.06897e+09	8.68885e+09	1.23611e+10	3.64294e+09	3.42162e+09	1.84048e+09	7.48433e+09	1.09029e+09	6.53931e+09	3.71509e+10	4.78794e+08	4.39563e+09	8.37481e+09	3.70036e+09	1.54206e+09	1.14543e+10	2.38819e+10	6.15138e+09	2.32548e+09	1.67216e+10	9.2332e+09	1.97252e+09	7.12533e+09	9.79399e+09	2.77115e+09	1.4926e+10	1.73021e+10	2.43297e+10	3.25522e+10	1.33085e+10	1.25826e+10	1.63373e+09	1.39295e+10	5.1216e+08	6.95622e+10	2.48821e+10	2.44379e+10	3.65633e+10	2.65043e+09
P05543	High	Thyroxine-binding globulin OS=Homo sapiens OX=9606 GN=SERPINA7 PE=1 SV=2	58	22	1161	22	415	46.3	6.3	1.42246e+09	5.36497e+09	7.72587e+09	1.02797e+09	9.94779e+08	8.81448e+08	1.0449e+08	1.12575e+08	5.42356e+09	6.64876e+07	1.28492e+10	3.05107e+09	4.96211e+08	1.87634e+08	1.09459e+09	9.85828e+07	8.34023e+08	3.18158e+09	8.44629e+08	2.80682e+09	3.78505e+09	8.55618e+08	7.49165e+08	8.06249e+09	7.83899e+08	1.17588e+10	2.69405e+09	6.21844e+09	7.74938e+09	1.70379e+10	6.49091e+09	4.62832e+09	7.09226e+08	1.15161e+09	1.30914e+09	2.09312e+09	2.45341e+09	4.81099e+09	6.42606e+09	2.096e+09
V9HVZ7	High	Epididymis luminal protein 176 OS=Homo sapiens OX=9606 GN=HEL-176 PE=2 SV=1	59	19	3661	2	223	25	5.66	4.05795e+07	6.89011e+07	2.01819e+07	4.96664e+07	4.99929e+07	3.4182e+07	1.4453e+07	2.09802e+07	4.26532e+08	2.79307e+08	7.60991e+06	2.55285e+08	2.56088e+07	1.79251e+08	3.18533e+06	9.68282e+08	1.83144e+09	5.57809e+07	2.04004e+08	2.38723e+09	9.73204e+08	0	1.28513e+07	5.91778e+06	0	1.50392e+08	0	1.49269e+08	0	4.45818e+06	1.7826e+08	8.19608e+07	5.04136e+08	0	3.53475e+07	3.08274e+08	0	1.25352e+08	2.05005e+07	3.23639e+07
Q9UNU2	High	Complement protein C4B frameshift mutant (Fragment) OS=Homo sapiens OX=9606 GN=C4B PE=4 SV=1	54	20	1343	3	354	38.1	8.53	2.29023e+08	4.26891e+08	1.61152e+09	7.42275e+08	2.22159e+08	9.5049e+07	1.0172e+08	1.40186e+08	0	1.01001e+08	409428029	0	3.96093e+08	0	1.29189e+08	2.19196e+07	6.85104e+07	1.09527e+09	6.74829e+07	4.12367e+06	3.28924e+08	1.17354e+08	7.0587e+07	1.64456e+08	1.36028e+09	0	2.62101e+08	5.26418e+08	7.76638e+07	4.84784e+08	1.24872e+08	6.30295e+08	0	5.01721e+08	2.09788e+07	4.80687e+08	1.06466e+08	4.22082e+08	7.25652e+08	1.84048e+08
P11277	High	Spectrin beta chain, erythrocytic OS=Homo sapiens OX=9606 GN=SPTB PE=1 SV=5	34	59	177	55	2137	246.3	5.27	7.25762e+08	2.82036e+09	2.26559e+08	2.27376e+08	1.9795e+08	4.12411e+08	5.19747e+07	1.44554e+08	1.58228e+09	1.31583e+09	9.84982e+07	5.95037e+08	3.08445e+08	3.82398e+08	1.09803e+09	6.10474e+08	3.52712e+08	6.90859e+08	4.19022e+08	8.34486e+08	4.76617e+08	4.78263e+08	1.72312e+08	9.77126e+07	1.00278e+09	1.78593e+09	3.45963e+08	5.93158e+08	2.95664e+08	8.76831e+07	1.26652e+08	1.01118e+09	5.3886e+09	3.46368e+08	1.63013e+09	4.37361e+08	9.50731e+07	6.61605e+08	1.15807e+08	1.51222e+09
Q5S007	High	Leucine-rich repeat serine/threonine-protein kinase 2 OS=Homo sapiens OX=9606 GN=LRRK2 PE=1 SV=2	31	60	250	60	2527	285.9	6.8	1.245e+09	6.38811e+08	1.15795e+08	4.32571e+08	1.12637e+09	4.57373e+08	1.01949e+09	5.36291e+08	2.76059e+10	1.12308e+09	5.44415e+07	1.14097e+10	2.35585e+08	3.30455e+09	3.34219e+09	3.89643e+09	1.15201e+09	8.01616e+08	3.63255e+09	4.74017e+09	1.24215e+09	1.50511e+09	5.72924e+08	4.39977e+08	1.59858e+08	1.41098e+10	5.70979e+08	4.29057e+08	1.237e+09	1.89554e+08	2.94466e+08	5.72914e+08	6.43117e+08	7.34605e+08	1.58027e+09	1.38159e+09	1.18465e+08	9.03857e+08	2.27947e+08	4.36412e+09
A8K2U0	High	Alpha-2-macroglobulin-like protein 1 OS=Homo sapiens OX=9606 GN=A2ML1 PE=1 SV=3	33	39	627	8	1454	161	5.73	1.95582e+08	1.86724e+07	4.29737e+07	4.56692e+06	1.65544e+08	1.5383e+07	9.03109e+07	3.73762e+07	1.38594e+08	3.78132e+08	8.72224e+07	6.69954e+08	2.17865e+08	3.35624e+08	3.03427e+08	8.10805e+08	3.17479e+08	0	9.66999e+08	1.4205e+08	4.27208e+08	1.63335e+08	9.43633e+08	1.8016e+08	5.84569e+08	7.28751e+08	9.972e+07	6.92758e+08	2.998e+09	1.06124e+08	9.66439e+07	7.17923e+07	1.38382e+09	6.25636e+08	5.67663e+08	3.24581e+08	4.01946e+07	4.08514e+08	2.7616e+08	3.05535e+09
P02649	High	Apolipoprotein E OS=Homo sapiens OX=9606 GN=APOE PE=1 SV=1	80	35	1809	31	317	36.1	5.73	8.51163e+09	3.30586e+09	1.06481e+10	1.4018e+10	4.45071e+09	1.50554e+10	6.47245e+09	5.63025e+09	6.48857e+09	9.60206e+09	6.60364e+09	6.38957e+09	4.42082e+09	5.79532e+10	6.83913e+09	2.35036e+09	1.96609e+09	3.18455e+10	2.76744e+09	5.88359e+09	6.97633e+09	4.73907e+09	6.85568e+08	2.37496e+09	3.44818e+09	9.77546e+09	27071677356	2.07608e+10	2.5382e+10	4.6207e+09	2.74439e+09	2.6358e+09	1.42254e+09	6.9434e+09	4.997e+09	1.76332e+10	3.63683e+10	1.23517e+10	5.54017e+09	3.10159e+09
P21399	High	Cytoplasmic aconitate hydratase OS=Homo sapiens OX=9606 GN=ACO1 PE=1 SV=3	49	36	898	36	889	98.3	6.68	4.95963e+09	5.55576e+09	2.86478e+09	8.26694e+09	4.39052e+09	5.45447e+09	5.23456e+09	3.73451e+09	1.22786e+09	2.48349e+09	2.15715e+09	6.65496e+08	1.39044e+09	4.58334e+09	2.2339e+09	9.86721e+08	2.70301e+09	5.40924e+09	1.24142e+09	1.0659e+09	1.60144e+09	1.73977e+09	6.77828e+08	4.94675e+08	4.1516e+09	2.71341e+09	4.67687e+09	3.68556e+09	1.00133e+10	2.80695e+09	1.00098e+09	9.9731e+08	1.85124e+09	3.82322e+09	7.54224e+09	6.07311e+09	1.42284e+10	6.62461e+09	2.84254e+09	6.6701e+09
P16870	High	Carboxypeptidase E OS=Homo sapiens OX=9606 GN=CPE PE=1 SV=1	56	30	630	30	476	53.1	5.14	8.9848e+08	3.64919e+09	1.63358e+09	4.19174e+09	2.98867e+09	2.01268e+09	3.57e+09	4.81064e+09	2.18472e+08	2.65075e+09	1.47159e+09	1.975e+08	1.2503e+08	1.19128e+10	8.71708e+08	1.95437e+08	5.32377e+09	5.55129e+09	1.95629e+09	5.10984e+08	9.5243e+09	6.23019e+09	2.64639e+08	1.9968e+09	4.89311e+08	1.1552e+09	1.2073e+10	7.98811e+09	1.01557e+10	3.78873e+09	8.92926e+10	1.97944e+09	1.66996e+08	10260871423	8.04071e+08	3.60697e+09	3.7773e+09	5454424210	2.9714e+09	25095362002
P10809	High	60 kDa heat shock protein, mitochondrial OS=Homo sapiens OX=9606 GN=HSPD1 PE=1 SV=2	58	35	860	21	573	61	5.87	4.4552e+09	2.58576e+09	7.91605e+08	1.40259e+09	6.04753e+09	8.98493e+08	4.76013e+09	7.57771e+08	3.9876e+09	1.41536e+09	6.89847e+08	3.64561e+09	2.85323e+09	3.52808e+09	2.15468e+09	1.52521e+09	2.61336e+09	2.25786e+09	3.36573e+09	4.21221e+09	1.5768e+09	1.45884e+09	8.88358e+08	2.01661e+08	1.38063e+09	2.5116e+08	4.89715e+08	1.57204e+09	6.21595e+08	5.39439e+08	5.61831e+08	1.23368e+08	1.53598e+09	1.3806e+09	6.34493e+08	2.41324e+09	9.73147e+08	2.3269e+09	5.36653e+08	2.45003e+09
Q5JP53	High	Tubulin beta chain OS=Homo sapiens OX=9606 GN=TUBB PE=1 SV=1	56	24	1741	2	426	47.7	4.81	3.22263e+08	2.74382e+08	1.55393e+08	1.24701e+08	4.63503e+08	1.46109e+08	2.67169e+08	1.25647e+08	4.57457e+08	3.79404e+08	54232784	5.50654e+08	1.19626e+08	4.44022e+08	3.77091e+08	6.51503e+08	2.27311e+08	1.80658e+08	2.55409e+08	2.38091e+09	2.38218e+08	5.40803e+07	1.3194e+08	2.61622e+07	1.08765e+08	0	7.09616e+07	2.45993e+08	1.37195e+08	8.1023e+07	1.79297e+08	2.31256e+07	3.63832e+08	6.40808e+07	4.52415e+07	3.98063e+08	7.46898e+07	2.58778e+08	1.28247e+08	2.17918e+08
P07476	High	Involucrin OS=Homo sapiens OX=9606 GN=IVL PE=1 SV=2	58	26	487	6	585	68.4	4.61	2.9475e+08	3.23304e+07	0	0	9.25451e+07	1.30514e+07	1.93742e+07	4.0642e+07	3.20435e+08	3.9947e+08	27313556	7.16088e+08	0	1.83415e+08	2.078e+08	1.10633e+09	3.09956e+08	0	1.33153e+09	1.67088e+07	3.37313e+07	1.04395e+07	4.40545e+08	2.53776e+08	6.15647e+08	0	1.14631e+08	1.68276e+07	7.16808e+07	6.67425e+07	0	0	1.2394e+09	1.68586e+08	2.42444e+08	4.04068e+06	0	1.87521e+08	3.00241e+07	3.5343e+08
Q96PD5	High	N-acetylmuramoyl-L-alanine amidase OS=Homo sapiens OX=9606 GN=PGLYRP2 PE=1 SV=1	39	15	1054	15	576	62.2	7.55	1.37583e+09	2.77532e+09	1.46729e+10	2.46516e+09	6.13443e+08	1.12442e+09	6.21791e+08	1.01281e+09	7.59935e+08	4.53161e+08	1.86208e+10	3.5928e+08	9.80369e+08	2.01572e+08	1.55689e+09	3.00262e+08	6.26114e+08	4.28419e+09	6.72702e+08	2.35848e+09	8.49483e+09	1.37115e+09	7.16459e+08	7.43648e+09	5.67396e+08	3.46831e+09	3.68722e+09	5.82812e+09	6.61292e+09	8.66177e+09	4.14426e+09	7.74904e+09	1.62779e+08	9.24304e+09	3.7679e+08	2.62878e+09	1.95671e+09	2.96567e+09	3.81001e+09	1.56382e+09
A0A024RAJ8	High	IQ motif containing GTPase activating protein 2, isoform CRA_b OS=Homo sapiens OX=9606 GN=IQGAP2 PE=4 SV=1	41	52	374	7	1575	180.5	5.58	3.99428e+08	2.28214e+08	9.77423e+07	1.76494e+08	2.45935e+08	4.73458e+07	1.75679e+08	2.06859e+07	2.38387e+08	9.80307e+07	19833680	5.04554e+07	2.35269e+07	1.33297e+08	4.99774e+07	1.15799e+08	2.13167e+07	1.12555e+08	2.72926e+07	2.44738e+08	0	9.52569e+07	2.32571e+07	1.07617e+07	4.57471e+07	3.09117e+08	3.64561e+07	4.79303e+07	7.329e+07	1.18591e+07	3.63383e+06	2.24049e+07	8.41127e+07	2.41125e+07	6.89011e+07	7.50457e+07	1.75251e+07	7.99816e+07	1.69548e+07	1.03035e+08
P02545	High	Prelamin-A/C OS=Homo sapiens OX=9606 GN=LMNA PE=1 SV=1	57	43	730	41	664	74.1	7.02	2.42114e+09	1.84064e+09	4.55852e+08	4.80451e+08	1.92235e+09	1.63301e+09	3.40284e+09	1.60777e+09	1.61979e+10	4.53345e+09	5.3539e+08	1.33141e+10	1.88477e+09	5.96224e+09	4.06523e+09	5.29854e+09	1.48852e+09	1.60865e+09	4.43927e+09	5.2652e+09	1.58448e+09	9.16393e+08	2.71697e+09	1.64914e+09	1.21573e+09	2.11534e+10	7.37995e+08	1.26364e+09	1.62206e+09	1.00131e+09	5.13307e+08	3.76974e+08	2.55741e+09	1.49643e+09	4.93582e+09	1.51195e+09	5.93495e+08	2.79462e+09	8.99827e+08	3.78868e+09
Q13621	High	Solute carrier family 12 member 1 OS=Homo sapiens OX=9606 GN=SLC12A1 PE=1 SV=2	36	33	1382	33	1099	121.4	7.39	1.02561e+10	1.15578e+10	4.64437e+09	6.08816e+09	4.4998e+10	4.14161e+09	2.95769e+10	6.5534e+09	2.3557e+09	9.64862e+09	2.28445e+09	1.89034e+09	2.32579e+09	1.08075e+10	5.68621e+09	1.75602e+09	3.2456e+09	1.37178e+10	1.21773e+09	9.2564e+08	1.3536e+09	2.83091e+09	1.61234e+09	6.75378e+08	1.49435e+09	2.46239e+09	8.2521e+09	4.26927e+09	8.08037e+09	2.57696e+09	9.41741e+08	6.51502e+09	2.76684e+09	4.51077e+09	1.03927e+10	1.56146e+10	1.62515e+10	1.07481e+10	1.73343e+09	8.55988e+09
Q86UX7	High	Fermitin family homolog 3 OS=Homo sapiens OX=9606 GN=FERMT3 PE=1 SV=1	57	31	304	30	667	75.9	6.98	5.78634e+07	6.61735e+07	8.16197e+07	3.66696e+07	5.21142e+07	2.02496e+08	6.2551e+07	5.90267e+07	2.10725e+09	4.8522e+08	9.14415e+07	8.88194e+08	2.02803e+08	6.3479e+07	9.85933e+09	3.54261e+09	7.87463e+08	1.64307e+08	5.50206e+08	1.01819e+10	6.66791e+08	5.10908e+08	4.87516e+07	1.77668e+09	1.45554e+08	2.45313e+09	3.12684e+08	2.02124e+08	4.61922e+07	8.223e+07	9.03339e+07	3.30686e+08	2.06103e+09	1.73927e+08	9.0033e+08	5.10535e+07	6.66332e+06	3.41233e+08	2.35345e+08	9.6775e+07
P13639	High	Elongation factor 2 OS=Homo sapiens OX=9606 GN=EEF2 PE=1 SV=4	42	36	979	35	858	95.3	6.83	5.17098e+09	4.97007e+09	10013766861	2.75604e+09	4.32001e+09	4.07412e+09	3.14026e+09	1.0589e+09	6.80077e+09	3.24709e+09	921224565	8.46551e+09	3.60313e+09	9.84717e+09	3.74214e+09	1.05642e+10	1.95424e+09	3.53569e+09	7.28948e+09	6.92078e+09	3.39786e+09	1.34261e+09	5.06824e+09	6.3924e+08	2.13237e+09	7.52416e+09	2.0162e+09	2.18727e+09	3.27809e+09	2.12168e+09	1.85719e+09	1.47692e+09	6.75411e+09	2.04623e+09	2.19301e+09	4.86337e+09	9.86173e+08	5.69806e+09	1.59135e+09	7.42539e+09
B0AZN7	High	cDNA, FLJ79477, highly similar to Protein-glutamine gamma-glutamyltransferase K OS=Homo sapiens OX=9606 PE=2 SV=1	44	32	715	32	817	89.7	6.04	1.78298e+09	9.20497e+08	5.82363e+07	9.31332e+08	2.41139e+09	1.95418e+08	1.48768e+09	2.40894e+09	3.25892e+09	5.80095e+09	1.20281e+08	8.82287e+09	2.38805e+09	2.08823e+09	2.64404e+09	1.47796e+10	3.70058e+09	4.54477e+08	7.93478e+09	3.30462e+08	2.93942e+09	2.0449e+09	9.45217e+09	6.67985e+07	3.02685e+09	2.55431e+09	2.71449e+09	2.09411e+09	6.00964e+08	3.40945e+08	6.0883e+07	5.84791e+07	1.10166e+10	4.14558e+09	5.16244e+09	1.08895e+09	6.44495e+07	2.58431e+09	4.17144e+08	5.45773e+09
Q16769	High	Glutaminyl-peptide cyclotransferase OS=Homo sapiens OX=9606 GN=QPCT PE=1 SV=1	50	15	937	15	361	40.9	6.61	2.37838e+08	1.32893e+08	8.69453e+08	3.5704e+08	2.64599e+08	1.03793e+09	4.76034e+08	3.59334e+08	8.56226e+09	5.83033e+08	1.3912e+10	2.87852e+09	1.44421e+08	4.47235e+08	2.0837e+08	2.19148e+08	3.88998e+08	1.41639e+09	1.05462e+09	9.88392e+09	1192631055	1.11729e+08	2.34529e+08	1.13375e+10	7.00417e+08	2.80168e+09	1.56245e+09	7.00733e+09	10309141544	3.19404e+10	6.13974e+09	9.83882e+09	2.75939e+08	2.21839e+09	4.7414e+08	8.87166e+09	8.08745e+09	1.10637e+09	2.12417e+10	5.88582e+08
B4DLV7	High	Rab GDP dissociation inhibitor OS=Homo sapiens OX=9606 PE=2 SV=1	57	31	944	4	449	51.1	8.18	3.02231e+08	7.16978e+07	8.52963e+07	1.16014e+08	2.31348e+08	3.52936e+08	1.72128e+08	6.33572e+07	4.18758e+07	4.66398e+07	57322821	2.00285e+08	1.06296e+08	2.23401e+08	9.8472e+07	1.6849e+08	1.70882e+08	8.91056e+07	2.08908e+08	5.05152e+08	7.67217e+07	1.34528e+07	2.9939e+07	8.01349e+07	8.99392e+07	7.57419e+08	0	2.82201e+07	2.07411e+08	5.73635e+07	7.74856e+08	8.38365e+07	2.11219e+08	4.77735e+07	4.18734e+07	2.55345e+08	7.81896e+07	3.4383e+08	7.50764e+07	4.29058e+08
P35609	High	Alpha-actinin-2 OS=Homo sapiens OX=9606 GN=ACTN2 PE=1 SV=1	36	29	717	14	894	103.8	5.45	1.75729e+06	1.35138e+07	3.81394e+07	0	4.79366e+06	2.13991e+07	6.50228e+06	2.19864e+07	2.90426e+08	1.1444e+07	9068780	1.08943e+08	0	2.86424e+07	1.90405e+10	1.99641e+07	1.59945e+07	8.17253e+06	6.32444e+07	1.09458e+08	1.77278e+07	7.78833e+06	1.50329e+07	3.80797e+07	3.78251e+07	3.91726e+08	4.00099e+07	9.93711e+06	7.90994e+07	1.88563e+07	1.33652e+07	3.62853e+06	3.37598e+07	9.45229e+06	7.99632e+07	5.23114e+07	1.70362e+07	1.57526e+07	0	1.96832e+07
P30740	High	Leukocyte elastase inhibitor OS=Homo sapiens OX=9606 GN=SERPINB1 PE=1 SV=1	63	26	918	25	379	42.7	6.28	1.55815e+09	3.47962e+08	3.90148e+08	3.31686e+08	1.86695e+09	7.99944e+08	6.68883e+08	7.42963e+08	2.68321e+09	1.40595e+09	4.81948e+08	1.32463e+10	9.89563e+08	6.0038e+08	8.70377e+08	1.08573e+10	5.46171e+09	1.15607e+09	2.52621e+10	4.95743e+10	6.45389e+09	2.48435e+08	1.65131e+09	1.3505e+08	1.30608e+09	1.263e+09	3.61261e+08	3.83591e+09	6.19759e+08	4.36796e+08	1.19212e+08	3.99101e+08	7.6754e+09	2.54926e+09	4.59843e+08	7.35408e+08	2.97979e+08	4.33116e+09	1.69287e+09	8.70293e+09
P27824	High	Calnexin OS=Homo sapiens OX=9606 GN=CANX PE=1 SV=2	48	34	858	24	592	67.5	4.6	1.93329e+09	1.2328e+09	7.75863e+08	9.51613e+08	2.19736e+09	4.9579e+09	1.30205e+09	4.32477e+08	5.05485e+09	1.93601e+09	864959204	2.89368e+09	2.19574e+09	3.49916e+09	2.95726e+09	2.36429e+09	3.88241e+09	1.9943e+09	2.96566e+09	1.34647e+10	1.55111e+09	8.10907e+08	1.6849e+09	7.99085e+08	1.76351e+09	3.8744e+08	4.65016e+08	1.43118e+09	9.16004e+08	1043241069	2.18772e+08	4.46701e+08	2.1671e+09	1.25099e+09	3.74144e+08	1.44836e+09	9.06791e+08	2.15299e+09	9.21987e+08	2.64821e+09
O14745	High	Na(+)/H(+) exchange regulatory cofactor NHE-RF1 OS=Homo sapiens OX=9606 GN=SLC9A3R1 PE=1 SV=4	69	31	734	31	358	38.8	5.77	2.75046e+10	7.96522e+09	8.19576e+09	1.89832e+10	1.23449e+10	3.56752e+09	2.20177e+10	2.0215e+09	6.63961e+09	1.28971e+09	4.59546e+09	1.52043e+09	1.85025e+09	4.05526e+09	2.73853e+09	5.39927e+08	1.16842e+09	2.6017e+09	6.87908e+08	1.31763e+09	2.86043e+09	4.35001e+09	1.56862e+09	9.05111e+08	1.66282e+09	2.52897e+09	2.5886e+09	1.58622e+09	2.97461e+09	2.76194e+09	9.66093e+08	7.01612e+08	3.09116e+09	2.08785e+09	1.84575e+10	2.88629e+09	2.62237e+10	2.84272e+09	2.32218e+09	4.92319e+09
P02549	High	Spectrin alpha chain, erythrocytic 1 OS=Homo sapiens OX=9606 GN=SPTA1 PE=1 SV=5	32	60	137	60	2419	279.8	5.05	4.85583e+08	2.23875e+09	1.10958e+08	1.51649e+08	8.59969e+07	1.33286e+08	1.56386e+08	1.46991e+08	7.33064e+08	5.01369e+08	8.24318e+07	6.21047e+08	5.52792e+07	1.61838e+08	6.93807e+08	3.42204e+08	3.33734e+08	3.82587e+08	2.62731e+08	6.16998e+08	1.15928e+09	4.13218e+08	9.48131e+07	2.32459e+08	5.93106e+08	2.75503e+08	3.24867e+08	4.53518e+08	2.28316e+08	1.25068e+08	1.19649e+08	1.1479e+08	9.38003e+07	6.23528e+08	1.06655e+09	5.22215e+08	9.24875e+07	6.56242e+08	1.3308e+08	1.25872e+09
P78527	High	DNA-dependent protein kinase catalytic subunit OS=Homo sapiens OX=9606 GN=PRKDC PE=1 SV=3	17	61	238	61	4128	468.8	7.12	5.26717e+08	2.07898e+08	6.07379e+07	6.11387e+08	5.37971e+08	1.66201e+08	3.19964e+08	2.08298e+08	1.83431e+10	1.05724e+09	1.07513e+08	1.33925e+09	2.30896e+08	1.45004e+09	1.94124e+09	1.96776e+09	8.95596e+08	2.18285e+08	2.3537e+09	4.49837e+09	3.00182e+08	4.09359e+08	7.86239e+08	1.20624e+08	3.20782e+08	4.06582e+08	2.03504e+08	2.2967e+08	2.93717e+08	9.92032e+07	6.34674e+07	2.21458e+08	1632970172	2.3186e+08	5.23935e+08	4.33719e+08	2.27988e+07	5.7808e+08	2.07988e+08	8.24768e+08
E9PLK3	High	Aminopeptidase OS=Homo sapiens OX=9606 GN=NPEPPS PE=1 SV=1	50	38	662	38	915	102.9	5.6	1.96566e+09	1.01697e+09	6.49155e+08	1.15467e+09	1.6169e+09	2.22229e+09	1.19607e+09	1.9108e+08	7.96632e+08	1.08763e+09	4.41144e+08	6.49932e+09	1.49397e+09	3.27196e+09	3.67621e+09	6.83527e+09	1.60079e+09	1.9661e+09	6.04059e+09	3.61244e+09	2.21381e+09	4.29847e+08	1.27897e+09	2.80806e+08	1.15233e+09	2.76493e+08	6.38113e+08	1.16731e+09	1.25933e+09	3.99335e+08	1.2765e+09	4.52614e+08	4.79806e+09	1.586e+09	9.19229e+08	1.10933e+09	4.57624e+08	2.21285e+09	8.91503e+08	3.85303e+09
P14625	High	Endoplasmin OS=Homo sapiens OX=9606 GN=HSP90B1 PE=1 SV=1	45	36	974	34	803	92.4	4.84	3.03033e+09	3.0253e+09	9.50456e+08	1.46359e+09	3.07005e+09	3.94593e+09	2.81081e+09	1120794789	4.98531e+09	2.78514e+09	9.55219e+08	3.75486e+09	5.94095e+09	8.22771e+09	6.41513e+09	4.13929e+09	2.90022e+09	2.54549e+09	3.38019e+09	7421323280	1.4585e+09	2.04412e+09	1.44457e+09	5.97617e+08	1.15385e+09	6.36966e+08	1.37415e+09	1.45139e+09	2.95369e+09	1.21709e+09	1.74637e+09	1.73609e+08	2.71434e+09	9.14033e+08	4.35927e+08	4.95874e+09	1.0417e+09	3.4943e+09	1.37276e+09	2.87441e+09
P43490	High	Nicotinamide phosphoribosyltransferase OS=Homo sapiens OX=9606 GN=NAMPT PE=1 SV=1	55	24	758	24	491	55.5	7.15	2.04705e+09	4.51333e+08	2.17994e+08	2.04495e+08	1.47093e+09	1.84154e+09	8.39602e+08	1.12459e+09	5.9124e+09	3.85722e+09	1.36265e+08	5.94605e+09	1.97695e+09	7.48324e+09	2.86131e+09	1.09574e+10	3.32735e+09	1.29124e+09	7.51561e+09	1.61403e+10	2.3774e+09	1.61833e+08	5.40789e+09	3.11422e+07	5.21204e+08	5.11396e+08	1.1009e+09	2.36054e+09	5.99695e+08	4.32708e+08	6.44156e+08	5.20533e+08	7.3138e+09	1.20449e+09	1.45151e+09	3.51882e+08	1.52904e+08	2.64734e+09	1.29828e+09	4.35932e+09
Q8N1N4	High	Keratin, type II cytoskeletal 78 OS=Homo sapiens OX=9606 GN=KRT78 PE=1 SV=2	48	33	1281	29	520	56.8	6.02	4.91381e+09	1.18885e+09	1.76007e+08	1.97678e+08	2.02366e+09	8.92591e+08	2.66267e+09	2.03862e+09	1.49445e+10	1.44855e+10	4.66638e+08	3.2032e+10	4.20706e+09	6.88224e+09	3.67185e+09	42153385514	6.15334e+09	4.04905e+08	2.68217e+10	1.23105e+09	1.92265e+09	1.85048e+09	3.14824e+10	8.10898e+08	3.39231e+09	4.6896e+09	1.62231e+09	2.54612e+09	8.89642e+08	1.64535e+09	2.44097e+08	1.53184e+09	2.89925e+10	3.56628e+09	5.22205e+09	9.80761e+08	4.98949e+07	4.49247e+09	1.91052e+09	1.98569e+10
P07237	High	Protein disulfide-isomerase OS=Homo sapiens OX=9606 GN=P4HB PE=1 SV=3	56	31	931	31	508	57.1	4.87	2.7887e+09	1.27225e+09	4.51638e+08	1.07187e+09	1.46849e+09	2.79873e+09	1.11578e+09	3.90861e+08	8.39873e+09	9.6675e+08	7.10653e+08	1.20224e+10	3.24853e+09	3.12534e+09	1.66586e+09	1.15638e+10	7.55789e+09	2.00757e+09	6.26709e+09	1.04003e+10	3.12673e+09	4.33235e+08	1.65039e+09	2.39214e+08	6.29483e+08	1.89545e+08	2.05579e+09	1.58868e+09	5.57719e+08	1.01924e+09	6.88979e+08	5.43938e+08	7.53494e+09	8.72741e+08	7.23215e+08	1.61149e+09	1.00197e+09	1.88863e+09	1.80416e+09	3.69915e+09
P55072	High	Transitional endoplasmic reticulum ATPase OS=Homo sapiens OX=9606 GN=VCP PE=1 SV=4	49	38	851	38	806	89.3	5.26	2.38246e+09	2.22925e+09	1.10212e+09	1.52443e+09	1.23282e+09	3.26122e+09	1.39495e+09	5.9917e+08	1.35179e+09	7.53697e+08	8.16495e+08	3.34123e+09	1.96574e+09	4.34663e+09	1.83187e+09	2644327804	1.34773e+09	2.75533e+09	2.8583e+09	6.09113e+09	2.42938e+09	1.00735e+09	5.06777e+08	1.58676e+08	2.0327e+09	1.5768e+09	1.92364e+09	3.01584e+09	1.54476e+09	4.50532e+08	4.73518e+09	3.43802e+08	1.75489e+09	2.31844e+09	1.03764e+09	2.39525e+09	6.75578e+08	3.30595e+09	7.88384e+08	3.60893e+09
P08236	High	Beta-glucuronidase OS=Homo sapiens OX=9606 GN=GUSB PE=1 SV=2	46	25	681	25	651	74.7	7.02	4.98773e+08	1.36361e+08	1.14783e+09	3.20414e+08	6.57873e+08	6.93843e+09	4.30572e+08	3.62298e+08	2.41966e+09	4.87758e+08	1.83841e+09	1.41993e+09	5.54857e+08	8.88437e+08	1.00506e+09	2.26553e+08	9.18388e+08	2.96948e+08	1.49203e+08	1.88283e+09	4.91715e+08	1.81944e+08	1.29716e+09	5.79727e+08	1.24014e+09	4.50967e+09	2.8897e+08	2.81087e+09	1.99849e+10	7.63856e+08	9.95693e+08	1.80437e+09	2.64579e+08	4.83508e+08	3.75215e+09	2.89099e+09	3.33229e+09	6.53844e+08	5.77713e+09	8.92825e+08
B7Z539	High	cDNA FLJ56954, highly similar to Inter-alpha-trypsin inhibitor heavy chain H1 OS=Homo sapiens OX=9606 PE=2 SV=1	50	30	424	16	645	72.1	7.68	1.92231e+08	2.22808e+08	4.62033e+09	1.98683e+08	3.90329e+08	8.3138e+07	4.57644e+07	8.6438e+07	3.80661e+09	4.71776e+07	1.65069e+08	1.09847e+09	2.37502e+09	1.35028e+08	1.09422e+09	7.32292e+07	6.41297e+07	1.98249e+08	3.33508e+07	4.44286e+08	4.09835e+08	3.6852e+08	4.65672e+08	3.19194e+08	1.21254e+08	7.26816e+08	2.36803e+08	6.2036e+07	5.66393e+07	6.08894e+07	4.00561e+07	8.48516e+07	1.7372e+08	2.3259e+08	9.82115e+08	1.38651e+08	1.34961e+08	7.00128e+07	1.46572e+08	5.48677e+07
P50995	High	Annexin A11 OS=Homo sapiens OX=9606 GN=ANXA11 PE=1 SV=1	44	32	1557	31	505	54.4	7.65	4.8002e+09	2.96448e+09	2.63275e+09	3.50303e+09	6.76524e+09	4.54959e+09	9.29752e+09	8.53552e+09	1.45325e+10	6.8862e+09	1.66199e+09	6.44065e+09	2.06911e+09	3.44582e+09	4.62071e+09	3.46533e+09	7.38646e+09	5.38188e+09	7.79467e+09	1.5843e+10	4.43203e+09	2.59072e+09	4.11738e+09	8.72259e+08	3.5421e+09	2.10176e+10	6.92263e+09	9.56346e+09	6.87012e+09	2.4113e+09	1.86902e+09	1.15325e+09	4.93877e+09	5.26636e+09	2.34497e+09	1.00114e+10	2.43912e+09	6.43203e+09	1.21941e+09	9.48445e+09
P0DOX7	High	Immunoglobulin kappa light chain OS=Homo sapiens OX=9606 PE=1 SV=1	53	13	12302	1	214	23.4	7.17	1.85266e+08	5.15253e+08	1.55793e+09	5.98548e+08	9.39646e+07	3.98039e+08	9.69677e+07	1.30012e+08	2.31487e+09	3.10493e+07	3212774824	2.06084e+09	1.34309e+08	8.97799e+06	1.52322e+08	1.99465e+07	0	1.08061e+09	2.00453e+08	2.11927e+09	2.11207e+08	5.00478e+08	2.48913e+08	3.41043e+09	1.69653e+09	6.32673e+09	5.09974e+08	8.37694e+08	2.40222e+08	2.61916e+09	2.36046e+09	12424071601	2.07576e+07	1.1388e+09	8.21021e+08	7.86015e+07	1.86653e+08	2.99782e+07	3.78218e+09	1.56983e+08
A8K008	High	Uncharacterized protein OS=Homo sapiens OX=9606 PE=2 SV=1	46	30	6453	4	472	51.6	8.16	1.24523e+07	0	1.50097e+08	4.54818e+06	3.38972e+06	5.7518e+06	6.37584e+06	0	5.67033e+07	3.86278e+06	18576798	0	4.66855e+06	9.06948e+06	4.0665e+07	4.21638e+06	3.89104e+07	0	1.00652e+07	2.21936e+07	0	2.45576e+07	3.22767e+07	2.30019e+07	7.9877e+07	1.10578e+07	0	1.65611e+07	0	3.64443e+07	1.11355e+07	1.84657e+07	4.23813e+07	3.4064e+07	0	5.77775e+06	0	0	3.90394e+06	7.41092e+06
P04075	High	Fructose-bisphosphate aldolase A OS=Homo sapiens OX=9606 GN=ALDOA PE=1 SV=2	64	29	1204	26	364	39.4	8.09	4.09717e+09	2.16714e+09	2.41423e+09	4.10164e+09	3.87901e+09	5.28593e+09	4.82525e+09	9.53152e+08	5.41769e+09	1.45319e+09	1578529731	9.74344e+09	3.69069e+09	4.72289e+09	4.38935e+09	5.18076e+09	3.73113e+09	7.59503e+09	8.9537e+09	2.59675e+10	1.92201e+10	1.18996e+09	1.03339e+09	6.59254e+08	3.39715e+09	1.42709e+10	2.87487e+09	4.25759e+09	4.25348e+09	1.37153e+09	6.08742e+09	1.06958e+09	4.1443e+09	4.20951e+09	3.24488e+09	4.95702e+09	1.93304e+09	6.31585e+09	2.73227e+09	7.46754e+09
P01031	High	Complement C5 OS=Homo sapiens OX=9606 GN=C5 PE=1 SV=4	34	48	401	48	1676	188.2	6.52	6.27501e+08	1.58005e+09	4.05736e+09	6.25946e+08	8.45802e+08	2.97981e+08	5.84239e+08	8.68699e+08	1.02616e+09	1.11867e+09	2.3547e+08	1.02468e+09	2.16597e+09	4.56054e+08	5.08559e+08	1.41103e+08	2.54627e+08	1.06329e+09	3.10235e+08	1.69668e+09	4.50965e+08	8.63849e+08	1.34054e+09	2.42133e+08	3.53602e+08	1.92723e+09	7.85821e+08	7.33195e+08	1.4891e+09	1.03719e+08	2.32334e+09	1.85628e+08	1.74484e+08	7.26235e+08	3.62818e+08	1.73269e+09	2.92154e+08	5.38279e+08	2.88752e+08	3.90883e+08
D3DSM4	High	Collagen, type XVIII, alpha 1, isoform CRA_d OS=Homo sapiens OX=9606 GN=COL18A1 PE=4 SV=1	23	22	825	22	1336	135.4	6.47	2.73077e+09	2.59765e+09	2.71263e+09	2.97369e+09	1.24638e+09	7.46342e+09	2.12676e+09	1.83102e+09	1.02958e+09	1129562440	4.01235e+09	1.78574e+08	1.62425e+09	2.71e+09	2.33086e+09	2.19013e+08	1.01398e+09	1.13952e+10	7.2246e+08	4.0603e+08	7.68083e+08	8.6723e+08	4.88153e+08	2.08023e+09	2.62427e+09	9.26022e+08	3.79446e+09	2.19242e+09	8.28441e+09	6.88062e+09	2.42977e+09	3.30513e+09	9.26335e+08	1.31554e+09	2.94055e+09	4.83412e+09	9.76064e+09	3.45068e+09	3.62253e+09	1.8486e+09
Q93088	High	Betaine--homocysteine S-methyltransferase 1 OS=Homo sapiens OX=9606 GN=BHMT PE=1 SV=2	52	25	1579	5	406	45	7.03	1.19069e+09	2.86356e+09	1.58062e+09	3.10425e+09	1.71375e+09	8.74759e+08	1.68736e+09	5.11935e+07	2.89859e+08	1.97995e+08	8.73267e+08	6.5888e+07	1.09325e+08	2.14676e+09	2.35873e+09	1.11147e+08	7.85455e+08	2.53804e+09	2.79376e+08	1.18651e+08	1.77549e+09	1.34771e+09	1.23462e+08	6.56311e+08	1.09893e+09	5.66969e+08	1.98604e+09	1.61635e+09	1.8219e+09	6.84454e+08	8.8351e+08	5.48969e+08	3.40787e+08	6.15548e+08	2.11107e+08	6.07539e+09	1.51266e+09	4.94065e+09	1.85009e+09	5.16821e+09
B4DUI8	High	cDNA FLJ52761, highly similar to Actin, aortic smooth muscle OS=Homo sapiens OX=9606 PE=2 SV=1	52	22	2736	2	332	37.3	5.55	1.04289e+07	1.02809e+07	0	0	1.78898e+07	0	0	3.95334e+07	2.71528e+08	1.12009e+07	0	3.06685e+07	1.7522e+06	5.99564e+07	0	9.08022e+06	4.75538e+08	5.53969e+06	9.36837e+07	5.10823e+08	1.76175e+08	4.84545e+06	1.60764e+07	0	0	2.35329e+08	0	9.88973e+07	1.07423e+07	0	0	0	7.22132e+06	1.91424e+07	0	1.13345e+07	4.21025e+06	2.02476e+07	0	1.69736e+07
P00338	High	L-lactate dehydrogenase A chain OS=Homo sapiens OX=9606 GN=LDHA PE=1 SV=2	55	24	1245	23	332	36.7	8.27	2.43105e+10	82261832808	4.3508e+09	6.26036e+10	2.88124e+10	331561692682	278910426121	343108529052	2.80578e+09	247655782806	2.95999e+09	8.08164e+09	159049461433	7.03789e+10	4.42751e+09	3.36241e+10	1.12441e+10	3.78521e+10	1.87131e+10	4.0984e+10	1.29299e+10	2.06147e+10	2.15289e+09	1.95509e+09	6.40172e+09	2.91694e+09	8.22236e+10	6.77873e+10	231250013936	1.88975e+09	149043744223	2.90017e+09	7.50769e+09	2.15182e+10	2.207e+09	4.93939e+09	3.40213e+10	1.15932e+10	3.45702e+09	4.05816e+10
Q6V0I7	High	Protocadherin Fat 4 OS=Homo sapiens OX=9606 GN=FAT4 PE=1 SV=2	16	56	251	56	4981	542.4	4.94	1.00466e+08	3.29775e+08	5.36484e+08	8.6177e+07	4.59763e+07	8.80039e+07	1.2206e+08	1.64443e+08	5.23065e+08	2.44127e+08	9.97203e+08	5.59633e+08	1.91264e+08	1.69289e+08	5.29401e+08	9.95108e+07	1.54128e+08	1.61014e+09	8.18917e+07	4.06894e+08	2.49664e+08	2.11998e+08	3.05642e+07	2.91809e+08	1.16631e+08	1.51675e+09	1.12899e+09	7.40811e+08	1.03986e+09	6.93433e+08	3.49921e+08	2.16863e+08	5.2427e+08	2.52e+08	2.17596e+08	3.52637e+09	1.24616e+09	4.61195e+08	8.66699e+08	7.71343e+07
Q6EMK4	High	Vasorin OS=Homo sapiens OX=9606 GN=VASN PE=1 SV=1	34	27	2195	27	673	71.7	7.39	4.60701e+09	8.90733e+09	1.37606e+10	7.55516e+09	3.62493e+09	3.33223e+09	3.5316e+09	9.08922e+09	7.62109e+08	1.58359e+10	4.0474e+10	1.62899e+09	1.50635e+10	3.28428e+10	6.15238e+09	7.58791e+09	1.80684e+10	103762489471	8.24212e+09	2.07293e+09	6.26025e+10	4.37013e+09	1.00056e+09	2.31748e+10	8.84338e+09	6.86501e+09	4.47362e+10	43269486718	2.40418e+10	36335395817	2.62548e+10	1.88703e+10	1.93567e+09	4.51625e+10	1.82393e+09	5.24101e+10	3.66597e+10	40111497671	23843043609	3.56907e+09
P04792	High	Heat shock protein beta-1 OS=Homo sapiens OX=9606 GN=HSPB1 PE=1 SV=2	91	20	1609	20	205	22.8	6.4	6.50128e+09	3.69406e+09	1.72241e+09	1.87705e+09	7.3238e+09	5.75687e+09	6.48556e+09	3.39905e+09	15390085875	8.49085e+09	2.93443e+09	4.19751e+10	5.46638e+09	1.69393e+10	4.52805e+09	3.01511e+10	8.2581e+09	2.96107e+09	2.32121e+10	2.79107e+09	1.54809e+10	1.72386e+09	2.75107e+10	9.67982e+08	4.13432e+09	3.38207e+09	3.18305e+09	7.6897e+09	3.00675e+09	3.16823e+09	5.41491e+09	8.30654e+08	2.23909e+10	4.88775e+09	4.50173e+09	4.50429e+09	1.34431e+09	8.38673e+09	4.02028e+09	1.29467e+10
P33176	High	Kinesin-1 heavy chain OS=Homo sapiens OX=9606 GN=KIF5B PE=1 SV=1	52	42	272	33	963	109.6	6.51	7.47127e+08	3.85233e+08	3.4465e+08	2.25183e+08	3.38763e+08	1.56728e+09	5.12135e+08	1.52251e+08	5.7214e+09	5.06129e+08	49011323	2.7514e+09	1.84684e+08	1.66544e+09	4.99198e+08	6.37407e+08	3.10273e+08	5.14177e+08	5.52224e+08	1.50138e+09	4.29306e+08	3.45469e+08	2.2007e+08	2.88562e+08	2.04818e+08	5.7516e+09	5.45497e+08	3.59127e+08	4.73864e+08	1.42997e+08	8.6374e+08	7.34069e+07	2.34627e+08	3.4872e+08	1.83512e+08	7.67536e+08	1.36803e+08	8.97398e+08	1.1897e+08	7.62625e+08
P14923	High	Junction plakoglobin OS=Homo sapiens OX=9606 GN=JUP PE=1 SV=3	41	28	1432	26	745	81.7	6.14	4.87162e+09	2.61077e+09	1.40029e+08	4.84433e+08	6.09991e+09	8.41208e+08	2.44194e+09	4.29189e+09	6.24227e+09	7.65811e+09	3.39133e+08	2.1632e+10	3.51655e+09	4.62058e+09	1.81594e+10	2.78407e+10	1.33726e+10	6.56798e+08	1.37182e+10	6.91394e+08	2.34637e+09	4.21756e+09	1.90778e+10	1.88178e+08	6.32632e+09	4.22218e+08	2.16466e+09	2609407110	1.30399e+09	8.49064e+08	3.90318e+08	4.3809e+08	2.04541e+10	4.28944e+09	4.63228e+09	1.60072e+09	4.39371e+08	6.55441e+09	1.47455e+09	1.11025e+10
A8K6V6	High	N-acetylglucosamine-6-sulfatase OS=Homo sapiens OX=9606 PE=2 SV=1	38	22	977	22	552	62.1	8.4	1.17298e+09	2.56081e+08	1.40916e+09	1.84221e+09	1.39361e+09	1.0729e+10	5.82225e+08	2.27053e+08	7.9229e+09	3.38668e+08	8.55074e+09	1.28893e+09	3.54451e+09	5.14003e+08	6.69755e+09	1.34326e+08	6.63443e+08	1.0916e+09	2.61384e+08	3.14935e+08	2.94325e+09	1.00909e+09	4.40739e+08	1.61434e+10	1.93991e+10	5.87061e+09	2.69852e+09	7.16366e+09	5.71939e+09	2.61211e+09	6.99802e+09	9.87946e+09	9.68631e+07	4.40658e+09	6.85435e+08	1.35432e+09	6.71993e+09	1.79496e+09	6.0055e+09	4.6938e+09
F5GZS6	High	4F2 cell-surface antigen heavy chain OS=Homo sapiens OX=9606 GN=SLC3A2 PE=1 SV=1	48	26	1069	26	599	64.8	5.1	3.10351e+09	5.08894e+09	2.37883e+09	1.75752e+09	3.64415e+09	2.05131e+09	3.22168e+09	8.44018e+08	1.11424e+09	1.77937e+09	3.11403e+09	2.89712e+08	2.01398e+09	4.70138e+09	5.54582e+09	5.3047e+08	7.91945e+08	5.91233e+09	8.38825e+08	1.11738e+09	3.78654e+09	1.00584e+09	3.84662e+08	4.85023e+09	6.7519e+09	1.65201e+09	2.98689e+09	3.81133e+09	4.31123e+09	3.96766e+09	1889103459	2.30108e+09	6.56585e+08	1.05771e+09	8.85117e+08	2.78045e+09	3.7613e+09	5.15553e+09	3.11633e+09	2.25831e+09
H0YFD6	High	Trifunctional enzyme subunit alpha, mitochondrial OS=Homo sapiens OX=9606 GN=HADHA PE=1 SV=2	44	28	925	28	792	86.3	9.1	3.85653e+09	2656751955	6.45075e+08	1.90868e+09	5.22478e+09	9.97178e+08	4.4837e+09	6.54609e+08	4.48905e+09	2.96108e+09	3.36317e+08	2.46377e+09	8.66768e+08	7.29828e+09	6.20545e+09	3.63633e+09	4.04282e+09	1.62084e+09	5.37053e+09	6.87089e+09	1.3927e+09	2.20032e+09	1.93185e+09	1.26899e+08	2.61285e+09	3.11296e+08	4.46493e+08	2.0454e+09	1.91813e+09	3.72864e+08	3.49309e+08	8.09694e+07	3.02345e+09	2.07929e+09	1.7541e+08	2.54217e+09	1.08261e+09	2.88017e+09	5.32762e+08	2.51595e+09
Q6I9V1	High	Dipeptidase OS=Homo sapiens OX=9606 GN=DPEP1 PE=2 SV=1	42	18	2292	18	411	45.5	6.02	5.21265e+10	2.1531e+10	1.42217e+10	3.89427e+10	1.90087e+10	1.25763e+10	3.10475e+10	10127922147	2.89991e+10	1.06672e+10	6.26371e+09	3.27438e+09	1.02103e+09	3.75288e+10	1.01425e+10	3.65314e+09	2.70767e+09	2.15969e+10	1.8515e+09	1.87569e+09	1.02113e+10	9.74479e+09	3.25015e+09	2.90167e+09	1.52406e+10	1.58708e+10	9.61702e+09	2.45714e+10	3.44064e+10	1.41481e+10	4.95969e+09	6.17917e+09	5.81774e+09	1.09386e+10	1.56829e+10	2.64804e+10	1.51709e+10	47998411860	11189615602	2.10736e+10
Q9NR99	High	Matrix-remodeling-associated protein 5 OS=Homo sapiens OX=9606 GN=MXRA5 PE=1 SV=3	23	50	335	50	2828	312	8.32	1.16459e+09	1.02567e+09	3.31604e+09	6.67273e+08	8.92444e+08	3.07262e+09	2.19027e+09	1.50266e+09	1.8262e+09	1.63248e+09	1.46707e+09	1.88343e+09	2.6578e+09	1.3976e+09	1.58629e+09	3.53632e+08	3.55412e+08	3.38053e+09	1.22266e+09	4.75065e+08	9.41803e+08	8.00918e+08	9.85201e+08	6.00984e+08	4.77818e+08	3.8194e+09	1.40791e+09	1.19719e+09	4.29823e+09	5.52165e+08	1.01835e+09	1.71692e+09	2.72592e+08	6.81428e+08	4.53824e+09	3.29236e+09	3.54167e+09	1.24363e+09	7.89105e+08	5.49665e+08
Q13885	High	Tubulin beta-2A chain OS=Homo sapiens OX=9606 GN=TUBB2A PE=1 SV=1	50	22	1406	3	445	49.9	4.89	1.06875e+08	8.18139e+07	2.00295e+07	5.66747e+07	5.05699e+07	3.5778e+07	8.75708e+07	1.04035e+08	1.61931e+07	9.11297e+07	4.39518e+07	9.90005e+07	4.24889e+07	1.12459e+08	1.15576e+08	1.22608e+08	9.61186e+06	8.67241e+07	6.55875e+07	3.22571e+07	1.48157e+08	4.42565e+07	5.59601e+07	0	5.60819e+07	3.64949e+07	1.20616e+07	3.27825e+07	2.4921e+07	4.70187e+07	3.03155e+07	2.27813e+07	8.70841e+07	1.01584e+07	2.9338e+07	6.62027e+07	9.3285e+06	5.96382e+07	1.06119e+07	2.4493e+07
A0A024R872	High	Chromosome 9 open reading frame 88, isoform CRA_a OS=Homo sapiens OX=9606 GN=C9orf88 PE=4 SV=1	40	25	462	25	733	82.6	6.15	1.77381e+09	4.72348e+08	1.89585e+08	1.99991e+08	1.28309e+09	1.18245e+09	7.9051e+08	2.99964e+08	5.44768e+09	1.99952e+09	1.85983e+08	1.24727e+10	8.85805e+08	1.88791e+09	1.03114e+09	7.92714e+09	1216659538	7.27469e+08	6.55488e+09	1.03772e+09	5.29697e+08	1.17842e+08	4.58947e+09	1.60457e+08	3.42159e+08	7.79785e+09	1.16151e+09	9.37595e+08	4.50951e+08	3.22223e+08	1.84383e+09	1.9589e+08	6.52224e+09	1.00489e+09	1.05355e+09	3.49344e+08	2.30705e+08	2.00373e+09	5.11473e+08	4.19864e+09
Q86U78	High	Angiotensinogen (Serine (Or cysteine) proteinase inhibitor, clade A (Alpha-1 antiproteinase, antitrypsin), member 8) OS=Homo sapiens OX=9606 PE=2 SV=1	47	20	1107	20	485	53.1	6.32	2.78636e+09	4.30607e+09	6.17063e+09	9.01531e+09	1.78011e+09	2.3025e+09	3.82472e+08	1.20451e+09	8.02646e+09	6.48489e+08	9.61349e+09	2.48213e+09	6.05871e+08	1.59669e+09	3.85404e+09	4.1077e+08	1.07649e+09	3.40444e+09	6.86868e+08	6.43163e+09	3.4908e+09	4.7336e+09	2.00731e+09	4.22462e+09	2.04471e+10	1.84474e+09	1.27458e+09	2.78382e+09	4.80453e+09	2.84539e+09	5.45777e+09	2.67474e+10	1.06229e+09	2.23296e+09	1.4559e+10	2.60869e+09	2.54798e+10	3.59817e+09	3.35856e+09	3.59041e+09
B3KQT9	High	Protein disulfide-isomerase OS=Homo sapiens OX=9606 PE=2 SV=1	61	29	731	24	480	54.1	7.21	3859633224	3.40538e+09	4.63768e+09	3.23366e+09	5.03203e+09	6.42856e+08	1.68512e+09	5.76649e+08	4.11583e+09	2.10846e+09	9.31641e+08	4.42761e+09	1.43333e+10	7.62379e+09	3.92793e+09	2.98754e+09	2.79222e+09	3.40039e+09	1.86141e+09	4694495521	2.82345e+09	5.41591e+09	5.00641e+09	1.33295e+09	1.98527e+09	3.38425e+09	1.69633e+09	1.48497e+09	1.68463e+09	2.11348e+09	6.42548e+08	1.21862e+09	2.30214e+09	1.27955e+09	5.73075e+08	2.69838e+09	2.3782e+09	3.8425e+09	3.82865e+09	4065621506
P53396	High	ATP-citrate synthase OS=Homo sapiens OX=9606 GN=ACLY PE=1 SV=3	46	43	422	43	1101	120.8	7.33	1075761575	1.33301e+09	4.91496e+08	7.80344e+08	1.15628e+09	3.90396e+09	9.67242e+08	1.78825e+08	1.97815e+09	1.80873e+09	1.84572e+08	7.24399e+08	5.15107e+08	7.00796e+09	2.2709e+09	2.41809e+09	6.20202e+08	1297432878	1.14863e+09	4.38951e+09	7.94207e+08	3.96066e+08	3.03691e+08	1.54327e+08	7.51232e+08	8.31308e+08	5.24015e+08	3.75258e+08	1.35636e+09	1.48241e+08	1.94273e+09	1.70583e+08	1.0684e+09	4.57387e+08	7.03333e+08	1.15756e+09	2.59162e+08	1.17091e+09	3.09292e+08	2.62085e+09
P04040	High	Catalase OS=Homo sapiens OX=9606 GN=CAT PE=1 SV=3	60	25	425	25	527	59.7	7.39	3.61769e+08	1.14763e+09	5.33279e+08	5.54675e+08	6.09805e+08	2.13069e+08	4.51035e+08	1.80817e+08	1.22157e+09	6.43294e+08	5.07178e+08	1.57585e+08	1.20516e+08	4.46148e+08	1.22087e+09	2.72467e+08	1.35776e+09	8.67345e+08	8.67978e+08	1.4514e+09	1.56662e+09	6.23729e+08	1.09885e+08	1.37677e+08	1.54553e+10	1.706e+08	5.20059e+08	1.01715e+09	2.90631e+08	5.51253e+08	4.97785e+08	5.52838e+08	6.0951e+08	3.8428e+08	9.53833e+08	6.15528e+08	2.69416e+08	7.49848e+08	1.36075e+09	5.02299e+08
P17858	High	ATP-dependent 6-phosphofructokinase, liver type OS=Homo sapiens OX=9606 GN=PFKL PE=1 SV=6	40	28	912	24	780	85	7.5	2.0403e+09	2.62076e+09	8.28384e+08	1.2564e+09	2.85007e+09	9.74652e+08	1.31074e+09	4.31267e+08	2.3235e+09	1.43631e+09	4.61914e+08	1.16339e+09	3.74363e+08	7.60586e+09	3.97375e+09	1.96398e+09	8.65997e+08	1.69495e+09	1.4401e+09	2.48285e+09	6.44454e+08	4.75437e+08	7.87397e+08	7.28766e+08	7.28312e+08	9.39344e+08	7.53208e+08	1.00321e+09	2.62251e+09	3.04897e+08	4.18886e+08	2.7902e+08	1.68183e+09	8.83391e+08	2.87568e+08	3.35482e+09	6.61978e+08	2.83701e+09	4.06956e+08	3.63348e+09
P08575	High	Receptor-type tyrosine-protein phosphatase C OS=Homo sapiens OX=9606 GN=PTPRC PE=1 SV=3	31	37	220	37	1306	147.4	6.15	1.01235e+08	8.92254e+07	3.80737e+07	5.67671e+07	2.32782e+08	1.94496e+08	1.25278e+08	5.02852e+07	1.88227e+09	1.06156e+09	1.82988e+07	6.61748e+08	1.13316e+08	3.25048e+08	7.67068e+08	1.42603e+09	8.85866e+08	2.74962e+08	5.27285e+08	1.08403e+10	1.13198e+09	4.04384e+07	4.23924e+07	9.37874e+07	7.85784e+07	8.22418e+08	1.30757e+08	2.5774e+08	7.75412e+07	6.72978e+07	3.19963e+08	2.42535e+08	9.30019e+08	1.25094e+08	4.38044e+08	1.35777e+08	3.23539e+07	1.58434e+08	5.07761e+08	2.03429e+08
O15230	High	Laminin subunit alpha-5 OS=Homo sapiens OX=9606 GN=LAMA5 PE=1 SV=8	16	43	195	43	3695	399.5	7.02	3.488e+08	2.17052e+08	3.45331e+08	5.51247e+08	3.12664e+08	4.54394e+08	2.54963e+08	1.37778e+08	3.15877e+08	1.81208e+08	1.46131e+08	2.91496e+08	2.06552e+07	4.31647e+08	1.26501e+09	1.21511e+08	2.13791e+08	7.24989e+08	9.95562e+07	2.31951e+08	1.53119e+08	2.59258e+08	1.58217e+08	4.25528e+08	1.63126e+08	2132710199	3.54158e+08	2.25831e+08	1.02237e+09	3.80265e+08	2.07995e+09	1.04462e+08	2.54128e+08	1.43684e+08	3.11699e+09	2.64746e+08	1.10044e+09	2.2201e+08	3.40167e+08	3.96558e+08
Q5D862	High	Filaggrin-2 OS=Homo sapiens OX=9606 GN=FLG2 PE=1 SV=1	23	28	297	28	2391	247.9	8.31	1.11142e+08	3.76928e+08	6.36512e+07	4.14248e+08	8.35286e+08	2.10383e+08	2.78714e+08	3.49345e+08	1.54882e+08	6.61475e+08	1.68131e+08	6.67283e+08	2.86001e+08	1.34858e+08	2.56898e+09	3.40195e+08	2.27768e+09	2.20516e+08	5.12024e+08	2.28521e+08	1.09201e+09	1.45438e+09	2.3864e+08	1.93804e+07	4.27319e+08	1.16502e+09	7.51701e+08	3.83786e+08	3.15213e+08	3.60159e+07	4.98187e+07	8.86912e+07	4.42747e+08	9.75614e+08	1.21454e+09	8.57851e+08	4.20174e+07	4.74394e+08	9.80943e+07	2.29007e+08
Q9Y6R7	High	IgGFc-binding protein OS=Homo sapiens OX=9606 GN=FCGBP PE=1 SV=3	13	41	587	41	5405	571.6	5.34	4.42918e+08	2.63514e+08	1.21982e+09	3.60691e+08	3.45076e+08	4.54865e+09	3.92481e+09	2.80975e+08	5.13195e+09	5.48061e+08	98861158	2.71592e+09	4.00126e+08	1.08855e+09	4.59138e+09	1.02926e+09	2.11731e+08	3.05043e+09	6.41601e+08	3.90754e+09	1.58027e+09	1.59707e+08	5.02318e+08	1.1627e+09	192016776	1.18028e+10	1.33634e+10	2.49029e+08	3.04539e+09	3.20525e+09	3.05038e+09	2.56355e+09	1.3253e+09	1.82412e+08	2.05227e+09	3.91842e+08	1.32496e+09	8.77317e+08	5.29016e+09	5.6958e+08
O75165	High	DnaJ homolog subfamily C member 13 OS=Homo sapiens OX=9606 GN=DNAJC13 PE=1 SV=5	26	47	176	47	2243	254.3	6.74	4.92859e+08	5.71585e+08	1.26403e+09	1.20673e+08	3.1826e+08	3.91492e+08	7.10282e+07	6.79446e+07	5.64293e+08	2.9803e+08	2.33901e+08	3.57101e+08	6.67065e+08	9.36227e+08	5.16321e+08	1.02773e+09	1.59294e+08	1.35004e+08	3.17076e+08	3.26838e+09	2.31038e+08	2.01432e+08	2.52854e+08	3.47582e+08	5.2771e+08	8.54584e+08	3.28472e+08	1.89976e+08	2.94193e+08	3.01322e+07	9.44595e+07	8.586e+07	4.5055e+08	6.03516e+07	2.13224e+08	2.78398e+08	1.21996e+08	3.7307e+08	1.25706e+08	6.09095e+08
B7ZLM6	High	X-prolyl aminopeptidase (Aminopeptidase P) 2, membrane-bound OS=Homo sapiens OX=9606 GN=XPNPEP2 PE=2 SV=1	36	24	950	24	674	75.6	6.04	1.43279e+10	8.69202e+09	2.66459e+09	1.36362e+10	9.72939e+09	3.75998e+09	12251182920	5.35174e+09	5.5599e+09	1.16722e+10	1.60951e+09	5.56923e+09	2.16505e+09	1.08464e+10	5.65715e+09	11838751245	8.60162e+09	7.32832e+09	7.26594e+09	9.4973e+08	2.42845e+09	3.87472e+09	6.31291e+09	1.04442e+09	4.89757e+09	9.91379e+08	7.59292e+09	8.67332e+09	1.05645e+10	2.21789e+09	3.7119e+08	6.50021e+08	6.53597e+09	6.14732e+09	2.96509e+09	2.22039e+10	4.8066e+09	8.36577e+09	1.56113e+09	8.00464e+09
Q9BYF1	High	Angiotensin-converting enzyme 2 OS=Homo sapiens OX=9606 GN=ACE2 PE=1 SV=2	42	25	691	25	805	92.4	5.54	9.71551e+09	6.93272e+09	2.02744e+09	1.03091e+10	3.88037e+09	1.8343e+09	5.33077e+09	2.30578e+09	1.31204e+09	3.61391e+09	1.32312e+09	6.73588e+08	1.06906e+09	2.32134e+09	1.11504e+09	2.62995e+09	5.75444e+08	1.56227e+09	2.25772e+09	7.88039e+08	1.09071e+09	3.00143e+09	4.98382e+08	8.02157e+08	1.44721e+09	1.42096e+08	1.77954e+09	1.80574e+09	1.71926e+09	7.22228e+08	7.07868e+08	4.9157e+08	4.20885e+08	8.30871e+08	2.58626e+08	1.52994e+09	1.04984e+09	1.44602e+09	7.48092e+08	2.89831e+09
Q2TU34	High	Fructose-1,6-bisphosphatase 1 OS=Homo sapiens OX=9606 GN=FBP1 PE=1 SV=1	54	24	861	24	338	36.8	6.99	1.9292e+09	2.13397e+09	1.32424e+09	2.43423e+09	1.56203e+09	3.54291e+09	2.92823e+09	2.96911e+08	8.04846e+08	1.22858e+08	2.2205e+09	4.21931e+07	4.00991e+08	1.45674e+09	1.95219e+09	1.38347e+08	9.56447e+08	2.89643e+09	5.38699e+08	6.16696e+08	1.88903e+09	7.72325e+08	2.48553e+08	1.17221e+09	2.78893e+09	7.99781e+08	2.47096e+09	2.16993e+09	4.61854e+09	1.96941e+09	2.8759e+09	1.48755e+09	7.05983e+08	1.80357e+09	2.28712e+09	1.00924e+10	2.68568e+09	4.84802e+09	2.73158e+09	6.19687e+09
A0A494C0G5	High	Agrin OS=Homo sapiens OX=9606 GN=AGRN PE=1 SV=1	23	32	805	3	1940	203	6.55	1.06773e+08	1.98713e+08	1.7373e+08	1.10814e+08	1.66955e+07	4.15542e+08	7.92314e+07	3.58191e+07	3.29167e+07	1.86681e+07	124860630	0	1.05376e+08	1.04816e+08	1.62573e+07	3.38031e+07	2.77528e+06	2.3688e+08	2.59793e+06	1.1043e+07	7.32176e+07	2.9899e+07	3.09225e+07	2.04401e+08	6.19441e+07	0	1.5035e+08	1.026e+08	4.27766e+08	7.76716e+07	1.01834e+09	1.94522e+08	0	9.52612e+07	2.70465e+07	2.07848e+08	1.01621e+08	1.19158e+08	1.08211e+08	3.53552e+07
Q04609	High	Glutamate carboxypeptidase 2 OS=Homo sapiens OX=9606 GN=FOLH1 PE=1 SV=1	46	28	195	28	750	84.3	6.98	3.44943e+08	2.7123e+08	2.38941e+08	1.06319e+07	4.21165e+07	7.18205e+09	4.67927e+08	3.72127e+07	7.66054e+08	3.16548e+07	1.02416e+07	1.87691e+08	1.8052e+07	2.52798e+09	1.73118e+08	7.11181e+07	3.80191e+07	3.37218e+08	6.36224e+07	3.80246e+08	1.55063e+08	4.76214e+08	1.00679e+08	1.17113e+08	3.37246e+08	8.81195e+08	1.11616e+08	1.44178e+08	9.90974e+08	3.33123e+08	4.6286e+09	9.95779e+07	6.93e+07	5.73326e+08	7.26174e+08	4.60764e+07	1.34911e+08	9.46922e+08	3.12624e+08	1.27719e+08
Q9H6S3	High	Epidermal growth factor receptor kinase substrate 8-like protein 2 OS=Homo sapiens OX=9606 GN=EPS8L2 PE=1 SV=2	50	31	653	31	715	80.6	6.84	3.06397e+09	2.06426e+09	1.10401e+09	1.78689e+09	4.99934e+09	1.94826e+09	4.38497e+09	1.89753e+09	1.4579e+10	2.26864e+09	636781777	7.26525e+09	5.99444e+08	2.52157e+09	9.78834e+08	1899535068	5.06754e+08	1.91803e+09	1.33214e+09	2.10282e+09	4.87578e+08	3.97364e+08	1.15707e+09	1.80566e+08	5.03907e+08	1.61416e+10	1.26093e+09	8.67764e+08	2.49837e+09	5.27617e+08	6.30968e+08	3.14752e+08	1.79081e+09	1.33581e+09	4.63191e+08	2.35218e+09	7.15126e+08	2.69458e+09	3.26307e+08	3.50084e+09
Q6P452	High	Annexin OS=Homo sapiens OX=9606 GN=ANXA4 PE=1 SV=1	72	28	1398	27	299	33.5	5.86	6.2837e+09	6.22193e+09	1.87854e+09	5.10551e+09	7.17274e+09	3.4458e+09	8.77017e+09	5.07461e+09	9.03271e+09	9.16781e+09	8.76507e+08	1.87722e+09	1.40376e+09	9.27791e+09	7.14399e+09	3.73056e+09	8.33495e+09	5.58542e+09	6.92878e+09	1.14192e+10	2.81181e+09	3.09569e+09	4.172e+09	6.06142e+08	1.98072e+09	6.80279e+08	6.55124e+09	7.63005e+09	7.80595e+09	1.85606e+09	9.94224e+08	6.78242e+08	8.33685e+09	5.43351e+09	2.97561e+09	9.86021e+09	1.80214e+09	8.18585e+09	1.77523e+09	14973295678
Q01082	High	Spectrin beta chain, non-erythrocytic 1 OS=Homo sapiens OX=9606 GN=SPTBN1 PE=1 SV=2	25	47	226	42	2364	274.4	5.57	8.16315e+08	6.7347e+08	3.83418e+08	3.39971e+08	9.95702e+08	3.6287e+08	4.74388e+08	1.55775e+08	4.177e+08	5.10601e+08	109629457	4.57175e+08	3.58806e+08	1.40642e+09	6.53233e+08	9.01538e+08	1.98571e+08	7.72366e+08	7.09608e+08	2.2762e+09	4.84933e+08	1.76417e+08	2.34639e+08	2.00137e+08	2.58022e+08	3.6109e+08	2.18384e+08	3.13482e+08	4.75421e+08	2.24401e+08	1.42996e+08	1.70325e+08	7.33292e+08	1.01645e+08	6.71029e+08	1.0388e+09	1.22301e+08	7.03023e+08	1.96791e+08	3.95389e+08
Q3LXA3	High	Triokinase/FMN cyclase OS=Homo sapiens OX=9606 GN=TKFC PE=1 SV=2	49	23	761	23	575	58.9	7.49	2.68644e+09	3.86401e+09	1.43899e+09	2.71282e+09	3.39519e+09	1.09597e+09	2.49519e+09	3.79207e+08	1.70406e+09	1.88349e+09	1.21331e+09	6.06174e+08	5.0603e+08	6.54153e+09	2.34334e+09	8.9072e+08	1.21322e+09	2.54961e+09	7.81967e+08	1.45806e+09	1.26329e+09	6.31134e+08	2.18359e+08	4.60869e+08	1.52806e+09	8.71918e+08	7.27351e+08	1.67061e+09	3.07674e+09	8.92438e+08	6.4602e+08	2.38262e+08	9.31156e+08	1.88503e+09	6.50545e+08	8.58404e+09	1.68313e+09	3.88526e+09	1.16439e+09	4.52409e+09
P55017	High	Solute carrier family 12 member 3 OS=Homo sapiens OX=9606 GN=SLC12A3 PE=1 SV=3	30	31	560	31	1021	113.1	7.88	4.71868e+09	3.4564e+08	3.99116e+08	1.69634e+10	2.66117e+09	7.01208e+08	3.72025e+10	5.53586e+09	1.26218e+09	3.05474e+09	1.19031e+09	4.98413e+08	1.23928e+08	4.18886e+08	2.43086e+09	5.85867e+08	3.37814e+08	8.04319e+09	6.16266e+08	1.63e+09	6.33818e+08	1.16647e+09	2.93968e+08	1.8069e+08	1.04037e+09	1.91911e+08	2.61759e+09	1.97623e+09	1.15316e+09	2.33681e+08	3.17642e+08	1.98278e+09	1.14256e+09	3.71716e+09	1.3008e+09	2.03185e+09	5.29692e+08	1.64039e+09	2.25292e+08	3.00176e+09
F5H5D3	High	Tubulin alpha chain OS=Homo sapiens OX=9606 GN=TUBA1C PE=1 SV=1	42	24	2043	6	519	57.7	5.07	8.79495e+08	7.53619e+08	3.74351e+08	3.44597e+08	7.65781e+08	2.57269e+08	5.52498e+08	2.1996e+08	5.56749e+08	5.4407e+08	109948294	9.42867e+08	3.39014e+08	1.80724e+09	8.87865e+08	6.29866e+08	3.24198e+08	5.68369e+08	3531462339	1.4248e+09	4.30535e+08	2.34499e+08	2.75607e+08	1.31703e+08	3.04364e+08	1.08913e+08	5.74958e+08	2.93734e+08	3.85766e+08	2.63383e+08	8.21545e+08	5.53916e+07	3.01995e+08	1.9388e+08	2.84495e+08	8.6528e+08	2.68641e+08	1.07271e+09	2.3422e+08	6.06393e+08
B2R888	High	Monocyte differentiation antigen CD14 OS=Homo sapiens OX=9606 PE=2 SV=1	39	17	2059	17	375	40	6.23	2.35567e+09	3.85168e+09	1.44249e+10	4.9345e+09	2.08789e+09	2.03063e+10	7.38545e+09	9.5667e+09	1.96731e+09	1.16273e+09	71900402397	9.04399e+08	5.37013e+09	8.09518e+08	3.76112e+09	1.2162e+09	8.95118e+08	1.47425e+10	2.58541e+09	3.65713e+09	8.04499e+09	5.05322e+09	3.32225e+09	5.20069e+10	2.7909e+10	6.4955e+09	7.38564e+09	36833690771	1.77632e+10	5.32718e+10	1.67891e+10	6.22313e+10	6.74289e+08	3.12576e+10	1.0548e+09	5.11625e+09	20630790630	1.32089e+10	2.18766e+10	27220025717
Q6MZQ6	High	Uncharacterized protein DKFZp686G11190 OS=Homo sapiens OX=9606 GN=DKFZp686G11190 PE=2 SV=1	40	24	6377	1	475	52	8.06	1.06354e+08	1.8112e+08	5.40171e+08	4.5989e+07	1.64316e+07	4.90757e+07	0	7.22258e+06	0	6.57786e+06	166506504	0	2.55156e+07	0	0	0	0	1.48659e+08	1.06224e+07	6.69798e+06	2.84728e+07	5.93574e+07	1.39095e+08	2.4574e+08	5.76182e+08	2.14134e+08	6.59855e+07	1.42488e+07	9.80339e+07	1.60425e+08	2.73762e+07	1.28499e+08	0	1.15947e+07	2.17355e+07	6.77545e+07	0	5.35644e+07	1.25458e+08	4.22407e+07
Q7Z351	High	Uncharacterized protein DKFZp686N02209 OS=Homo sapiens OX=9606 GN=DKFZp686N02209 PE=2 SV=1	38	23	6386	1	482	52.8	8.48	4.66926e+07	4.72629e+07	5.91942e+07	1.13164e+08	0	3.66838e+07	1.4779e+07	1.90759e+07	0	4.54424e+07	26507212	0	6.22222e+07	2.32458e+07	0	4.38082e+06	0	7.50027e+07	8.29037e+07	1.6504e+07	4.7306e+07	6.02337e+07	2.57384e+08	2.38946e+07	3.66122e+08	5.80294e+08	4.46083e+07	1.07921e+07	2.14389e+07	3.25291e+08	1.86717e+07	2.35596e+08	3.07301e+07	1.13941e+07	5.1653e+07	2.36168e+08	7.5961e+07	4.89966e+06	4.17874e+08	1.24653e+08
P35858	High	Insulin-like growth factor-binding protein complex acid labile subunit OS=Homo sapiens OX=9606 GN=IGFALS PE=1 SV=1	42	23	678	23	605	66	6.79	1.91313e+09	8.10157e+08	3.2535e+09	1.83942e+09	1.0851e+09	1.00529e+09	3.70628e+08	3.54432e+08	2.01864e+09	4.40595e+08	1.32251e+09	3.02883e+08	3.7621e+09	3.28465e+08	6.08127e+08	3.5845e+08	3.35423e+08	1.31112e+09	9.90246e+07	8.13568e+08	1.24632e+09	5.49967e+08	2.42783e+08	2.32689e+08	1.04939e+09	1.79548e+09	6.73216e+08	1.54912e+09	3.10722e+09	3.15834e+08	2.51851e+08	8.28556e+07	3.78066e+08	1.7126e+09	2.23214e+08	2.27739e+09	8.7197e+08	4.70222e+08	8.08553e+08	1.53417e+08
B3KQS1	High	cDNA PSEC0102 fis, clone NT2RP2003127, highly similar to Prominin-1 OS=Homo sapiens OX=9606 PE=2 SV=1	33	23	978	23	856	96.1	7.27	7.81449e+09	5.18246e+09	4.20328e+09	4.54549e+09	7.52064e+09	4.05966e+09	7.90983e+09	4.78171e+09	1.37287e+09	9.01391e+09	1.76239e+09	3.69507e+09	1.17745e+09	7.8126e+08	9.9854e+08	8.8864e+07	7.27296e+08	3.71311e+09	3.16873e+08	9.51271e+08	8.28425e+08	9.63814e+08	1.15691e+09	1.0649e+09	1.81657e+09	9.86705e+09	3.3045e+09	3.75554e+09	7.38936e+09	2.10558e+09	6.69603e+08	8.94298e+08	1.52579e+09	9.69252e+08	2.33812e+09	4.93217e+09	1.8313e+09	3.56726e+09	1.10723e+09	2.93206e+09
A2A274	High	Aconitate hydratase, mitochondrial OS=Homo sapiens OX=9606 GN=ACO2 PE=1 SV=1	45	36	738	36	805	87.8	7.37	5839956726	5.89078e+09	1.14195e+09	1.12448e+10	1.19693e+10	6.86994e+08	9.01518e+09	7.49037e+09	5.00884e+09	5.11456e+09	441250611	1.65331e+09	7.86219e+08	3.86987e+09	6.98752e+09	2.82301e+09	7.29411e+09	3.22927e+09	3.94303e+09	3.66671e+09	9380611620	1.21686e+10	1.50613e+09	1.1834e+08	3.89101e+09	2.19271e+09	1.34605e+10	1.33338e+10	2.57972e+09	4.71173e+08	3.22834e+08	5.91853e+08	1.83719e+09	1.78199e+10	5.92278e+08	7.10994e+09	1.32033e+09	7.8124e+09	8.66077e+08	3.70341e+09
A0A1B0GVD5	High	Cathepsin D OS=Homo sapiens OX=9606 GN=CTSD PE=1 SV=1	39	21	1706	21	409	44.2	6.54	1.99388e+09	5.8673e+09	2.43167e+09	16934725658	5.42169e+09	5.1215e+09	3.44356e+09	3.65848e+09	8.80983e+09	2.41682e+09	16809614984	17690837905	5.34637e+09	4.04339e+09	5.37586e+09	6.10333e+08	2.536e+09	1.13196e+10	1178764175	2.3912e+09	1.49443e+10	5.92778e+09	1.71276e+09	1.66485e+10	2.65305e+10	1.57941e+10	9.88748e+09	1.53391e+10	8.7036e+09	1.1541e+10	1.50367e+10	2.23374e+10	8.55576e+08	1.15676e+10	1.01235e+09	1.40067e+10	5.25053e+09	1.93122e+10	1.58155e+10	7.12041e+09
B4DVE1	High	cDNA FLJ53478, highly similar to Galectin-3-binding protein OS=Homo sapiens OX=9606 PE=2 SV=1	34	24	1794	24	573	64.1	5.47	5.2514e+09	2.29108e+09	3.23545e+10	3.19772e+09	2.45304e+09	2.61562e+10	3.82365e+09	4.57854e+09	2.66687e+09	1.36216e+10	3.14942e+10	1.54845e+09	5.55848e+09	6.44715e+09	4.3598e+09	2.64612e+09	4.96925e+09	5.59952e+09	4.42418e+09	1.40867e+09	3.31984e+09	1.46368e+09	8.55752e+09	26636977403	5.11303e+09	1.95299e+10	1.76793e+10	2.23204e+10	3.45037e+10	3.7945e+10	3.32186e+10	18839232036	8.41311e+09	4.16717e+09	2.72811e+10	2.50376e+10	1.72876e+10	1.66571e+10	5.02446e+10	5.2825e+09
Q53F91	High	Villin 1 variant (Fragment) OS=Homo sapiens OX=9606 PE=2 SV=1	55	38	590	38	827	92.7	6.32	1.12603e+10	7.82027e+09	2.8434e+09	9.32652e+09	6.43562e+09	6.28157e+08	1.81696e+09	7.03896e+08	1.55385e+09	1.12524e+09	9.51461e+08	2.46241e+08	9.65112e+08	2.62102e+09	2.0056e+09	2.93549e+08	5.05148e+08	9.93316e+08	7.98069e+08	2.69887e+09	8.34597e+08	1.87986e+09	8.52389e+08	1.46829e+09	1.43742e+09	3.34593e+08	4.11963e+08	4.19263e+08	8.87527e+08	2.06657e+08	3.3184e+08	1.01007e+08	9.4889e+08	9.33423e+08	4.07432e+08	2.64032e+09	6.00874e+08	2.83657e+09	4.77174e+08	3.15139e+09
P04844	High	Dolichyl-diphosphooligosaccharide--protein glycosyltransferase subunit 2 OS=Homo sapiens OX=9606 GN=RPN2 PE=1 SV=3	48	21	329	21	631	69.2	5.69	4.58633e+08	2.98645e+08	6.86321e+07	7.99285e+07	6.43879e+08	2.22546e+08	4.07791e+08	1.52819e+08	7.2518e+09	8.73771e+08	7.60869e+07	4.45227e+09	2.35106e+08	1.30653e+09	6.39337e+08	1.30453e+09	7.35801e+08	2.64445e+08	1.82977e+09	4.51602e+09	2.34345e+08	1.7039e+08	1.00733e+09	1.41726e+07	3.4398e+08	1.31276e+10	3.38139e+08	3.10234e+08	2.63757e+08	4.19401e+07	0	2.17579e+07	1.34528e+09	2.40021e+08	8.18914e+07	3.60188e+08	9.6905e+07	5.60552e+08	1.21837e+08	9.501e+08
P07195	High	L-lactate dehydrogenase B chain OS=Homo sapiens OX=9606 GN=LDHB PE=1 SV=2	46	21	1705	20	334	36.6	6.05	2.24123e+10	1.23492e+10	1.14325e+10	3.21051e+10	2.12081e+10	5.33444e+09	2.37775e+10	3.94721e+09	4.18731e+09	4.49632e+09	8.59724e+09	3.65124e+09	3.12653e+09	2.97018e+10	9.67193e+09	2.73168e+09	7.91315e+09	2.48454e+10	3.69839e+09	1.03664e+10	1.11084e+10	5.7865e+09	1.84272e+09	3.54639e+09	1.30341e+10	1.37605e+10	8.42195e+09	9.66823e+09	1.69921e+10	4.41315e+09	4.57662e+09	6.66878e+09	5.3553e+09	1.14789e+10	1.27599e+09	2.79157e+10	7.66592e+09	2.09511e+10	8.0126e+09	2.26649e+10
Q6N093	High	Uncharacterized protein DKFZp686I04196 (Fragment) OS=Homo sapiens OX=9606 GN=DKFZp686I04196 PE=2 SV=1	36	18	5504	1	417	46	7.59	0	0	2.58282e+08	0	3.25682e+06	4.84584e+06	0	0	0	4.39556e+06	20692306	3.42558e+07	5.20269e+06	7.76277e+06	3.19221e+07	0	5.05016e+07	1.0844e+07	4.83751e+06	5.29774e+09	5.43812e+08	4.12897e+06	2.67848e+07	1.1485e+08	6.89899e+07	0	2.35708e+07	0	1.8342e+07	5.42848e+06	1.11407e+07	3.47464e+07	0	0	0	1.6623e+07	0	0	6.15283e+06	6.69325e+06
F5H2F4	High	C-1-tetrahydrofolate synthase, cytoplasmic OS=Homo sapiens OX=9606 GN=MTHFD1 PE=1 SV=2	46	39	616	39	964	104.6	7.59	2.76138e+09	4.14463e+09	1.35364e+09	2.76243e+09	3.71214e+09	1.12572e+09	2.3235e+09	7.18273e+08	2.4434e+09	2016881880	7.71346e+08	1.26579e+09	4.82865e+08	7.03225e+09	3.11267e+09	2.10993e+09	8.10259e+08	2.19424e+09	8.63145e+08	2.47281e+09	1.05957e+09	9.39793e+08	8.96253e+08	3.67022e+08	1.32613e+09	2.7595e+09	1.35086e+09	1.93643e+09	2.8706e+09	5.95068e+08	6.16066e+08	5.88091e+08	1.2986e+09	1.83221e+09	7.4874e+08	7.2009e+09	1.05708e+09	4.56651e+09	8.18766e+08	5.58074e+09
Q12860	High	Contactin-1 OS=Homo sapiens OX=9606 GN=CNTN1 PE=1 SV=1	38	30	359	30	1018	113.2	5.9	1.24046e+08	1.07177e+08	3.92535e+08	3.47464e+08	2.6422e+08	1.30324e+08	3.2868e+08	3.40676e+08	5.6339e+08	6.88491e+07	3.73208e+09	5.65398e+08	3.07637e+07	3.17078e+08	1.16059e+09	1.43857e+08	1.06087e+08	1.98384e+09	4.48755e+08	2.66526e+08	9.15883e+08	5.02395e+08	2.55617e+07	6.31881e+08	1.11535e+08	1.17734e+09	1.96299e+09	1.4563e+09	1.53121e+09	1.43323e+09	1.05268e+09	4.42914e+08	1.01542e+08	6.10255e+08	3.24384e+08	3.17095e+09	1.53082e+09	4.95404e+08	2.80174e+09	6.71013e+07
V9HW89	High	Epididymis secretory sperm binding protein Li 95n OS=Homo sapiens OX=9606 GN=HEL-S-95n PE=2 SV=1	48	19	883	1	357	38.3	7.97	2.30098e+08	9.98666e+07	1.53154e+08	2.2166e+08	9.29687e+07	1.44956e+09	9.15945e+07	1.87447e+07	6.59722e+07	4.62572e+07	38408540	6.29215e+07	3.38787e+07	1.35719e+09	6.96952e+07	7.58492e+07	1.81516e+07	3.35777e+08	1.23372e+08	0	0	5.52985e+07	1.37186e+08	1.71546e+07	2.6831e+08	4.59728e+07	5.47917e+07	3.05185e+07	7.4903e+07	9.24738e+07	1.58139e+08	3.53553e+07	1.64414e+08	7.08569e+07	0	2.93994e+08	6.10062e+07	1.09744e+08	8.73499e+07	4.60632e+08
A8K7Q1	High	cDNA FLJ77770, highly similar to Homo sapiens nucleobindin 1 (NUCB1), mRNA OS=Homo sapiens OX=9606 PE=2 SV=1	58	27	422	26	461	53.9	5.25	4.93798e+08	3.31279e+08	6.21283e+08	2.27739e+08	2.67337e+08	3.9537e+08	8.59265e+08	7.82688e+08	3.3447e+08	5.18262e+08	2.92579e+09	5.61513e+08	1.72465e+09	1.73863e+09	6.52651e+08	5.71452e+08	7.14919e+08	3.4882e+09	4.69177e+08	2.64518e+08	1.74663e+09	3.36476e+08	1.12518e+08	1.55006e+09	1.80926e+08	4.43565e+08	1.10881e+09	1.26926e+09	1.34366e+09	2.36866e+09	1.55045e+09	6.60542e+08	1.46072e+08	9.89715e+08	2.02289e+08	1.9484e+09	1.34148e+09	1.04417e+09	3.20509e+09	1.9946e+08
Q7Z7M0	High	Multiple epidermal growth factor-like domains protein 8 OS=Homo sapiens OX=9606 GN=MEGF8 PE=1 SV=2	13	22	474	22	2845	302.9	6.87	2.30407e+08	5.5291e+08	2.31512e+09	8.02944e+08	2.12259e+08	3.0423e+08	1.18382e+08	2.68556e+08	1.82183e+08	1.8616e+08	2.37254e+09	8.11208e+08	9.59264e+08	3.55667e+08	5.16606e+08	7.68448e+08	1.73347e+08	3.98465e+09	4.19855e+08	7.76774e+08	8.41355e+08	4.11408e+08	2.6058e+08	2.51493e+09	9.12929e+08	9.08408e+09	1.30333e+09	1.22656e+09	3.61376e+09	2.19125e+09	1.80214e+09	1.19435e+09	9.96856e+07	4.41482e+08	4.65894e+08	2.72454e+09	2.35683e+09	1.01686e+09	2.17561e+09	5.1908e+08
Q53HQ7	High	Elongation factor 1-alpha (Fragment) OS=Homo sapiens OX=9606 PE=2 SV=1	44	22	1686	3	462	50.2	8.94	2.41048e+09	1.34958e+09	9.99609e+08	1.4185e+09	1.61415e+09	2.50156e+09	1.36903e+09	4.33698e+08	1.37938e+09	1.41204e+09	724546956	6.48283e+09	1.03668e+09	6.10617e+09	1.90819e+09	3.31549e+09	4.94045e+08	1.84099e+09	1.06264e+09	1.05921e+09	6.18899e+08	2.60638e+08	1.28564e+09	1.73527e+08	7.85002e+08	7.009e+08	6.83149e+08	3.68708e+08	1.48406e+09	6.41779e+08	3.53993e+09	3.45289e+08	2.09678e+09	3.86914e+08	3.6153e+08	1.73885e+09	9.4634e+08	2.28386e+09	9.41987e+08	3.4772e+09
Q16706	High	Alpha-mannosidase 2 OS=Homo sapiens OX=9606 GN=MAN2A1 PE=1 SV=2	44	40	449	39	1144	131.1	7.58	1.3161e+09	6.48904e+08	1.13585e+09	8.13647e+08	6.72327e+08	6.60594e+08	2.98626e+08	3.45505e+08	1.25232e+09	1.92531e+08	7.3972e+08	1.1978e+09	3.13193e+08	8.51416e+08	1.91536e+09	1.6477e+08	2.1256e+08	3.17374e+09	3.6457e+08	4.94074e+08	4.8246e+08	9.5475e+07	1.22873e+08	3.4819e+08	2.6178e+08	3.2958e+09	7.49067e+08	9.07499e+08	3.72573e+09	4.13605e+08	4.31645e+08	2.66743e+08	2.48846e+08	1.09593e+08	2.41181e+08	2.82727e+09	1.23664e+09	9.6223e+08	4.98249e+08	2.44288e+08
P30086	High	Phosphatidylethanolamine-binding protein 1 OS=Homo sapiens OX=9606 GN=PEBP1 PE=1 SV=3	75	17	1146	17	187	21	7.53	6.91828e+09	3.95731e+09	3.58133e+09	6.62975e+09	5.29186e+09	5.91736e+09	9.59287e+09	1.52351e+09	1.07315e+09	7.48246e+08	6.2117e+09	1.78491e+08	4.06352e+08	5.9656e+09	1.99748e+09	1.77722e+08	1.56701e+09	1.55587e+10	8.03836e+08	2.94023e+08	9.02787e+09	2.00308e+09	4.5874e+08	3.68449e+09	9.60897e+09	1.40731e+09	7.63547e+09	5.30395e+09	3.71137e+09	4.85359e+09	6.95749e+09	3.61855e+09	1.08598e+09	4.80808e+09	3.22894e+09	1.12309e+10	5.49493e+09	7.84059e+09	4.73836e+09	5.86527e+09
P01833	High	Polymeric immunoglobulin receptor OS=Homo sapiens OX=9606 GN=PIGR PE=1 SV=4	27	24	2257	24	764	83.2	5.74	2.40313e+09	4.8247e+09	1.24832e+10	3.22392e+09	2.19126e+09	1.31904e+10	4.84362e+09	6.25109e+09	7.20057e+09	5.8525e+09	3.08369e+10	7.06627e+09	6.08579e+09	4.00032e+09	3.78189e+09	1.62525e+09	2.58914e+09	1.62622e+10	5.94964e+09	5.56783e+09	6.70938e+09	2.18637e+09	6.43194e+09	4.20008e+10	2.09595e+10	7.55711e+09	4.06146e+10	2.62087e+10	2.19802e+10	7.97488e+10	1.45844e+10	5.07331e+10	2.77387e+09	14176711605	1.21599e+10	33074080346	2.25945e+10	1.11695e+10	7.89938e+10	4.26254e+09
P78371	High	T-complex protein 1 subunit beta OS=Homo sapiens OX=9606 GN=CCT2 PE=1 SV=4	67	30	524	8	535	57.5	6.46	7.097e+08	5.27215e+08	2.42334e+08	3.4783e+08	5.7027e+08	4.00526e+08	4.26585e+08	3.24297e+08	2.24219e+09	4.22507e+08	1.11207e+08	2.57069e+09	1.37031e+08	2.20218e+09	5.83104e+09	5.80749e+08	4.79403e+08	6.85493e+08	4.51257e+08	1.34865e+09	1.65537e+09	1.64241e+08	1.13286e+08	4.75833e+08	3.19045e+08	2.37187e+09	1.02619e+09	7.34301e+08	4.83708e+08	6.13264e+07	2.29346e+08	9.10637e+07	4.08325e+08	6.71841e+08	1.76328e+08	1.53665e+09	1.31208e+08	1.58547e+09	1.11458e+08	1.01099e+09
P40763	High	Signal transducer and activator of transcription 3 OS=Homo sapiens OX=9606 GN=STAT3 PE=1 SV=2	45	27	253	27	770	88	6.3	2.96337e+08	2.96814e+08	9.25947e+07	1.82696e+08	4.22296e+08	6.24408e+08	3.75334e+08	5.19633e+08	2.27553e+09	5.62703e+08	9.58941e+07	1.93209e+09	2.60769e+08	1.19156e+09	1.22122e+09	1.17972e+09	1.19497e+08	2.61149e+08	7.59186e+08	2.79114e+09	2.07031e+08	3.01538e+07	6.7817e+08	1.30816e+09	1.32831e+08	2.45842e+09	1.32154e+08	6.27076e+07	1.91996e+08	3.01885e+07	2.16686e+08	4.79394e+07	9.3283e+08	3.0718e+07	8.35691e+07	1.66296e+08	2.60865e+07	1.96014e+08	8.62429e+07	5.5683e+08
O75612	High	Carboxylic ester hydrolase (Fragment) OS=Homo sapiens OX=9606 PE=2 SV=1	42	26	593	26	612	66.3	6.64	1.31865e+08	4.31116e+07	4.02962e+08	1.08506e+08	1.03205e+08	1.40544e+08	1.15486e+09	2.23154e+09	1.29652e+09	8.49803e+08	3.48055e+09	3.18225e+08	8.25199e+08	2.12689e+08	2.57841e+08	1.10692e+08	2.7461e+08	9.69583e+09	5.71964e+07	3.71576e+08	3.05735e+08	2.334e+08	4.48415e+08	1.9049e+09	9.02728e+08	8.55539e+08	3.5641e+09	4.33328e+09	2.56579e+09	3.29354e+09	1.46305e+09	7.20024e+08	4.30466e+07	4.32245e+09	4.40717e+08	1.00913e+10	6.44937e+09	1.39378e+09	3.54245e+09	3.12692e+08
P00918	High	Carbonic anhydrase 2 OS=Homo sapiens OX=9606 GN=CA2 PE=1 SV=2	76	21	1046	21	260	29.2	7.4	1.04891e+10	7.50823e+09	6.76507e+09	1.05814e+10	1.03953e+10	2.20949e+09	1.05637e+10	2.35493e+09	1.32235e+10	4.29119e+09	4.00046e+09	1.01189e+10	1.96906e+09	5.60021e+09	3.32887e+09	5.24673e+08	2.27991e+09	1.45025e+10	1.02187e+09	2.25971e+09	1.7776e+09	1.81136e+09	3.74274e+08	9.94438e+08	6.51043e+09	4.71946e+10	3.707e+09	4.29524e+09	5.50561e+09	1.90589e+09	1.16853e+09	5.608e+09	1.97029e+09	5.6748e+09	3.95421e+09	5.35186e+09	2.93543e+09	6.53531e+09	1.69349e+09	5.94128e+09
P00738	High	Haptoglobin OS=Homo sapiens OX=9606 GN=HP PE=1 SV=1	41	25	861	13	406	45.2	6.58	2.22132e+09	8.24983e+08	1.8793e+10	6.42136e+09	1.02565e+08	1.09506e+08	6.42007e+07	2.18317e+08	5.10934e+08	3.17586e+08	97539443	1.47501e+08	2.56523e+10	6.7017e+07	5.07944e+08	1.04018e+09	3.39945e+08	3.04944e+07	1.17867e+08	8.80034e+08	6.57918e+09	7.82872e+08	3.8824e+09	9.12853e+09	6.90288e+07	5.97232e+09	3.54569e+09	2.03135e+08	5.40415e+08	2.22908e+08	1.008e+08	9.23339e+08	1.76059e+08	2.79215e+09	9.86521e+08	3.08505e+08	1.85035e+08	3.57849e+08	2.19852e+10	3.43907e+09
A0A140VJJ6	High	Testicular tissue protein Li 70 OS=Homo sapiens OX=9606 PE=2 SV=1	48	19	896	1	437	49.5	6.09	7.78676e+07	5.60591e+08	1.95242e+09	2.38205e+08	4.56367e+08	1.71591e+08	6.50332e+07	1.31892e+08	5.63012e+08	1.30124e+08	129416892	0	2.09977e+09	5.98004e+07	2.58513e+07	2.02813e+07	0	5.96118e+08	9.89736e+06	3.39385e+09	4.03566e+08	2.33136e+08	4.60186e+08	8.83551e+06	3.16472e+07	1.01205e+08	8.77315e+07	1.14244e+08	4.58625e+07	6.54814e+07	5.53165e+07	1.14885e+08	0	3.21267e+08	1.60818e+08	5.10128e+07	1.16216e+08	5.48264e+07	2.19049e+08	2.56282e+08
O94832	High	Unconventional myosin-Id OS=Homo sapiens OX=9606 GN=MYO1D PE=1 SV=2	48	42	387	41	1006	116.1	9.39	3.0727e+09	3.24024e+09	1.08994e+09	9.35612e+08	5.20787e+09	1.0384e+09	2.99054e+09	1.62167e+09	1.20257e+09	1.82638e+09	3.69211e+08	7.30162e+08	8.26473e+08	2.19103e+09	4.41239e+09	1.48587e+09	1.24176e+09	2.70716e+09	1.9328e+09	6.32074e+08	8.55172e+09	9.99699e+08	8.4786e+08	8.12699e+08	4.92079e+08	4.39479e+09	2.2054e+09	1.28616e+09	1.07461e+09	295032429	2.87553e+08	1.79176e+08	1.27195e+09	1.79258e+09	3.11528e+08	1.13792e+09	1.94077e+08	2.11973e+09	1.31983e+08	1.69415e+09
Q9BXP8	High	Pappalysin-2 OS=Homo sapiens OX=9606 GN=PAPPA2 PE=1 SV=4	18	24	516	24	1791	198.4	5.47	1.1174e+08	5.17372e+08	1.03269e+09	2.54346e+08	3.15916e+08	3.03162e+08	1.19948e+08	1.04312e+08	3.08817e+09	5.75706e+07	2.6433e+09	4.80603e+08	1.12048e+09	1.37139e+08	5.51229e+08	4.09142e+07	6.69273e+07	2.91033e+09	1.03923e+08	1.26672e+08	8.30032e+08	9.95127e+07	7.56499e+07	2.83084e+09	3.36273e+08	2.45531e+09	2.14673e+08	2.06415e+08	9.63418e+08	2.46392e+09	7.57204e+08	9.09011e+08	6.87377e+07	5.60022e+08	4.11404e+08	3.8239e+09	7.1469e+08	1.39225e+09	2.05023e+09	5.87648e+07
P29350	High	Tyrosine-protein phosphatase non-receptor type 6 OS=Homo sapiens OX=9606 GN=PTPN6 PE=1 SV=1	58	29	210	29	595	67.5	7.78	1.79731e+08	3.6214e+08	3.85217e+07	2.16332e+08	4.19539e+08	1.69264e+08	9.55496e+08	9.58648e+08	1.76339e+10	1.10072e+09	4.18592e+08	2.35483e+09	1.44298e+08	7.45677e+08	1.8491e+08	2.91291e+09	9.03547e+08	5.81371e+08	7.40553e+08	6.5075e+09	1.58957e+09	5.61468e+08	1.28596e+08	0	4.12069e+07	2.21361e+10	1.52694e+09	7.45949e+08	4.82909e+08	6.00289e+07	9.31188e+07	3.28878e+07	1.3031e+09	2.91876e+08	2.71656e+08	6.88098e+08	1.20611e+08	3.78632e+08	2.35264e+08	1.81493e+08
G3V2B9	High	Alpha-1-antitrypsin (Fragment) OS=Homo sapiens OX=9606 GN=SERPINA1 PE=1 SV=1	96	14	3175	1	105	11.8	4.64	1.15001e+08	1.06901e+07	1.96908e+08	4.1848e+07	4.01348e+07	8.90451e+06	1.68442e+07	1.79197e+07	4.85352e+06	1.4446e+08	10420831	0	2.05505e+08	5.77164e+07	1.34142e+07	7.58261e+07	1.61118e+08	5.33563e+07	5.39015e+07	2.6647e+08	2.8982e+08	9.18551e+07	2.40803e+07	0	1.22393e+07	0	0	2.48404e+07	4.79599e+06	2.0886e+07	7.04015e+06	0	1.56668e+07	1.48641e+08	0	1.71657e+07	1.62239e+07	1.76716e+07	2.06231e+07	8.7677e+06
P12035	High	Keratin, type II cytoskeletal 3 OS=Homo sapiens OX=9606 GN=KRT3 PE=1 SV=3	42	33	2536	11	628	64.4	6.48	2.25638e+07	0	0	0	0	0	9.45113e+07	1.91149e+08	1.09136e+08	3.90067e+07	7.62641e+06	1.77152e+08	0	2.13789e+07	4.93501e+07	5.41775e+07	6.1388e+07	0	1.02496e+08	2.07181e+08	0	7.45544e+06	1.55488e+08	1.91369e+08	4.12944e+07	2.24506e+08	0	1.60854e+07	1.7659e+07	0	9.02674e+07	0	1.65566e+08	8.82948e+06	8.42471e+07	4.22353e+07	0	1.73527e+07	8.92227e+06	7.08165e+08
P11498	High	Pyruvate carboxylase, mitochondrial OS=Homo sapiens OX=9606 GN=PC PE=1 SV=2	39	31	172	31	1178	129.6	6.84	1.75571e+09	1.93102e+09	2.17956e+08	5.57812e+09	3.24821e+09	7.16933e+09	2.49472e+09	3.1751e+09	6.40162e+09	2.31263e+09	3.02216e+08	7.63433e+09	2.14488e+10	2.60703e+09	7.8168e+08	7.19335e+08	5.41241e+08	2.09208e+09	3.16664e+09	1.54893e+09	1.58881e+09	9.84603e+08	1.15646e+08	2.28379e+08	2.05214e+09	2.54813e+10	2.32823e+09	2.14274e+09	5.76347e+08	1.50347e+08	1.92883e+09	1.86604e+08	1.04349e+08	8.21063e+08	8.12896e+08	7.90703e+08	5.75354e+08	1.48625e+09	1.18045e+08	7.52015e+08
Q70J99	High	Protein unc-13 homolog D OS=Homo sapiens OX=9606 GN=UNC13D PE=1 SV=1	32	25	151	19	1090	123.2	6.65	3.43068e+06	4.60558e+07	6.78207e+06	3.38393e+07	1.08955e+07	9.50019e+07	5.04736e+07	7.68685e+07	5.58915e+08	2.60779e+08	4.37155e+06	1.17699e+09	4.20338e+07	1.28301e+08	7.3617e+07	8.2777e+08	3.38714e+08	6.66178e+07	3.01781e+08	7.05786e+09	4.43399e+08	5.06323e+07	6.49637e+07	1.09773e+08	2.0494e+07	9.28167e+07	5.93396e+07	1.47457e+08	0	4.44003e+07	6.10241e+07	3.17226e+07	5.00733e+08	1.06359e+08	7.51522e+07	0	0	0	7.25077e+07	4.35986e+07
P53621	High	Coatomer subunit alpha OS=Homo sapiens OX=9606 GN=COPA PE=1 SV=2	38	39	301	39	1224	138.3	7.66	9.85237e+08	4.73311e+08	6.4666e+08	2.36113e+08	9.09055e+08	6.61352e+08	4.10689e+08	2.25082e+08	2.703e+09	9.89647e+08	6.47018e+07	1.27259e+09	3.1608e+08	3.09911e+09	1.03536e+09	2.19804e+09	5.92907e+08	5.44722e+08	1.76301e+09	3.91847e+09	6.34293e+08	1.87741e+08	8.62146e+08	3.27678e+08	2.37575e+08	1.63888e+09	1.64287e+08	2.54023e+08	4.97483e+08	1.21457e+08	1.75382e+08	1.40506e+08	1.55958e+09	2.1964e+08	3.95568e+08	8.08333e+08	7.44128e+07	8.68004e+08	1.81472e+08	1.17017e+09
Q53G71	High	Calreticulin variant (Fragment) OS=Homo sapiens OX=9606 PE=2 SV=1	62	21	685	21	406	46.9	4.45	3.40595e+09	1.12029e+10	1.40629e+09	2.23128e+09	2.73816e+09	1.96045e+10	1.35262e+09	4.46103e+08	8.10284e+09	1.83178e+09	1036374971	4.11848e+09	9.28275e+09	4.6376e+09	2.56036e+09	5.51771e+09	2.82513e+09	2.60309e+09	2.61043e+09	5.21319e+09	1.23398e+09	7.67313e+08	2.54303e+09	3.05094e+08	1.23442e+09	7.78239e+08	5.26488e+08	1.13022e+09	8.90177e+08	1.1316e+09	2.14832e+08	2.70925e+08	4.36806e+09	8.84982e+08	4.35986e+08	2.11969e+09	7.77914e+08	1.92543e+09	1.53564e+09	3.45463e+09
O00391	High	Sulfhydryl oxidase 1 OS=Homo sapiens OX=9606 GN=QSOX1 PE=1 SV=3	37	25	808	25	747	82.5	8.92	1.75744e+08	3.71074e+08	2.15688e+09	1.15722e+08	2.18816e+08	2.19208e+08	3.84228e+08	7.76163e+08	1.82147e+09	3.238e+08	1.93377e+09	9.89217e+08	1.44504e+09	3.07631e+08	4.4768e+08	3.10315e+08	3.65376e+08	6.77874e+09	9.20831e+08	2.70686e+08	8.90383e+08	2.60619e+08	4.0864e+08	2.41769e+09	1.18055e+09	2.77548e+09	3.08153e+09	3.93797e+09	7.52832e+09	3.2636e+09	2.06387e+09	1.59367e+09	2.9009e+08	1.49859e+09	1.01069e+09	5.8326e+09	3.16521e+09	2.264e+09	3.33404e+09	5.80599e+08
P02144	High	Myoglobin OS=Homo sapiens OX=9606 GN=MB PE=1 SV=2	78	15	436	15	154	17.2	7.68	8.00987e+08	8.97866e+08	1.04503e+09	6.89569e+09	7.62975e+08	4.39226e+08	9.3073e+07	1.7522e+08	2.65463e+09	4.03113e+07	1.24632e+08	6.06923e+08	2.94651e+09	4.02661e+08	2.59203e+09	1.17178e+08	1.61386e+07	3.47952e+08	1.09607e+08	8.22143e+08	5.69674e+08	9.84065e+09	3.81283e+08	2.53601e+08	7.84357e+10	1.81971e+09	5.28074e+08	9.23405e+07	1.80564e+08	9.14546e+07	1.46321e+08	4.71808e+08	1.03062e+08	3.94898e+08	7.5158e+08	5.12786e+07	1.92996e+08	8.22241e+08	2.81166e+08	1.48353e+09
P16278	High	Beta-galactosidase OS=Homo sapiens OX=9606 GN=GLB1 PE=1 SV=2	34	17	1459	16	677	76	6.57	4.05288e+09	1.98753e+09	5.57934e+09	2.43356e+09	3.47187e+09	6.94529e+09	3.97594e+09	5.29046e+09	3.15322e+09	7.30185e+09	4.05626e+09	1.31876e+09	2.09022e+09	4.95803e+09	4.25006e+09	2.7473e+09	2.54729e+09	1.71507e+09	6.56481e+08	5.77019e+08	2.44702e+09	3.86429e+09	4824660454	6.55487e+09	1.33408e+10	4.98364e+09	3.99577e+09	9.69563e+09	3.37302e+10	2.78406e+09	2.58282e+09	5.06225e+09	1.70041e+09	4.13609e+09	3.22478e+08	9.23738e+09	1.05086e+10	4.49815e+09	1.47177e+10	3.20969e+09
Q07960	High	Rho GTPase-activating protein 1 OS=Homo sapiens OX=9606 GN=ARHGAP1 PE=1 SV=1	67	20	342	20	439	50.4	6.29	5.70648e+08	4.86063e+08	1.7156e+08	2.07479e+08	4.77149e+08	4.99724e+08	4.74444e+08	1.66706e+08	1.2256e+09	8.34582e+08	4.30506e+07	5.30386e+09	2.9079e+08	1.80554e+09	2.09758e+09	2.66209e+09	3.60823e+08	4.6741e+08	1.3649e+09	3.6332e+09	3.55048e+08	1.33122e+08	9.50687e+08	5.23645e+07	3.28386e+08	6.01113e+08	2.84328e+08	3.94439e+08	3.26009e+08	1.5525e+08	1.38594e+08	1.10106e+08	1.60513e+09	1.88314e+08	6.21533e+07	4.53473e+08	8.13716e+07	8.15959e+08	2.09671e+08	9.58765e+08
F5H265	High	Polyubiquitin-C (Fragment) OS=Homo sapiens OX=9606 GN=UBC PE=1 SV=1	99	19	3432	3	149	16.8	6.58	2.15295e+09	6.28753e+08	5.93282e+08	4.80522e+08	1.33264e+09	1.18167e+07	6.51846e+08	4.56514e+08	2.33146e+08	8.81433e+08	0	1.76714e+08	0	3.85704e+08	5.73544e+06	2.66846e+08	1.40763e+08	2.86521e+08	3.2026e+08	2.93076e+08	6.76996e+07	3.37915e+07	1.98061e+08	1.31901e+08	3.35003e+08	6.47714e+07	1.32512e+08	7.21149e+07	1.66472e+07	4.92977e+07	3.57718e+07	1.22137e+08	4.31832e+08	7.36028e+07	2.01795e+07	8.48611e+07	0	2.32165e+07	7.69147e+07	5.74065e+07
B4E1C2	High	Kininogen 1, isoform CRA_b OS=Homo sapiens OX=9606 GN=KNG1 PE=2 SV=1	23	23	2057	4	644	71.9	6.81	3.30991e+08	2.29767e+08	1.88935e+09	4.9043e+08	1.96358e+08	1.00209e+09	4.566e+08	2.33665e+08	0	9.90471e+06	2.9052e+08	168261	4.09994e+08	1.52064e+08	2.52287e+08	4.96882e+07	5.02063e+07	2.85454e+09	1.00185e+08	6.00891e+07	3.57041e+07	4.0893e+07	869177	9.01128e+08	3.23228e+08	7.68406e+07	1.58697e+09	1.97231e+08	1.50295e+09	5.18787e+08	7.76318e+07	1.74063e+08	4.77639e+07	6.32546e+08	3.1418e+07	4.51032e+08	3.17134e+09	4.67884e+08	4.33228e+08	8.84811e+06
P11413	High	Glucose-6-phosphate 1-dehydrogenase OS=Homo sapiens OX=9606 GN=G6PD PE=1 SV=4	61	28	486	3	515	59.2	6.84	7.35826e+07	5.50905e+07	2.95955e+07	7.7284e+07	3.72898e+07	7.18927e+07	4.69957e+07	3.06894e+07	4.75117e+08	1.11048e+08	2.55116e+07	2.41847e+08	7.08154e+07	8.43732e+07	8.91679e+08	4.77729e+08	1.80846e+08	1.23481e+08	1.73921e+08	2.40285e+09	2.74509e+08	4.02568e+07	1.21358e+07	0	2.92805e+07	1.27254e+08	3.93419e+07	1.34387e+08	7.62118e+06	3.61479e+07	1.83501e+07	2.19951e+07	2.61479e+08	9.1843e+06	2.95026e+07	2.88889e+07	1.1897e+07	2.55486e+07	9.69526e+07	7.31521e+07
P43405	High	Tyrosine-protein kinase SYK OS=Homo sapiens OX=9606 GN=SYK PE=1 SV=1	49	24	160	24	635	72	8.25	1.43305e+08	1.57684e+08	2.07773e+08	3.57975e+07	1.76214e+08	8.71303e+07	1.96815e+08	4.30546e+07	9.04652e+08	5.96479e+08	1.03086e+08	7.48225e+08	3.94952e+08	2.62799e+08	8.66586e+08	1.69278e+09	4.7084e+08	1.31445e+08	1.0694e+09	2.43876e+09	1.70112e+08	1.89306e+08	1.65381e+08	5.79843e+07	9.64545e+07	8.98126e+08	2.59477e+08	1.30644e+08	8.07185e+07	4.82001e+07	3.41013e+07	8.5238e+07	1.10516e+09	1.44629e+08	4.39252e+08	2.23623e+08	7.14568e+07	3.02308e+08	5.7586e+07	2.99966e+08
P00352	High	Retinal dehydrogenase 1 OS=Homo sapiens OX=9606 GN=ALDH1A1 PE=1 SV=2	50	23	839	21	501	54.8	6.73	4.28304e+09	1.2703e+09	1.22992e+09	6.28753e+09	3.30343e+09	1.00542e+09	2.41354e+09	3.99796e+08	3.51195e+08	1.69763e+08	2419282399	5.51177e+07	5.56846e+08	7.51713e+08	1.00055e+09	1.99016e+08	7.36589e+08	4.99344e+09	7.4724e+08	5.52295e+08	1.60653e+09	7.45843e+08	1.55652e+08	6.30538e+08	3.9037e+09	1.04026e+09	7.98252e+08	1.89616e+09	3.65054e+09	7.09377e+08	6.2951e+08	1.32863e+09	9.27823e+08	1.87056e+09	6.72873e+08	4.63465e+09	1.36012e+09	2.55919e+09	1.55369e+09	3.42181e+09
Q9H2G2	High	STE20-like serine/threonine-protein kinase OS=Homo sapiens OX=9606 GN=SLK PE=1 SV=1	36	38	222	37	1235	142.6	5.15	1.10567e+09	1.01287e+09	2.87591e+08	3.16022e+08	1.64674e+09	6.75775e+08	1.54156e+09	1.28867e+09	3.3208e+08	1.277e+09	4.0388e+07	2.27879e+09	2.44913e+08	1.33634e+09	1.71253e+09	1.58525e+09	2.41911e+08	6.366e+08	9.51899e+08	2.85642e+08	1.94858e+08	3.98809e+08	7.80486e+08	2.76545e+08	1.58169e+08	1.576e+09	4.35295e+08	6.29947e+08	4.10744e+08	1.49331e+08	2.46176e+08	7.05497e+07	7.787e+08	3.39134e+08	3.57641e+08	3.91712e+08	1.74752e+08	9.40692e+08	2.60659e+08	1.46884e+09
O75955	High	Flotillin-1 OS=Homo sapiens OX=9606 GN=FLOT1 PE=1 SV=3	69	27	409	27	427	47.3	7.49	1.2507e+09	6.65285e+08	4.10579e+08	6.57171e+08	1.74175e+09	1.22535e+09	9.9479e+08	4.79528e+08	2.70778e+09	2.61138e+09	263476559	4.88105e+08	3.17587e+08	9.40403e+08	5.13521e+08	1.11438e+09	5.70474e+08	9.27217e+08	1.0666e+09	7.60705e+09	1.17035e+09	3.60119e+08	4.42126e+08	2.39641e+08	5.28209e+08	1.02497e+09	3.43673e+08	7.06211e+08	8.46234e+08	2.44738e+08	2.3467e+08	5.33996e+08	6.80538e+08	2.46856e+08	2.46693e+09	1.19124e+09	1.73587e+08	1.14568e+09	3.37484e+08	2.1161e+09
O00160	High	Unconventional myosin-If OS=Homo sapiens OX=9606 GN=MYO1F PE=1 SV=3	40	32	212	27	1098	124.8	9.11	6.04822e+06	3.16698e+07	3.26883e+07	2.59041e+07	5.70028e+07	2.89524e+07	1.84023e+07	6.26575e+07	2.66322e+09	3.1727e+08	6.29397e+07	5.57735e+08	7.36846e+07	4.44548e+07	1.33606e+09	1.69896e+09	2.78467e+08	2.27701e+07	2.38007e+08	4.1227e+09	2.88073e+08	1.08121e+09	6.80409e+07	7.03079e+07	5.10639e+08	2.46901e+09	1.31363e+08	2.13477e+08	5.21934e+06	1.41367e+07	1.70646e+08	3.15887e+07	7.01716e+08	4.17746e+08	9.17074e+07	2.26242e+07	3.61418e+06	2.28486e+07	5.21733e+07	4.15453e+07
O00159	High	Unconventional myosin-Ic OS=Homo sapiens OX=9606 GN=MYO1C PE=1 SV=4	41	38	505	2	1063	121.6	9.41	5.34547e+07	7.93572e+07	1.71756e+07	1.78929e+07	1.16896e+08	1.95218e+07	5.34449e+07	3.13396e+07	9.88722e+06	2.4347e+07	15303910	1.53566e+07	1.32513e+07	3.39434e+07	0	9.16987e+06	5.11372e+06	5.15297e+07	1.39101e+07	1.10345e+07	0	2.66288e+07	1.41334e+07	0	0	1.14624e+08	4.65947e+07	1.71124e+07	4.08781e+07	0	1.22286e+07	0	1.71564e+07	2.80285e+07	0	4.10216e+07	0	6.01514e+07	0	3.46061e+07
P78386	High	Keratin, type II cuticular Hb5 OS=Homo sapiens OX=9606 GN=KRT85 PE=1 SV=1	43	31	481	10	507	55.8	6.55	5.2577e+07	1.05577e+07	2.32401e+07	0	3.29007e+07	3.3929e+06	7.54515e+07	5.46474e+07	2.10099e+09	2.41536e+07	2.65884e+06	7.75709e+08	0	2.03141e+07	4.33887e+10	5.11975e+07	1.80867e+08	4.51253e+08	1.2669e+10	3.45207e+08	2.3233e+08	1.61508e+10	4.36713e+06	1.63247e+07	2.46793e+06	2.49375e+09	1.35447e+08	6.62814e+06	4.67568e+07	2.48736e+08	2.18134e+06	8.43493e+07	1.44043e+07	3.59017e+06	1.50009e+10	2.32625e+07	3.42046e+06	6.04974e+06	2.39505e+07	0
Q14974	High	Importin subunit beta-1 OS=Homo sapiens OX=9606 GN=KPNB1 PE=1 SV=2	33	25	340	25	876	97.1	4.78	7.95616e+08	6.0651e+08	1.56549e+08	2.72572e+08	6.97509e+08	9.11645e+08	4.83759e+08	8.47179e+07	9.32174e+08	6.50532e+08	1.02873e+08	1.71056e+09	3.95633e+08	2.34808e+09	9.74592e+08	2.57687e+09	7.95623e+08	5.47649e+08	1.57432e+09	4.18595e+09	8.17754e+08	5.01364e+07	8.57226e+08	8.69971e+07	3.2628e+08	5.70771e+08	4.37001e+08	5.12361e+08	2.88645e+08	1.03691e+08	2.82001e+08	3.38457e+07	1.81064e+09	2.52316e+08	1.839e+08	6.40189e+08	1.0766e+08	8.03995e+08	2.60391e+08	1.2936e+09
P80723	High	Brain acid soluble protein 1 OS=Homo sapiens OX=9606 GN=BASP1 PE=1 SV=2	92	21	481	21	227	22.7	4.63	2.28172e+09	4.6815e+09	9.70676e+08	1.17508e+09	2.4094e+09	2.11044e+09	3.22573e+09	1.88599e+09	4.97684e+09	8.43251e+08	1.54913e+08	2.17379e+08	1.12524e+08	3.64142e+09	7.96947e+08	2.58619e+08	1.678e+09	1.28634e+09	5.18714e+08	5.50459e+09	590789054	9.05462e+08	3.4738e+08	1.22073e+08	2.15886e+08	2.65689e+09	1.13189e+09	3.12914e+08	7.59577e+08	6.05383e+08	2.58568e+09	1.3126e+08	1.2287e+09	1.72824e+09	1.70434e+08	1.29623e+09	9.55497e+08	8.61244e+08	5.5807e+08	1.95716e+08
P41222	High	Prostaglandin-H2 D-isomerase OS=Homo sapiens OX=9606 GN=PTGDS PE=1 SV=1	63	12	3161	6	190	21	7.8	1.71446e+09	1.17316e+09	1.02836e+09	3.45795e+09	8.81717e+08	2.14113e+09	1.40749e+09	7.5286e+08	3.59444e+08	4.88139e+08	2.64679e+10	4.30892e+08	2.71528e+08	4.78649e+08	1.55136e+09	1.983e+08	1.13032e+09	5.37922e+08	5.90839e+08	2.97704e+08	1.04431e+09	2.23648e+09	7.73071e+08	152374462478	6.81557e+09	1.28524e+09	3.09051e+09	1.28459e+10	9.43635e+09	8.10099e+09	4.25073e+09	7.95486e+10	5.81769e+08	6.8612e+09	4.18704e+08	5.21117e+08	5.54269e+09	1.65216e+09	5.63767e+10	9.06048e+09
B2R815	High	cDNA, FLJ93695, highly similar to Homo sapiens serpin peptidase inhibitor, clade A (alpha-1 antiproteinase, antitrypsin), member 4 (SERPINA4), mRNA OS=Homo sapiens OX=9606 PE=2 SV=1	54	22	777	22	427	48.5	7.75	1.19748e+09	1.76446e+09	3.3949e+09	2.6311e+09	6.30834e+08	1.65662e+09	1.01065e+09	1.73911e+09	3.099e+09	1.06107e+09	9235013080	1.58618e+09	1.4921e+09	9.64759e+08	5.52028e+08	2.61226e+08	4.02228e+08	5.19504e+09	1.32488e+09	1.13477e+09	1.53184e+09	2.48099e+09	8.81308e+08	6.76188e+08	1.83982e+09	2.098e+09	1.46673e+09	7.00876e+09	6.57311e+09	1.00576e+09	7.69956e+08	1.40991e+08	2.77538e+08	2.87445e+09	1.8124e+08	1.04142e+10	4.61836e+09	2.22121e+09	6.99893e+09	1.50269e+09
Q53GY0	High	Plastin 3 variant (Fragment) OS=Homo sapiens OX=9606 PE=2 SV=1	50	29	722	22	630	70.7	5.68	9.22015e+08	3.9905e+08	5.15535e+08	4.15616e+08	1.84879e+09	2.06569e+08	1.02292e+09	1.44085e+08	5.44025e+09	2.79455e+08	5.21117e+08	5.18053e+09	7.01331e+07	5.51481e+08	7.07161e+08	2.04425e+09	3.23662e+08	1.08946e+09	1.43374e+09	4.04077e+08	7.53511e+08	1.88283e+08	6.97731e+08	3.52741e+08	8.02664e+08	5.97943e+09	3.19212e+08	6.11292e+08	9.30353e+08	2.45445e+08	4.7927e+07	2.27417e+08	2.14424e+09	3.86733e+08	5.03911e+08	8.1499e+08	2.43177e+08	1.32861e+09	3.33294e+08	1.78194e+09
O15020	High	Spectrin beta chain, non-erythrocytic 2 OS=Homo sapiens OX=9606 GN=SPTBN2 PE=1 SV=3	20	39	141	35	2390	271.2	6.11	1.09825e+09	1.18727e+09	1.91032e+08	1.15323e+09	5.32662e+08	4.15719e+08	1.59032e+09	1.77123e+09	6.18206e+08	1.66054e+09	1.20922e+08	8.51136e+08	1.00502e+08	1.41371e+09	9.80896e+08	1.35993e+09	6.34169e+08	4.37985e+09	1.38467e+09	7.7893e+08	2.60015e+09	6.96038e+08	7.44842e+08	5.14247e+08	3.84188e+08	1.64604e+09	2.84298e+09	3.05399e+09	6.69633e+09	1.34188e+09	1.17956e+08	8.79046e+07	1.03234e+09	1.2007e+09	2.8306e+09	7.93891e+09	7.20637e+09	3.11655e+09	1.68122e+09	1.14778e+09
Q92820	High	Gamma-glutamyl hydrolase OS=Homo sapiens OX=9606 GN=GGH PE=1 SV=2	47	20	986	20	318	35.9	7.11	1.59774e+09	1.34271e+09	4.9483e+09	5.61864e+08	1.30227e+09	4.54551e+10	2.99446e+09	1.59326e+09	1.19946e+09	1.18147e+09	6.03368e+09	3.54617e+08	1.44216e+09	2.29193e+09	3.10195e+09	5.48007e+08	2.96268e+09	1.93969e+09	2.81408e+08	1.17842e+09	7.95868e+08	5.95823e+08	1.99947e+09	1.90018e+09	1.26132e+09	3.13162e+09	9.88323e+08	4832936773	1.93372e+10	3.15384e+09	2.44396e+09	3.42804e+09	6.76676e+08	2.18612e+09	2.56841e+09	1.0006e+10	1.50709e+10	6.4223e+09	2.04674e+10	2.30175e+09
P30041	High	Peroxiredoxin-6 OS=Homo sapiens OX=9606 GN=PRDX6 PE=1 SV=3	72	21	1220	21	224	25	6.38	5.78435e+09	4.87773e+09	2.83848e+09	3.94029e+09	4.83482e+09	6.56825e+09	7.52104e+09	1.32069e+09	3.48752e+09	3.22644e+09	1.964e+09	4.83481e+09	1.12639e+09	1.44504e+10	2.68504e+09	5.344e+09	2.80442e+09	8.16492e+09	4.70322e+09	8.56622e+09	2.62089e+09	1.59839e+09	1.76854e+09	7.11098e+08	1.95833e+09	3.02052e+09	3.37918e+09	2.63706e+09	4.50105e+09	1.67187e+09	4.76038e+09	9.74433e+08	5.35896e+09	2.43273e+09	1.37904e+09	6.87242e+09	1.63394e+09	6.40327e+09	2.00501e+09	5.26558e+09
O14773	High	Tripeptidyl-peptidase 1 OS=Homo sapiens OX=9606 GN=TPP1 PE=1 SV=2	46	17	1428	4	563	61.2	6.48	6.08011e+06	0	1.10336e+08	1.7594e+08	8.61826e+06	7.53989e+08	0	1.59124e+07	2.37768e+08	0	179445425	1.94611e+08	7.72851e+08	2.33284e+07	2.62499e+08	4.30296e+07	6.15518e+07	4.47255e+07	1.36683e+07	2.83952e+08	3.47292e+07	2.41515e+07	4.46061e+06	3.5465e+08	5.03784e+09	5.05308e+08	9.0714e+07	1.83227e+08	1.65969e+08	1.69711e+08	2.83865e+08	5.48482e+08	4.0411e+07	1.23019e+07	2.69704e+07	7.95765e+07	6.83236e+07	4.13952e+07	8.27677e+07	1.39009e+08
B4E0K9	High	Alpha-mannosidase OS=Homo sapiens OX=9606 PE=2 SV=1	38	26	501	2	950	107.4	7.02	5.72993e+07	0	3.22456e+07	6.81319e+07	1.02795e+07	8.21921e+07	0	0	0	0	1.85784e+07	0	2.37938e+07	1.66118e+07	5.92949e+07	1.30847e+07	0	3.95566e+07	0	1.90546e+07	1.13631e+07	0	4.06166e+07	2.19222e+07	1.31021e+08	0	0	0	1.02498e+08	0	0	1.45281e+08	1.10698e+07	0	9.30364e+07	2.17719e+07	0	6.41457e+07	2.7464e+07	4.26172e+07
P18669	High	Phosphoglycerate mutase 1 OS=Homo sapiens OX=9606 GN=PGAM1 PE=1 SV=2	64	17	1117	17	254	28.8	7.18	6.18686e+09	6.49656e+09	3.17243e+09	4.49537e+09	4.74882e+09	2.50121e+09	3.43063e+09	1.1104e+09	4.78886e+10	3.98499e+09	2368272195	1.40727e+10	1.85261e+09	7.85239e+09	4.0797e+09	1.21681e+10	3.24794e+09	7.42436e+09	7.18255e+09	1.25085e+10	4.71206e+09	1.4956e+09	2.01e+09	5.69261e+08	8.80355e+09	3.61488e+10	3.31596e+09	3.37779e+09	2.13506e+09	1.07892e+09	2.20424e+09	1.30015e+09	7.56041e+09	3.47239e+09	7.92948e+08	5.03076e+09	1.28528e+09	4.89348e+09	1.96667e+09	6.26562e+09
P55291	High	Cadherin-15 OS=Homo sapiens OX=9606 GN=CDH15 PE=1 SV=1	35	24	152	24	814	88.9	4.98	2.22598e+07	2.17604e+07	5.14607e+07	1.39746e+08	1.56756e+08	1.97099e+07	6.80902e+07	4.89401e+07	1.19163e+09	2.32589e+07	379469835	3.26615e+08	3.67516e+07	1.41935e+08	1.17087e+08	3.4695e+07	2.99287e+06	7.10673e+08	3.23425e+07	6.17161e+07	4.02048e+07	4.30306e+07	1.91261e+07	1.69422e+08	4.88844e+07	4.82692e+08	4.17586e+07	7.59487e+07	5.21721e+07	4.33193e+08	3.13171e+08	2.07219e+09	4.59888e+07	1.20485e+08	0	1.6692e+08	1.69723e+08	1.17058e+09	3.58534e+08	4.44121e+07
O95466	High	Formin-like protein 1 OS=Homo sapiens OX=9606 GN=FMNL1 PE=1 SV=3	30	26	144	6	1100	121.8	5.72	2.16209e+07	7.93104e+06	2.06993e+07	1.42261e+07	8.16119e+06	3.99579e+07	1.60487e+07	0	2.20535e+08	1.32053e+08	119923672	8.44253e+07	6.2343e+06	5.03917e+06	2.94705e+09	3.27002e+08	1.46277e+08	0	1.30656e+08	1.46512e+09	5.57035e+07	4.80878e+07	0	5.09496e+08	7.19022e+06	5.68243e+07	3.07883e+07	7.10367e+07	5.74457e+06	2.38135e+07	0	9.06659e+06	1.88839e+08	2.06925e+08	5.98001e+08	1.03357e+07	5.91521e+07	1.03524e+08	8.78492e+07	5.53022e+06
Q9UHL4	High	Dipeptidyl peptidase 2 OS=Homo sapiens OX=9606 GN=DPP7 PE=1 SV=3	50	20	894	20	492	54.3	6.32	1.83416e+09	1.89173e+09	3.7294e+09	2.32473e+09	2.00388e+09	3.11161e+09	1.00824e+09	1.35686e+09	6.36674e+09	4.55343e+09	3.42276e+09	1.12453e+09	7.35313e+09	1.87158e+09	5.67326e+09	2.81601e+09	1.45115e+10	8.47305e+09	3.82402e+09	4.74706e+09	1.69118e+10	2.42244e+09	2.85611e+09	4.60352e+09	2.82668e+09	3.91109e+09	2.39599e+09	6.92878e+09	5.36144e+09	7.2235e+09	4.09797e+09	8.83768e+09	1.32612e+09	5.3396e+09	1.516e+08	7.87633e+09	5.45224e+09	9.16234e+09	1.49783e+10	3.51804e+09
A0A3B3ISX9	High	Tenascin-X OS=Homo sapiens OX=9606 GN=TNXB PE=1 SV=1	9	26	206	26	4491	485.1	5.34	5.69604e+08	2.41018e+08	1.33118e+09	2.62821e+08	3.45501e+08	3.81116e+07	7.50769e+07	1.05245e+08	2.81483e+08	6.62658e+07	1525452593	2.21686e+08	2.05426e+08	2.31949e+08	8.1735e+08	1.6239e+08	1.20919e+08	1.91794e+09	2.89803e+08	4.43435e+08	3.35206e+08	3.84222e+08	3.58472e+08	1.01644e+09	4.40993e+08	2.50545e+09	1.03733e+09	9.83877e+08	4.88509e+08	2.52336e+09	1.69219e+08	1.71851e+09	1.9077e+08	2.89341e+08	4.10509e+08	1.14011e+09	1.05329e+09	6.35712e+08	2.48742e+09	2.49723e+08
B4DLJ5	High	cDNA FLJ55716, highly similar to Desmocollin-2 OS=Homo sapiens OX=9606 PE=2 SV=1	28	20	314	19	912	101	5.27	8.222e+08	1.98279e+09	2.66141e+08	3.41332e+09	2.19031e+09	2.66108e+08	2.87661e+09	3.7525e+09	3.25339e+08	1.46503e+09	4113530958	5.68368e+08	1.14022e+08	9.37129e+08	4.27972e+08	6.95788e+08	1.33857e+09	1.21067e+09	4.36743e+08	3.33168e+08	4.29915e+09	5.03933e+09	6.52217e+08	9.06377e+08	2.42569e+08	6.48174e+08	7.13182e+09	8.32659e+09	1.0633e+09	3.33769e+09	1.42778e+09	1.24596e+09	6.68149e+09	8.98032e+09	2.74476e+08	1.72031e+09	2.32454e+08	2.98661e+09	2.33604e+09	7.94098e+08
P52790	High	Hexokinase-3 OS=Homo sapiens OX=9606 GN=HK3 PE=1 SV=2	31	23	332	21	923	99	5.4	5.57619e+08	1.05842e+09	5.01259e+08	4.33178e+09	6.22783e+08	7.54028e+08	4.99786e+08	2.84155e+08	1.67349e+09	1.75558e+09	5.51705e+08	1.09203e+09	5.18772e+08	4.39571e+08	1.87196e+09	5.57705e+09	1.50428e+09	1.19781e+09	8.03964e+08	1.15522e+10	2.75e+09	2.90822e+08	1.6746e+08	1.11815e+08	5.35006e+08	4.67537e+08	4.1511e+08	9.56718e+08	4.85307e+08	2.88511e+08	9.31246e+07	5.79589e+08	2.4879e+09	7.93898e+08	3.2186e+09	1.7925e+09	4.45735e+08	1.27191e+09	4.34635e+08	1.06386e+09
B7Z4V2	High	cDNA FLJ51907, highly similar to Stress-70 protein, mitochondrial OS=Homo sapiens OX=9606 PE=2 SV=1	48	31	571	31	665	72.4	5.94	2.89281e+09	2.19235e+09	6.05527e+08	1.06287e+09	4.98816e+09	7.30798e+08	4.00127e+09	8.65773e+08	3.12675e+09	2.10126e+09	6.99063e+08	2.09546e+09	7.95271e+08	4.05083e+09	6.56094e+09	1.94045e+09	1.86023e+09	2.22287e+09	1.85043e+09	4.1396e+09	6.50669e+08	1.40475e+09	1.02072e+09	1.23331e+09	2.04777e+09	8.84412e+08	7.26661e+08	1.07966e+09	1.91026e+09	7.97751e+08	3.3396e+08	1.07542e+09	1.25311e+09	1.02083e+09	4.36103e+09	3.27391e+09	2.18563e+09	2.23517e+09	8.24952e+08	2.09506e+09
Q99536	High	Synaptic vesicle membrane protein VAT-1 homolog OS=Homo sapiens OX=9606 GN=VAT1 PE=1 SV=2	58	19	421	19	393	41.9	6.29	2.8187e+09	2.14074e+09	1.13015e+09	2.97955e+09	2.70495e+09	1.37943e+09	2.31549e+09	4.83166e+08	1.30377e+09	5.58685e+08	288253382	1.50865e+09	2.55472e+08	2.92927e+09	7.05232e+08	1.82718e+09	1.4449e+09	1.45633e+09	1.00733e+09	5.91604e+09	1.51574e+09	1.24746e+09	7.98077e+08	1.20166e+08	1.21546e+09	4.06441e+08	4.82989e+08	6.3724e+08	1.12813e+09	1.4737e+08	9.96326e+08	2.01711e+08	1.53083e+09	7.48166e+08	1.47371e+09	1.65165e+09	4.61969e+08	1.48624e+09	3.84323e+08	2.61873e+09
P53618	High	Coatomer subunit beta OS=Homo sapiens OX=9606 GN=COPB1 PE=1 SV=3	44	31	266	31	953	107.1	6.05	6.95325e+08	2.86149e+08	6.81263e+07	9.96053e+07	5.07175e+08	5.58942e+08	2.86898e+08	3.31612e+07	7.11141e+08	5.84433e+08	3.16519e+09	7.65539e+08	2.24962e+08	2.34305e+09	3.1176e+09	2.02138e+09	6.34677e+08	2.36756e+08	1.95171e+09	2.34801e+09	2.65335e+08	9.52711e+07	9.84764e+08	1.8143e+08	1.50706e+08	5.41014e+08	7.49507e+07	1.77412e+08	2.74215e+08	4.69638e+07	1.28502e+08	8.75807e+07	1.6391e+09	1.40169e+08	2.61631e+08	4.98482e+08	4.79263e+07	5.16381e+08	1.25672e+08	8.55461e+08
O94919	High	Endonuclease domain-containing 1 protein OS=Homo sapiens OX=9606 GN=ENDOD1 PE=1 SV=2	37	16	552	16	500	55	5.71	3.18319e+08	2.35104e+08	1.80227e+08	3.06442e+08	2.80691e+08	3.11264e+08	2.18615e+08	1.18746e+08	4.11688e+08	1.22962e+08	7.92352e+09	2.20855e+08	3.229e+08	3.74096e+08	3.21461e+08	2.16869e+08	4.24034e+07	1.35121e+10	3.66207e+08	1.00221e+09	4.91398e+08	1.68739e+08	2.31269e+08	6.55531e+09	1.40329e+08	1.30282e+09	2.00995e+08	2.57096e+09	1.97427e+08	1.07764e+10	6.3448e+09	1.32475e+10	9.54991e+07	1.31242e+09	6.81999e+08	1.76697e+08	1.11187e+09	4.54069e+08	4.93662e+09	8.42093e+08
Q53Y41	High	Dopa decarboxylase (Aromatic L-amino acid decarboxylase) OS=Homo sapiens OX=9606 GN=DDC PE=2 SV=1	52	22	837	22	480	53.9	7.2	2.97093e+09	2.84108e+09	3.28746e+09	5.61356e+09	3.0181e+09	6.01434e+08	2.43526e+09	1.9481e+08	3.10168e+09	8.61882e+08	1.15584e+09	1.4574e+09	3.64502e+08	3956358044	7.57153e+08	1.75172e+08	1.0747e+09	3.07797e+09	6.59047e+08	4.56233e+08	9.66598e+08	7.19731e+08	5.9617e+08	6.69835e+08	4.07134e+09	3.26052e+09	1.80725e+09	2.2607e+09	6.56348e+09	9.23455e+08	3.5489e+08	4.86764e+08	9.18307e+08	1.68127e+09	7.77459e+08	1.14982e+10	1.6729e+09	5.53792e+09	1.18008e+09	4.33683e+09
P42704	High	Leucine-rich PPR motif-containing protein, mitochondrial OS=Homo sapiens OX=9606 GN=LRPPRC PE=1 SV=3	34	41	247	41	1394	157.8	6.13	1.10569e+09	6.9403e+08	1.39005e+08	3.64355e+08	2.37343e+09	8.16697e+08	2.14151e+09	6.89932e+08	8.26715e+08	1.47314e+09	8.40331e+07	8.79366e+08	3.54615e+08	2.14477e+09	1.8479e+09	6.36301e+08	4.94618e+08	5.18308e+08	1.65149e+09	1.73195e+09	3.36321e+08	1.88896e+08	2.03283e+08	4.59954e+07	1.19365e+09	1.75965e+09	1.88991e+08	4.02309e+08	7.2725e+08	3.80676e+07	1.28151e+09	3.33611e+07	4.11613e+08	2.69729e+08	2.00059e+08	6.60937e+08	2.34517e+08	1.01387e+09	6.70081e+07	5.87947e+08
Q96A30	High	Kallikrein 3, (Prostate specific antigen), isoform CRA_e OS=Homo sapiens OX=9606 GN=KLK3 PE=2 SV=1	40	7	800	7	180	19.7	6.11	2.16625e+08	3.74275e+07	1.15512e+09	2.68573e+08	3.12821e+07	6.14905e+09	1.85464e+09	1.00433e+08	5.51953e+08	3.78477e+07	7.81971e+07	5.79526e+07	4.60823e+07	1.90009e+10	4.50685e+07	2.11165e+07	6.92538e+07	2.25311e+10	2.68028e+07	7.12273e+08	1.58499e+08	2.34726e+08	4.03673e+07	2.0216e+08	2.49064e+08	2.34191e+09	1.40519e+10	1.66696e+07	5.80944e+09	10056333324	1088022717210	8.44793e+09	2.94035e+08	9.07701e+09	9.65887e+07	1.53479e+08	9.03607e+09	1.72706e+09	6.11652e+09	3.45617e+06
A8K7F6	High	cDNA FLJ78244, highly similar to Homo sapiens eukaryotic translation initiation factor 4A, isoform 1 (EIF4A1), mRNA OS=Homo sapiens OX=9606 PE=2 SV=1	51	21	636	11	406	46.1	5.48	6.66318e+08	3.73325e+08	9.27768e+07	1.81927e+08	6.66833e+08	6.20588e+08	5.17774e+08	1.82886e+08	1.17754e+09	8.6278e+08	1.91565e+08	2.25952e+09	4.58194e+08	1.98273e+09	8.43834e+08	2.79545e+09	4.10129e+08	8.64945e+08	1.44816e+09	2.47763e+09	3.71817e+08	1.23937e+08	1.40492e+09	7.26353e+08	3.39365e+08	2.71297e+08	3.09699e+08	2.94926e+08	3.50985e+08	8.52895e+08	1.09782e+08	8.17899e+07	2.08271e+09	2.5264e+08	3.88089e+08	3.99776e+08	7.5688e+07	8.96129e+08	4.78609e+08	1.154e+09
P54652	High	Heat shock-related 70 kDa protein 2 OS=Homo sapiens OX=9606 GN=HSPA2 PE=1 SV=1	42	28	1095	13	639	70	5.74	3.22875e+08	1.96615e+08	1.04915e+08	9.34283e+07	4.04877e+08	4.53724e+07	4.55859e+08	1.05757e+08	7.45103e+09	1.98537e+08	7.47909e+07	1.34249e+08	6.09911e+07	2.28866e+08	5.62203e+08	8.81586e+07	4.53163e+07	3.9794e+08	6.2434e+07	7.1233e+06	2.04783e+07	1.23035e+07	3.32297e+07	5.37341e+07	7.80501e+07	3.02107e+08	1.11594e+08	8.06252e+07	1.71327e+08	2.95889e+07	4.64091e+07	2.91594e+07	6.92541e+07	8.47244e+07	8.57368e+07	3.98072e+08	6.82811e+07	2.14617e+08	1.45598e+08	2.35069e+08
P68366	High	Tubulin alpha-4A chain OS=Homo sapiens OX=9606 GN=TUBA4A PE=1 SV=1	42	19	1830	3	448	49.9	5.06	5.42085e+08	3.10836e+08	1.48722e+08	2.04895e+08	5.11414e+08	3.15801e+08	4.03499e+08	1.88433e+08	8.52636e+08	7.38134e+08	87425635	1.11766e+09	2.30363e+08	7.49883e+08	4.51788e+08	1.56947e+09	4.8588e+08	3.32999e+08	7.05292e+08	2.0673e+09	3.85388e+08	1.33715e+08	4.96521e+08	5.24834e+07	2.60988e+08	6.19647e+07	2.09347e+08	3.89739e+08	2.31046e+08	1.33371e+08	4.90129e+08	1.69106e+08	1.13588e+09	2.26194e+08	3.20869e+08	5.01569e+08	1.36007e+08	6.10704e+08	2.13371e+08	5.5602e+08
Q07837	High	Neutral and basic amino acid transport protein rBAT OS=Homo sapiens OX=9606 GN=SLC3A1 PE=1 SV=2	37	24	549	24	685	78.8	5.96	4.19782e+09	3.5935e+09	2.23183e+09	3.7606e+09	2.83476e+09	2.11896e+09	4.27798e+09	1.06331e+09	9.88315e+09	1.43482e+09	3.19481e+08	3.05985e+09	4.82871e+08	3.50646e+09	2.48619e+09	3.11195e+08	9.10377e+08	1.59022e+09	9.26574e+08	1.24858e+09	1.57552e+09	1.67585e+09	4.21171e+08	2.15479e+08	9.38697e+09	3.58744e+09	3.87079e+09	2.09197e+09	3.82481e+09	1.83205e+08	3.08704e+08	1.97731e+08	1.00057e+09	1.06315e+09	1.07817e+09	4.24677e+09	2.25172e+09	5.12593e+09	1833881714	4.25278e+09
Q6UXB8	High	Peptidase inhibitor 16 OS=Homo sapiens OX=9606 GN=PI16 PE=1 SV=1	15	7	396	2	463	49.4	5.39	8.55626e+07	2.96629e+07	9.28216e+07	1.47637e+08	4.50968e+07	3.4377e+08	6.50473e+07	1.11489e+07	4.65768e+09	1.39643e+08	6.40772e+09	3.70708e+08	5.63362e+07	8.73922e+07	2.90098e+08	5.54308e+08	2.50732e+08	3.09632e+07	3.86028e+08	7.37638e+07	1.24457e+08	5.34476e+08	2.65672e+08	2.94566e+09	1.20251e+08	4.46704e+10	2.10822e+07	1.49419e+08	1.00426e+07	1.9898e+09	2.89802e+09	3.72387e+09	7.66899e+07	4.1094e+08	9.19826e+09	2.97052e+07	0	2.88976e+07	1.17365e+09	4.52136e+07
Q92608	High	Dedicator of cytokinesis protein 2 OS=Homo sapiens OX=9606 GN=DOCK2 PE=1 SV=2	24	38	121	37	1830	211.8	6.87	2.56677e+07	3.003e+07	2.56587e+07	3.41466e+07	8.9492e+06	4.86379e+07	7.24185e+07	8.18581e+07	1.6547e+09	1.22955e+08	2.5765e+07	1.77131e+08	2.29058e+08	3.57798e+07	2.02559e+09	8.81003e+08	1.44077e+08	2.98395e+07	1.38728e+08	4.30705e+09	2.40123e+08	2.11499e+08	1.58308e+07	1.76396e+08	3.61562e+07	3.77182e+08	0	5.39828e+07	6.61665e+06	0	1.27516e+08	6.91853e+07	4.70355e+08	9.18554e+07	5.27122e+08	2.45363e+07	1.96361e+07	4.86446e+07	5.34316e+06	8.17653e+06
B4DN72	High	cDNA FLJ55910, highly similar to Keratin, type II cuticular Hb6 OS=Homo sapiens OX=9606 PE=2 SV=1	38	29	451	8	486	53.5	5.66	1.06416e+08	9.21529e+07	5.32419e+06	1.18553e+07	1.62104e+08	9.86287e+06	7.67828e+07	1.04886e+08	8.53769e+09	1.90094e+07	3.14787e+06	4.2542e+09	1.44954e+06	6.71283e+07	8.04719e+10	3.12294e+08	6.55475e+07	1.42934e+08	6.99677e+10	5.35597e+09	3.4115e+08	5.07981e+10	5.51617e+07	0	1.03276e+07	2.95436e+09	2.76338e+07	3.32983e+07	1.16453e+07	1.92163e+08	9.88245e+06	2.34827e+07	5.44449e+07	1.9934e+07	4.2803e+10	3.09864e+07	1.27948e+07	4.42716e+07	1.98348e+06	3.52816e+07
P63104	High	14-3-3 protein zeta/delta OS=Homo sapiens OX=9606 GN=YWHAZ PE=1 SV=1	70	20	1351	14	245	27.7	4.79	8.56808e+09	3.77083e+09	1.92321e+09	2.21046e+09	5.65591e+09	5.62149e+09	4.56576e+09	1.31748e+09	7.71473e+09	2.93297e+09	1.10883e+09	2.75188e+10	2.14957e+09	1.00646e+10	5.1888e+09	2.08591e+10	5.01139e+09	2.65363e+09	1.48067e+10	11350415948	2.62084e+09	1.27394e+09	9.67372e+09	5.49217e+08	2.99799e+09	1.70815e+09	1.46856e+09	3.27979e+09	2.96844e+09	2.16058e+09	3.72921e+09	1.31093e+09	1.98159e+10	3.25202e+09	1.87779e+09	3.08679e+09	1.1078e+09	5.74172e+09	3.19172e+09	1.10403e+10
D3DNU8	High	Kininogen 1, isoform CRA_a OS=Homo sapiens OX=9606 GN=KNG1 PE=4 SV=1	33	25	2371	6	427	47.8	6.65	4.76653e+08	2.48766e+09	4.33205e+08	2.28044e+09	1213516406	6.20642e+08	2.76693e+09	3.89569e+09	1.08781e+08	9.4568e+08	8198002508	4.40281e+07	6.58037e+08	6.61084e+09	3.03767e+08	4.1278e+08	6.50096e+09	3.89031e+09	2.00219e+09	1.04258e+08	1.2111e+10	1.18739e+09	7.05415e+07	7.22796e+08	1.13534e+07	5.14893e+08	2.68666e+10	1.08888e+10	2.57932e+09	9.35667e+08	4.84704e+09	6.04849e+08	3.03826e+07	9.07464e+09	7.30242e+08	1.55799e+10	1.47313e+09	8.68339e+09	1.19814e+09	2.83138e+08
P35558	High	Phosphoenolpyruvate carboxykinase, cytosolic [GTP] OS=Homo sapiens OX=9606 GN=PCK1 PE=1 SV=3	53	26	539	24	622	69.2	6.14	3.64407e+09	3.58232e+09	2.77551e+09	5.20629e+09	3.06142e+09	4.17541e+08	3.59837e+09	6.80634e+08	1.74907e+09	1.58886e+09	7.90741e+08	4.7836e+08	2.20698e+08	2.40027e+09	1.18104e+09	3.23368e+08	4.03759e+08	3.09208e+09	1.92615e+08	5.73685e+08	8.36223e+08	1.46464e+09	4.50152e+08	3.47071e+08	2.67562e+09	9.70608e+08	1.21661e+09	1.45358e+09	1.40206e+09	7.14969e+08	7.5606e+08	3.03e+08	4.29312e+08	1.79584e+09	6.50585e+08	7.47692e+09	1.0863e+09	1.49668e+09	3.14749e+08	3.65525e+09
B4DHM5	High	Phosphoglycerate kinase OS=Homo sapiens OX=9606 PE=2 SV=1	76	21	1078	1	242	25.7	5.78	1.09435e+07	1.12699e+07	5.34143e+06	1.22865e+07	6.39325e+06	0	1.00317e+07	1.8219e+06	0	3.11435e+06	0	2.45455e+07	0	2.15911e+07	5.01115e+06	1.83741e+07	6.48366e+06	1.01324e+07	1.3021e+07	4.45273e+07	2.42109e+07	0	0	5.00192e+06	1.26281e+07	0	1.73224e+07	2.73022e+07	5.32207e+06	1.05155e+07	1.3958e+07	1.27449e+07	1.39533e+07	1.79276e+07	0	6.92006e+07	0	3.99611e+07	9.85792e+06	2.52396e+07
Q9Y6W3	High	Calpain-7 OS=Homo sapiens OX=9606 GN=CAPN7 PE=1 SV=1	43	35	405	35	813	92.6	7.65	1.83992e+09	2.29212e+09	7.69044e+08	1.14617e+09	2.61931e+09	8.49379e+08	1.8039e+09	1.37176e+09	3.1684e+08	3.2978e+09	387976681	3.91554e+08	2.2315e+08	8.66195e+08	4.67984e+08	2.41646e+08	4.3131e+08	4.16356e+09	2.36816e+08	1.44346e+08	8.97399e+08	2.10464e+08	3.07476e+08	4.79768e+08	2.86976e+08	3.50734e+08	2.8503e+09	1.34658e+09	2.49835e+09	1.17146e+09	2.51128e+08	2.35426e+08	8.74483e+08	1.03493e+09	1.21926e+09	4.35281e+09	9.25857e+08	3.14504e+09	4.24549e+08	1.29638e+09
Q9Y446	High	Plakophilin-3 OS=Homo sapiens OX=9606 GN=PKP3 PE=1 SV=1	39	25	209	25	797	87	9.32	5.6355e+08	3.78646e+07	3.88244e+07	2.95132e+07	2.33347e+08	7.90714e+07	1.37157e+08	9.14098e+07	3.1195e+08	5.16001e+08	6.41814e+07	3.26108e+09	3.7757e+08	1.08273e+09	2.5017e+09	3.9146e+09	2.67931e+08	1.78854e+07	1.27095e+09	2.15835e+08	8.23143e+07	2.64627e+07	1.70219e+09	3.88068e+08	1.83092e+08	1.11927e+09	6.90079e+07	1.69039e+08	1.4256e+08	9.93305e+07	3.86299e+07	7.05265e+07	1.71539e+09	2.36376e+08	7.94567e+08	1.1958e+08	3.47526e+08	7.98178e+08	1.4269e+08	1.72231e+09
E2RVJ0	High	Anion exchange protein OS=Homo sapiens OX=9606 GN=SLC4A1 PE=2 SV=1	33	22	313	22	912	101.9	5.22	1.55273e+09	7.77371e+09	1.57142e+08	5.49903e+07	7.13576e+08	1.56228e+08	3.45248e+08	1.36332e+08	2.17159e+09	1.76117e+09	2.56134e+08	6.32581e+08	1.68096e+08	8.0084e+08	2.20773e+09	6.03265e+08	9.64481e+08	1.51207e+09	2.30765e+08	7.28892e+08	1.37468e+07	2.25993e+09	2.04817e+08	7.15194e+07	4.32612e+09	1.81172e+08	2.06523e+07	2.27428e+08	4.50645e+08	2.22319e+08	1.03287e+08	2.04054e+08	3.68003e+08	9.11169e+08	1.88478e+09	1.93253e+09	1.26338e+08	2.29384e+09	2.61949e+08	1.36823e+10
B2R8I2	High	cDNA, FLJ93914, highly similar to Homo sapiens histidine-rich glycoprotein (HRG), mRNA OS=Homo sapiens OX=9606 PE=2 SV=1	33	20	710	20	525	59.5	7.44	3.46147e+08	9.29624e+08	4.80545e+09	3.39085e+09	7.27131e+08	1.73396e+09	7.60958e+08	1.99754e+08	5.5905e+09	3.03291e+08	1.29043e+09	1.67161e+09	2.08019e+09	8.26573e+08	6.38705e+09	1.89205e+08	1.36648e+08	2.2448e+09	2.95623e+08	9.18164e+08	4.66345e+08	3.83925e+08	1.76126e+09	1.06843e+09	1.06876e+09	2.85959e+09	4.46676e+08	3.23619e+08	2.14888e+09	5.82324e+08	2.48776e+08	5.4769e+08	3.38946e+08	7.85097e+08	1.21948e+09	3.84387e+08	1.57294e+09	3.47988e+08	1.15956e+09	2.06661e+08
P51688	High	N-sulphoglucosamine sulphohydrolase OS=Homo sapiens OX=9606 GN=SGSH PE=1 SV=1	40	15	357	3	502	56.7	6.95	2.04373e+07	1.22621e+06	5.76053e+07	0	0	0	0	1.92731e+07	2.20439e+07	2.31659e+06	154923521	0	0	9.95084e+07	3.89564e+08	1.76424e+06	8.10919e+06	1.02819e+08	1.91227e+07	1.46983e+08	5.22278e+07	4.54572e+06	8.44899e+06	2.68155e+08	0	3.37322e+07	2.6914e+07	6.1133e+08	7.88656e+07	0	8.07795e+07	3.09617e+08	2.64215e+06	0	0	1.33186e+07	1.47163e+08	8.82571e+08	6.66863e+08	4.95703e+07
B4DJQ8	High	cDNA FLJ55694, highly similar to Dipeptidyl-peptidase 1 OS=Homo sapiens OX=9606 PE=2 SV=1	35	14	839	14	446	50.1	6.99	1.73478e+09	3.99032e+08	4.17157e+09	3769408902	2.8933e+09	11498323010	4.64878e+08	3.52549e+08	4.39306e+09	4.88099e+08	5.0126e+09	1.41848e+09	1.91996e+09	1.46139e+09	2.84108e+09	8.33517e+07	6.1136e+08	1.16921e+09	2.46165e+08	1.99368e+09	3.07261e+09	2.19706e+09	1.79804e+09	5.01976e+09	6.99975e+09	7.84009e+09	1.772e+09	3.5023e+09	7.29132e+09	4.61549e+09	3.25305e+09	8.76445e+09	2.13271e+08	1.85694e+09	2.3103e+09	4.81607e+09	2.81396e+09	4.0583e+09	6.91077e+09	2.81887e+09
Q13332	High	Receptor-type tyrosine-protein phosphatase S OS=Homo sapiens OX=9606 GN=PTPRS PE=1 SV=3	20	25	229	24	1948	216.9	6.46	1.0186e+08	9.95676e+07	9.18603e+08	6.25516e+07	5.75927e+07	7.85868e+08	1.72183e+08	4.07548e+08	2.43779e+08	1.10123e+08	9.49395e+08	5.3603e+07	1.29802e+08	2.20836e+08	4.12401e+08	6.5369e+07	5.13532e+07	1.22764e+09	1.1237e+07	2.5257e+08	3.30268e+08	1.08385e+08	1.09122e+08	2.35849e+08	2.71306e+08	4.3399e+07	1.14117e+09	1.15515e+09	1.7264e+09	1.09009e+09	2.15902e+09	3.88852e+08	1.08074e+08	4.22413e+08	2.40832e+08	2.44131e+09	1.89782e+09	6.08423e+08	1.10762e+09	6.84e+07
A0A384ME17	High	Elongation factor Tu OS=Homo sapiens OX=9606 GN=TUFM PE=1 SV=1	50	21	674	21	455	49.8	7.61	3.13081e+09	1.94512e+09	6.28467e+08	1.5251e+09	4.44933e+09	8.07422e+08	4.02661e+09	1.02146e+09	4.43318e+09	4.20583e+09	2.6744e+08	2.13948e+09	8.19202e+08	5.07374e+09	3.90799e+09	2.58813e+09	2.50966e+09	1.9938e+09	4.3361e+09	6.6884e+09	1.31446e+09	1.31252e+09	1.16208e+09	4.09055e+08	1.92515e+09	1.20222e+09	9.24558e+08	1.51434e+09	1.75083e+09	1.6339e+09	7.1653e+08	4.35649e+08	1.98976e+09	2.03882e+09	3.10421e+08	2.82585e+09	8.59755e+08	2.77707e+09	7.03739e+08	2.44581e+09
P0DPH8	High	Tubulin alpha-3D chain OS=Homo sapiens OX=9606 GN=TUBA3D PE=1 SV=1	46	19	1559	4	450	49.9	5.1	1.04992e+08	9.69056e+07	1.60725e+07	5.10006e+07	1.7205e+08	6.74952e+07	9.42282e+07	4.84611e+07	4.16562e+07	3.82766e+07	5.57952e+06	7.04049e+07	3.39307e+07	9.88493e+07	9.08636e+07	1.70041e+08	7.31432e+07	4.71792e+07	9.3274e+07	3.99754e+08	1.47642e+08	7.54084e+07	7.50961e+07	6.43091e+06	1.22558e+07	0	8.05967e+07	2.92198e+07	4.15792e+07	0	7.96439e+06	3.96716e+07	1.12416e+08	3.28161e+07	6.14221e+07	7.92418e+07	0	5.51659e+07	1.43456e+07	5.27122e+07
D3DPU2	High	Adenylyl cyclase-associated protein OS=Homo sapiens OX=9606 GN=CAP1 PE=2 SV=1	60	22	696	22	475	51.6	8.02	2.06399e+09	1.20632e+09	7.13247e+08	1.31915e+09	1.87555e+09	1.43341e+09	1.03829e+09	6.05365e+08	2.21323e+09	8.92615e+08	4.51152e+08	2.13274e+09	1.86454e+09	2.71839e+09	1.41789e+09	6.41293e+09	1.96432e+09	2.26462e+09	3.52558e+09	1.01122e+10	2.93182e+09	2.96847e+08	4.79815e+08	1.15377e+08	9.73411e+08	3.13048e+08	6.14425e+08	1.25163e+09	1.37302e+09	3.73628e+08	5.34331e+08	1.4789e+08	3.25904e+09	9.9489e+08	3.6088e+08	1.97734e+09	6.98482e+08	2.16218e+09	1.14725e+09	3.24069e+09
P09211	High	Glutathione S-transferase P OS=Homo sapiens OX=9606 GN=GSTP1 PE=1 SV=2	67	15	1057	11	210	23.3	5.64	1.32773e+09	7.29544e+08	4.75061e+08	6.05944e+08	1.72258e+09	6.03129e+08	2.18073e+09	4.14777e+08	1.29767e+09	7.40583e+08	768350092	9.9448e+09	4.3934e+08	2.09286e+09	8.03885e+08	8.04041e+09	7.5891e+08	2.10553e+09	1.7849e+09	4.03592e+09	1.49808e+09	2.6497e+08	8.72923e+08	3.68076e+08	1.26094e+09	2.13752e+08	6.50653e+08	1.1644e+09	9.25313e+08	6.66732e+08	7.15401e+08	3.38679e+08	5.52397e+09	1.19478e+09	8.48966e+08	1.61873e+09	4.39787e+08	1.04995e+09	5.65064e+08	1.88541e+09
P50570	High	Dynamin-2 OS=Homo sapiens OX=9606 GN=DNM2 PE=1 SV=2	44	34	381	11	870	98	7.44	3.28533e+08	2.70515e+08	1.00816e+08	1.03773e+08	3.95565e+08	1.9509e+08	1.76382e+08	7.17335e+07	8.60954e+08	2.90583e+08	6.3784e+07	4.04885e+08	4.20452e+07	1.1373e+09	1.58752e+08	5.09048e+08	2.58229e+08	2.36099e+08	4.91108e+08	1.34324e+09	9.46405e+07	2.98541e+07	1.47067e+08	7.37779e+07	1.08409e+08	1.5421e+08	3.86439e+07	1.15804e+08	2.95286e+08	2.25002e+07	1.24786e+08	6.87446e+07	4.3431e+08	4.4116e+07	1.67211e+07	5.66412e+08	7.00503e+07	4.97128e+08	6.28195e+07	5.03813e+08
Q15323	High	Keratin, type I cuticular Ha1 OS=Homo sapiens OX=9606 GN=KRT31 PE=1 SV=3	48	23	715	5	416	47.2	4.88	3.28187e+07	4.34644e+06	2.65642e+07	9.89718e+06	1.26452e+07	4.13405e+07	5.21058e+07	8.55981e+07	1.04469e+09	2.26932e+08	31515583	3.82921e+08	7.10602e+06	7.53004e+06	4.60694e+10	7.1515e+07	2.60632e+08	1.28658e+08	4.04616e+10	5.1372e+08	8.09604e+07	1.48702e+10	4.14188e+08	5.34534e+08	1.73801e+07	1.81675e+09	4.88371e+07	3.405e+07	1.13828e+07	3.84799e+08	4.87185e+07	2.91598e+07	9.7538e+07	5.9219e+06	3.56421e+10	2.39616e+07	0	4.77247e+07	3.18365e+07	8.00591e+07
Q5JQC9	High	A-kinase anchor protein 4 OS=Homo sapiens OX=9606 GN=AKAP4 PE=1 SV=1	34	25	91	19	854	94.4	6.96	3.68733e+08	4.10945e+08	6.41981e+07	4.0634e+08	5.39891e+08	3.46462e+08	2674961160	1.76317e+09	1.61825e+10	8.12756e+08	11397221	6.23938e+09	1.67282e+08	4.07324e+08	8.56646e+08	3.71973e+08	7.85834e+08	2.00708e+08	2.40085e+08	5.38956e+08	5.71049e+08	3.26847e+08	9.34018e+07	5.48729e+06	0	1.87067e+10	1.45843e+09	7.96287e+08	4.14417e+08	6.21484e+07	1.24151e+08	6.07089e+08	1.16811e+08	1.67961e+08	1.44953e+09	3.06206e+08	1.05818e+08	2.27219e+08	4.63119e+07	1.16408e+08
P41218	High	Myeloid cell nuclear differentiation antigen OS=Homo sapiens OX=9606 GN=MNDA PE=1 SV=1	54	19	336	19	407	45.8	9.76	7.6135e+07	2.92613e+07	2.4472e+08	5.27156e+07	4.63146e+06	5.86286e+08	1.41994e+07	1.10351e+08	1.91424e+09	1.40461e+09	155176552	7.23309e+08	1.07259e+09	6.91142e+07	2.51584e+08	5.89549e+09	1.97628e+09	3.47887e+08	1.71627e+09	1.78316e+10	2.88972e+09	2.82353e+07	1.40075e+08	3.20133e+08	6.84051e+08	1.49808e+08	1.06571e+07	5.14144e+08	1.03885e+09	2.97581e+08	4.7298e+07	3.38558e+08	4.33014e+09	1.42164e+08	8.80556e+08	2.30237e+07	2.40039e+08	9.10762e+06	7.11487e+08	2.35775e+08
Q9BRK3	High	Matrix remodeling-associated protein 8 OS=Homo sapiens OX=9606 GN=MXRA8 PE=1 SV=1	38	22	1219	22	442	49.1	7.23	2.35295e+09	4.07824e+09	9.18898e+09	2.75472e+09	2.75191e+09	1.68617e+09	1.58727e+09	2.20471e+09	6.34537e+09	1.93567e+09	1.11084e+10	4.23445e+09	2.11462e+09	5.80303e+09	1.3343e+09	6.40089e+08	1.60438e+09	4.50203e+10	1.12898e+09	3.49879e+09	4.72001e+09	4.52283e+08	2.73194e+08	2.82208e+09	3.41266e+09	1.46549e+10	9.13216e+09	8.85746e+09	1.40041e+10	9.83879e+09	3.35922e+09	1.90498e+09	5.26589e+08	1.13097e+10	5.01503e+08	1.5057e+10	1.24539e+10	9.91009e+09	1.0664e+10	8.6088e+08
A0A0A0MTC1	High	E3 ubiquitin-protein ligase RNF213 OS=Homo sapiens OX=9606 GN=RNF213 PE=1 SV=1	10	42	83	42	5256	596.1	6.42	1.66253e+08	5.77982e+07	4.36404e+07	9.11883e+08	2.08219e+08	1.11413e+08	1.96492e+07	5.97455e+07	3.68343e+08	1.91999e+08	7.52247e+06	5.22716e+08	3.68671e+07	3.93476e+08	9.51502e+08	1.94457e+08	5.40674e+07	1.12762e+08	2.68577e+08	1.01061e+09	7.17509e+08	7.10588e+08	3.95111e+07	6.47398e+07	5.66409e+07	2.54262e+08	6.99577e+07	6.27543e+07	6.19031e+07	1.76336e+07	6.66591e+07	9.82755e+06	1.72451e+08	1.48185e+08	3.9816e+08	3.43087e+08	3.13105e+07	1.04415e+08	6.3728e+07	3.46742e+08
P11597	High	Cholesteryl ester transfer protein OS=Homo sapiens OX=9606 GN=CETP PE=1 SV=2	52	20	735	20	493	54.7	6.09	4.12706e+08	1.22006e+09	5.13318e+09	1.0183e+09	3.20728e+08	1.83482e+09	3.39671e+09	9.28293e+08	2.52441e+09	1.66895e+09	2633407409	7.56e+08	7.07741e+08	1.89758e+09	2.97551e+09	2.95536e+08	2.16405e+08	4.6121e+09	8.34733e+08	8.36687e+08	7.86815e+08	1.09801e+09	2.75736e+09	2.97576e+09	5.32864e+08	2.09629e+09	6.03536e+08	2.67178e+09	3.09861e+09	1.6923e+09	5.12895e+08	1.32195e+09	1.42026e+09	8.63471e+08	2.18232e+08	6.04122e+08	7.96966e+08	2.15998e+09	1.97853e+09	1.29976e+10
O60282	High	Kinesin heavy chain isoform 5C OS=Homo sapiens OX=9606 GN=KIF5C PE=1 SV=1	42	31	125	22	957	109.4	6.19	2.07954e+08	1.47815e+08	1.26849e+08	1.58489e+08	2.17996e+08	9.47175e+08	1.95691e+08	3.62226e+07	7.01692e+08	2.53497e+07	5.1373e+07	1.07005e+08	4.84377e+06	4.12107e+08	1.73772e+08	1.6339e+07	5.51101e+07	5.71927e+07	2.76579e+07	1.55068e+08	6.87511e+07	1.03199e+08	3.35039e+07	1.17355e+08	2.19676e+08	7.3121e+08	1.43022e+08	8.07671e+07	2.09544e+08	6.41492e+07	1.66386e+09	2.649e+08	7.37793e+07	9.73576e+07	4.68897e+07	2.96661e+08	9.46196e+07	2.92121e+08	9.68195e+07	2.61038e+08
D3DP16	High	Fibrinogen gamma chain, isoform CRA_a OS=Homo sapiens OX=9606 GN=FGG PE=4 SV=1	58	19	815	1	334	37.7	6.29	6.01412e+06	5.93934e+07	4.51534e+08	0	4.76883e+07	0	0	0	1.01185e+08	1.01242e+07	10861549	6.52507e+06	5.03455e+07	0	0	0	0	4.8116e+07	0	5.01718e+08	3.25499e+07	5.05153e+07	1.01947e+08	0	7.16575e+06	0	0	0	0	6.18455e+06	0	7.99181e+06	5.69812e+06	3.48391e+07	1.91555e+08	8.33644e+06	1.55193e+07	0	8.57447e+06	5.33821e+07
P21796	High	Voltage-dependent anion-selective channel protein 1 OS=Homo sapiens OX=9606 GN=VDAC1 PE=1 SV=2	73	19	1214	6	283	30.8	8.54	1.12701e+09	8.68172e+08	1.19029e+09	4.82362e+08	1.92085e+09	2.03332e+09	1.78519e+09	5.15943e+08	1.6393e+09	1.47944e+09	1.58063e+08	1.00035e+09	5.30206e+08	4.20701e+09	2.17316e+09	1.07733e+09	1.17643e+09	1.70567e+09	1.89432e+09	3.17903e+09	3.74159e+08	4.6851e+08	8.56227e+08	1.35301e+08	3.24187e+09	1.41169e+09	4.21063e+08	1.03074e+09	1.9263e+09	2.8943e+08	1.96988e+08	7.95976e+07	1.26174e+09	9.10963e+08	7.29802e+08	2.98046e+09	1.0866e+09	2.06816e+09	1.78784e+09	2.16886e+09
P62258	High	14-3-3 protein epsilon OS=Homo sapiens OX=9606 GN=YWHAE PE=1 SV=1	69	23	1092	20	255	29.2	4.74	6.31716e+09	3.71091e+09	2.12513e+09	2.21263e+09	4.77926e+09	6.09511e+09	4.36223e+09	7.42478e+08	5.62645e+09	1.1532e+09	1.29761e+09	7.76209e+09	7.93811e+08	8.32537e+09	2.33124e+09	5.74231e+09	1.86445e+09	2.4038e+09	4.01339e+09	9.73151e+09	1.16491e+09	7.06498e+08	2.79564e+09	5.72965e+08	1.1551e+09	3.82779e+09	1.26079e+09	1.68393e+09	3.30437e+09	1.64919e+09	2.4468e+09	3.10348e+09	6.75209e+09	1.55141e+09	8.3491e+08	5.65446e+09	1.53913e+09	3.59201e+09	1.80538e+09	6.58405e+09
Q04446	High	1,4-alpha-glucan-branching enzyme OS=Homo sapiens OX=9606 GN=GBE1 PE=1 SV=3	45	24	330	1	702	80.4	6.32	4.48658e+07	1.89628e+07	1.46723e+07	1.39305e+07	3.08162e+07	1.25854e+07	1.81918e+07	5.66764e+06	0	1.91878e+07	1.15144e+07	2.05493e+07	5.3605e+06	7.91227e+07	2.02466e+07	2.10671e+07	0	2.75098e+07	0	9.18352e+07	0	0	0	2.10642e+07	2.6375e+06	0	0	0	0	0	1.88921e+07	9.54552e+06	6.71766e+06	0	0	4.29443e+07	4.16588e+06	2.30487e+07	2.80031e+07	3.24323e+07
Q08188	High	Protein-glutamine gamma-glutamyltransferase E OS=Homo sapiens OX=9606 GN=TGM3 PE=1 SV=4	48	24	178	6	693	76.6	5.86	9.23738e+06	2.23976e+07	3.12326e+06	6.77016e+06	7.03011e+07	0	1.04584e+07	3.34076e+07	1.95599e+07	5.28269e+07	0	0	3.87162e+06	1.85299e+08	4.1563e+08	7.15826e+08	1.83712e+08	1.24063e+07	2.01702e+07	2.35235e+07	7.96156e+07	2.16211e+08	1.64834e+07	0	4.09552e+07	0	5.1827e+07	4.31907e+07	2.58313e+07	0	4.97473e+06	2.05339e+06	6.03596e+07	2.78793e+07	3.75344e+07	3.97453e+07	0	6.94707e+07	3.59619e+07	1.01147e+07
P60174	High	Triosephosphate isomerase OS=Homo sapiens OX=9606 GN=TPI1 PE=1 SV=3	54	19	1142	19	286	30.8	5.92	7.79411e+09	4.7585e+09	3.60567e+09	6.4347e+09	7.4918e+09	4.20962e+09	6.64009e+09	1.11895e+09	5.82855e+09	1.8128e+09	3.40467e+09	7.77719e+09	7.95124e+08	8.66627e+09	7.25257e+09	1.06496e+10	2.84624e+09	8.15183e+09	4.63922e+09	7.76233e+09	1.43675e+10	2.21203e+09	2.01372e+09	1.2397e+09	2.49492e+09	2.76797e+09	4.95767e+09	5.96237e+09	2.44807e+09	1.76263e+09	4.85122e+09	1.36551e+09	6.85311e+09	2.50536e+09	2.72276e+09	8.00087e+09	2.67704e+09	8.70662e+09	2.6423e+09	7.75459e+09
P62805	High	Histone H4 OS=Homo sapiens OX=9606 GN=H4C1 PE=1 SV=2	62	16	1326	16	103	11.4	11.36	3.44182e+09	5.34579e+09	4.82466e+09	3.77805e+09	3.16288e+09	4.72491e+09	4.4619e+09	5.11757e+09	4.02958e+10	28138471686	3.55059e+09	1.32348e+10	1.92568e+10	6.35105e+09	16891946775	1.0988e+10	2.59945e+10	14753193672	1.45238e+10	8.32201e+10	5.08496e+10	3.17149e+09	6.12036e+09	9.41186e+08	8.45406e+09	3.14974e+09	3.82073e+09	1.4837e+10	4.22969e+09	2.77329e+09	9.7687e+08	8.96525e+08	1.29665e+10	8262906628	1.78552e+10	5.6498e+09	4.48601e+09	4.87007e+09	4821189900	7.92381e+09
Q96QK1	High	Vacuolar protein sorting-associated protein 35 OS=Homo sapiens OX=9606 GN=VPS35 PE=1 SV=2	35	23	380	22	796	91.6	5.49	1.25348e+09	6.99322e+08	2.38903e+08	4.67818e+08	9.38613e+08	8.65903e+08	8.07612e+08	1.73585e+08	2.17125e+09	8.88604e+08	5.83574e+07	1.99041e+09	3.01391e+08	2.43769e+09	1.17576e+09	2.5312e+09	6.8425e+08	4.37306e+08	2.32677e+09	3.94889e+09	7.83189e+08	1.802e+08	1.12644e+09	6.68506e+07	4.14912e+08	1.78997e+09	5.4193e+08	5.73652e+08	5.1504e+09	1.14426e+08	9.07987e+07	2.59972e+08	2.51307e+09	6.49954e+08	5.47146e+08	5.96671e+08	1.06499e+08	9.13943e+08	1.82807e+08	2.93378e+09
Q9UN37	High	Vacuolar protein sorting-associated protein 4A OS=Homo sapiens OX=9606 GN=VPS4A PE=1 SV=1	54	29	650	17	437	48.9	7.8	1.84696e+09	1.67007e+09	6.21019e+08	8.03816e+08	1.97509e+09	9.07173e+08	1.85621e+09	1.12018e+09	1.87922e+08	2.37012e+09	4.01419e+08	2.91544e+08	2.6489e+08	1.30727e+09	8.36861e+08	2.30966e+08	3.84756e+08	3.75748e+09	2.16696e+08	2.94511e+08	9.46334e+08	1.96057e+08	3.07879e+08	5.40035e+08	2.56734e+08	2.3538e+08	1.68117e+09	1.1607e+09	1.83184e+09	8.0721e+08	4.18211e+08	1.73848e+08	5.71401e+08	7.47685e+08	6.85237e+08	3.97907e+09	6.76673e+08	2.61003e+09	3.43157e+08	1.59268e+09
A0A2Z4LCH4	High	Corticosteroid-binding globulin OS=Homo sapiens OX=9606 PE=2 SV=1	38	13	614	13	405	45.1	6.04	1.83382e+09	2.14138e+09	7.72541e+09	1.02408e+09	2.29881e+09	3.55886e+08	6.63145e+07	1.7112e+08	7.72204e+08	5.61616e+07	7.34236e+09	5.66068e+08	6.91673e+08	1.13374e+08	4.87572e+08	3.91052e+07	3.66761e+08	6.3546e+08	1.32094e+09	1.23156e+09	1.52855e+09	1.73803e+09	8.70468e+08	5.49876e+09	7.86081e+08	8.22575e+09	8.22149e+08	2.18869e+09	1.39556e+09	6.32828e+09	2.74787e+09	1.94101e+09	3.14942e+08	2.66074e+08	1.2213e+09	1.14326e+09	5.32143e+08	1.83281e+09	3.58941e+09	2.71623e+09
P34896	High	Serine hydroxymethyltransferase, cytosolic OS=Homo sapiens OX=9606 GN=SHMT1 PE=1 SV=1	48	22	817	21	483	53	7.71	4.34326e+09	2.94798e+09	2.16286e+09	3.1426e+09	2.63304e+09	1.04565e+09	2.3431e+09	2.49905e+08	8.45894e+09	1.07169e+09	1.54644e+09	5.48903e+09	6.27716e+08	5.95375e+09	1.05795e+10	6.89383e+08	1.17014e+09	3.19679e+09	8.22065e+08	4.50504e+09	1.30349e+09	1.07034e+09	5.31036e+08	2.17771e+09	3.75837e+09	1.25424e+10	1.77892e+09	2.8692e+09	4.28256e+09	8.15582e+08	4.41753e+08	1.15101e+09	1.31426e+09	3.93719e+09	5.30501e+09	1.16788e+10	1916601477	5.87095e+09	1.75853e+09	9.7622e+09
P05109	High	Protein S100-A8 OS=Homo sapiens OX=9606 GN=S100A8 PE=1 SV=1	88	17	1076	17	93	10.8	7.03	4.3285e+09	1.01513e+09	9.38024e+08	1.78935e+09	5.3658e+09	2.32783e+09	9.43231e+09	6.47185e+09	8.29091e+10	2.95156e+10	6358843713	4.94296e+10	1.01858e+10	8.96052e+09	6.82967e+09	106055350297	136554477191	16280040122	114372833795	145640038098	4.0384e+10	3.77817e+09	163427810744	9.8487e+09	2.56223e+10	3.3906e+09	3.27608e+09	1.90531e+10	1.01758e+10	1.79699e+10	6.12712e+07	1.20687e+09	352578723858	4.1738e+10	8.88576e+10	4.771e+09	1.65158e+09	8.92867e+09	2.41373e+10	1.35548e+10
Q53GF4	High	Syntaxin binding protein 2 variant (Fragment) OS=Homo sapiens OX=9606 PE=2 SV=1	45	25	470	25	593	66.3	6.64	2.53462e+09	1.94324e+09	8.10785e+08	1.50305e+09	2.55942e+09	1.26258e+09	1.59095e+09	5.76607e+08	1.21979e+09	1.16521e+09	385813904	6.36786e+08	3.3122e+08	3.6796e+09	5.61875e+08	1.22934e+09	8.80357e+08	1.25276e+09	2.80126e+08	2.6792e+09	3.85876e+08	6.22259e+08	3.53044e+08	2.11446e+08	9.11957e+08	1.95203e+08	7.43887e+08	5.56233e+08	1.19891e+09	2.39477e+08	3.44472e+08	7.65665e+07	8.43701e+08	8.89325e+08	4.93181e+08	1.76334e+09	4.00183e+09	1.6984e+09	2.72629e+08	3.61423e+09
P55268	High	Laminin subunit beta-2 OS=Homo sapiens OX=9606 GN=LAMB2 PE=1 SV=2	22	30	86	30	1798	195.9	6.52	4.766e+07	6.53284e+07	2.20897e+08	3.84519e+08	8.51266e+07	3.34281e+08	1.34519e+08	9.28116e+07	3.2215e+08	4.41075e+07	1.3169e+08	1.31023e+08	1.02718e+07	1.48246e+08	7.29434e+08	1.39731e+08	1.64318e+07	2.95588e+08	1.13575e+08	2.47799e+08	1.78014e+08	4.30188e+07	1.2521e+08	1.01959e+08	3.23621e+08	4.22399e+08	1.95603e+08	3.17552e+07	2.71467e+08	3.05672e+08	2.2942e+09	2.46258e+08	3.45945e+07	1.68239e+08	6.34239e+07	7.42187e+07	2.54901e+08	4.54311e+07	1.99247e+08	3.79687e+07
P31150	High	Rab GDP dissociation inhibitor alpha OS=Homo sapiens OX=9606 GN=GDI1 PE=1 SV=2	55	22	505	11	447	50.6	5.14	3.9197e+08	1.6722e+08	1.20091e+08	1.33887e+08	3.1113e+08	7.28343e+08	2.84504e+08	1.76882e+07	3.84829e+07	1.73668e+07	59490877	2.26137e+08	6.29746e+07	6.39815e+08	7.08337e+07	4.22766e+08	5.45357e+07	3.24998e+08	1.1469e+08	5.70135e+08	8.77527e+07	5.21827e+07	5.14483e+07	1.44583e+07	1.10148e+08	2.1213e+08	7.49584e+07	5.96718e+07	1.98532e+08	6.23983e+07	4.89279e+08	5.68974e+07	4.70088e+08	7.55186e+07	5.39443e+07	2.34391e+08	1.26939e+08	9.84749e+07	4.31678e+07	3.54207e+08
Q13423	High	NAD(P) transhydrogenase, mitochondrial OS=Homo sapiens OX=9606 GN=NNT PE=1 SV=3	34	29	469	29	1086	113.8	8.09	1.28135e+10	6.81998e+09	8.35674e+08	1.42233e+09	8.68747e+09	5.21595e+09	4.62544e+09	5.92072e+09	8.00568e+09	5.10085e+09	1.25365e+08	1.6414e+09	8.96725e+09	5.72635e+09	2.43679e+09	1.7139e+09	2.04435e+09	9.7196e+09	3.90424e+09	5.3338e+09	2143460530	2.07851e+09	4.75949e+08	9.96362e+07	1.6137e+09	7.4942e+09	1.71219e+09	4.97802e+09	4.3705e+09	1.52397e+08	9.47976e+07	2.70718e+07	8.44347e+08	1.6386e+09	1.04375e+09	1.62546e+09	7.89317e+08	1.55106e+09	2.17903e+08	2.51121e+09
P09917	High	Arachidonate 5-lipoxygenase OS=Homo sapiens OX=9606 GN=ALOX5 PE=1 SV=2	40	23	177	23	674	77.9	5.77	6.68099e+07	9.32241e+07	1.29245e+08	1.46389e+08	1.83633e+08	1.51831e+07	5.89826e+07	5.48258e+07	1.23244e+09	3.16549e+08	19249388	2.7808e+08	9.26558e+07	3.02455e+08	5.97339e+08	6.252e+08	5.04326e+08	3.40327e+07	4.93344e+08	4.75815e+09	4.28667e+08	5.06046e+07	1.91057e+07	3.55388e+07	7.46406e+07	4.68399e+08	1.25644e+09	1.8183e+08	5.92761e+06	5.09692e+07	1.82663e+08	4.17293e+07	5.22566e+08	1.26046e+09	3.6755e+08	3.01675e+08	2.07811e+07	1.67988e+09	5.61993e+07	7.82095e+07
B7Z8B6	High	cDNA FLJ54395, highly similar to Inter-alpha-trypsin inhibitor heavy chain H1 OS=Homo sapiens OX=9606 PE=2 SV=1	42	20	216	6	623	69.5	6.16	1.2112e+09	5.46456e+08	2.24368e+09	1.99999e+09	1.13372e+09	3.22333e+08	4.32758e+06	2.12848e+08	3.00325e+08	1.59878e+08	5.20905e+08	8.23389e+07	2.42339e+09	2.84397e+08	5.42996e+07	3.77114e+06	4.04157e+08	5.78255e+08	1.78035e+08	4.03905e+08	4.0555e+08	2.22374e+09	9.64579e+08	6.39371e+08	2.1274e+08	3.16446e+08	2.43954e+08	7.3889e+08	8.92733e+07	5.50849e+08	1.23094e+08	1.95953e+08	2.58513e+07	2.21146e+08	1.79292e+08	9.32694e+07	3.84487e+08	2.06976e+08	8.75821e+08	4.73179e+08
P42224	High	Signal transducer and activator of transcription 1-alpha/beta OS=Homo sapiens OX=9606 GN=STAT1 PE=1 SV=2	39	25	196	25	750	87.3	6.05	5.47087e+08	3.3706e+08	1.63525e+08	2.51519e+08	6.68785e+08	5.8512e+08	5.28532e+08	4.73234e+07	1.53659e+09	5.05374e+08	1.87745e+08	4.31997e+08	1.67395e+08	1.63268e+09	6.15195e+08	7.42325e+08	7.07929e+07	3.09663e+08	9.64823e+08	2.29075e+09	2.55784e+08	1.09269e+08	2.67399e+08	7.14608e+06	2.23666e+08	8.80401e+08	1.32627e+08	1.32232e+08	1.797e+08	6.04158e+07	2.36114e+08	7.51077e+07	6.21202e+08	2.5859e+08	2.29278e+09	3.75922e+08	3.84357e+07	4.11084e+08	2.19955e+08	4.7126e+08
P04843	High	Dolichyl-diphosphooligosaccharide--protein glycosyltransferase subunit 1 OS=Homo sapiens OX=9606 GN=RPN1 PE=1 SV=1	51	22	406	22	607	68.5	6.38	6.92001e+08	4.48955e+08	4.69597e+07	1.56288e+08	9.8232e+08	2.45508e+08	7.34743e+08	1.84392e+08	1.81282e+09	1.78063e+09	6.16502e+07	3.34921e+09	4.37826e+08	2.14845e+09	3.49494e+09	2.16151e+09	1.16964e+09	4.2766e+08	2.43449e+09	5.45274e+09	8.00314e+08	3.71171e+08	1.41545e+09	5.67149e+07	3.39814e+08	7.83118e+07	8.95573e+07	6.65566e+08	3.43767e+08	1.0179e+08	5.74092e+07	1.63398e+08	1.84333e+09	4.48467e+08	6.03884e+08	8.41493e+08	1.84467e+08	1.56856e+09	2.98091e+08	1.69667e+09
P48735	High	Isocitrate dehydrogenase [NADP], mitochondrial OS=Homo sapiens OX=9606 GN=IDH2 PE=1 SV=2	46	24	1181	21	452	50.9	8.69	8.10942e+09	4.60001e+09	1.51543e+09	4.56047e+09	7.52172e+09	1.04358e+09	5.43476e+09	1.51047e+09	6.14063e+09	1.01779e+10	4.56408e+08	5.04608e+09	1.37335e+09	7.58742e+09	7.85991e+09	3.54406e+09	5.82349e+09	4.21139e+09	5.77191e+09	1.02303e+10	1.58623e+09	2.59754e+09	2.9146e+09	1.34437e+08	3.66051e+09	8.76748e+08	1.46102e+09	3.55873e+09	1.93935e+09	5.5374e+08	5.18481e+08	3.50977e+08	3.60512e+09	3.62683e+09	1.08308e+09	4.04133e+09	1.35385e+09	3.7844e+09	1.01736e+09	4.68086e+09
O75351	High	Vacuolar protein sorting-associated protein 4B OS=Homo sapiens OX=9606 GN=VPS4B PE=1 SV=2	55	30	755	18	444	49.3	7.23	2.52339e+09	2.62507e+09	7.90511e+08	1.34713e+09	3.17258e+09	1.14309e+09	2.54094e+09	1.26822e+09	1.49991e+09	2.00389e+09	4.06274e+08	1.56485e+09	5.11701e+08	1.5555e+09	1.08929e+09	2.86756e+09	8.4414e+08	3.24853e+09	9.51871e+08	1.33684e+09	1.38366e+09	5.66636e+08	6.02345e+08	5.73169e+08	2.35882e+08	2.12423e+09	1.98093e+09	1.46688e+09	2.0208e+09	1125406213	2.15388e+09	1.34532e+08	1.08457e+09	1.14547e+09	6.84482e+08	4.27544e+09	1.23779e+09	2.5169e+09	5.3644e+08	1.61382e+09
P53990	High	IST1 homolog OS=Homo sapiens OX=9606 GN=IST1 PE=1 SV=1	43	21	887	1	364	39.7	5.35	1.74257e+08	2.22278e+08	1.17813e+08	1.86216e+08	3.75818e+08	6.57507e+07	3.51756e+08	1.47082e+08	8.01747e+07	1.48944e+08	134500228	4.76407e+07	2.59533e+07	3.90835e+07	1.26135e+08	0	9.07186e+07	6.27178e+08	1.19579e+07	5.75305e+06	2.36143e+08	5.98117e+07	2.51575e+07	2.35072e+08	1.12263e+08	1.1166e+08	4.40541e+08	1.80976e+08	3.12161e+08	6.59302e+08	7.04003e+06	1.27798e+08	1.07576e+08	1.85862e+08	0	9.31874e+08	4.54524e+08	5.46736e+08	1.73233e+08	2.46187e+08
Q597H1	High	Transformation-related protein 14 OS=Homo sapiens OX=9606 GN=TRG14 PE=2 SV=1	44	12	329	12	394	42.8	5.82	1.48e+09	9.24003e+08	7.20684e+08	9.90562e+08	1.25486e+09	2.15225e+09	1.50177e+09	2.6101e+08	5.06532e+08	4.5703e+08	3.44184e+08	1.83131e+09	2.53669e+08	2.87748e+09	9.62082e+08	1.62801e+09	2.43461e+08	7.30374e+08	5.86818e+08	3.76577e+08	2.65304e+08	2.40226e+08	9.37406e+08	8.67435e+07	4.50027e+08	3.53727e+08	6.66049e+08	1.40719e+08	7.69831e+08	3.82741e+08	1.02759e+09	1.30231e+08	1.62073e+09	3.24155e+08	9.46506e+07	9.10351e+08	3.98329e+08	7.94651e+08	2.34375e+08	1.3189e+09
P52209	High	6-phosphogluconate dehydrogenase, decarboxylating OS=Homo sapiens OX=9606 GN=PGD PE=1 SV=3	37	19	760	8	483	53.1	7.23	7.18244e+08	3.34563e+08	3.05014e+08	3.83647e+08	7.06285e+08	3.65632e+08	3.60127e+08	3.51888e+08	1.69516e+10	6.44578e+08	206564615	2.22363e+10	1.72653e+09	9.46451e+08	2.1117e+10	4.50063e+09	1.60282e+09	6.88255e+08	3.15876e+09	2.43079e+10	6.93187e+09	1.24103e+08	4.2802e+08	7.79946e+09	3.86598e+08	112388165703	5.22435e+09	1.02694e+09	3.31963e+08	2.16165e+08	1.07595e+08	1.41113e+08	3.1074e+09	5.9719e+08	5.99399e+09	3.89771e+08	1.87847e+08	8.82129e+08	6.44334e+08	1.33743e+09
Q96F07	High	Cytoplasmic FMR1-interacting protein 2 OS=Homo sapiens OX=9606 GN=CYFIP2 PE=1 SV=2	33	35	256	21	1278	148.3	7.31	5.82562e+07	1.36705e+08	7.14695e+08	1.77357e+08	1.09065e+08	1.12752e+08	5.76143e+07	1.23635e+07	6.55886e+08	1.38287e+08	5.69624e+07	4.25915e+08	6.02395e+07	2.42941e+07	8.45235e+07	3.08232e+08	7.30051e+07	9.14599e+07	5.83415e+07	1.39013e+09	6.79485e+07	2.38967e+07	0	1.82758e+07	5.87474e+08	6.81897e+08	1.31397e+07	4.75283e+07	1.18864e+08	1.66153e+08	1.6235e+07	9.31975e+07	1.3766e+08	3.92488e+06	2.12082e+07	1.84556e+08	4.95684e+07	6.51661e+07	3.69664e+07	1.13246e+08
H9KV28	High	Protein diaphanous homolog 1 OS=Homo sapiens OX=9606 GN=DIAPH1 PE=1 SV=2	26	29	204	29	1228	136.8	5.24	4.69707e+08	2.00039e+08	1.27783e+08	8.88387e+07	2.95024e+08	3.332e+08	2.12584e+08	1.00189e+08	9.29492e+08	4.90972e+08	4.11757e+07	7.9385e+08	2.07732e+08	8.54802e+08	2.27674e+08	1.05341e+09	3.69734e+08	1.73784e+08	1.32331e+09	2.17035e+09	2.65102e+08	5.62051e+07	5.05755e+08	1.24332e+08	1.6548e+08	6.77768e+08	1.74651e+08	6.78448e+08	4.07846e+08	2.2756e+08	7.02831e+07	2.87956e+08	8.96791e+08	1.40922e+08	9.90915e+08	4.41596e+08	4.29164e+07	5.94642e+08	1.30119e+08	9.31538e+08
Q5VW32	High	BRO1 domain-containing protein BROX OS=Homo sapiens OX=9606 GN=BROX PE=1 SV=1	43	19	695	19	411	46.4	7.65	4.38665e+09	4366555212	1.6948e+09	3.30095e+09	5.98943e+09	1.77627e+09	4.36503e+09	3.06434e+09	6.90679e+08	5.55653e+09	2.45771e+09	7.94573e+08	5.01118e+08	1.75693e+09	1.24886e+09	9.79326e+08	1.095e+09	7.45309e+09	8.2377e+08	7.0185e+08	3.00269e+09	1.94281e+09	8.42658e+08	9.61118e+08	6.27959e+08	5.66784e+08	4.1659e+09	3.28973e+09	4.55818e+09	2.72386e+09	1.00056e+09	5.41757e+08	1.76196e+09	2.02498e+09	1.97203e+09	8.65735e+09	1.75289e+09	4.86351e+09	1.21447e+09	3.24883e+09
X5D2F4	High	Cytoplasmic FMR1 interacting protein 1 isoform A (Fragment) OS=Homo sapiens OX=9606 GN=CYFIP1 PE=2 SV=1	31	33	307	16	1253	145.1	6.9	1.53722e+08	1.16507e+08	3.7662e+07	1.62297e+07	2.43218e+08	3.52726e+08	9.48309e+07	1.54969e+07	5.61865e+07	1.08399e+08	37890558	5.45756e+08	7.91137e+07	5.13655e+08	2.43704e+08	6.06904e+08	7.33801e+07	8.59329e+07	5.56767e+08	3.87469e+08	5.10564e+07	5.51403e+07	3.03234e+08	3.34798e+07	3.11435e+07	7.41719e+07	1.24164e+07	5.8538e+07	1.16341e+08	1.44419e+07	9.38011e+07	2.53231e+07	5.64379e+08	4.75093e+07	3.0866e+07	1.18377e+08	1.14227e+07	2.41588e+08	2.54792e+07	3.65625e+08
Q02252	High	Methylmalonate-semialdehyde dehydrogenase [acylating], mitochondrial OS=Homo sapiens OX=9606 GN=ALDH6A1 PE=1 SV=2	44	23	552	23	535	57.8	8.5	4.73718e+09	3.19844e+09	6.7796e+08	1.37581e+09	1.04894e+10	8.93736e+08	5.27089e+09	6.32141e+08	1.63689e+09	3.15382e+09	5.66367e+08	5.09304e+08	4.69935e+08	3.75128e+09	3.31462e+09	1.24612e+09	1.19287e+09	1.75286e+09	6.05714e+09	1.06127e+09	1.18835e+08	1.4874e+09	3.72435e+08	4.10625e+07	4.37886e+09	7.12428e+08	8.06506e+08	1.47325e+09	1.0104e+09	2.13042e+08	9.98446e+07	5.92761e+09	4.80034e+08	8.31661e+08	1.0981e+09	2.94073e+09	1.70899e+09	3.80604e+09	5.31596e+08	2.44723e+09
Q9NPP4	High	NLR family CARD domain-containing protein 4 OS=Homo sapiens OX=9606 GN=NLRC4 PE=1 SV=2	33	28	96	28	1024	116.1	6.77	1.76692e+09	1.5381e+08	1.11316e+08	1.93438e+08	1.59581e+08	8.31362e+08	7.15391e+08	1.27891e+08	7.07961e+09	1.61483e+09	3.36661e+08	15213790679	2.01678e+09	1.78285e+09	1.33956e+09	7.9385e+09	7.29504e+08	1.95149e+08	7.63852e+09	2.07426e+09	1.63802e+08	4.86628e+08	1.08147e+10	2.92806e+08	9.78907e+08	4.10502e+08	2.20638e+08	3.43098e+08	2.68585e+08	1.06315e+09	6.85558e+07	4.92317e+08	1.15159e+10	3.37286e+08	1.98265e+09	3.4645e+08	1.82905e+08	4.06639e+08	9.39068e+08	4.71237e+09
P43251	High	Biotinidase OS=Homo sapiens OX=9606 GN=BTD PE=1 SV=2	31	12	426	12	543	61.1	6.25	1.97912e+08	4.00747e+08	1.22879e+09	1.01286e+09	1.93038e+08	4.42606e+08	4.74296e+07	4.76848e+07	3.51733e+09	1.38463e+08	4.95607e+09	2.16667e+08	1.41435e+08	3.10344e+08	2.60301e+08	3.57301e+07	2.22237e+08	6.31708e+08	1.4396e+08	9.5334e+08	3.60865e+08	8.12499e+07	1.28247e+08	4.91717e+09	3.56439e+08	7.15284e+08	7.46307e+08	1.81729e+09	5.23608e+08	4.31133e+09	5.15401e+09	1.32708e+09	6.91202e+07	6.80309e+07	3.60249e+08	7.32655e+08	1.12781e+09	5.9018e+08	2.27017e+09	3.09276e+08
B4DZ36	High	cDNA FLJ58441, highly similar to Attractin OS=Homo sapiens OX=9606 PE=2 SV=1	20	22	381	22	1156	129.7	6.87	1.26529e+08	9.18189e+07	7.27419e+08	5.43884e+07	8.74563e+07	5.0221e+08	3.28439e+08	4.02279e+08	9.03309e+08	3.2157e+08	2.47691e+09	6.38581e+07	1.21006e+08	3.82747e+08	4.14387e+08	8.54474e+07	1.50331e+07	7.53637e+07	2.25859e+08	9.71385e+08	9.11343e+08	7.01825e+07	1.02573e+08	2.75763e+09	1.12602e+08	4.9553e+08	1.15243e+09	1598894462	1.07046e+09	3.82871e+09	1.5024e+09	1.37836e+09	3.96306e+07	8.34996e+07	2.6577e+08	1.19288e+09	1.03588e+09	3.00874e+08	2.98482e+09	5.82058e+07
Q9BUF5	High	Tubulin beta-6 chain OS=Homo sapiens OX=9606 GN=TUBB6 PE=1 SV=1	50	18	718	10	446	49.8	4.88	2.90547e+08	1.72191e+08	0	2.35606e+08	1.17794e+08	5.41426e+08	2.36491e+08	9.6163e+07	5.3283e+07	8.98056e+08	4.00031e+06	9.51595e+08	5.40519e+08	1.55547e+09	1.22832e+08	1.35647e+09	9.7531e+07	2.53193e+08	8.35385e+08	9.93736e+06	7.207e+07	1.38367e+08	3.65307e+08	1.32544e+07	1.24397e+08	1.41243e+08	2.1505e+08	1.96869e+08	2.2491e+08	5.39161e+07	3.22867e+08	1.03825e+08	4.68872e+08	2.47785e+07	1.06985e+08	0	0	1.31156e+08	3.80221e+07	4.51785e+08
Q9UM07	High	Protein-arginine deiminase type-4 OS=Homo sapiens OX=9606 GN=PADI4 PE=1 SV=2	36	19	142	18	663	74	6.58	1.71338e+08	2.85799e+08	9.28043e+07	4.09797e+08	3.71575e+08	6.45734e+10	3.79169e+08	5.3156e+08	4.67632e+08	2.59166e+08	4.87069e+07	2.30182e+08	3.38296e+08	2.17143e+08	1.26048e+09	2.38204e+08	1.2496e+09	1.63694e+08	3.3222e+08	8.99298e+09	2.49207e+09	9.33756e+08	1.15308e+08	1.31772e+08	6.53237e+07	2.62622e+07	1.1092e+09	1.0016e+09	1.59749e+08	1.72972e+08	1.84638e+07	3.61757e+08	3.13133e+08	1.81733e+09	1.04483e+09	1.15295e+09	1.04456e+08	1.79395e+09	2.0983e+08	3.18358e+08
A8K3H8	High	cDNA FLJ77680, highly similar to Homo sapiens protein phosphatase 2 (formerly 2A), regulatory subunit A (PR 65), alpha isoform (PPP2R1A), mRNA OS=Homo sapiens OX=9606 PE=2 SV=1	39	20	522	20	589	65.3	5.11	2.05078e+09	6.96544e+09	6.97707e+08	1.0351e+09	1.81905e+09	1.64785e+09	1.30814e+09	3.76282e+08	6.12835e+09	1.3884e+09	400747466	5.09536e+09	8.52028e+08	4.70119e+09	1.0733e+09	4.33459e+09	1.16106e+09	1.32116e+09	3.16162e+09	6.19131e+09	8.27255e+08	2.58644e+08	1.55249e+09	2.03206e+08	6.4452e+08	1.3078e+08	3.66465e+08	8.56216e+08	8.83544e+08	4.16022e+08	9.99089e+08	1.43997e+08	3.22045e+09	7.73724e+08	2.93281e+08	1.79188e+09	5.3261e+08	2.15529e+09	6.06392e+08	3.08575e+09
Q8NBJ4	High	Golgi membrane protein 1 OS=Homo sapiens OX=9606 GN=GOLM1 PE=1 SV=1	47	28	271	28	401	45.3	4.97	7.74781e+07	5.60231e+07	6.94241e+08	1.0086e+08	7.9601e+07	1.9265e+09	3.77979e+08	5.65427e+08	6.84499e+08	9.44342e+07	3202218745	3.22407e+08	4.04418e+08	3.25664e+08	2.2442e+08	9.71363e+07	1.87873e+08	3.48825e+09	1.36216e+08	5.33836e+07	7.20333e+08	2.02552e+07	2.89981e+07	3.46267e+08	5.49906e+07	1.09508e+09	2.17605e+09	1.05296e+09	1.99866e+08	9.46105e+08	1.28967e+09	2.62073e+08	4.47881e+07	1.70456e+09	2.50233e+08	1.32716e+09	2.90427e+08	1.19936e+09	4.45576e+08	1.11347e+08
B2R659	High	cDNA, FLJ92803, highly similar to Homo sapiens hydroxysteroid (17-beta) dehydrogenase 4 (HSD17B4), mRNA OS=Homo sapiens OX=9606 PE=2 SV=1	42	23	231	23	736	79.6	8.9	6.38298e+08	1.9962e+08	3.74764e+08	7.63777e+07	9.2144e+08	6.06804e+08	3.717e+08	4.55178e+07	1.21215e+09	4.88683e+08	8.68813e+08	9.38519e+08	6.94458e+08	2.28455e+09	2.17225e+09	2.3676e+09	3.58282e+08	2.05704e+08	2.28295e+09	1.90449e+09	1.63986e+08	2.77474e+08	9.8154e+08	1.39745e+08	3.05284e+08	1.14477e+09	7.47391e+07	8.30074e+08	2.54144e+08	9.65882e+07	6.07071e+07	4.78693e+08	1.06398e+09	4.70218e+08	2.94317e+08	2.1057e+08	5.0565e+07	7.19945e+08	1.54578e+08	3.92141e+08
P00367	High	Glutamate dehydrogenase 1, mitochondrial OS=Homo sapiens OX=9606 GN=GLUD1 PE=1 SV=2	40	23	656	23	558	61.4	7.8	4.31466e+09	6.9119e+09	7.78048e+08	1.7697e+09	5.80423e+09	1.09328e+10	4092913955	1.16828e+09	4.62481e+09	2.37585e+09	922872190	2.22194e+09	3.00179e+09	5.30265e+09	2.88707e+09	1.94021e+09	3.08675e+09	3.59923e+09	4.86588e+09	3.78483e+09	4.87777e+08	1.61268e+09	1.39375e+09	3.54495e+08	1.86657e+09	5.1986e+09	1.25635e+09	2.46477e+09	8.55557e+09	3.52855e+08	1.19967e+09	1.78446e+08	2.19252e+09	1.49699e+09	4.73771e+08	2.41521e+09	3.67598e+09	2.49509e+09	6.56015e+08	2.57428e+09
P07996	High	Thrombospondin-1 OS=Homo sapiens OX=9606 GN=THBS1 PE=1 SV=2	27	29	465	29	1170	129.3	4.94	1.39453e+09	1.05386e+09	1.75353e+09	2.0777e+08	1.16438e+08	1.07411e+09	4.28347e+08	4.10313e+08	2.74813e+08	4.40918e+08	9.32049e+08	2.11074e+08	7.34653e+08	9.20533e+08	1.6585e+09	7.65541e+07	4.83599e+07	1.81009e+09	1.2421e+08	3.89536e+08	4.94665e+08	9.67011e+07	4.83537e+07	6.29564e+08	6.17432e+08	8.82144e+08	2.11947e+09	1.97698e+09	6.33033e+09	9.36916e+08	7.98341e+08	1.51654e+08	8.39473e+07	3.14552e+08	7.52241e+08	5.26339e+09	2.06007e+09	1.7773e+09	5.87542e+08	3.56426e+08
B2R701	High	cDNA, FLJ93202, Homo sapiens protease inhibitor 16 (PI16), mRNA OS=Homo sapiens OX=9606 PE=2 SV=1	14	6	318	1	428	45.7	5.38	1.31417e+07	1.45686e+07	4.36835e+06	0	1.02422e+07	1.62448e+08	6.6527e+06	1.55202e+07	3.42328e+08	0	1.79979e+09	0	0	3.98499e+07	4.62445e+07	3.65741e+06	2.17569e+07	0	0	1.58846e+08	0	0	9.00778e+06	9.10498e+08	5.99872e+06	1.64777e+07	0	5.64063e+07	0	3.2732e+09	8.30869e+08	5.0524e+09	0	1.61552e+08	0	0	0	0	1.78387e+09	6.45267e+06
A0A2X0U2F8	High	ARHGEF10L (Fragment) OS=Homo sapiens OX=9606 GN=ARHGEF10L PE=4 SV=1	24	24	370	24	1279	140.3	5.94	1.24282e+09	1.44576e+09	4.16789e+08	5.25943e+08	1.46616e+09	4.77419e+08	5.41599e+08	2.6538e+08	1.14525e+09	7.44823e+08	1.60561e+08	4.70533e+08	7.03879e+07	4.47705e+09	5.34299e+08	8.61557e+08	8.3213e+08	9.27238e+08	5.32122e+08	8.74091e+07	6.82399e+07	2.25352e+08	4.79211e+08	7.41845e+07	8.06678e+08	1.96506e+08	2.99336e+08	9.64798e+08	2.87726e+09	1.00276e+08	1.29242e+08	1.19701e+08	8.40417e+08	1.34431e+09	1.54481e+08	5.0741e+09	6.25498e+08	3.09586e+09	3.48466e+08	4.7507e+09
Q9UKX2	High	Myosin-2 OS=Homo sapiens OX=9606 GN=MYH2 PE=1 SV=1	11	22	57	4	1941	222.9	5.82	0	3.12187e+06	5.97556e+07	0	7.55677e+06	0	0	8.28206e+06	3.1083e+07	8.90579e+07	2.72596e+06	2.55343e+07	0	4.74992e+07	4.1313e+09	3.66842e+07	3.01994e+06	1.36542e+07	1.66263e+08	9.42751e+07	0	1.92915e+07	8.33108e+06	4.97518e+06	5.08272e+06	0	8.71053e+06	2.50974e+07	5.13485e+06	3.097e+06	7.22112e+06	1.54244e+07	0	2.33098e+07	1.10395e+08	3.84967e+06	2.62229e+07	2.08386e+07	0	1.06793e+07
P17213	High	Bactericidal permeability-increasing protein OS=Homo sapiens OX=9606 GN=BPI PE=1 SV=4	47	17	207	6	487	53.9	9.38	2.29295e+06	9.84793e+06	6.49278e+06	1.11753e+07	8.49297e+06	1.5724e+07	4.10111e+06	2.71059e+06	1.57128e+09	6.68171e+08	0	1.8051e+08	3.07664e+08	2.06011e+07	1.02547e+08	2.45607e+08	9.81387e+08	1.36331e+08	1.81898e+08	4.18108e+09	4.19758e+08	0	2.89922e+07	5.27083e+07	5.4758e+06	2.5124e+07	1.54051e+07	3.37377e+07	2.07613e+07	1.26227e+07	1.09292e+07	1.5818e+08	6.16046e+07	5.87762e+07	6.71736e+08	0	0	0	6.39304e+07	1.18879e+07
P02042	High	Hemoglobin subunit delta OS=Homo sapiens OX=9606 GN=HBD PE=1 SV=2	79	15	1618	8	147	16	8.05	3.93408e+08	3.98835e+09	5.32044e+08	1.27632e+07	6.99858e+07	1.55612e+08	1.04337e+08	4.08903e+08	4.92505e+08	1.15932e+09	1.30839e+09	1.25698e+08	4.8056e+08	9.05857e+07	2.77605e+07	1.72675e+08	3.58358e+08	2.22357e+09	9.25346e+07	3.89502e+08	8.10978e+08	1.8446e+09	8.29468e+07	8.40304e+07	7.01789e+09	2.96482e+08	4.65362e+07	2.45216e+08	1.26083e+08	4.55561e+07	2.91495e+07	1.50016e+07	1.05124e+08	5.93537e+08	6.16361e+07	2.56089e+08	8.30274e+07	7.82464e+08	8.38935e+07	1.41848e+09
Q9HDC9	High	Adipocyte plasma membrane-associated protein OS=Homo sapiens OX=9606 GN=APMAP PE=1 SV=2	50	20	406	20	416	46.5	6.16	3.2158e+08	2.73371e+08	1.58335e+08	1.61644e+08	5.72832e+08	2.3204e+08	5.35042e+08	2.99543e+08	1.05812e+10	9.74818e+08	6.24599e+07	2.44034e+09	3.57174e+08	8.72776e+08	1.1686e+09	2.43783e+09	5.3748e+09	2.80817e+08	1.3783e+09	1.97121e+10	2.1736e+09	3.81025e+08	5.25656e+08	1.46596e+08	1.54303e+08	1.12823e+09	7.1821e+07	5.64972e+08	2.21459e+08	3.06704e+08	4.7276e+07	2.42401e+08	2.85143e+09	5.00563e+08	3.31593e+09	4.84337e+08	1.46954e+08	1.83404e+08	1.46212e+08	3.18907e+08
Q6UWP8	High	Suprabasin OS=Homo sapiens OX=9606 GN=SBSN PE=1 SV=2	54	16	211	16	590	60.5	7.01	8.89398e+07	1.53815e+08	4.28716e+08	3.11302e+07	4.44652e+08	4.69745e+07	1.00958e+08	3.99665e+08	1.63273e+08	2.41582e+08	2.27108e+08	2.90328e+08	1.23728e+08	1.94423e+08	8.40927e+08	3.76914e+08	3.53469e+08	5.26917e+07	2.36741e+08	1.43283e+08	1.36852e+09	9.20551e+08	1.7565e+08	1.15701e+08	3.82609e+08	1.26982e+08	5.1374e+08	4.62798e+08	4.61921e+07	3.68522e+07	2.46086e+08	7.35087e+07	4.74562e+08	433770101	3.83131e+08	3.43662e+08	2.80511e+07	2.35867e+08	4.16947e+07	2.28126e+08
A0A024R035	High	Complement component 9, isoform CRA_a OS=Homo sapiens OX=9606 GN=C9 PE=4 SV=1	34	26	658	26	559	63.2	5.52	5.8646e+09	3.1001e+09	2.80938e+10	2.68949e+09	3.98848e+09	6.19771e+08	5.15313e+08	3.55303e+08	8.32461e+08	8.35304e+08	1226470712	1.60934e+08	4.24189e+09	1.06534e+09	5.84242e+08	2.49894e+08	1.3018e+09	1.71726e+09	2.57333e+08	1.17943e+09	1.30933e+09	3.59269e+09	4.94752e+09	5.33183e+08	1.23772e+09	1.53579e+09	1.02216e+09	8.67898e+08	1.25075e+09	3.70064e+08	8.83241e+08	2.54197e+09	4.7573e+08	2.00144e+09	1.11588e+09	2.72998e+09	8.76685e+08	2.61382e+09	1.52336e+09	2.00281e+09
P16152	High	Carbonyl reductase [NADPH] 1 OS=Homo sapiens OX=9606 GN=CBR1 PE=1 SV=3	70	17	941	14	277	30.4	8.32	3.79529e+09	2.56149e+09	1.42576e+09	3.45932e+09	4.03944e+09	2.49775e+09	3.09126e+09	7.72025e+08	1.59127e+09	2.30354e+09	8.99552e+08	2.25152e+09	1.12441e+09	6.63366e+09	2.74456e+09	3.0546e+09	1.04734e+09	4.60112e+09	2.04671e+09	1.10811e+09	9.62004e+08	7.56807e+08	1.40031e+09	5.36834e+08	2.01392e+09	9.59376e+08	1.74516e+09	6.77437e+08	2.47859e+09	8.13751e+08	1.64644e+09	4.91114e+08	2.13097e+09	1.29639e+09	4.45144e+08	4.33839e+09	1.45277e+09	3.44975e+09	6.9743e+08	3.02669e+09
Q96P48	High	Arf-GAP with Rho-GAP domain, ANK repeat and PH domain-containing protein 1 OS=Homo sapiens OX=9606 GN=ARAP1 PE=1 SV=3	21	27	61	27	1450	162.1	6.23	6.88636e+07	5.16354e+07	6.97157e+07	3.44954e+07	8.36351e+07	4.64736e+07	8.54212e+07	3.02923e+07	1.56356e+08	5.94624e+07	8.63394e+07	4.67475e+07	1.57918e+08	1.32518e+08	2.71656e+08	3.28127e+08	9.32832e+07	6.98502e+07	1.0683e+08	5.64539e+08	1.36243e+08	4.54166e+07	2.81115e+07	7.83892e+07	2.87206e+08	1.00348e+08	9.86803e+07	5.79415e+06	7.95791e+07	1.20214e+08	4.41956e+07	1.85464e+07	1.58015e+08	3.61054e+07	1.06875e+08	2.46324e+08	1.15923e+08	1.26949e+08	1.51705e+08	1.48392e+08
P31947	High	14-3-3 protein sigma OS=Homo sapiens OX=9606 GN=SFN PE=1 SV=1	64	16	891	12	248	27.8	4.74	2.7824e+09	5.8459e+08	1.4164e+09	4.37709e+08	6.29803e+08	3.05763e+09	1.55503e+09	1.35189e+09	3.63864e+09	1.79607e+09	3.24115e+08	1.88074e+10	7.83617e+08	4.28507e+09	3.9687e+09	1.93809e+10	1.15343e+09	5.5345e+08	7.95995e+09	7.80669e+08	1.46256e+09	390133228	9.24299e+09	9.40913e+08	1.31949e+09	2.91236e+09	1.99061e+08	8.74557e+08	3.72341e+08	9.73498e+08	1.00719e+09	4.26967e+08	1.71954e+10	1.32717e+09	4.69794e+08	1.94469e+08	8.39352e+08	1.93241e+09	1.43963e+09	4.85408e+09
P08263	High	Glutathione S-transferase A1 OS=Homo sapiens OX=9606 GN=GSTA1 PE=1 SV=3	63	25	1174	6	222	25.6	8.88	1.72186e+09	1.02495e+09	3.32632e+08	1.09003e+09	1.20528e+09	2.06006e+08	6.94067e+08	2.63314e+08	3.4906e+08	3.55873e+08	404797940	0	1.17107e+08	1.99334e+09	1.54691e+08	1.07824e+08	4.54644e+08	8.26109e+08	3.61303e+08	1.40334e+08	8.49154e+08	1.77665e+08	1.03776e+08	1.30021e+08	3.26565e+08	5.09453e+07	1.3183e+09	1.58696e+09	7.26115e+08	8.57677e+07	1.35196e+07	1.755e+08	1.1709e+08	9.87662e+08	1.45215e+07	2.56627e+09	2.58838e+08	1.29424e+09	1.59839e+08	1.47571e+09
P04066	High	Tissue alpha-L-fucosidase OS=Homo sapiens OX=9606 GN=FUCA1 PE=1 SV=4	52	18	584	18	466	53.7	6.84	1.91452e+09	3.78213e+08	5.1167e+09	2.95846e+09	1.81768e+09	8.28542e+08	7.64003e+07	4.29881e+07	2.02546e+08	5.25245e+07	1964632043	2.43923e+08	2.07382e+08	3.82721e+08	2.64764e+09	1.4988e+08	2.51543e+08	2.85543e+09	2.20257e+08	1.12886e+09	1.7512e+09	1.64846e+09	1.99766e+08	1.23199e+09	4.70484e+09	2.16452e+09	5.42982e+08	6.78473e+08	2.14216e+09	1.20673e+09	2.68276e+09	1.50485e+09	2.19101e+08	2.20675e+08	1.71541e+08	9.80499e+08	2.4527e+08	2.16915e+09	2.75062e+09	1.11621e+09
B7Z4R3	High	cDNA FLJ50585, highly similar to T-complex protein 1 subunit beta OS=Homo sapiens OX=9606 PE=2 SV=1	60	23	384	1	474	50.9	6.8	6.73024e+07	1.28026e+08	1.9547e+08	2.48711e+08	4.38697e+07	5.17277e+09	1.41907e+08	8.60016e+07	8.17089e+06	3.00114e+07	579833276	1.42679e+08	5.74583e+08	8.94927e+06	0	2.06905e+07	1.23312e+07	2.49683e+08	0	5.34688e+07	5.99028e+07	2.13499e+08	1.12408e+07	2.0619e+08	4.1398e+07	0	3.53164e+07	1.05293e+08	7.86845e+07	9.92765e+08	5.09115e+07	3.00997e+08	8.58644e+06	1.42472e+09	3.1685e+07	3.47906e+07	5.02659e+08	1.36764e+08	2.36868e+08	1.78817e+07
P02511	High	Alpha-crystallin B chain OS=Homo sapiens OX=9606 GN=CRYAB PE=1 SV=2	75	18	971	18	175	20.1	7.33	1.99399e+10	7.40257e+09	3.07175e+09	1.67823e+10	17570096098	2.94543e+09	1.17467e+10	4.85774e+09	2.92629e+10	6.26897e+09	8.42518e+09	5.19597e+09	2.3368e+09	2.15059e+10	5.20907e+09	6.01545e+09	3.593e+09	1.02901e+10	2.62709e+09	9.55857e+08	8.11954e+09	7.45591e+09	4.16157e+09	1.50914e+09	9.29609e+09	4.14495e+09	3.21604e+09	2.25661e+09	4.06439e+09	1.17841e+09	1.53774e+09	1.04892e+09	2.24154e+09	9.79531e+09	8.38864e+08	5.7541e+09	1.84073e+09	7.24437e+09	1.67606e+09	1.86172e+10
P22695	High	Cytochrome b-c1 complex subunit 2, mitochondrial OS=Homo sapiens OX=9606 GN=UQCRC2 PE=1 SV=3	45	17	449	17	453	48.4	8.63	2.3311e+09	1.46172e+09	4.10354e+08	7.49273e+08	2.28295e+09	4.89141e+08	3.74149e+09	3.29137e+08	2.66529e+09	1.12996e+09	1.20628e+08	1.30573e+09	4.73787e+08	3.91964e+09	2.01303e+09	1.84278e+09	2.10951e+09	8.85057e+08	3.42386e+09	3.67952e+09	5.83392e+08	1.3338e+09	9.32457e+08	9.58064e+07	2.1976e+09	1.37613e+09	2.21208e+08	1.09748e+09	5.63909e+08	1.73718e+08	6.78071e+07	1.59241e+08	1.85003e+09	9.32646e+08	1.52363e+09	1.35016e+09	5.51892e+08	1.64758e+09	3.24482e+08	2.03741e+09
P17174	High	Aspartate aminotransferase, cytoplasmic OS=Homo sapiens OX=9606 GN=GOT1 PE=1 SV=3	58	22	594	22	413	46.2	7.01	2.40917e+09	1.86268e+09	2.0033e+09	2.90178e+09	1.28438e+09	7.25847e+08	2.26427e+09	1.39042e+08	3.95896e+09	4.50386e+08	1.309e+09	1.40164e+09	6.0773e+08	2.7206e+09	8.26415e+08	2.49363e+08	8.84837e+08	3.29808e+09	9.07635e+08	1.89604e+09	1.95527e+09	6.49495e+08	4.6441e+08	1.95607e+09	2.55077e+09	3.28202e+09	1.35801e+09	2.13199e+09	2.19254e+09	1.14932e+09	1.30712e+09	1.38792e+09	8.03334e+08	9.57114e+08	6.36754e+08	3.4157e+09	1.29091e+09	2.44042e+09	1.28345e+09	2.83924e+09
O95336	High	6-phosphogluconolactonase OS=Homo sapiens OX=9606 GN=PGLS PE=1 SV=2	69	15	1652	15	258	27.5	6.05	2.38708e+09	4.85503e+09	2.89606e+09	8.78665e+09	3.64996e+09	1.81594e+09	1.66355e+09	1.63131e+09	2.30854e+09	2.6893e+09	1.08146e+10	2.47843e+09	5.58184e+09	9.60299e+09	2.64939e+09	2.00468e+09	9.92914e+08	3.63674e+10	1.36224e+09	4.84828e+09	1.39035e+10	4.34497e+09	8.00035e+08	3.27322e+09	1.65501e+10	4.15427e+09	9.26139e+09	1.16019e+10	6.69551e+09	9.51333e+09	5.88032e+09	3.24535e+09	6.07341e+08	7.83052e+09	4.64491e+08	8.10414e+09	6.79037e+09	1.17409e+10	8.39777e+09	3.4268e+09
A8K1K1	High	cDNA FLJ76342, highly similar to Homo sapiens carnosine dipeptidase 1 (metallopeptidase M20 family)(CNDP1), mRNA OS=Homo sapiens OX=9606 PE=2 SV=1	58	25	130	25	507	56.7	5.36	1.52534e+08	3.92357e+08	1.76546e+09	5.33221e+07	6.15982e+08	2.26943e+07	1.3465e+08	1.51061e+08	3.97077e+08	6.29795e+06	2.09491e+08	1.51346e+08	2.26818e+09	9.23161e+07	1.54004e+08	3.66936e+08	3.53973e+07	1.39031e+08	2.07898e+08	5.68583e+08	5.58866e+08	2.79146e+08	1.43433e+08	1.92086e+08	9.61857e+06	1.12218e+09	2.9338e+08	3.74706e+08	3.31159e+08	1.96271e+08	1.04662e+08	1.56239e+08	1.35354e+08	2.36689e+08	2.52821e+08	5.33892e+08	1.13975e+08	2.11935e+08	3.47261e+08	8.22345e+07
P14598	High	Neutrophil cytosol factor 1 OS=Homo sapiens OX=9606 GN=NCF1 PE=1 SV=4	59	21	258	21	390	44.7	9.13	2.05005e+08	1.99418e+08	2.19381e+08	1.65993e+08	2.81464e+08	1.82412e+08	1.72117e+08	7.30631e+07	3.48813e+09	7.86047e+08	4.23136e+08	9.64582e+08	2.36114e+08	2.36153e+08	4.59592e+08	3.94007e+09	1.00834e+09	1.60636e+08	8.55462e+08	6.87868e+09	1.06472e+09	1.10218e+08	4.08031e+07	1.51712e+08	1.34529e+08	2.0089e+09	9.88729e+07	3.41328e+08	1.11547e+08	5.1796e+07	4.22803e+06	2.514e+08	1.88655e+09	1.71402e+08	9.22692e+08	1.29688e+08	6.56105e+07	3.27208e+08	1.48884e+08	2.96171e+08
A0A494C1V1	High	Neurobeachin-like protein 2 OS=Homo sapiens OX=9606 GN=NBEAL2 PE=1 SV=1	18	32	106	32	2720	298.2	6.42	2.02167e+08	4.97188e+07	7.69657e+07	7.13233e+07	1.39531e+08	1.01979e+08	9.70772e+07	4.50493e+07	7.4089e+09	2.44599e+08	43478512	4.66829e+09	1.26923e+08	3.51523e+08	1.57486e+08	8.11454e+08	1.36472e+08	4.46875e+07	4.10988e+08	3.29981e+09	4.74436e+08	9.86901e+07	1.99866e+08	7.11852e+07	3.23111e+08	7.27082e+09	5.34845e+08	2.3885e+08	7.85969e+07	2.81789e+07	6.48136e+07	1.88599e+08	5.89116e+08	3.96904e+07	2.64565e+08	4.9394e+06	2.65315e+07	1.58328e+08	6.08369e+07	2.52886e+08
A0A024R509	High	Arylsulfatase A, isoform CRA_a OS=Homo sapiens OX=9606 GN=ARSA PE=4 SV=1	43	13	627	12	509	53.8	6.07	2.15666e+08	2.88015e+08	2.79753e+08	1.68185e+08	1.85888e+08	1.16245e+09	9.03018e+08	7.64179e+08	8.58241e+08	7.56194e+08	1600705456	7.21766e+08	4.91423e+08	9.85141e+08	5.50226e+08	1.60281e+08	2.60711e+08	7.77379e+08	3.09376e+08	3.78957e+08	1.02683e+09	2.36802e+08	2.92363e+08	6.29702e+09	2.15277e+09	1.646e+09	1.18202e+09	8.50452e+09	2.48731e+09	2.66328e+09	9.81574e+09	1.47173e+09	9.29116e+07	1.44043e+09	6.27397e+08	1.53601e+09	1.61868e+09	2.51333e+09	6.94539e+09	8.51554e+08
Q6FHW3	High	DF protein OS=Homo sapiens OX=9606 GN=DF PE=2 SV=1	42	12	912	12	228	24.4	7.24	6.72932e+09	4.82531e+09	3.22324e+09	1.37237e+10	1.71418e+09	6.70004e+09	2.90859e+09	2.71986e+09	1.43098e+09	4.00696e+09	938746512	2.53704e+08	2.78318e+08	4.26108e+10	2.10213e+09	3.13223e+08	9.91891e+08	2.61459e+10	6.98963e+08	4.18039e+08	5.54512e+09	7.27208e+09	9.23706e+08	4.02339e+08	3.74944e+10	1.19111e+09	1.26124e+10	6.49853e+09	7.98773e+09	1.17697e+09	7.98982e+08	4.73992e+09	4.64369e+08	7.94878e+09	1.53467e+09	1.08807e+09	1.84868e+10	2.55553e+10	7.77132e+08	1.05759e+09
B3KX11	High	T-complex protein 1 subunit gamma OS=Homo sapiens OX=9606 PE=2 SV=1	50	29	353	29	522	57.9	6.93	1.14057e+09	1.14389e+09	6.55696e+08	7.73638e+08	1.2356e+09	1.15295e+09	9.86e+08	2.66525e+08	1.59784e+09	6.06459e+08	4.74647e+08	1.1862e+09	4.94886e+08	3.32353e+09	1.22551e+09	1.40579e+09	7.44752e+08	1.18789e+09	1.25802e+09	1.81777e+09	8.70816e+08	4.07113e+08	4.64194e+08	1.08386e+08	6.7579e+08	6.9613e+08	7.76203e+08	9.45045e+08	1.5964e+09	2.85417e+08	5.91169e+08	8.25071e+07	1.08299e+09	1.13586e+09	1.19715e+09	2.57618e+09	6.06555e+08	2.29812e+09	3.74163e+08	2.94961e+09
B4DEA8	High	cDNA FLJ56425, highly similar to Very-long-chain specific acyl-CoAdehydrogenase, mitochondrial OS=Homo sapiens OX=9606 PE=2 SV=1	41	25	446	25	701	75.2	8.88	1.93809e+09	1.12792e+09	5.28738e+08	7.29633e+08	2.06461e+09	3.32669e+08	1.58246e+09	2.60665e+08	1.99685e+09	1.24458e+09	205946059	1.2173e+09	3.5835e+08	1.52285e+09	2.2507e+09	1.57503e+09	1.42331e+09	7.35758e+08	2.32963e+09	2.60624e+09	4.85084e+08	1.03062e+09	9.14158e+08	1.35758e+08	1.17924e+09	1.81254e+09	1.91632e+08	8.47088e+08	5.84628e+08	2.04537e+08	2.65711e+08	2.16329e+08	1.05011e+09	7.90623e+08	1.1125e+09	1.65325e+09	4.05847e+08	1.24046e+09	2.66669e+08	5.44195e+08
B4DDT3	High	cDNA FLJ54622, highly similar to Prothrombin OS=Homo sapiens OX=9606 PE=2 SV=1	29	18	600	18	471	53.1	5.31	3.13673e+09	1.59792e+10	1.81929e+10	3.2422e+09	5.20624e+09	7.99548e+09	1.06458e+09	1.12943e+09	6.22882e+09	2.79637e+08	3211291496	5.40611e+09	1.82409e+10	9.85342e+08	1.37917e+09	2.04699e+08	5.25208e+08	1.46465e+09	1.91142e+08	4.20708e+09	1.41125e+09	6.75249e+09	1.71758e+09	1.82859e+09	5.89821e+09	7.56033e+09	7.23974e+08	5.83124e+08	2.4914e+09	1.4344e+09	7.46979e+08	1.27191e+09	1.9885e+08	2.42383e+09	8.21916e+08	1.40425e+09	8.77571e+08	5.95472e+08	1.40403e+09	8.53359e+08
Q9NQ84	High	G-protein coupled receptor family C group 5 member C OS=Homo sapiens OX=9606 GN=GPRC5C PE=1 SV=2	31	15	752	3	441	48.2	8.43	1.05449e+09	4.79792e+08	5.689e+08	1.02572e+09	4.30602e+09	1.06839e+09	1.71527e+09	1.36037e+09	1.28748e+08	1.38348e+09	410009088	7.15122e+07	2.42648e+08	1.70997e+08	2.37801e+08	0	6.32048e+07	1.2414e+09	1.53059e+07	0	6.10952e+07	2.13457e+08	1.73367e+08	9.05064e+07	3.25358e+08	3.59694e+07	7.05512e+08	2.45224e+08	1.76438e+09	4.35151e+08	2.52444e+08	2.63776e+08	2.35222e+08	4.84452e+08	1.57751e+08	6.74842e+08	7.46853e+08	4.17404e+08	2.54607e+07	1.28925e+09
P22626	High	Heterogeneous nuclear ribonucleoproteins A2/B1 OS=Homo sapiens OX=9606 GN=HNRNPA2B1 PE=1 SV=2	50	19	403	15	353	37.4	8.95	8.88815e+08	7.53649e+08	3.03081e+08	3.84168e+08	1.16177e+09	9.18216e+07	7.12558e+08	2.15054e+08	1.19106e+09	1.05077e+09	1.55971e+08	1.35578e+09	2.67992e+08	2.51488e+09	1.18217e+09	2.94633e+09	4.85356e+08	9.32902e+08	1.29938e+09	1.19115e+09	4.24678e+08	1.42182e+08	5.59804e+08	1.12022e+08	2.05036e+08	1.31872e+09	3.92046e+08	4.20676e+08	2.55474e+08	2.15994e+08	6.81933e+07	2.61252e+07	1.56595e+09	2.85026e+08	1.72436e+08	8.83585e+08	1.37976e+08	1.22613e+09	3.25784e+08	9.89255e+08
A0A087X0K0	High	Collagen alpha-1(XV) chain OS=Homo sapiens OX=9606 GN=COL15A1 PE=1 SV=1	12	12	756	12	1374	140	4.98	1.10325e+09	2.22286e+09	2.45138e+09	8.86773e+08	6.83239e+08	2.68064e+09	4.49575e+08	6.88661e+08	8.79221e+07	1.9966e+08	4.46079e+09	1.59914e+08	1.1727e+09	2.7592e+09	9.9987e+08	6.89257e+07	1.56646e+09	1.12915e+10	1.8202e+09	1.48455e+09	2.53772e+09	6.15286e+08	8.79768e+08	3.5417e+09	5.67375e+08	1.95662e+09	4.40579e+09	1.96755e+09	5.22172e+09	1.04111e+10	1.69446e+09	3.198e+09	7.74715e+08	2.23411e+09	9.50654e+08	1.61142e+10	7.39108e+09	3.56867e+09	6.48611e+09	1.20455e+09
P02790	High	Hemopexin OS=Homo sapiens OX=9606 GN=HPX PE=1 SV=2	34	23	1763	23	462	51.6	7.02	8.49169e+09	3.29972e+09	2.24793e+10	4.80919e+09	5.34016e+09	3.1612e+09	6.81049e+08	4.35656e+08	1.17176e+09	8.28689e+08	18086187072	4.94365e+08	9.05893e+08	8.57441e+09	1.41544e+09	1.2175e+09	4.2142e+08	2.03353e+09	1.33547e+09	3.29594e+08	5.91396e+08	2.51838e+09	7.94558e+09	2.10153e+10	2.49361e+09	4.04675e+09	2.25226e+09	4.63211e+09	5.53212e+09	1.34072e+10	9.26946e+09	4.82109e+10	2.30991e+09	2.65536e+09	1.34499e+09	4.33169e+09	6.3788e+09	3.52569e+09	1.57387e+10	1.83657e+09
E9PMS6	High	LIM domain only protein 7 OS=Homo sapiens OX=9606 GN=LMO7 PE=1 SV=1	32	34	134	34	1275	145.3	7.3	5.92967e+08	1.80818e+08	1.09344e+08	3.22131e+08	4.95206e+08	2.40951e+08	3.62197e+08	1.55117e+08	3.85132e+08	4.12143e+08	4.9385e+07	3.29822e+09	9.42599e+07	4.22003e+08	5.36813e+08	1.98492e+09	2.56738e+08	1.81099e+08	6.89083e+08	8.27554e+07	4.55356e+08	3.08205e+08	6.76609e+08	2.96968e+08	9.76267e+07	9.24429e+08	1.25493e+08	2.41781e+08	2.26316e+08	1.49335e+08	1.06462e+08	2.81417e+08	1.32775e+09	9.73916e+07	7.46391e+08	4.14087e+08	4.20406e+07	7.47267e+08	2.51291e+08	9.95932e+08
Q14393	High	Growth arrest-specific protein 6 OS=Homo sapiens OX=9606 GN=GAS6 PE=1 SV=3	29	16	489	16	678	74.9	5.69	6.89979e+08	3.08432e+09	1611787200	2.38145e+08	2.88715e+08	1.22196e+09	2.42344e+08	1.86267e+08	4.7107e+09	6.42937e+08	653469095	9.36446e+08	5.39569e+08	8.75215e+08	3.83026e+09	1.78841e+08	1.70934e+08	3042757694	2.08963e+08	1.6249e+09	6.471e+08	1.61852e+09	5.98137e+07	6.87763e+08	1.73276e+08	3.12322e+09	1.38953e+09	1.60554e+09	4.28568e+09	8.95818e+08	5.74502e+08	5.01762e+08	2.77923e+08	2.96279e+08	3.22645e+09	2.59795e+09	4.60786e+09	6.38717e+08	6.00066e+08	2.60036e+08
Q14525	High	Keratin, type I cuticular Ha3-II OS=Homo sapiens OX=9606 GN=KRT33B PE=1 SV=3	50	20	564	6	404	46.2	4.84	5.11588e+06	8.09633e+06	1.35362e+07	0	0	0	1.35126e+07	1.7649e+07	8.42272e+07	6.21316e+06	14112541	6.24023e+07	2.781e+07	1.18624e+07	15892294535	1.36454e+06	3.64242e+07	3.50875e+07	4.9506e+07	1.48309e+08	2.34021e+06	1.16389e+10	6.43635e+07	1.32702e+08	2.28234e+07	4.33028e+08	1.31059e+07	2.18571e+07	0	2.05914e+08	0	1.3139e+07	1.96327e+07	3.27055e+07	1.31876e+10	5.20225e+07	7.09035e+06	1.38314e+07	0	4.90376e+06
Q14254	High	Flotillin-2 OS=Homo sapiens OX=9606 GN=FLOT2 PE=1 SV=2	54	23	381	23	428	47	5.25	1.39825e+09	8.55157e+08	2.62708e+08	6.97453e+08	1.82655e+09	4.86642e+08	1.1681e+09	5.65091e+08	2.47962e+09	2.418e+09	2.38348e+08	4.52915e+08	3.40929e+08	9.80663e+08	1.21947e+09	9.89877e+08	1.09618e+09	8.49137e+08	1.34074e+09	7.01932e+09	1.51345e+09	5.91983e+08	3.7894e+08	1.04605e+08	4.8335e+08	1.91277e+08	5.25387e+08	9.14552e+08	9.36263e+08	1.97637e+08	2.58141e+08	2.31744e+08	7.83175e+08	5.84887e+08	1.55203e+09	1.37377e+09	1.57055e+08	1.37358e+09	2.43948e+08	2.29113e+09
O75390	High	Citrate synthase, mitochondrial OS=Homo sapiens OX=9606 GN=CS PE=1 SV=2	48	16	463	9	466	51.7	8.32	8.24224e+08	4.42398e+08	1.78716e+08	3.90987e+08	9.85724e+08	2.14747e+08	6.00426e+08	5.9167e+07	2.20428e+09	3.05158e+08	4.10627e+07	1.50479e+09	3.54914e+08	1.29722e+09	1.13871e+09	1.19289e+09	1.61622e+09	4.2384e+08	2.02685e+09	3.81522e+09	5.41771e+08	2.80157e+08	5.28862e+08	1.61426e+08	6.03872e+08	2.01022e+08	9.14112e+07	2.69989e+08	1.88386e+08	9.24924e+07	6.9353e+07	2.59923e+07	1.22485e+09	4.34428e+08	1.45627e+08	3.84084e+08	1.50073e+08	3.65302e+08	1.31728e+08	6.8865e+08
Q9Y2A7	High	Nck-associated protein 1 OS=Homo sapiens OX=9606 GN=NCKAP1 PE=1 SV=1	32	29	174	19	1128	128.7	6.62	3.7644e+08	2.00608e+08	7.71658e+07	1.04071e+08	4.81773e+08	4.71354e+08	1.93714e+08	9.90473e+07	5.46761e+07	2.40082e+08	1.47426e+07	7.44465e+08	1.23329e+08	8.25652e+08	2.69403e+08	6.78421e+08	1.68498e+08	2.45362e+08	6.65492e+08	6.02905e+07	1.40071e+08	9.03083e+07	2.86972e+08	7.47032e+07	1.04307e+08	9.52823e+07	2.08446e+08	9.09502e+07	2.74372e+08	5.60948e+07	7.54085e+07	5.49384e+07	6.463e+08	1.00717e+08	2.12361e+08	2.10347e+08	3.61768e+07	2.30417e+08	7.13003e+07	6.13743e+08
A7E2Y1	High	Myosin-7B OS=Homo sapiens OX=9606 GN=MYH7B PE=1 SV=4	8	17	53	10	1983	225.7	6.09	1.504e+07	1.07114e+08	4.23091e+07	1.0286e+07	1.10104e+07	8.61179e+07	9.34345e+07	2.89077e+07	4.93965e+08	5.79654e+07	5.23117e+06	4.39321e+08	1.34092e+07	0	2.95479e+10	0	4.88505e+06	3.15299e+07	2.98314e+07	2.25677e+08	4.8855e+07	3.61586e+07	1.54974e+07	3.41333e+06	2.73664e+07	1.71781e+08	1.78403e+08	9.99745e+07	1.67453e+07	0	8.12475e+06	2.91441e+07	474649	9.8915e+07	3.61021e+07	9.31506e+06	0	3.02827e+07	2.12697e+07	2.02663e+07
Q8TE68	High	Epidermal growth factor receptor kinase substrate 8-like protein 1 OS=Homo sapiens OX=9606 GN=EPS8L1 PE=1 SV=3	42	27	264	27	723	80.2	6.04	1.06969e+09	2.96167e+08	9.43385e+07	6.52448e+07	1.2976e+09	7.12127e+08	1.65501e+09	5.98508e+08	1.20463e+09	1.66484e+09	1.50718e+08	5.93553e+09	5.22475e+08	7.07747e+08	3.28893e+08	3.12776e+09	2.61177e+08	7.28557e+08	2.10292e+09	3.63106e+08	2.14358e+08	1.56561e+08	1.61167e+09	1.85898e+08	1.5788e+08	1.24561e+08	4.55668e+08	9.9385e+08	8.54562e+08	2.43278e+08	1.35934e+08	2.37639e+08	2.23293e+09	4.25073e+08	1.00934e+09	1.57325e+08	1.75807e+08	1.00855e+09	2.05236e+08	2.11989e+09
Q9Y6N5	High	Sulfide:quinone oxidoreductase, mitochondrial OS=Homo sapiens OX=9606 GN=SQOR PE=1 SV=1	55	20	336	20	450	49.9	9.11	6.71522e+08	3.84468e+08	1.74695e+08	1.92463e+08	1.28826e+09	4.03186e+08	8.02673e+08	8.71184e+07	4.40838e+09	4.34575e+08	3.91149e+07	1.17553e+09	7.57267e+08	1.9594e+09	1.48685e+09	2.35119e+09	2.57226e+09	3.01524e+08	2.69341e+09	6.73493e+09	1.24751e+09	2.17684e+08	1.57545e+09	1.44987e+09	5.61723e+08	1.55723e+08	2.32561e+07	2.6759e+08	8.88489e+07	1.59682e+08	2.82899e+08	1.56196e+07	1.32739e+09	2.94913e+08	4.68543e+08	7.08493e+08	9.1462e+07	7.54523e+08	1.15823e+08	1.01198e+09
P54793	High	Arylsulfatase F OS=Homo sapiens OX=9606 GN=ARSF PE=1 SV=4	33	21	547	20	590	65.9	7.21	6.26551e+08	2.53757e+08	6.7043e+08	1.46472e+08	2.13193e+09	2.85398e+09	5.91381e+09	1.9772e+09	2.47432e+08	1.30457e+09	5.89862e+08	1.38762e+08	3.97363e+08	3.79378e+09	1.17308e+09	8.17018e+08	5.6308e+09	1.53802e+09	3.66604e+08	5.44515e+07	4.71385e+08	3.37705e+08	9.85113e+08	1.38285e+08	3.48066e+08	3.30049e+08	8.38887e+08	2.03427e+09	3.08929e+09	3.96183e+08	2.48906e+08	1.61458e+08	7.38851e+08	1.90378e+09	2.53755e+09	2.08064e+10	3.17257e+09	8.89918e+09	5.44229e+08	2.31038e+09
Q02413	High	Desmoglein-1 OS=Homo sapiens OX=9606 GN=DSG1 PE=1 SV=2	28	22	245	22	1049	113.7	5.03	4.42812e+08	1.38269e+09	1.06675e+08	2.91309e+08	1.75413e+09	1.8508e+08	5.01048e+08	1.24703e+09	1.87507e+09	1.14778e+09	3.3317e+08	8.73987e+08	1.03218e+08	3.31535e+08	6.92183e+09	1.40361e+09	4.83068e+09	1.88276e+08	4.59066e+08	6.75426e+08	1.65474e+09	2.84418e+09	7.83651e+08	9.38246e+07	6.54421e+08	3.28881e+09	1.35647e+09	5.19193e+08	2.76473e+08	2.66536e+08	2.15105e+08	1.14406e+08	5.47031e+08	1.1309e+09	7.55378e+08	7.85237e+08	6.85158e+07	7.09147e+08	1.78083e+08	4.87014e+08
O95154	High	Aflatoxin B1 aldehyde reductase member 3 OS=Homo sapiens OX=9606 GN=AKR7A3 PE=1 SV=2	52	13	489	13	331	37.2	7.15	2.35151e+09	1.51841e+09	1.19191e+09	2.81647e+09	1.55298e+09	5.36415e+08	1.21283e+09	2.20564e+08	6.19255e+08	5.14304e+08	7.55177e+08	2.80982e+08	2.92128e+08	1.634e+09	8.66506e+08	7.15586e+07	4.01728e+08	1.37411e+09	4.17076e+08	3.61513e+08	3.84427e+08	4.45717e+08	2.23829e+08	5.1509e+08	1.35378e+09	4.70419e+08	6.36243e+08	9.49817e+08	1.90933e+09	4.95709e+08	5.86651e+08	9.0363e+08	4.84776e+08	1.00571e+09	4.85777e+08	4.54545e+09	7.9565e+08	1.58819e+09	6.95017e+08	2.20507e+09
A8K4G3	High	Tyrosine-protein kinase OS=Homo sapiens OX=9606 PE=2 SV=1	51	22	168	18	506	57.4	6.86	6.69703e+07	2.9484e+08	2.40239e+07	2.70245e+08	5.82791e+07	7.6134e+08	2.16005e+09	1.05619e+09	3.55474e+09	3.98498e+08	5.95253e+07	9.25224e+08	2.93385e+09	3.76429e+08	1.92028e+08	5.27243e+08	1.7739e+08	1.22442e+09	7.57854e+07	2.52116e+09	2.82151e+08	2.60891e+08	5.92723e+07	1.8839e+08	3.40201e+07	2.82195e+09	2.507e+08	1.57914e+08	2.18519e+08	1.33905e+08	5.36924e+08	1.46706e+08	1.68993e+08	6.2525e+08	2.55292e+08	2.39063e+08	1.16344e+08	7.2233e+07	1.4997e+08	3.00586e+06
P19440	High	Glutathione hydrolase 1 proenzyme OS=Homo sapiens OX=9606 GN=GGT1 PE=1 SV=2	35	19	1337	19	569	61.4	7.12	2.03647e+10	2.0637e+10	5.48029e+09	2.29768e+10	1.85016e+10	1.41946e+10	2.30416e+10	9.53157e+09	10311186095	9.38679e+09	3.47608e+09	7.69014e+08	2.28877e+09	1.84718e+10	1.09181e+10	1.55786e+09	7.24203e+09	4.84884e+09	1.14838e+09	1.13441e+09	1.04593e+10	7.93873e+09	2.41604e+09	1.31148e+09	7.20099e+09	1.09693e+09	3.49143e+09	1.01404e+10	2.01689e+10	3.41859e+09	7.37331e+09	1.97811e+09	2.74554e+09	14383380474	4.44229e+09	2.41514e+10	7.21774e+09	1.77911e+10	4.45327e+09	2.55567e+10
P42785	High	Lysosomal Pro-X carboxypeptidase OS=Homo sapiens OX=9606 GN=PRCP PE=1 SV=1	33	14	577	14	496	55.8	7.21	6.2058e+08	2.36433e+08	9.0974e+08	4.44453e+08	2.81359e+08	4.01645e+09	4.03958e+08	4.51183e+08	2.4015e+08	5.0805e+08	2010995266	2.23834e+08	7.09796e+08	5.8756e+08	7.98661e+08	1.18561e+08	2.7416e+08	3.94889e+08	1.21456e+08	1.47869e+08	6.64075e+08	1.42418e+08	4.46567e+08	1.53741e+09	2.44704e+09	1.2239e+09	5.13107e+08	2.15599e+09	5.54224e+09	1.79641e+09	6.95414e+08	5.28077e+08	1.90667e+08	836527837	7.3395e+06	1.94383e+09	2.5787e+09	2.22499e+09	3.25575e+09	3.98855e+08
P07384	High	Calpain-1 catalytic subunit OS=Homo sapiens OX=9606 GN=CAPN1 PE=1 SV=1	37	26	541	26	714	81.8	5.67	1.17542e+09	1.21989e+09	6.6209e+08	5.42177e+08	1.86444e+09	1.36675e+09	1.13871e+09	4.3023e+08	7.79223e+08	8.90029e+08	9.32475e+08	2.2673e+09	8.03393e+08	2.5064e+09	1.65136e+09	1.32034e+09	1.02547e+09	1.28097e+09	2.73105e+09	4.25694e+09	3.07911e+09	4.14216e+08	9.44999e+08	6.80676e+08	1.12106e+09	1.99389e+09	5.15444e+08	1.36994e+09	1.56956e+09	6.83319e+08	5.60628e+08	3.03679e+08	2.00405e+09	1.32183e+09	1.04273e+09	1.68417e+09	4.38268e+08	2.22551e+09	9.54196e+08	3.39939e+09
P58876	High	Histone H2B type 1-D OS=Homo sapiens OX=9606 GN=H2BC5 PE=1 SV=2	83	18	900	4	126	13.9	10.32	1.25317e+08	1.71212e+08	1.64851e+08	1.35197e+08	1.48595e+08	2.04405e+08	1.60869e+08	1.61725e+08	4.45483e+08	7.01893e+08	170384644	3.40837e+08	2.292e+08	2.11684e+08	7.6294e+08	4.97626e+08	3.19318e+08	7.01143e+08	5.51501e+08	7.69798e+08	1.42512e+09	2.64482e+07	5.45503e+08	4.08725e+07	2.80257e+08	3.64026e+07	8.26716e+07	4.93195e+08	1.93996e+08	1.44911e+08	2.95612e+07	0	2.88087e+08	3.53816e+08	3.19486e+08	1.67296e+08	2.01692e+08	2.28288e+08	2.35561e+08	3.72186e+08
B4DIU6	High	cDNA FLJ59542, highly similar to Sad1/unc-84-like protein 2 OS=Homo sapiens OX=9606 PE=2 SV=1	37	18	100	18	706	79	6.95	1.38375e+08	1.1005e+08	1.01472e+08	1.03715e+08	9.00322e+07	7.60505e+07	1.36103e+08	8.01571e+07	9.79883e+08	4.5266e+08	23926344	7.44031e+08	7.12945e+07	7.97636e+07	2.78438e+08	2.66047e+08	3.91269e+08	5.03688e+07	3.40699e+08	2.66235e+09	9.05657e+07	7.18018e+07	3.68918e+08	3.20202e+06	4.9532e+07	2.59289e+08	1.73925e+07	1.65371e+08	3.31531e+07	6.3652e+06	3.94905e+08	5.69771e+07	4.35777e+08	4.08715e+07	3.83728e+08	1.20447e+08	1.07819e+07	1.19922e+08	1.04422e+08	3.65019e+08
Q8IUP8	High	PCDH12 protein OS=Homo sapiens OX=9606 GN=PCDH12 PE=2 SV=1	28	20	131	20	1187	129.1	5.26	1.13346e+08	9.45446e+07	3.51855e+08	9.323e+07	2.86573e+07	5.07502e+07	1.0714e+08	2.11988e+08	4.8249e+08	9.79911e+07	1.39989e+09	4.75983e+08	8.32525e+07	1.8413e+08	1.32941e+08	1.13104e+08	5.43895e+07	1.87816e+09	1.26421e+08	4.66659e+08	1.61884e+08	2.14177e+07	3.34656e+07	2.22909e+08	5.81543e+07	1.57239e+09	2.54597e+06	2.56865e+08	1.14289e+08	2.46695e+09	5.61245e+08	5.43948e+07	6.87331e+07	1.11499e+08	2.1963e+08	1.69311e+08	4.14468e+08	2.72565e+08	5.82036e+08	1.02018e+08
Q5EBM2	High	Uncharacterized protein OS=Homo sapiens OX=9606 PE=1 SV=1	28	16	3721	3	519	56.8	6.86	1.3279e+08	3.26028e+08	2.57797e+09	9.51559e+08	9.78701e+07	1.90169e+08	3.70419e+07	9.88063e+07	8.0382e+07	8.95877e+07	1137277635	3.54829e+08	2.97831e+08	2.09206e+08	2.6093e+08	2.45816e+07	1.06555e+08	3.78415e+09	3.03827e+08	2.23058e+08	4.66215e+08	4.62278e+08	3.36782e+08	4.9293e+08	7.73975e+09	4.05609e+08	4.31873e+08	1.85266e+09	4.35952e+08	6.60255e+08	1.43975e+08	1.24857e+09	3.45242e+07	2.4981e+08	1.24658e+08	2.96091e+08	2.3764e+08	5.70225e+08	1.52539e+09	2.001e+08
Q9NXI0	High	cDNA FLJ20242 fis, clone COLF6369 OS=Homo sapiens OX=9606 PE=2 SV=1	81	15	661	3	162	17.8	7.43	1.39153e+08	5.9378e+07	6.03446e+07	1.14088e+08	6.52152e+08	1.24291e+08	1.50524e+08	1.52912e+08	0	1.66689e+08	58814424	0	5.89294e+06	1.7435e+07	1.16525e+07	0	0	1.36153e+08	0	0	0	0	0	1.84885e+07	4.12709e+07	1.98826e+08	1.93527e+07	1.03518e+07	1.32838e+08	3.49036e+07	0	8.43577e+07	3.01359e+07	1.17991e+07	1.36638e+08	4.66571e+07	9.12487e+07	0	7.38124e+06	7.12707e+07
Q01546	High	Keratin, type II cytoskeletal 2 oral OS=Homo sapiens OX=9606 GN=KRT76 PE=1 SV=2	32	25	1771	9	638	65.8	8.12	5.27549e+07	0	0	6.18081e+06	0	6.44148e+07	2.02627e+07	1.28607e+09	2.01202e+08	1.27296e+08	98772178	1.04598e+08	2.87285e+07	3.34073e+07	6.38008e+08	2.40372e+08	0	0	1.4033e+08	5.47149e+07	5.48726e+07	4.99191e+08	4.01784e+08	3.2975e+08	9.7437e+06	1.00096e+09	1.76473e+07	0	9.24979e+06	3.67434e+08	0	4.493e+07	209325576	8.19426e+07	3.80275e+08	1.06269e+09	6.80286e+07	0	1.20367e+08	4.75774e+08
B3KX75	High	cDNA FLJ44930 fis, clone BRAMY3015549, highly similar to Neural cell adhesion molecule L1-like protein (Fragment) OS=Homo sapiens OX=9606 PE=2 SV=1	24	22	191	22	1113	124.7	6.16	2.90702e+07	3.08793e+07	1.38178e+08	3.25358e+06	5.36441e+07	5.88852e+07	5.23708e+07	2.31037e+07	7.0011e+08	1.13837e+07	1446509551	2.64368e+08	4.22748e+07	4.48411e+07	2.41875e+08	1.30556e+07	1.13629e+08	4.62103e+08	2.73284e+07	1.34034e+08	1.31941e+08	1.14449e+08	2.15987e+07	1.90956e+08	3.59283e+07	2.87964e+08	2.88054e+08	1.4421e+08	1.65312e+08	1.41487e+09	1.32119e+08	1.45489e+09	9.51388e+07	5.55954e+07	4.24591e+08	1.70558e+08	1.17807e+09	1.74959e+08	9.43782e+08	1.64537e+07
Q86YZ3	High	Hornerin OS=Homo sapiens OX=9606 GN=HRNR PE=1 SV=2	26	19	347	19	2850	282.2	10.04	3.02149e+08	4.91343e+09	1.99165e+08	4.9676e+08	2.97181e+09	2.18958e+08	1.32015e+09	4.05062e+09	6.32292e+07	3.02127e+08	1.95937e+07	1.67675e+07	5.7443e+07	1.71577e+08	8.84465e+08	1.62637e+09	5.82335e+09	1.17854e+09	1.80852e+08	2.20738e+07	2.62322e+09	3.10554e+09	1.44909e+08	4.27893e+07	1.70321e+08	1.04345e+08	4.74942e+09	2.18075e+09	1.5801e+08	2.3743e+07	7.55878e+06	2.18472e+08	4.06445e+07	3.19617e+09	8.70615e+08	1.54182e+09	9.93614e+07	1.6809e+09	5.44266e+06	3.99794e+08
P23526	High	Adenosylhomocysteinase OS=Homo sapiens OX=9606 GN=AHCY PE=1 SV=4	44	24	968	22	432	47.7	6.34	3.55927e+09	2.20705e+09	2.62551e+09	3.33268e+09	2.73806e+09	3.55106e+09	2.54532e+09	3.20201e+08	6.38459e+08	7.20498e+08	1.38655e+09	6.36084e+08	5.66765e+08	5.4218e+09	8.91179e+09	1.40987e+09	1.78892e+09	3.60764e+09	1.2073e+09	3.59087e+09	2.47717e+09	1.09387e+09	4.23137e+08	1.32571e+09	3.20724e+09	6.09702e+08	1.80625e+09	3.03288e+09	3.81397e+09	9.10506e+08	1.35404e+09	1.03801e+09	1.59559e+09	2.92491e+09	1.54921e+09	8.24296e+09	2.72943e+09	4.71408e+09	1.6454e+09	5.08357e+09
A0A024R1T5	High	2',3'-cyclic-nucleotide 3'-phosphodiesterase OS=Homo sapiens OX=9606 GN=CNP PE=3 SV=1	50	25	619	25	401	45.1	8.53	4.52416e+09	3.53199e+09	1.32337e+09	3.63722e+09	4.3913e+09	2.70598e+09	4.69784e+09	1.52629e+09	2.82265e+09	2.69663e+09	557891352	1.06828e+09	3.54752e+08	5.78386e+09	4.57262e+09	1.13548e+09	1.34705e+09	3.19692e+09	1.49577e+09	1.21293e+09	5.77114e+08	7.82472e+08	8.50247e+08	5.88356e+08	8.27737e+08	1.64025e+09	2.24921e+09	1.56088e+09	2.53559e+09	7.76302e+08	1.40708e+09	2.82863e+08	1.81082e+09	1.7252e+09	9.56415e+09	3.61441e+09	1.15496e+09	4379383522	4.23497e+08	4.32078e+09
P20591	High	Interferon-induced GTP-binding protein Mx1 OS=Homo sapiens OX=9606 GN=MX1 PE=1 SV=4	49	23	161	21	662	75.5	5.83	9.66513e+06	2.74685e+07	1.14755e+07	2.91726e+07	5.28e+06	6.18107e+07	2.95946e+07	1.75296e+06	2.60031e+08	1.07283e+07	1.80307e+07	4.40128e+08	1.40105e+08	8.13306e+07	3.93498e+08	2.40685e+08	4.80788e+07	7.94226e+07	7.42418e+08	1.03472e+09	5.11469e+07	1.93657e+07	1.92016e+08	1.12439e+08	3.39168e+07	2.37908e+08	8.62786e+07	2.5824e+08	4.43521e+07	2.53129e+07	2.34039e+07	7.76428e+07	6.39781e+08	1.3755e+08	9.01333e+07	5.51785e+07	5.22308e+07	8.0942e+07	5.4626e+07	6.07916e+07
Q93084	High	Sarcoplasmic/endoplasmic reticulum calcium ATPase 3 OS=Homo sapiens OX=9606 GN=ATP2A3 PE=1 SV=2	25	24	89	20	1043	113.9	5.57	8.41214e+07	6.50723e+07	4.30639e+07	8.44184e+07	1.20852e+08	4.32379e+07	1.04088e+08	6.61542e+07	4.18069e+08	6.69515e+07	42269952	1.00499e+08	9.36328e+06	2.11593e+08	2.85567e+08	5.26317e+08	7.8131e+07	6.29288e+07	1.6669e+08	2.15008e+09	7.00115e+08	5.65875e+07	2.22809e+07	3.72635e+07	7.07174e+07	3.95831e+08	1.04806e+08	5.74268e+07	1.04682e+07	6.56148e+07	2.67979e+07	4.66205e+07	1.91991e+08	1.75333e+08	8.49452e+07	1.20799e+08	2.58275e+06	6.37391e+07	2.75761e+07	1.35496e+07
Q14CN2	High	Calcium-activated chloride channel regulator 4 OS=Homo sapiens OX=9606 GN=CLCA4 PE=1 SV=2	29	19	188	19	919	101.2	5.47	5.00904e+08	2.59106e+07	2.46613e+08	2.64025e+08	8.68711e+07	3.16974e+08	2.06804e+08	3.35632e+07	1.276e+09	4.45193e+08	5.74607e+08	3.62013e+09	4.26774e+08	2.63765e+08	3.01434e+08	7.87988e+08	4.38625e+08	2.20885e+08	1.32643e+09	1.48528e+09	4.96341e+08	4.02579e+07	1.74537e+09	8.15663e+07	4.57505e+08	6.14617e+08	1.49753e+08	1.69941e+08	7.36238e+06	3.89523e+08	1.66561e+07	1.59522e+08	1.85624e+09	1.16036e+08	3.66567e+08	1.61246e+07	1.33733e+08	2.89943e+08	2.41679e+08	1.579e+09
P80511	High	Protein S100-A12 OS=Homo sapiens OX=9606 GN=S100A12 PE=1 SV=2	63	11	271	11	92	10.6	6.25	4.13617e+10	4.21376e+10	28963195902	32566814430	3.932e+10	154758774940	7.86264e+10	8.18728e+10	2.93557e+10	5.648e+10	86761911178	2.87081e+09	58212601074	1.39202e+10	1.48922e+10	1.03417e+10	3.48005e+10	1.09829e+10	9.11383e+09	1.02705e+10	2.59505e+09	4.7944e+09	2.09673e+10	2.03998e+10	4.80673e+09	2.70494e+09	2.00108e+10	1.43406e+10	9.58277e+10	6.16784e+10	8.93449e+09	5.01035e+09	4.57072e+10	7.50347e+09	269246816779	2.41135e+10	277384981004	1.2276e+10	5.39209e+10	3.33969e+10
P08582	High	Melanotransferrin OS=Homo sapiens OX=9606 GN=MELTF PE=1 SV=2	38	21	254	21	738	80.2	5.94	1.35005e+08	1.07448e+08	5.47146e+08	2.15796e+08	2.72536e+08	4.82568e+08	1.02323e+09	5.73929e+08	9.11627e+09	1.40529e+08	1.25396e+09	8.12087e+07	1.76239e+08	2.25904e+08	7.78166e+08	5.7126e+07	2.42876e+08	3.12377e+09	2.41937e+08	9.5903e+07	7.35178e+08	2.05574e+08	2.70288e+07	1.41198e+09	2.12298e+08	3.32803e+09	1.34135e+09	1.30161e+09	5.09312e+08	6.93584e+08	5.12277e+08	3.7344e+08	5.84205e+07	5.65906e+08	9.62162e+08	1.34449e+09	1.6627e+09	8.61488e+08	1.28043e+09	1.86743e+08
P16885	High	1-phosphatidylinositol 4,5-bisphosphate phosphodiesterase gamma-2 OS=Homo sapiens OX=9606 GN=PLCG2 PE=1 SV=4	31	29	97	29	1265	147.8	6.64	3.44103e+08	8.7528e+07	8.49237e+07	1.09206e+08	2.03077e+08	1.82318e+08	1.21191e+08	1.46014e+08	6.33976e+08	2.19684e+08	4.46306e+07	2.9526e+08	4.08065e+07	1.50579e+08	1.91508e+08	5.00299e+08	1.37803e+08	2.39244e+08	9.69611e+07	2.09048e+09	1.73102e+08	1.41157e+08	6.88716e+07	1.63931e+08	2.34731e+08	3.33848e+08	1.09598e+08	1.64657e+08	1.77033e+08	8.82776e+07	1.1461e+07	6.01183e+07	2.21934e+08	1.11281e+08	4.11781e+08	2.26323e+08	0	7.15309e+07	7.96725e+07	1.91293e+08
P35221	High	Catenin alpha-1 OS=Homo sapiens OX=9606 GN=CTNNA1 PE=1 SV=1	34	23	128	18	906	100	6.29	3.36096e+08	1.7941e+08	4.245e+07	5.15641e+07	1.98116e+08	2.38468e+08	2.53609e+08	8.86411e+07	3.90462e+08	3.42333e+08	6.46551e+07	1.72851e+09	3.37232e+08	4.98067e+08	3.45374e+08	7.21621e+08	1.50327e+08	1.28935e+08	5.9619e+08	9.69067e+07	1.61521e+08	1.89268e+08	5.65865e+08	2.16238e+07	1.12589e+08	1.62635e+08	3.79244e+07	1.35176e+08	1.37938e+08	8.61796e+07	5.78706e+07	5.3706e+07	6.0409e+08	8.9541e+07	3.95459e+08	1.3112e+08	1.04139e+07	3.69959e+08	8.70309e+07	5.9456e+08
P49221	High	Protein-glutamine gamma-glutamyltransferase 4 OS=Homo sapiens OX=9606 GN=TGM4 PE=1 SV=2	54	24	124	23	684	77.1	6.76	8.74195e+08	0	2.22735e+08	1.6956e+09	1.23103e+07	4.65047e+06	3.42219e+07	2.47704e+07	1.11262e+08	1.33813e+07	4.14193e+07	4.44735e+07	6.53628e+07	4.91799e+09	8.41725e+08	2.60737e+07	3.82761e+07	6.73874e+08	8.55337e+07	1.13005e+08	5.65783e+07	1.47632e+08	2.57599e+07	1.32148e+08	6.80686e+07	1.50919e+08	1.39234e+07	0	0	3.10673e+08	4.23438e+07	8.00421e+07	8.60545e+07	8.01281e+06	1.56343e+08	1.21463e+08	9.11998e+07	4.67044e+08	9.67724e+07	1.4579e+07
Q02218	High	2-oxoglutarate dehydrogenase, mitochondrial OS=Homo sapiens OX=9606 GN=OGDH PE=1 SV=3	33	27	337	6	1023	115.9	6.86	2.49103e+08	1.14039e+08	4.80261e+07	8.2477e+07	3.43867e+08	2.4508e+07	1.90375e+08	1.1075e+07	1.72391e+09	1.36782e+08	13487509	1.11308e+09	3.24168e+07	1.93446e+08	2.68572e+08	1.35295e+08	1.34185e+08	8.66961e+07	2.74122e+08	1.515e+09	4.7819e+07	5.05565e+07	1.0478e+08	0	1.62028e+08	3.22663e+09	4.42695e+07	5.1176e+07	6.6612e+07	1.68793e+07	1.70431e+07	1.92513e+07	1.681e+08	4.53048e+07	0	2.5577e+08	8.43371e+07	2.03067e+08	2.31627e+07	1.74586e+08
Q9UGT4	High	Sushi domain-containing protein 2 OS=Homo sapiens OX=9606 GN=SUSD2 PE=1 SV=1	20	12	486	12	822	90.2	6.28	2.00312e+09	1.77403e+09	1.65264e+09	1.72815e+09	4.52238e+08	2.48768e+08	1.44621e+09	4.03436e+08	1.2065e+09	7.16672e+08	1113953165	6.32541e+08	2.49247e+08	1.30969e+09	1.17349e+09	1.42249e+08	2.68886e+08	4.39205e+09	3.1466e+08	4.88198e+08	1.26991e+09	1.03166e+08	1.10432e+08	7.83793e+08	5.91668e+08	1.55989e+09	2.8123e+09	2.07271e+09	1.65977e+09	1.54463e+09	1.36703e+09	3.583e+08	2.44828e+08	4.918e+08	1.02195e+08	5.27827e+09	2.32109e+09	2.83225e+09	1.63625e+09	9.08476e+08
Q16715	High	Pyruvate kinase (Fragment) OS=Homo sapiens OX=9606 PE=3 SV=1	49	24	382	22	587	63.2	7.53	8.65152e+08	1.13225e+09	8.58394e+08	1.51744e+09	9.74478e+08	1.32394e+08	4.95198e+08	4.14286e+07	2.65616e+08	5.24325e+07	3.81411e+08	1.99167e+08	1.23622e+08	8.44025e+08	3.01916e+08	3.74719e+07	4.06745e+08	8.48757e+08	8.32745e+07	1.50661e+08	4.17107e+08	2.56734e+08	4.96026e+07	1.38817e+08	1.55887e+09	3.71895e+08	4.23957e+08	3.74423e+08	1.08879e+09	2.26632e+08	7.57583e+07	1.91667e+08	1.49939e+08	7.58762e+08	2.03306e+08	2.56084e+09	3.66901e+08	1.24378e+09	4.09258e+08	2.04055e+09
Q99816	High	Tumor susceptibility gene 101 protein OS=Homo sapiens OX=9606 GN=TSG101 PE=1 SV=2	47	25	499	25	390	43.9	6.46	1.85603e+09	1.51135e+09	6.99506e+08	9.89545e+08	2.61722e+09	1.81429e+09	2.25136e+09	1.58971e+09	2.20868e+09	2.21844e+09	4.9277e+08	1.34295e+09	3.72335e+08	1.2653e+09	4.66478e+08	3.2608e+08	4.71128e+08	3.83419e+09	1.70268e+08	7.19864e+08	1.05079e+09	2.86946e+08	4.93708e+08	4.35309e+08	5.03697e+08	9.60486e+08	1.96614e+09	1.13372e+09	2.04831e+09	1.11499e+09	1.76015e+09	3.48577e+08	7.20609e+08	8.97874e+08	9.07609e+08	3.02642e+09	9.45666e+08	1.89166e+09	4.67881e+08	1.21796e+09
Q16778	High	Histone H2B type 2-E OS=Homo sapiens OX=9606 GN=H2BC21 PE=1 SV=3	73	16	867	2	126	13.9	10.32	6.48462e+07	1.55603e+08	1.31154e+08	1.54707e+08	9.77892e+07	1.55307e+08	1.25894e+08	1.56189e+08	3.52971e+08	7.28594e+08	96750132	3.0302e+08	7.24096e+08	2.66203e+08	6.57561e+08	3.50866e+08	3.09047e+08	6.92559e+08	4.91541e+08	2.89081e+09	1.10518e+09	4.75643e+07	3.30987e+08	3.77041e+07	2.79513e+08	2.20485e+07	1.5688e+08	4.71206e+08	1.95364e+08	1.15241e+08	2.27412e+07	1.57417e+07	2.99629e+08	3.11583e+08	2.27284e+08	1.57678e+08	2.12494e+08	2.14469e+08	1.8242e+08	2.80469e+08
P50895	High	Basal cell adhesion molecule OS=Homo sapiens OX=9606 GN=BCAM PE=1 SV=2	40	16	349	16	628	67.4	5.81	1.07831e+09	1.43393e+09	1.20856e+09	8.10468e+08	1.69908e+09	5.2164e+08	8.71632e+08	1.06436e+09	7.54245e+08	8.09284e+08	2.0027e+09	2.85452e+08	3.34696e+08	3.79047e+08	6.65207e+08	1.76469e+08	1.34142e+08	1.95457e+09	8.64554e+07	2.67607e+08	7.88011e+08	2.44469e+08	9.53071e+07	6.36792e+08	7.38125e+07	7.85277e+08	6.37259e+08	9.3611e+08	1.2663e+09	2.06864e+09	1.2516e+09	5.08714e+08	3.71932e+07	3.54985e+08	1.99829e+08	1.3977e+09	8.75362e+08	8.962e+08	1.45287e+09	7.71051e+08
Q9H223	High	EH domain-containing protein 4 OS=Homo sapiens OX=9606 GN=EHD4 PE=1 SV=1	60	31	592	27	541	61.1	6.76	1.47551e+09	2.49617e+09	8.92332e+08	6.09615e+08	4.48688e+09	1.52553e+09	2.67028e+09	1.67398e+09	9.67118e+08	1.87845e+09	4.72826e+08	8.48262e+08	5.92931e+08	1.86543e+09	1.20944e+09	4.72018e+08	3.7122e+08	2.11046e+09	6.48806e+08	8.35426e+08	5.19418e+08	7.08398e+08	3.64973e+08	2.51021e+08	3.01107e+08	2.13379e+09	1.03679e+09	5.70233e+08	1.4879e+09	3.20487e+08	5.76306e+08	2.07785e+08	7.21587e+08	1.00931e+09	6.79428e+08	9.42434e+08	3.86765e+08	1.42269e+09	1.11622e+08	1.34354e+09
B0YJC6	High	Vitamin K-dependent protein Z variant 1 OS=Homo sapiens OX=9606 GN=PROZ PE=3 SV=1	24	9	1014	9	421	46.9	6.04	1.16921e+09	6.01279e+09	5.08263e+09	2.26263e+08	2.28078e+08	1.81888e+10	1.09299e+09	2.14002e+09	6.78304e+08	7.70387e+09	10427732527	1.47365e+09	9.04552e+09	1.54975e+09	1.11772e+08	1.70127e+08	9.60139e+08	1.86116e+10	1.27659e+09	1.79679e+09	1.77863e+09	6.01634e+07	2.26162e+08	7.91936e+08	4.01265e+08	2.46373e+09	3.94753e+09	3.85336e+09	5.24981e+10	7.85873e+09	3.20515e+09	4.22265e+08	3.38289e+08	1.3435e+09	2.67096e+09	1.89339e+10	2.62099e+10	4.62829e+09	7.48023e+09	8.38371e+08
Q01813	High	ATP-dependent 6-phosphofructokinase, platelet type OS=Homo sapiens OX=9606 GN=PFKP PE=1 SV=2	30	20	355	17	784	85.5	7.55	7.16661e+08	1.29665e+08	7.60934e+07	9.52105e+07	5.0266e+08	1.31632e+08	3.01382e+08	7.05386e+07	4.4092e+08	5.72342e+08	46143133	1.26075e+09	1.36715e+08	9.43535e+08	4.31381e+08	1.2145e+09	2.35522e+08	4.23493e+08	1.48625e+09	8.5376e+08	5.02303e+07	9.15128e+07	6.91437e+08	8.256e+08	1.59814e+08	7.25714e+08	9.20788e+07	1.52749e+08	3.8231e+08	4.16934e+07	1.55456e+07	2.70648e+07	1.36649e+09	1.15909e+08	8.57274e+08	2.72953e+08	2.32675e+07	3.7863e+08	8.49724e+07	1.13457e+09
Q96HE7	High	ERO1-like protein alpha OS=Homo sapiens OX=9606 GN=ERO1A PE=1 SV=2	33	14	276	14	468	54.4	5.68	2.79539e+08	2.32274e+07	1.60312e+07	2.33256e+07	6.39874e+07	1.98713e+08	7.4773e+07	3.44037e+07	1.04156e+09	3.27326e+08	8.04391e+07	7.64494e+09	6.3333e+08	2.83264e+08	1.27363e+08	8.5939e+09	3.61931e+08	2.11833e+07	2.1071e+09	3.5063e+08	3.51261e+08	2.16906e+07	1.56092e+09	4.31338e+07	2.04727e+08	5.06051e+08	5.57601e+07	2.00958e+08	1.19214e+07	5.27498e+07	2.97051e+08	7.81424e+07	4.54713e+09	1.80946e+08	2.16829e+08	9.09606e+07	4.46337e+06	1.35748e+08	2.87202e+08	1.79673e+09
Q68CK6	High	Acyl-coenzyme A synthetase ACSM2B, mitochondrial OS=Homo sapiens OX=9606 GN=ACSM2B PE=1 SV=2	42	21	273	6	577	64.2	8.25	4.03653e+08	4.24891e+08	5.10367e+07	3.52578e+07	1.05319e+09	8.05076e+07	3.56478e+08	5.46308e+07	7.76758e+07	2.7514e+08	7.84529e+06	1.01399e+07	1.15616e+08	4.0708e+08	3.99134e+07	3.19171e+07	3.95104e+07	1.62583e+08	2.72135e+08	3.23112e+07	2.371e+07	9.75015e+07	6.33562e+06	0	8.52635e+08	7.5526e+07	4.17065e+07	4.66275e+07	4.47091e+07	1.23762e+07	6.90017e+07	8.26582e+06	1.00776e+07	0	0	1.84412e+08	1.66751e+08	3.36343e+08	7.57293e+07	2.22627e+07
P14550	High	Aldo-keto reductase family 1 member A1 OS=Homo sapiens OX=9606 GN=AKR1A1 PE=1 SV=3	46	18	944	17	325	36.6	6.79	5.71332e+09	5.24764e+09	2.62522e+09	6.99655e+09	4.91361e+09	3.05251e+09	3.36099e+09	6.00307e+08	2.61787e+09	1.63783e+09	1.68406e+09	3.19083e+09	5.42344e+08	1.14275e+10	2.03018e+09	1.71353e+09	1.0834e+09	4.93008e+09	2033570203	1.99014e+09	2.31996e+09	1.32385e+09	1.07155e+09	7.95054e+08	5.72177e+09	7.57894e+09	2.97932e+09	2.91136e+09	3.65455e+09	1.1318e+09	1.93091e+09	6.08021e+08	1.6028e+09	1.36051e+09	2.75205e+08	7.6964e+09	2.0777e+09	6.23138e+09	1.35115e+09	5.0701e+09
A0A024R952	High	Plakophilin 1 (Ectodermal dysplasia/skin fragility syndrome), isoform CRA_a OS=Homo sapiens OX=9606 GN=PKP1 PE=4 SV=1	32	21	490	21	726	80.4	8.97	1.80851e+09	3.68759e+08	1.48941e+07	3.00373e+07	8.37304e+08	3.25554e+08	8.30863e+08	8.74155e+08	1.52793e+09	2.22312e+09	9.84873e+07	6.61749e+09	8.49998e+08	1.64722e+09	3.18093e+09	8.13556e+09	2.12768e+09	5.68347e+07	3.0057e+09	1.32606e+08	3.83383e+08	4.00851e+08	5.2886e+09	1.33513e+08	1.60231e+09	5.21959e+08	4.94921e+08	4.95291e+08	1.70215e+08	7.02185e+07	1.65409e+08	2.07325e+08	4.61614e+09	9.02791e+08	1.44529e+09	2.5945e+08	3.76667e+06	2.02711e+09	2.45364e+08	4.12682e+09
P61204	High	ADP-ribosylation factor 3 OS=Homo sapiens OX=9606 GN=ARF3 PE=1 SV=2	65	14	671	8	181	20.6	7.43	1.57373e+09	1.09783e+09	5.77036e+08	9.00681e+08	1.85953e+09	1.70884e+09	1.58745e+09	6.03671e+08	1.44017e+09	1.20638e+09	4.5412e+08	2.13248e+09	5.05979e+08	2.80922e+09	1.17145e+09	2.83562e+09	1.16346e+09	1.15948e+09	4.58582e+09	2.84942e+09	9.41522e+08	3.62119e+08	6.62382e+08	1.54122e+08	6.15752e+08	2.81073e+08	5.49215e+08	6.94299e+08	1.05861e+09	4.71893e+08	4.04438e+08	1.49962e+08	2.32192e+09	5.65223e+08	5.13658e+08	1.22153e+09	5.09695e+08	1.28984e+09	4.1078e+08	1.87666e+09
O00560	High	Syntenin-1 OS=Homo sapiens OX=9606 GN=SDCBP PE=1 SV=1	51	16	733	16	298	32.4	7.53	4.84681e+09	3.15927e+09	2.18301e+09	3.45516e+09	1.20356e+10	4.36462e+09	4.78242e+09	4.46382e+09	3.56187e+09	5.67258e+09	1.53359e+09	3.06547e+09	9.82435e+08	1.2283e+09	1.50282e+09	2.91048e+08	7.30785e+08	7.41957e+09	2.63239e+08	1.58719e+09	1.82854e+09	7.63506e+08	1.24095e+09	7.71191e+08	3.15217e+09	6.01601e+09	2.61666e+09	2.54092e+09	3.40987e+09	1.27469e+09	1.54204e+09	5.85798e+08	1.51977e+09	1.65338e+09	1.22699e+09	3.00934e+09	2.28488e+09	2.76868e+09	5.04963e+08	2.68669e+09
P16615	High	Sarcoplasmic/endoplasmic reticulum calcium ATPase 2 OS=Homo sapiens OX=9606 GN=ATP2A2 PE=1 SV=1	26	23	184	19	1042	114.7	5.34	2.63432e+08	6.3505e+07	4.9754e+07	1.43394e+07	3.50933e+08	2.99565e+07	1.42768e+08	4.16537e+07	5.28796e+08	7.15652e+08	9.24787e+07	1.0982e+09	2.6443e+08	8.23217e+08	1.78475e+09	1.31482e+09	2.20105e+08	7.38892e+07	1.89673e+09	6.27451e+08	2.60983e+07	1.01141e+08	1.28452e+09	4.2025e+08	1.23484e+08	9.44554e+07	1.21521e+07	1.37331e+08	4.12266e+07	4.03788e+07	0	1.38249e+08	1.23367e+09	1.77121e+08	8.96523e+07	1.24845e+08	9.86805e+06	3.69441e+08	1.73385e+08	1.10431e+09
P28838	High	Cytosol aminopeptidase OS=Homo sapiens OX=9606 GN=LAP3 PE=1 SV=3	51	23	451	23	519	56.1	7.93	1.62754e+09	1.93224e+09	6.31681e+08	1.22523e+09	1.4493e+09	6.67179e+08	1.46093e+09	2.94513e+08	1.47575e+09	9.94985e+08	628761941	1.29025e+09	1.08626e+08	3.87817e+09	1.72401e+09	9.16318e+08	5.83586e+08	1.25965e+09	1.06314e+09	1.43741e+09	1341087013	1294875370	1.11978e+09	4.65615e+08	1.21904e+09	1.19729e+09	7.66767e+08	8.74811e+08	8.16474e+08	4.09388e+08	1.21634e+09	1.21928e+09	1.5493e+09	7.25617e+08	5.99405e+08	1.90914e+09	3.91925e+08	3.29297e+09	5.99076e+08	2.36497e+09
P36222	High	Chitinase-3-like protein 1 OS=Homo sapiens OX=9606 GN=CHI3L1 PE=1 SV=2	47	17	127	17	383	42.6	8.46	6.80699e+07	1.97381e+08	6.90362e+07	2.40315e+08	9.90356e+07	7.11445e+07	1.88606e+08	1.28788e+08	2.45841e+08	1.20225e+08	3.4922e+08	1.27607e+08	7.42023e+07	1.4233e+08	2.33608e+08	1.00924e+08	6.45798e+07	1.23881e+09	1.4875e+08	2.91673e+09	9.24121e+08	1.48158e+09	2.27335e+07	1.14578e+08	7.35566e+09	1.21496e+09	3.65015e+08	2.90552e+08	2.94893e+08	5.17968e+08	8.28194e+07	2.49234e+08	1.54847e+08	4.37211e+08	3.26815e+08	2.2619e+08	2.18401e+08	6.90689e+08	2.60609e+08	6.67303e+07
P25325	High	3-mercaptopyruvate sulfurtransferase OS=Homo sapiens OX=9606 GN=MPST PE=1 SV=3	68	19	751	18	297	33.2	6.6	3.34648e+09	4.09556e+09	3.83015e+09	8147362256	2.21214e+09	2.5592e+09	3.64195e+09	1.69205e+09	3.02825e+08	1.93027e+09	1.84593e+09	7.46399e+08	1.1329e+09	2.22502e+09	9.73458e+08	7.2728e+08	4.36705e+08	7.76356e+09	9.47008e+08	3.61524e+08	3.03344e+09	1.15583e+09	3.35167e+08	1.81809e+09	2.0668e+09	3.16048e+08	4.52711e+09	4.1437e+09	2.71835e+09	3.05256e+09	2.98108e+09	4.93114e+08	5.28114e+08	1.25995e+09	8.22828e+07	2.43885e+09	3.60651e+09	3.47984e+09	2.15718e+09	1.63359e+09
Q9UKU6	High	Thyrotropin-releasing hormone-degrading ectoenzyme OS=Homo sapiens OX=9606 GN=TRHDE PE=2 SV=1	31	28	239	28	1024	116.9	6.99	1.0364e+08	1.51693e+08	6.87559e+08	4.42322e+08	1.25367e+08	6.23681e+07	1.34674e+08	9.74184e+07	7.20969e+09	9.37274e+07	8.75603e+08	1.19604e+09	1.60399e+07	1.17041e+08	1.68213e+09	6.70017e+07	1.21608e+08	7.35309e+08	1.81384e+08	4.70344e+08	5.95259e+08	1.56142e+09	2.35657e+07	7.25994e+08	9.61902e+07	3.12933e+09	1.55002e+09	2.03755e+09	5.3372e+09	7.0788e+08	2.36997e+08	2.63894e+08	2.59031e+08	3.55214e+08	2.24248e+08	2.15879e+09	9.53571e+08	3.63228e+08	8.07018e+08	6.6432e+08
P31946	High	14-3-3 protein beta/alpha OS=Homo sapiens OX=9606 GN=YWHAB PE=1 SV=3	59	17	1079	8	246	28.1	4.83	1.8025e+09	1.70879e+09	6.72207e+08	1.03043e+09	2.03066e+09	1.07955e+09	1.40723e+09	3.93023e+08	1.42499e+09	6.90479e+08	450941084	2.83688e+09	2.85112e+08	3.43299e+09	8.7982e+08	3.6987e+09	9.87617e+08	7.95557e+08	1.92896e+09	3.324e+09	6.74037e+08	4.93446e+08	9.64068e+08	2.1492e+08	4.17882e+08	1.40629e+09	4.92912e+08	6.97893e+08	1.11746e+09	6.80495e+08	6.78563e+08	2.50234e+08	3.06984e+09	8.10729e+08	1.39921e+08	1.71365e+09	5.06551e+08	1.5606e+09	1.05947e+09	2.06724e+09
P13798	High	Acylamino-acid-releasing enzyme OS=Homo sapiens OX=9606 GN=APEH PE=1 SV=4	40	20	192	20	732	81.2	5.48	3.14998e+08	3.32973e+08	3.08077e+08	3.5469e+08	2.97415e+08	5.22671e+08	3.53027e+08	1.4791e+07	3.6374e+09	9.93712e+07	2.5958e+08	2.48326e+09	6.44861e+07	5.96516e+08	1.5044e+09	2.09852e+08	1.40406e+08	8.89679e+08	2.16206e+08	1.74695e+09	5.06347e+08	9.24858e+07	6.22518e+07	2.54896e+08	3.36003e+09	3.63134e+09	2.19816e+08	4.41327e+08	7.74159e+08	2.49777e+08	5.25978e+08	1.5153e+08	1.55094e+08	3.55575e+08	2.09315e+08	4.69581e+08	2.54105e+08	5.82904e+08	2.73458e+08	5.39747e+08
Q14166	High	Tubulin--tyrosine ligase-like protein 12 OS=Homo sapiens OX=9606 GN=TTLL12 PE=1 SV=2	42	19	187	19	644	74.4	5.53	3.15814e+08	7.90058e+07	5.13745e+07	1.61313e+07	1.94486e+08	3.62581e+08	2.3554e+08	5.33155e+07	4.1564e+08	4.69267e+08	1.23385e+07	1.53114e+09	1.55209e+08	8.73053e+08	8.61212e+07	1.64902e+09	2.29493e+08	1.31549e+08	1.00791e+09	6.87237e+08	6.20795e+07	2.42879e+07	1.02016e+09	4.06627e+07	1.0844e+08	3.30509e+08	1.40701e+08	7.88416e+07	1.28986e+08	5.71794e+07	2.63217e+08	2.40199e+08	1.38097e+09	8.27799e+07	1.16654e+08	1.83126e+08	1.8546e+07	3.27248e+08	3.52929e+07	9.21946e+08
O43505	High	Beta-1,4-glucuronyltransferase 1 OS=Homo sapiens OX=9606 GN=B4GAT1 PE=1 SV=1	41	14	449	14	415	47.1	7.2	3.60912e+08	3.86822e+08	1.89648e+09	6.94009e+08	8.7964e+07	1.80435e+08	1.28641e+08	2.47958e+08	4.58309e+07	5.01532e+07	1364820751	5.86215e+07	4.26385e+07	5.93216e+08	1.21675e+08	1.35368e+08	4.02965e+08	2.97393e+09	2.82893e+08	1.54346e+08	9.23839e+08	9.33575e+07	3.45059e+07	8.86814e+08	1.04855e+09	3.51832e+08	1.27156e+09	1.34367e+09	1.58836e+09	1.3257e+09	8.35022e+08	8.82578e+08	1.5024e+08	5.05511e+08	2.16134e+08	3.00408e+09	1.38289e+09	1.18628e+09	1.11346e+09	1.69547e+08
O15144	High	Actin-related protein 2/3 complex subunit 2 OS=Homo sapiens OX=9606 GN=ARPC2 PE=1 SV=1	62	18	521	18	300	34.3	7.36	2.05496e+09	1.02499e+09	7.9137e+08	9.68115e+08	1.82139e+09	9.11644e+08	1.09634e+09	3.78674e+08	1.62609e+09	9.08614e+08	4.41926e+08	2.05684e+09	9.5063e+08	2.4328e+09	1.02512e+09	2.62202e+09	1.99289e+09	1.50705e+09	3.31041e+09	1.08838e+10	1.94121e+09	5.59628e+08	4.79062e+08	1.4289e+08	1.32248e+09	3.41771e+08	6.56832e+08	1.46788e+09	1.49959e+09	3.9193e+08	8.20665e+07	2.82232e+08	3.04922e+09	2.12999e+09	3.68054e+08	2.55441e+09	4.86223e+08	2.39037e+09	9.80708e+08	4.17024e+09
P34059	High	N-acetylgalactosamine-6-sulfatase OS=Homo sapiens OX=9606 GN=GALNS PE=1 SV=1	41	19	561	5	522	58	6.74	2.7247e+08	4.14654e+08	5.74649e+08	1.0349e+09	3.87133e+08	3.42245e+08	4.25803e+08	5.71801e+08	3.22014e+07	3.43619e+08	335083467	1.49074e+07	8.09278e+07	4.45033e+08	3.06692e+08	1.2783e+08	5.18743e+08	4.51782e+08	1.96614e+08	7.06803e+07	1.51832e+09	2.66691e+08	2.03679e+07	7.80389e+07	2.48633e+08	1.21912e+08	7.35007e+08	7.11651e+08	5.55538e+08	1.44328e+08	6.01986e+08	1.98062e+08	1.73439e+07	4.18761e+08	3.83192e+07	4.26001e+08	2.36062e+08	1.27288e+09	5.05139e+08	2.27579e+08
P23528	High	Cofilin-1 OS=Homo sapiens OX=9606 GN=CFL1 PE=1 SV=3	69	16	765	10	166	18.5	8.09	4.57834e+09	4.12259e+09	9.90485e+08	4.57797e+09	6.32168e+09	2.56291e+09	5.04245e+09	5.94932e+09	1.90493e+09	3.88992e+09	8.01512e+08	3.19795e+09	1.10129e+09	5.74147e+09	2.81416e+09	6.20898e+09	5.57442e+09	4.55511e+09	2.46425e+09	5.01882e+09	1.05649e+10	4.2284e+09	1.03716e+09	2.13523e+08	7.68724e+08	5.26367e+08	7.13266e+09	5.25516e+09	1.74259e+09	7.77725e+08	1.65774e+09	4.35823e+09	2.83785e+09	8.99087e+09	4.89974e+09	3.85735e+09	7.62356e+08	5.28251e+09	1.10102e+09	3.37713e+09
P02765	High	Alpha-2-HS-glycoprotein OS=Homo sapiens OX=9606 GN=AHSG PE=1 SV=2	13	5	1201	5	367	39.3	5.72	4.8399e+09	1.23546e+10	1.41998e+10	2.72594e+10	6.08511e+09	483628743379	1.98995e+10	1.56678e+10	4.23745e+09	4.90799e+09	9.15303e+10	2.10875e+09	9.32752e+10	2.98918e+09	2.68185e+09	3.32034e+09	9.94692e+08	3.5749e+10	1.45083e+09	4.40736e+09	1.46779e+10	2.67381e+10	1.23529e+09	1.54048e+10	3.85898e+09	3.5233e+09	5.62162e+09	1.21958e+10	7.96254e+09	4.74565e+10	1.52814e+10	2.38517e+10	4.77294e+08	4.63278e+10	7.56773e+09	3.62763e+09	2.83357e+10	1.62147e+10	1.68812e+10	2.55907e+09
P00739	High	Haptoglobin-related protein OS=Homo sapiens OX=9606 GN=HPR PE=2 SV=2	35	19	471	7	348	39	7.09	4.43059e+07	0	4.21527e+07	6.89853e+10	5.54332e+07	7.66914e+07	2.4411e+07	3.92202e+07	0	1.94824e+07	4483521	0	9.98882e+07	5.27333e+07	3.07769e+07	1.9375e+07	2.93792e+06	8.37676e+07	4.31563e+07	4.82395e+07	2.31767e+07	7.17727e+06	0	1.47074e+07	2.0894e+07	0	4.65923e+07	1.44676e+08	1.82848e+08	5.56384e+07	0	0	2.44078e+08	6.42878e+07	8.12065e+07	4.42345e+07	7.92341e+07	0	0	3.40834e+07
B4DNJ4	High	cDNA FLJ53742, highly similar to Urokinase-type plasminogen activator OS=Homo sapiens OX=9606 PE=2 SV=1	35	15	1049	15	345	39	8.48	4.58544e+08	8.49511e+08	7.4398e+09	1.05234e+09	8.98718e+08	2.28663e+08	5.14452e+09	5.51086e+09	4.6476e+08	1.33776e+09	5.45077e+09	3.54295e+08	2.66625e+09	4.02532e+09	1.98322e+09	3.77344e+08	2.75842e+09	1.3637e+10	2.04774e+09	2.65273e+08	6.32744e+09	8.15916e+08	5.71129e+08	2.72956e+09	1.1439e+09	1.30072e+09	1.07672e+10	1.06611e+10	19327051600	4.03737e+09	1.01817e+09	1.02263e+09	2.89545e+08	2.89913e+09	1.77067e+09	2.51344e+10	8.52596e+09	1.00858e+10	4.69656e+09	3.53026e+08
P36952	High	Serpin B5 OS=Homo sapiens OX=9606 GN=SERPINB5 PE=1 SV=2	53	16	290	6	375	42.1	6.05	2.93023e+08	1.52751e+07	0	2.50382e+07	7.79462e+07	8.63901e+07	4.21662e+07	1.4415e+07	1.17206e+07	1.1429e+08	47651429	1.94113e+09	9.09528e+07	3.66103e+08	4.66421e+08	1.35896e+09	2.42301e+08	1.01114e+07	2.05176e+09	6.65932e+06	2.81507e+08	1.00186e+07	3.10822e+08	0	2.28209e+08	0	0	1.4448e+08	5.13383e+06	1.0795e+08	4.10465e+06	7.14777e+07	1.17344e+09	1.54422e+08	2.77681e+08	2.77025e+07	1.60991e+07	4.57108e+08	1.47669e+08	7.53047e+08
Q96G03	High	Phosphoglucomutase-2 OS=Homo sapiens OX=9606 GN=PGM2 PE=1 SV=4	41	25	227	24	612	68.2	6.73	2.79827e+08	4.18357e+08	1.76066e+08	1.58403e+08	3.90187e+08	3.94051e+08	2.5539e+08	1.62987e+08	4.40559e+08	3.86675e+08	187248581	1.07669e+09	4.8137e+08	1.25854e+09	5.37756e+08	2.01768e+09	7.34527e+08	7.93549e+08	1.96781e+09	4.08053e+09	1.08121e+09	1.4368e+08	2.001e+08	1.02141e+08	2.59265e+08	1.89818e+08	1.2657e+08	3.93008e+08	3.58727e+08	1.04353e+08	2.98071e+08	2.31557e+08	1.2535e+09	9.77669e+08	3.21132e+08	2.78158e+08	1.93706e+08	7.25496e+08	2.91258e+08	8.74719e+08
P19320	High	Vascular cell adhesion protein 1 OS=Homo sapiens OX=9606 GN=VCAM1 PE=1 SV=1	19	15	354	14	739	81.2	5.22	4.73953e+08	3.49681e+08	4.69488e+08	5.82035e+08	4.85137e+08	2.07117e+08	4.35242e+08	2.27551e+08	6.10388e+08	3.18137e+08	4.0825e+09	7.52411e+08	1.32486e+08	2.28257e+08	3.18547e+09	1.70624e+08	1.29202e+09	8.20937e+07	1.89991e+08	6.15801e+08	1.08664e+09	1.29131e+09	3.26071e+08	1.83024e+09	2.28313e+08	2.10881e+09	5.08559e+08	2.31084e+09	2.2425e+08	1.58332e+09	3.88155e+08	4.24644e+09	5.92298e+07	9.63635e+08	2.04461e+08	1.21818e+08	4.25685e+07	4.32219e+08	2.53284e+09	4.23631e+08
P09210	High	Glutathione S-transferase A2 OS=Homo sapiens OX=9606 GN=GSTA2 PE=1 SV=4	56	21	1215	2	222	25.6	8.59	2.79456e+09	2.57085e+09	5.12146e+08	1.68811e+09	7.88792e+08	2.36683e+08	2.44421e+09	2.46028e+08	4.42067e+08	5.32537e+08	617876664	2.22041e+07	1.86163e+08	2.63979e+09	6.95163e+08	1.42947e+08	5.56768e+08	1.55653e+09	3.82646e+08	6.63151e+07	6.72423e+08	1.65132e+08	1.52348e+08	3.10575e+08	3.61493e+08	5.91837e+07	1.17958e+09	1.12012e+09	1.79475e+09	1.98706e+08	1.78084e+08	1.77373e+08	3.25268e+08	1.51325e+09	4.36708e+08	2.07642e+09	9.88016e+08	3.44689e+09	4.50474e+08	1.5904e+09
Q6ZW64	High	cDNA FLJ41552 fis, clone COLON2004478, highly similar to Protein Tro alpha1 H,myeloma OS=Homo sapiens OX=9606 PE=2 SV=1	31	21	2530	3	494	53.3	6.52	7.53396e+06	2.13534e+07	5.80783e+07	0	1.6145e+07	2.66672e+07	0	3.11916e+06	0	1.14877e+07	4.28078e+07	0	1.90787e+07	0	2.32138e+07	2.57549e+07	2.30685e+07	4.52004e+07	0	9.77512e+06	0	0	2.64281e+07	5.68308e+07	1.40811e+08	0	4.71137e+07	3.73583e+07	7.32563e+06	1.52655e+08	6.97793e+06	6.27903e+07	4.62632e+06	0	9.22411e+07	2.81449e+07	0	0	6.64155e+07	0
P07358	High	Complement component C8 beta chain OS=Homo sapiens OX=9606 GN=C8B PE=1 SV=3	32	16	205	16	591	67	8.13	8.0703e+08	4.54884e+08	3.409e+09	6.61441e+08	8.51138e+08	6.12421e+07	1.52707e+08	1.95258e+08	5.50759e+08	1.79204e+08	71588313	6.08697e+07	3.78212e+08	1.624e+08	2.2411e+08	2.9537e+07	4.09618e+07	1.31559e+08	5.43238e+07	1.80416e+08	1.00522e+08	5.49145e+08	1.34421e+09	3.79044e+07	4.30269e+07	2.03621e+08	7.55782e+07	1.67719e+08	1.1469e+08	2.26432e+08	1.43903e+07	7.7489e+08	1.03913e+08	7.28693e+07	5.06736e+07	1.94532e+08	1.23947e+08	1.9454e+08	6.54823e+07	1.13338e+08
B2RB95	High	cDNA, FLJ95381, Homo sapiens tripartite motif-containing 16 (TRIM16), mRNA OS=Homo sapiens OX=9606 PE=2 SV=1	34	17	129	17	564	63.9	5.49	2.63429e+08	1.5677e+07	2.6647e+08	2.52579e+07	1.11074e+08	2.49038e+08	2.68628e+08	2.37878e+08	1.74932e+08	7.91846e+08	56662202	1.78511e+09	1.24086e+08	9.40042e+08	7.58663e+08	1.43964e+09	1.56563e+08	0	1.47907e+09	1.02854e+08	2.40142e+08	1.46629e+08	9.7627e+08	1.56537e+07	2.27436e+08	0	1.90019e+08	1.59536e+08	2.73513e+08	4.44204e+08	2.8697e+07	3.76011e+07	1.47183e+09	1.06141e+08	1.56014e+08	1.46779e+08	9.25674e+08	3.24601e+08	1.36529e+08	9.22448e+08
P18054	High	Polyunsaturated fatty acid lipoxygenase ALOX12 OS=Homo sapiens OX=9606 GN=ALOX12 PE=1 SV=4	36	18	113	18	663	75.6	6.21	1.56532e+08	1.18434e+08	2.42888e+07	3.13021e+07	7.03933e+07	4.20148e+08	9.96172e+07	6.68953e+07	2.71659e+08	1.32873e+08	4.42415e+07	1.44967e+09	8.86662e+07	8.41118e+07	1.03245e+09	3.38588e+09	6.00947e+07	3.30277e+07	9.27764e+08	7.89185e+07	3.1796e+07	5.04376e+07	9.75187e+08	1.68343e+08	4.37914e+07	3.54744e+08	1.25582e+07	0	2.55017e+07	4.87875e+07	8.65498e+07	2.99493e+06	1.01466e+09	5.64745e+07	7.29158e+07	1.53979e+07	798517	6.83308e+07	0	5.54051e+08
A0A024R172	High	Leukotriene B4 12-hydroxydehydrogenase, isoform CRA_a OS=Homo sapiens OX=9606 GN=LTB4DH PE=4 SV=1	44	14	358	14	329	35.9	8.29	1402195880	1.17635e+09	8.26252e+08	4.28425e+08	1.28825e+09	1.85924e+09	1.69187e+09	2.57791e+08	5.46422e+07	1.6088e+08	6.17232e+08	1.09936e+09	1.60253e+08	2.59023e+09	7.09815e+08	7.47667e+08	7.60643e+07	3.37151e+08	3.02917e+08	1.49786e+08	5.13368e+08	3.25201e+08	3.00785e+08	1.16361e+08	6.79367e+08	8.88817e+08	2.83989e+08	8.4158e+08	1.08552e+09	5.89137e+08	1.5138e+09	1.91197e+08	4.09703e+08	8.88011e+08	8.16616e+08	2.7242e+07	1.08668e+09	1.41278e+09	5.84487e+08	1.52023e+09
P04839	High	Cytochrome b-245 heavy chain OS=Homo sapiens OX=9606 GN=CYBB PE=1 SV=2	32	18	221	18	570	65.3	8.63	1.24084e+08	5.02417e+06	9.14704e+07	3.62077e+07	3.72023e+07	2.92814e+08	5.51294e+07	6.17314e+07	4.08603e+09	1.90391e+09	1.97141e+07	7.18508e+08	1.84768e+08	3.03152e+08	4.18449e+08	1.15656e+09	2.19663e+09	2.14416e+08	1.03587e+09	1.04983e+10	1.50838e+09	1.63902e+08	1.20148e+08	4.84866e+07	6.6307e+07	3.10707e+08	3.99495e+08	6.0728e+08	4.27989e+07	4.69516e+07	8.13138e+06	3.84996e+08	1.45346e+09	2.56597e+08	1.69854e+09	5.10698e+07	2.82667e+07	2.93218e+07	9.74553e+07	1.30486e+08
F8W6I7	High	Heterogeneous nuclear ribonucleoprotein A1 OS=Homo sapiens OX=9606 GN=HNRNPA1 PE=1 SV=2	50	16	251	12	307	33.1	9.13	6.9765e+08	3.83245e+08	2.72598e+08	2.50294e+08	7.15629e+08	2.00811e+08	4.92406e+08	2.62519e+08	1.66e+09	9.36396e+08	3.98296e+07	2.02297e+09	3.24265e+08	1.39436e+09	5.27159e+08	2.03261e+09	3.41291e+08	4.83585e+08	9.40756e+08	1.50791e+09	4.12147e+08	4.50527e+07	7.01124e+08	7.54775e+07	2.34673e+08	1.24507e+09	1.47173e+08	2.3191e+08	1.33206e+08	1.20298e+08	8.13231e+07	1.90163e+08	1.019e+09	2.45022e+08	4.41966e+08	6.53431e+08	8.89287e+07	3.78517e+08	2.15882e+08	5.63278e+08
A0A024R3H2	High	Sortilin-related receptor, L(DLR class) A repeats-containing, isoform CRA_b OS=Homo sapiens OX=9606 GN=SORL1 PE=4 SV=1	21	32	138	32	2214	248.3	5.53	1.36812e+08	3.89469e+08	5.27366e+08	2.84833e+08	1.37257e+08	2.0123e+09	2.85845e+08	2.21471e+08	2.57716e+08	2.6417e+08	1.41743e+09	1.1596e+08	2.17115e+08	2.47484e+08	1.25114e+09	1.48153e+08	1.6263e+08	7.79249e+08	1.1558e+08	8.05154e+08	5.18426e+08	5.69882e+08	8.89617e+07	5.8045e+08	2.66322e+08	5.85375e+08	1.93977e+08	5.00305e+08	7.46202e+08	2.30047e+09	3.32178e+08	7.06654e+08	5.27444e+07	6.41601e+08	2.98681e+08	8.9923e+08	8.35617e+08	5.63711e+08	8.05923e+08	9.4676e+07
Q92888	High	Rho guanine nucleotide exchange factor 1 OS=Homo sapiens OX=9606 GN=ARHGEF1 PE=1 SV=2	24	21	91	21	912	102.4	5.66	8.45456e+07	5.3943e+07	4.63951e+07	3.28209e+07	5.76603e+07	7.73267e+07	3.6634e+07	8.63335e+06	9.91457e+08	1.30693e+08	3.75266e+07	4.20913e+08	1.94525e+07	1.96752e+08	4.5123e+08	5.84785e+08	8.6815e+07	5.09796e+07	1.80306e+08	1.44089e+09	6.97955e+07	3.91827e+07	2.47155e+07	5.39868e+06	1.7711e+07	5.0425e+08	1.04404e+08	3.39204e+07	3.20845e+07	3.11477e+07	3.81818e+07	6.45476e+07	2.9982e+08	2.20871e+07	3.05998e+09	8.82945e+07	4.80459e+07	3.88613e+07	0	6.29023e+07
P21281	High	V-type proton ATPase subunit B, brain isoform OS=Homo sapiens OX=9606 GN=ATP6V1B2 PE=1 SV=3	51	18	466	13	511	56.5	5.81	1.0353e+09	7.06333e+08	5.12979e+08	9.89584e+08	1.13764e+09	6.06907e+08	1.36319e+09	2.04499e+08	4.98372e+08	1.62662e+08	344240086	4.64927e+08	2.47885e+08	1.44374e+09	8.39333e+08	4.0839e+08	3.88763e+08	1.08745e+09	4.93087e+08	1.67708e+09	4.97542e+08	3.21882e+08	1.82546e+08	7.74014e+07	1.01883e+09	3.06143e+08	2.83109e+08	2.37271e+08	6.80569e+08	1.53836e+08	4.29592e+08	1.29214e+08	6.26609e+08	4.3453e+08	3.47517e+08	1.13711e+09	3.39085e+08	9.20745e+08	4.01539e+08	1.35401e+09
Q9H3G5	High	Probable serine carboxypeptidase CPVL OS=Homo sapiens OX=9606 GN=CPVL PE=1 SV=2	45	17	823	1	476	54.1	5.62	9.80294e+07	9.10855e+07	9.21822e+08	1.3513e+08	1.44273e+08	5.13071e+08	1.93474e+08	4.475e+08	8.31652e+07	1.36908e+08	861583632	9.76071e+07	2.9741e+08	3.57732e+08	2.0361e+08	5.51451e+07	1.84121e+08	2.05723e+08	5.46812e+07	4.31091e+07	8.65702e+07	5.57607e+08	2.06903e+08	4.8549e+08	2.72419e+08	4.81904e+08	3.96584e+08	6.26307e+08	6.91727e+08	2.12826e+08	1.15365e+08	3.60456e+08	1.21068e+08	4.38807e+08	1.30766e+07	7.73374e+08	0	7.93547e+08	2.66077e+08	1.16195e+08
P34913	High	Bifunctional epoxide hydrolase 2 OS=Homo sapiens OX=9606 GN=EPHX2 PE=1 SV=2	45	20	274	20	555	62.6	6.28	1.24151e+08	1.07056e+08	9.37499e+08	6.07824e+08	5.35949e+08	2.28939e+09	1.03758e+09	1.6722e+08	6.45809e+08	9.87877e+07	321655829	6.09658e+08	8.80007e+07	2.59583e+09	1.65969e+08	1.65219e+08	3.90878e+08	1.21428e+09	2.05448e+08	3.02241e+08	4.36911e+08	1.99165e+08	9.56215e+07	2.22548e+07	9.20816e+08	1.02514e+09	2.39485e+08	4.54334e+08	8.24708e+08	3.15706e+08	1.29432e+09	7.2572e+07	3.53345e+08	5.6094e+08	8.11384e+07	6.89161e+08	3.78736e+08	1.04544e+09	2.96818e+08	1.41758e+09
P02763	High	Alpha-1-acid glycoprotein 1 OS=Homo sapiens OX=9606 GN=ORM1 PE=1 SV=1	37	10	766	8	201	23.5	5.02	4.40545e+09	1.5012e+09	3.18546e+09	3.15943e+09	2.47177e+09	2.83408e+09	4.52277e+08	1.48991e+08	1.66401e+09	1.87135e+09	8067158150	2.05512e+09	2.88226e+09	7.91952e+08	1.76943e+09	1.95979e+08	1.75091e+08	1.40337e+08	1.19802e+08	1.77635e+09	3.12649e+08	7.73276e+09	5.59175e+09	5.26261e+09	1.94663e+09	1.35718e+09	2.62059e+08	6.58097e+08	4.11301e+08	6.48209e+08	4.18531e+09	1.07583e+10	2.37256e+09	1.73357e+09	4.84317e+08	7.56212e+06	2.06211e+08	6.62393e+08	5.20307e+09	1.58333e+10
A0A087X0X3	High	Heterogeneous nuclear ribonucleoprotein M OS=Homo sapiens OX=9606 GN=HNRNPM PE=1 SV=1	39	23	188	23	730	77.5	8.78	7.35507e+08	4.36519e+08	1.04268e+08	1.70675e+08	7.31002e+08	8.29253e+07	3.94516e+08	1.48645e+08	3.04918e+09	9.8538e+08	30457618	3.01514e+09	1.96503e+08	1.66531e+09	1.62232e+09	1.83311e+09	4.15888e+08	4.52544e+08	1.16666e+09	2.33337e+09	2.30276e+08	5.29649e+07	4.55661e+08	2.35384e+07	1.34746e+08	3.88983e+09	2.48697e+08	3.41797e+08	1.92273e+08	1.242e+08	1.61055e+07	4.18361e+07	8.48321e+08	1.10721e+08	4.3651e+08	4.58766e+08	5.85066e+07	8.25319e+08	1.29847e+08	7.22501e+08
Q08211	High	ATP-dependent RNA helicase A OS=Homo sapiens OX=9606 GN=DHX9 PE=1 SV=4	20	22	162	22	1270	140.9	6.84	4.32676e+08	2.68608e+08	9.77176e+07	9.5158e+07	4.98578e+08	9.54059e+07	1.50644e+08	6.70412e+07	5.44706e+08	7.28653e+08	6.57411e+07	9.28488e+08	1.93778e+08	1.24209e+09	2.9129e+09	1.84408e+09	2.73939e+08	1.30308e+08	1.25894e+09	3.05157e+09	3.04496e+08	5.79443e+08	4.27527e+08	1.64901e+08	1.67416e+08	1.10991e+09	2.84011e+08	1.31337e+08	2.15273e+08	9.19035e+07	2.49234e+08	3.4906e+08	8.81002e+08	1.50082e+08	1.99861e+08	3.77048e+08	9.59065e+07	3.65026e+08	1.02478e+08	3.90301e+08
P14780	High	Matrix metalloproteinase-9 OS=Homo sapiens OX=9606 GN=MMP9 PE=1 SV=3	30	18	283	4	707	78.4	6.06	3.94754e+06	0	2.5962e+07	4.00404e+06	0	3.6085e+07	7.58362e+06	1.21836e+07	1.70813e+08	4.19368e+06	2.81267e+07	3.42473e+06	8.19074e+07	6.2524e+06	7.75778e+08	2.38554e+08	2.30013e+08	1.02875e+08	2.01477e+08	1.48864e+09	3.16134e+08	3.48639e+07	1.99256e+07	1.32411e+08	1.07909e+07	0	5.44418e+06	1.46967e+08	4.94994e+07	3.40988e+07	2.94029e+07	2.37074e+07	2.95595e+08	5.64438e+07	2.52101e+07	4.72772e+07	1.17766e+07	7.39847e+07	1.32391e+08	9.57715e+06
K7EPJ4	High	Cartilage intermediate layer protein 2 OS=Homo sapiens OX=9606 GN=CILP2 PE=1 SV=1	15	16	225	16	1162	126.8	8.27	8.26477e+08	9.43493e+08	4.39559e+08	3.61263e+09	7.44165e+08	7.27338e+08	1.64896e+09	1.51413e+09	1.18556e+09	1.38728e+09	8.11079e+08	3.67911e+08	8.71733e+08	3.70434e+08	1.08689e+09	1.90188e+08	1.03198e+09	5.99761e+09	2.72856e+08	4.99231e+08	3.98335e+08	2.85567e+08	5.19331e+08	2.79838e+08	3.48226e+08	1.32212e+09	8.75736e+08	8.03376e+08	2.11804e+09	8.28219e+08	2.76311e+08	4.08048e+08	1.06842e+09	4.02225e+08	2.80489e+09	1.71892e+09	5.00177e+09	8.94226e+08	9.83757e+08	1.35605e+09
Q6ZVX0	High	cDNA FLJ41981 fis, clone SMINT2011888, highly similar to Protein Tro alpha1 H,myeloma OS=Homo sapiens OX=9606 PE=2 SV=1	32	21	2114	2	487	52.8	5.92	9.35093e+06	3.70784e+07	6.42895e+07	6.66855e+06	0	0	0	8.75681e+06	1.44926e+08	0	10317501	0	2.35731e+07	0	4.98169e+07	0	0	5.66302e+07	9.68515e+06	0	0	3.16256e+09	0	2.68587e+07	5.1065e+07	1.81186e+07	7.59163e+08	9.71957e+08	1.23666e+08	2.86079e+08	1.07052e+07	8.22215e+07	0	2.13079e+08	2.24243e+07	1.25321e+07	0	1.51619e+08	3.44142e+07	5.61236e+07
P28331	High	NADH-ubiquinone oxidoreductase 75 kDa subunit, mitochondrial OS=Homo sapiens OX=9606 GN=NDUFS1 PE=1 SV=3	41	23	260	23	727	79.4	6.23	1.1613e+09	7.46398e+08	1.50839e+08	3.68742e+08	1.17576e+09	3.96631e+08	1.40892e+09	1.0891e+08	7.42177e+08	9.84692e+08	1.11337e+08	5.52603e+08	1.72559e+08	1.49698e+09	7.86092e+08	9.49128e+08	7.8465e+08	5.03201e+08	1.51253e+09	1.17398e+09	8.10859e+07	4.50752e+08	5.59314e+08	6.16128e+07	3.54315e+08	1.48165e+08	2.57094e+08	4.34091e+08	2.41028e+08	4.64963e+07	8.68079e+07	8.73357e+07	9.75994e+08	3.78947e+08	1.63716e+08	9.00669e+08	2.01343e+08	5.80093e+08	8.26683e+07	7.14962e+08
B2R950	High	cDNA, FLJ94213, highly similar to Homo sapiens pregnancy-zone protein (PZP), mRNA OS=Homo sapiens OX=9606 PE=2 SV=1	23	24	211	17	1482	163.8	6.38	6.21329e+07	3.29897e+06	9.70781e+07	2.52886e+07	8.21421e+06	1.56516e+07	3.4885e+07	4.32587e+06	9.96102e+08	1.00296e+07	17807635	8.25738e+08	5.45045e+08	9.99103e+06	3.67602e+08	2.27982e+07	1.70358e+07	2.19477e+07	1.1393e+07	9.74426e+07	1.14035e+07	0	5.16506e+06	2.53908e+07	0	3.69714e+08	5.87953e+07	2.62197e+07	2.32939e+07	2.28074e+08	2.33804e+07	1.00179e+08	3.73413e+06	0	5.79801e+07	7.18985e+07	2.91261e+07	2.07463e+07	2.73914e+07	0
B2RDE1	High	cDNA, FLJ96568, highly similar to Homo sapiens tropomyosin 3 (TPM3), mRNA OS=Homo sapiens OX=9606 PE=2 SV=1	63	27	235	9	248	29	4.75	1.12365e+08	1.19011e+08	2.11026e+07	8.77168e+07	9.89896e+07	3.73996e+08	3.06997e+08	4.93947e+07	6.9216e+07	7.25124e+07	78906537	1.50495e+08	5.48186e+08	2.00981e+08	6.94892e+07	2.53852e+08	4.80847e+08	9.13794e+07	4.86047e+07	1.05597e+08	1.58169e+08	4.8392e+07	4.13545e+07	5.52062e+06	4.02759e+07	3.40357e+08	4.06421e+07	9.20444e+07	6.30272e+07	5.0793e+07	1.21712e+08	1.33923e+07	1.37196e+08	1.76453e+08	7.25348e+07	5.82412e+07	1.67248e+07	8.58058e+07	1.51933e+08	6.50071e+07
P04899	High	Guanine nucleotide-binding protein G(i) subunit alpha-2 OS=Homo sapiens OX=9606 GN=GNAI2 PE=1 SV=3	45	15	637	8	355	40.4	5.54	7.52091e+08	9.29628e+08	3.74178e+08	6.57632e+08	9.40433e+08	4.3762e+08	7.18072e+08	4.678e+08	2.85881e+09	1.1336e+09	1.66407e+08	2.93693e+09	2.02658e+08	1.03161e+09	4.32374e+08	1.65487e+09	8.46193e+08	7.05578e+08	7.25375e+08	7.84353e+09	9.59868e+08	1.98791e+08	2.99147e+08	7.01119e+07	1.07314e+08	5.12766e+09	6.53558e+08	6.48053e+08	8.11684e+08	1.12431e+09	9.75625e+07	1.31252e+08	1.43971e+09	5.34496e+08	5.47211e+08	1.0086e+09	2.18518e+08	8.28248e+08	2.14363e+08	1.35369e+09
Q12929	High	Epidermal growth factor receptor kinase substrate 8 OS=Homo sapiens OX=9606 GN=EPS8 PE=1 SV=1	49	30	169	30	822	91.8	7.5	9.75653e+08	6.15918e+08	2.20751e+08	9.9302e+08	3.11648e+09	8.00358e+08	1.5408e+09	1.78455e+09	2.34659e+08	1.51297e+09	228694178	2.89815e+08	8.8287e+07	6.13346e+08	3.19137e+08	1.04633e+08	1.01394e+08	1.50857e+09	1.63092e+08	6.10648e+08	4.98607e+08	6.8476e+08	7.18867e+07	2.4879e+07	2.90744e+08	2.49723e+08	7.29101e+08	6.61466e+08	8.9602e+08	1.0456e+08	7.55549e+09	1.45464e+08	2.40732e+08	6.29764e+08	2.95784e+08	1.0132e+09	3.60756e+08	3.41966e+08	2.87977e+07	1.61525e+09
B2RBL3	High	Thymidine phosphorylase OS=Homo sapiens OX=9606 PE=2 SV=1	50	18	184	18	482	49.9	5.53	8.49434e+07	4.5011e+07	4.13189e+07	2.16788e+08	8.93895e+07	1.0136e+08	5.62944e+07	5.81407e+07	9.21514e+08	1.47216e+08	1.15365e+08	9.96402e+08	3.14634e+08	4.57403e+08	3.90707e+08	5.48212e+08	3.02102e+08	4.1551e+08	7.53165e+08	3.01626e+09	9.28522e+08	6.49432e+07	9.66097e+06	1.08673e+08	5.18664e+08	2.3589e+09	9.2011e+07	2.04301e+08	8.78637e+07	7.28081e+07	1.152e+08	6.70726e+07	2.85811e+08	8.71261e+07	5.01016e+08	4.78073e+07	1.39404e+08	3.14958e+08	2.43385e+08	2.29804e+08
P07858	High	Cathepsin B OS=Homo sapiens OX=9606 GN=CTSB PE=1 SV=3	25	10	279	7	339	37.8	6.3	1.27606e+08	5.57136e+07	1.53384e+08	1.1652e+08	1.63166e+08	8.42469e+08	1.99589e+08	5.76014e+08	5.73689e+06	7.62706e+07	7.28382e+08	9.21005e+07	7.16309e+07	4.16719e+08	3.26916e+08	2.43908e+08	1.11907e+08	1.11457e+08	4.88465e+07	2.58794e+08	1.26767e+08	1.13026e+08	1.46336e+08	1.57653e+08	5.12514e+08	1.35908e+08	1.43354e+08	3.54447e+08	8.26041e+08	6.32146e+08	2.28636e+09	2.86806e+08	2.00538e+08	1.02924e+09	3.00484e+08	6.75777e+08	6.53682e+08	2.35172e+08	8.40523e+08	2.1007e+08
O95171	High	Sciellin OS=Homo sapiens OX=9606 GN=SCEL PE=1 SV=2	38	23	288	23	688	77.5	9.38	1.86536e+09	1.54626e+08	3.63831e+07	8.05337e+07	4.94899e+08	1.40144e+08	9.07289e+08	4.37594e+08	1.07184e+09	1.99059e+09	4.65947e+07	7.70191e+09	5.96299e+08	1.44189e+09	7.81475e+08	8.17049e+09	7.36787e+08	1.77835e+08	4.45034e+09	4.06953e+07	8.13013e+08	2.41852e+08	2.56021e+09	6.26489e+07	2.97399e+08	5.60383e+07	1.29583e+08	6.88309e+08	1.27208e+08	2.83503e+08	1.58377e+08	6.46826e+07	3.93314e+09	5.1931e+08	2.02791e+08	1.14616e+07	5.13644e+07	2.02275e+09	2.78589e+08	4.12794e+09
Q07065	High	Cytoskeleton-associated protein 4 OS=Homo sapiens OX=9606 GN=CKAP4 PE=1 SV=2	44	24	160	24	602	66	5.92	2.50168e+08	5.74529e+07	7.15624e+06	6.63227e+07	2.27561e+08	7.90064e+07	1.71339e+08	7.73701e+06	8.24e+08	3.48843e+08	0	1.31716e+09	1.47425e+08	1.07998e+09	5.73778e+08	7.83777e+08	2.63261e+08	2.43083e+07	7.24152e+08	1.11831e+09	6.50507e+08	9.02976e+07	6.1459e+08	6.01995e+06	8.75613e+07	1.18615e+08	0	9.86003e+07	6.09822e+07	2.36066e+07	3.6143e+07	1.43981e+07	8.79112e+08	1.38898e+08	5.40586e+07	1.18981e+08	8.38974e+06	3.5832e+08	4.61244e+07	6.37337e+08
P07954	High	Fumarate hydratase, mitochondrial OS=Homo sapiens OX=9606 GN=FH PE=1 SV=3	52	17	265	17	510	54.6	8.76	1.92693e+09	8.89903e+08	3.21038e+08	5.90834e+08	2.313e+09	2.03581e+08	1.23303e+09	2.36346e+08	1.13743e+09	6.8333e+08	199209966	9.97011e+08	3.69522e+08	2.17248e+09	1.021e+09	8.54929e+08	1.12436e+09	7.14417e+08	1.24376e+09	9.90454e+08	3.18004e+08	3.5123e+08	4.53715e+08	1.48214e+08	7.07057e+08	3.18394e+08	1.94591e+08	5.06844e+08	1.35431e+08	2.26292e+08	1.34457e+08	1.19466e+08	9.00933e+08	3.97084e+08	3.66227e+08	1.25475e+09	3.74533e+08	8.94153e+08	1.76351e+08	7.53685e+08
Q9NZM1	High	Myoferlin OS=Homo sapiens OX=9606 GN=MYOF PE=1 SV=1	18	29	141	28	2061	234.6	6.18	9.75768e+08	5.34504e+08	2.25002e+08	4.67819e+08	1.00672e+09	8.28511e+08	1.14895e+09	4.52601e+08	1.71869e+09	5.1864e+08	9507806	2.17881e+08	6.52095e+07	1.97067e+09	7.75268e+08	2.13373e+08	1.56272e+08	6.20718e+08	7.68734e+07	4.88462e+08	2.48255e+07	1.26707e+08	8.1187e+07	4.68653e+08	8.5367e+07	1.34367e+08	9.75546e+07	1.94032e+08	4.46148e+08	1.2817e+08	4.05624e+08	1.31675e+08	1.86892e+08	2.02619e+08	2.69985e+08	3.67586e+08	3.34147e+07	3.00836e+08	5.14645e+07	3.75773e+08
S6BAR0	High	IgG L chain OS=Homo sapiens OX=9606 PE=2 SV=1	38	14	4000	1	216	23.1	7.69	8.69014e+06	0	2.61726e+08	2.95292e+08	3.68617e+06	3.34386e+07	6.43196e+07	9.32499e+06	9.80512e+07	5.79723e+06	627435648	0	2.68825e+07	4.67326e+06	9.2546e+06	1.18502e+06	4.68616e+06	4.86603e+08	0	1.49295e+08	9.56929e+07	1.62315e+08	2.45831e+07	1.27464e+09	1.50196e+09	3.43578e+07	1.71494e+08	1.83615e+08	1.02916e+07	2.83979e+08	2.92665e+08	6.10488e+08	0	1.37172e+08	2.8428e+07	2.0452e+08	1.25158e+07	2.37523e+07	2.36411e+08	0
P07686	High	Beta-hexosaminidase subunit beta OS=Homo sapiens OX=9606 GN=HEXB PE=1 SV=3	36	18	312	17	556	63.1	6.76	4.33921e+08	1.02079e+08	5.1518e+08	1.56781e+08	4.44537e+08	2.19504e+09	1.80519e+08	1.04291e+08	2.54795e+08	9.51406e+07	3.02272e+08	7.97543e+07	2.9758e+08	6.93813e+08	2.00757e+09	7.72436e+07	3.64941e+08	2.47124e+08	6.41061e+07	2.6683e+08	1.35296e+08	1.56706e+08	3.24344e+08	4.43159e+08	1.80984e+09	1.61831e+09	1.00974e+08	1.10429e+09	1.61399e+09	1.21893e+09	4.6942e+09	1.03031e+09	1.53052e+08	2.82542e+08	5.49732e+08	1.00892e+09	4.36389e+08	5.10604e+08	1.46517e+09	3.66581e+08
Q12913	High	Receptor-type tyrosine-protein phosphatase eta OS=Homo sapiens OX=9606 GN=PTPRJ PE=1 SV=3	25	23	188	22	1337	145.9	5.58	3.88934e+08	1.80654e+08	1.91806e+08	1.81356e+08	8.13153e+08	3.70358e+09	4.0922e+08	2.11543e+08	3.63173e+09	4.12744e+08	1.33945e+09	5.89471e+08	1.04414e+09	2.23665e+08	9.75836e+09	2.1525e+08	2.0138e+08	3.69012e+08	1.06009e+08	2.43413e+09	1.33684e+08	8.3126e+06	3.89085e+07	2.34782e+09	8.59524e+07	8.77846e+08	2.23452e+08	1.43337e+08	3.20852e+08	1.04882e+09	1.59366e+09	8.54448e+08	2.05449e+08	1.99589e+08	3.44146e+09	2.14198e+08	4.48465e+09	2.52556e+08	1.11721e+09	3.867e+08
B2R7F8	High	Plasminogen OS=Homo sapiens OX=9606 PE=2 SV=1	16	19	1124	15	810	90.5	7.24	1.91287e+10	2.84154e+09	2.39748e+10	8.44287e+09	1.40254e+10	1.77167e+09	1.00297e+09	1.76822e+09	8.07818e+08	9.98862e+08	6.13199e+09	1.0528e+09	1.99736e+10	2.62593e+09	3.27955e+09	6.27764e+08	6.64007e+07	7.42799e+09	2.78356e+08	2.54581e+09	1.16185e+09	8.61867e+09	8.1861e+09	1.50695e+09	7.99883e+09	6.02297e+09	1.66298e+09	2.51325e+09	4.60212e+09	1.37802e+09	3.59746e+09	5.12546e+09	3.24756e+08	4.43539e+09	2.1173e+08	1.31643e+09	1.41483e+09	2.06888e+09	1.80918e+09	1.81912e+09
Q9UJ70	High	N-acetyl-D-glucosamine kinase OS=Homo sapiens OX=9606 GN=NAGK PE=1 SV=4	53	15	337	6	344	37.4	6.24	2.92766e+08	2.55125e+08	5.73219e+07	1.66015e+08	3.84438e+08	1.17595e+08	1.82167e+08	7.19966e+07	2.5792e+08	2.36821e+08	40749579	7.72981e+08	8.27389e+07	5.6918e+08	1.17233e+08	1.1577e+09	2.48146e+08	1.78552e+08	3.24763e+08	1.40488e+09	2.35828e+08	6.07217e+07	2.57641e+08	1.58863e+07	7.29262e+07	0	1.36893e+08	1.40151e+08	8.4733e+07	5.3894e+07	1.92554e+08	0	5.7775e+08	1.0217e+08	3.13051e+07	2.13563e+08	8.48473e+07	3.76769e+08	5.68411e+07	3.25386e+08
Q5K651	High	Sterile alpha motif domain-containing protein 9 OS=Homo sapiens OX=9606 GN=SAMD9 PE=1 SV=1	19	26	133	25	1589	184.2	7.83	1.08099e+08	0	5.13866e+06	3.03808e+07	3.09894e+07	3.83949e+07	1.01483e+08	4.86388e+08	1.24034e+09	2.39853e+08	6.7107e+06	1.12214e+09	8.81588e+07	1.63217e+08	3.4449e+07	9.17184e+08	8.55058e+07	1.24748e+08	7.51451e+08	3.9557e+08	7.16283e+07	4.6007e+08	7.29268e+08	9.66972e+07	2.13097e+07	6.80084e+08	3.0476e+08	5.35502e+08	2.86494e+07	2.64746e+07	9.47388e+06	1.3036e+08	7.27347e+08	2.06677e+08	1.76971e+08	5.40857e+07	8.4914e+06	2.52681e+08	4.39854e+07	3.92702e+08
P55290	High	Cadherin-13 OS=Homo sapiens OX=9606 GN=CDH13 PE=1 SV=1	23	14	334	14	713	78.2	4.98	3.81553e+08	1.76944e+09	1.81769e+08	2.23913e+09	4.38729e+08	2.39021e+08	1.70128e+09	1.01936e+09	3.06443e+09	1.78324e+08	6028289161	1.45232e+09	9.34465e+07	3.14866e+08	5.11207e+08	9.93295e+07	1.98762e+08	5.73926e+08	2.06214e+08	1.60331e+08	2.517e+09	2.18214e+09	4.60311e+07	4.33857e+08	1.23261e+08	3.9936e+09	2.25523e+09	2.65885e+09	2.30207e+08	1.72926e+09	3.77416e+09	5.94373e+08	2.60522e+07	5.02173e+09	1.05954e+07	8.13915e+08	9.53975e+06	1.61468e+09	1.53696e+09	1.6265e+08
Q6PIK1	High	IGL@ protein OS=Homo sapiens OX=9606 GN=IGL@ PE=1 SV=1	37	14	2994	2	235	24.8	7.71	1.55806e+07	6.75281e+06	0	1.2143e+07	3.33678e+07	0	1.24903e+08	7.91549e+06	0	3.10768e+07	0	0	9.76038e+06	0	4.39373e+07	1.41474e+07	6.03468e+06	3.79442e+07	0	8.09204e+06	8.76781e+06	1.97555e+08	1.33426e+07	1.40364e+07	3.30986e+06	0	1.80149e+07	2.90032e+07	1.75052e+07	5.96229e+07	6.22591e+08	0	1.71767e+07	2.60349e+08	3.74477e+07	0	0	0	0	1.63206e+07
O60701	High	UDP-glucose 6-dehydrogenase OS=Homo sapiens OX=9606 GN=UGDH PE=1 SV=1	48	20	186	20	494	55	7.12	8.24336e+08	2.18321e+08	2.11159e+08	4.1501e+08	5.01939e+08	1.12936e+09	5.35317e+08	2.8634e+07	9.56684e+07	1.15254e+08	271862624	1.65876e+07	7.16937e+07	1.31031e+09	2.20921e+08	1.5621e+08	5.29683e+08	6.48941e+08	2.54093e+08	1.99949e+08	1.23093e+08	1.35616e+08	4.9795e+07	8.39262e+07	6.08124e+08	7.64653e+07	3.45158e+08	1.07292e+08	5.96033e+08	1.08901e+08	1.17284e+09	8.42661e+07	1.51348e+08	2.55902e+08	1.3876e+08	1.17804e+09	1.64068e+08	7.13096e+08	1.79155e+08	1.28489e+09
P08697	High	Alpha-2-antiplasmin OS=Homo sapiens OX=9606 GN=SERPINF2 PE=1 SV=3	41	16	408	16	491	54.5	6.29	2.8838e+08	9.98022e+08	2.70035e+09	1.11377e+09	8.32548e+08	1.96032e+08	1.0234e+09	1.45116e+09	2.44196e+08	6.16612e+08	2.6236e+09	9.23533e+07	4.27941e+09	1.01603e+09	1.0251e+09	1.54196e+08	3.01656e+08	2.29091e+09	3.69535e+08	1.50354e+09	1.2548e+09	1.93483e+09	5.65814e+08	3.05157e+08	1.91033e+08	1.10157e+09	1.25743e+09	1.74414e+09	9.01729e+08	6.65652e+08	6.82349e+08	1.22177e+08	3.64573e+07	1.56201e+09	1.0392e+08	2.09439e+09	1.47389e+09	9.14135e+08	1.26507e+09	6.42702e+08
Q8N7G1	High	Purine nucleoside phosphorylase OS=Homo sapiens OX=9606 PE=2 SV=1	58	14	610	14	293	32.5	7.21	1.34246e+09	4.26937e+08	1.32904e+09	1.55709e+09	1.52719e+09	5.02154e+08	9.02567e+08	1.25061e+08	5.15046e+08	2.97412e+08	8.72288e+08	7.31295e+08	3.26486e+08	7.93526e+08	9.56456e+08	4.00454e+08	1.1422e+09	2.03033e+09	1.30295e+09	2.08784e+09	1.67353e+09	4.49496e+08	2.24528e+08	3.69685e+08	2.03113e+09	1.61035e+08	4.65403e+08	1.0544e+09	1.8081e+09	5.03177e+08	2.80866e+08	7.36403e+08	1.67069e+09	7.72093e+08	4.4718e+08	2.81209e+09	9.328e+08	1.85962e+09	7.51753e+08	2.92988e+09
I3L4C2	High	Brain-specific angiogenesis inhibitor 1-associated protein 2 OS=Homo sapiens OX=9606 GN=BAIAP2 PE=1 SV=1	60	27	297	2	553	61.3	8.94	9.20524e+07	3.58365e+07	7.46554e+06	6.33079e+07	1.17718e+08	1.5094e+07	1.23381e+08	5.6624e+07	9.55195e+06	4.5097e+07	3.64042e+06	1.59309e+07	4.31739e+06	1.51095e+07	0	8.10272e+06	0	3.46576e+07	0	0	0	0	5.70508e+06	0	0	0	9.00786e+06	0	2.45221e+06	0	0	0	7.81185e+06	6.93457e+06	0	1.8635e+07	0	8.49454e+06	3.3956e+06	5.46696e+07
P48643	High	T-complex protein 1 subunit epsilon OS=Homo sapiens OX=9606 GN=CCT5 PE=1 SV=1	45	23	272	23	541	59.6	5.66	7.73363e+08	7.59027e+08	3.80516e+08	4.95264e+08	5.82787e+08	5.13178e+08	5.65673e+08	3.40839e+08	6.07812e+08	3.00133e+08	2.94544e+08	8.88975e+08	3.12707e+08	1.50811e+09	3.74523e+08	7.28689e+08	3.72396e+08	9.67453e+08	4.89369e+08	3.87904e+09	7.29527e+08	1.10116e+08	1.3561e+08	2.84827e+08	3.72583e+08	5.81429e+08	4.28936e+08	1.68542e+09	7.6833e+08	7.71346e+08	1.1446e+09	2.15964e+07	4.32166e+08	4.06992e+08	5.95286e+07	8.82951e+09	2.96302e+08	2.73412e+09	4.66617e+08	1.50821e+09
B2R642	High	cDNA, FLJ92775, highly similar to Homo sapiens melanoma cell adhesion molecule (MCAM), mRNA OS=Homo sapiens OX=9606 PE=2 SV=1	26	14	190	14	646	71.6	5.76	3.56128e+07	0	1.91853e+07	1.28388e+07	3.40379e+07	1.32257e+07	3.52852e+07	2.11267e+06	4.79555e+08	3.31261e+06	1.56947e+09	6.37589e+07	0	9.13604e+07	6.35152e+07	0	1.17711e+08	2.50274e+09	8.12917e+07	2.59057e+08	8.67646e+07	0	8.84623e+06	8.7312e+08	0	1.316e+08	5.78701e+07	2.18541e+08	4.2521e+07	3.39411e+09	8.52355e+08	1.05044e+09	1.05439e+07	5.81316e+07	9.1808e+07	1.09324e+08	3.68054e+08	5.8117e+07	1.21525e+09	1.36219e+07
P02792	High	Ferritin light chain OS=Homo sapiens OX=9606 GN=FTL PE=1 SV=2	48	10	544	10	175	20	5.78	6.02891e+08	1.44468e+09	5.36535e+09	4.80706e+08	1.27822e+09	1.33316e+10	8.82128e+08	8.44692e+08	9.72904e+08	5.78636e+08	7.5664e+08	6.09885e+07	1.13014e+09	8.49302e+08	2.41129e+09	6.64119e+07	4.83088e+08	1.41957e+09	2.68008e+07	1.60996e+08	4.24226e+08	1.06647e+09	2.00639e+09	4.93867e+08	1.85884e+10	5.0366e+10	2.28595e+09	7.00126e+08	5.41695e+09	2.31486e+09	5.83667e+09	6.16343e+07	6.84844e+08	5.214e+08	1.61126e+09	2.39604e+09	2.3602e+09	1.36681e+09	5.085e+09	3.50318e+09
P11678	High	Eosinophil peroxidase OS=Homo sapiens OX=9606 GN=EPX PE=1 SV=2	33	24	242	21	715	81	10.29	1.35769e+08	1.45747e+08	1.25474e+09	3.4317e+07	1.19945e+08	0	6.79238e+07	6.67974e+07	1.34348e+10	2.37209e+08	4.74739e+07	5.79195e+09	6.46817e+07	4.01479e+08	1.17776e+09	2.64142e+08	3.27037e+08	3.64362e+08	2.84143e+08	2.17231e+09	2.59366e+08	1.00192e+08	5.85028e+08	6.84249e+07	3.46094e+08	2.27201e+10	8.78002e+08	9.44676e+07	1.22922e+08	1.87759e+08	9.34673e+06	9.62471e+06	8.06665e+08	9.80732e+07	5.14619e+08	3.8507e+08	3.77731e+08	4.34008e+08	4.51225e+07	4.96939e+08
P36871	High	Phosphoglucomutase-1 OS=Homo sapiens OX=9606 GN=PGM1 PE=1 SV=3	50	26	482	26	562	61.4	6.76	1.3004e+09	9.56416e+08	1.17441e+09	1.10224e+09	1.17835e+09	1.20576e+09	1.04156e+09	1.87498e+08	2.39861e+08	5.02391e+08	5.00726e+08	5.01145e+08	6.8803e+08	2.14214e+09	1.37369e+09	1.22697e+09	1.16635e+09	2.36843e+09	9.87696e+08	5.42525e+09	1.1513e+09	2.84407e+08	1.30453e+08	4.00297e+08	7.63492e+08	2.66636e+08	4.7127e+08	9.48987e+08	1.06255e+09	2.98605e+08	7.38353e+08	5.46015e+08	9.83627e+08	9.06399e+08	5.79161e+08	1.91206e+09	4.68485e+08	1.45732e+09	5.59871e+08	1.53127e+09
Q59H39	High	Signal transducer and activator of transcription (Fragment) OS=Homo sapiens OX=9606 PE=2 SV=1	36	23	79	7	788	89.9	6.2	6.248e+06	5.24774e+06	0	5.9504e+06	1.23149e+07	1.26288e+07	1.08951e+07	0	1.80348e+09	4.32642e+07	0	1.35696e+09	0	4.07348e+07	1.90392e+08	1.11085e+08	1.57778e+07	1.7179e+07	2.83808e+07	1.03097e+09	7.45831e+07	0	8.4919e+06	2.95833e+07	6.77887e+06	6.78382e+09	1.54231e+08	0	9.85199e+06	2.31708e+07	1.01165e+07	5.99511e+07	3.08751e+07	4.71325e+07	1.04443e+08	5.54036e+06	0	2.95067e+06	1.00127e+07	1.57251e+07
P42765	High	3-ketoacyl-CoA thiolase, mitochondrial OS=Homo sapiens OX=9606 GN=ACAA2 PE=1 SV=2	62	20	316	20	397	41.9	8.09	3.07321e+09	1.99232e+09	7.23837e+08	1.01728e+09	6.3886e+09	3.39897e+08	2.76119e+09	2.58512e+08	1.09976e+09	1.92353e+09	421189638	6.21408e+08	4.33772e+08	2.6786e+09	2.06055e+09	7.24799e+08	8.55606e+08	1.36087e+09	2.25829e+09	1.60583e+09	2.59888e+08	1.02573e+09	3.03289e+08	1.55475e+08	1.53794e+09	8.62086e+08	4.46545e+08	8.71137e+08	5.10022e+08	1.4072e+08	7.97039e+07	1.42814e+08	3.86503e+08	6.13733e+08	2.18133e+08	2.10814e+09	8.85427e+08	1.9414e+09	2.74452e+08	1.03665e+09
P30043	High	Flavin reductase (NADPH) OS=Homo sapiens OX=9606 GN=BLVRB PE=1 SV=3	67	11	430	11	206	22.1	7.65	2.25071e+09	2.22005e+09	7.09076e+08	2.14321e+09	1.67535e+09	2.34385e+09	1.2724e+09	3.87802e+08	4.66361e+08	7.83975e+08	1.23215e+09	1.57391e+09	2.67327e+08	3.84581e+09	6.45315e+08	2.13208e+09	4.33593e+08	3.29736e+09	7.83311e+08	1.11308e+09	9.26785e+08	5.46211e+08	9.57814e+08	1.8474e+08	5.72799e+09	4.32706e+08	9.98481e+08	1.11444e+09	9.96582e+08	5.22291e+08	1.21254e+09	2.27163e+08	9.88078e+08	5.61608e+08	3.15803e+08	1.18963e+09	6.73375e+08	1.9671e+09	4.59832e+08	1.41094e+09
P55084	High	Trifunctional enzyme subunit beta, mitochondrial OS=Homo sapiens OX=9606 GN=HADHB PE=1 SV=3	54	24	500	24	474	51.3	9.41	3.3355e+09	2.48833e+09	5.3849e+08	1.65251e+09	5.45816e+09	7.66643e+08	4.98534e+09	6.68715e+08	4.35372e+09	2.86375e+09	2.23801e+08	1.82686e+09	5.34354e+08	6.21126e+09	7.51158e+09	2.53057e+09	3.01678e+09	1.38041e+09	3.73932e+09	4.94877e+09	1.10859e+09	1.7638e+09	1.47964e+09	5.69665e+08	1.66399e+09	2.99348e+08	3.28581e+08	1.58666e+09	1.32697e+09	1.87921e+08	2.6133e+08	1.19974e+08	1.95958e+09	1.80972e+09	2.03936e+08	2.06996e+09	9.81044e+08	2.18959e+09	7.21666e+08	1.83614e+09
F5H7N8	High	Oxidized low-density lipoprotein receptor 1 (Fragment) OS=Homo sapiens OX=9606 GN=OLR1 PE=1 SV=1	34	10	184	6	214	24.5	6.67	1.80357e+07	3.98486e+07	1.26636e+08	3.29251e+07	3.6807e+06	6.11685e+07	2.4932e+07	3.44085e+08	1.29883e+08	9.27281e+07	852718563	5.47504e+07	1.96968e+07	2.01334e+07	0	3.79182e+07	5.72582e+07	1.64573e+08	3.62423e+07	2.75708e+08	3.8375e+08	2.68081e+06	9.94489e+06	2.72677e+08	6.75696e+07	6.91518e+06	3.55905e+08	2.13265e+08	1.1695e+08	3.80179e+08	1.6926e+08	3.06085e+08	7.79875e+07	2.70316e+08	5.58268e+07	6.89905e+08	4.2156e+08	2.49991e+08	2.9153e+08	9.04467e+06
Q6UVK1	High	Chondroitin sulfate proteoglycan 4 OS=Homo sapiens OX=9606 GN=CSPG4 PE=1 SV=2	14	20	346	20	2322	250.4	5.47	9.61737e+07	3.04842e+08	7.139e+08	1.55155e+08	2.08999e+07	3.48338e+08	3.57342e+07	7.51594e+07	2.44281e+08	1.73319e+07	1.98449e+09	1.06187e+08	9.13595e+07	2.28119e+08	1.22375e+09	1.37429e+07	2.14464e+08	7.27257e+09	4.48119e+08	1.56683e+08	1.43318e+09	4.99407e+07	7.27189e+07	1.50882e+09	2.23405e+08	4.74283e+08	2.17416e+09	1.50817e+09	1.643e+09	3.46797e+09	2.09978e+09	9.87272e+08	1.45591e+08	1.97177e+08	2.22435e+09	5.79441e+09	2.17358e+09	2.26117e+09	3.37104e+09	1.04287e+08
E9PDF6	High	Unconventional myosin-Ib OS=Homo sapiens OX=9606 GN=MYO1B PE=1 SV=1	30	30	191	29	1107	128.4	9.31	2.12568e+09	1.41436e+09	6.4655e+08	7.39407e+08	2.22456e+09	4.98301e+08	1.12553e+09	4.69157e+08	5.58238e+08	1.03148e+09	9.04425e+07	1.26548e+09	3.95828e+08	4.88163e+08	2.70779e+08	1.43145e+08	5.15596e+07	1.10407e+09	2.56899e+08	1.13583e+08	7.05791e+07	2.67274e+08	1.44506e+08	4.14891e+07	9.57563e+07	7.58181e+08	2.00867e+08	1.59703e+08	5.52033e+08	6.34886e+07	6.65129e+07	6.69884e+07	5.13048e+08	1.55506e+08	1.32281e+08	2.13462e+08	5.63935e+07	5.2846e+08	1.7234e+07	6.5842e+08
P40925	High	Malate dehydrogenase, cytoplasmic OS=Homo sapiens OX=9606 GN=MDH1 PE=1 SV=4	41	17	592	17	334	36.4	7.36	3.71575e+09	7.32987e+09	2.15209e+09	4.05544e+09	3.87832e+09	2.70704e+09	3.3128e+09	7.45738e+08	8.2235e+09	1.01064e+09	1475907726	1.23254e+09	1.42372e+09	9.29532e+09	3238071043	1.52214e+09	1.05247e+09	6.91311e+09	1.47778e+09	2.31258e+09	3.57028e+09	1.14325e+09	1.92272e+08	4.97831e+08	2.5273e+09	2.45545e+09	1.97214e+09	1.91583e+09	2.52205e+09	1.00074e+09	3.13992e+09	1.01997e+09	8.46554e+08	2.52738e+09	1.37207e+09	4.6925e+09	1.97273e+09	4.31498e+09	1.44497e+09	4.4268e+09
E1NZA1	High	Peroxisome proliferator activated receptor interacting complex protein OS=Homo sapiens OX=9606 GN=PRIC295 PE=2 SV=1	17	36	106	36	2671	292.6	7.43	2.37631e+08	2.86879e+08	3.40293e+07	7.20501e+07	3.54134e+08	2.63244e+08	2.15311e+08	5.33285e+07	3.24182e+09	3.92543e+08	2.04743e+07	1.10421e+09	8.9385e+07	1.67258e+09	4.77525e+08	5.41169e+08	1.7281e+08	1.50191e+08	6.24442e+08	2784197153	1.93628e+08	1.61956e+07	2.34886e+08	7.95183e+07	5.25796e+07	3.31704e+09	7.32018e+07	1.22257e+08	1.69179e+08	5.95578e+07	5.91333e+07	1.12626e+08	4.16663e+08	2.41167e+07	8.36407e+08	3.43836e+08	6.6485e+06	3.75657e+08	2.90579e+07	5.40495e+08
A0A0S2Z3V1	High	EGF containing fibulin-like extracellular matrix protein 1 isoform 2 (Fragment) OS=Homo sapiens OX=9606 GN=EFEMP1 PE=1 SV=1	24	12	905	12	413	45.7	5.47	8.24362e+08	1.72038e+09	3.46635e+09	7.53007e+08	2.83356e+08	7.06438e+08	8.34092e+08	9.81452e+08	1.89532e+09	1.9987e+08	6853884108	1.74029e+09	2.65664e+08	4.77649e+08	1.45698e+09	2.3521e+08	1.52633e+08	4.57281e+09	2.05452e+09	6.91253e+08	1.67354e+09	2.97383e+09	1.61897e+09	6.35492e+09	2.90579e+09	3.76905e+09	1.99938e+09	3.57703e+09	1.99748e+09	7.84907e+09	1.78856e+09	2.33485e+10	6.33456e+08	7.64711e+09	1.66108e+09	3.09819e+09	1.37854e+09	2.31485e+09	1.136e+10	4.54089e+08
P43652	High	Afamin OS=Homo sapiens OX=9606 GN=AFM PE=1 SV=1	30	17	192	17	599	69	5.9	2.48623e+08	8.88714e+07	2.22806e+09	1.46434e+08	8.13701e+07	5.70648e+07	2.01644e+07	2.97949e+07	2.373e+08	1.15125e+07	8.85493e+08	8.97965e+08	3.93023e+08	5.6107e+07	9.44343e+07	1.68405e+07	2.01408e+07	2.22445e+07	1.99722e+07	5.13968e+08	1.03553e+08	2.15176e+08	4.64894e+08	1.91481e+09	1.51774e+08	3.91037e+09	1.22997e+08	6.9454e+07	1.2758e+07	1.46158e+09	2.7288e+08	6.26972e+08	4.88031e+07	1.25786e+08	1.25283e+08	9.48833e+07	2.18044e+07	7.03396e+07	5.64774e+08	2.48651e+07
Q86VP6	High	Cullin-associated NEDD8-dissociated protein 1 OS=Homo sapiens OX=9606 GN=CAND1 PE=1 SV=2	25	25	257	25	1230	136.3	5.78	6.96542e+08	8.65638e+08	4.39584e+08	3.63993e+08	8.41528e+08	1.00956e+09	4.3789e+08	7.66204e+07	5.0137e+08	2.97997e+08	9.76299e+07	8.19827e+08	3.3597e+08	1.35571e+09	6.05828e+08	1.16892e+09	4.05008e+08	5.38628e+08	1.24229e+09	1.79881e+09	3.28459e+08	6.64175e+07	3.54188e+08	6.54548e+07	3.54061e+08	3.35149e+08	1.44899e+08	3.41492e+08	8.8875e+08	1.33401e+08	2.06919e+08	1.93689e+08	8.76077e+08	2.48627e+08	3.42789e+07	9.03994e+08	2.22853e+08	8.85499e+08	1.93464e+08	1.22902e+09
P19652	High	Alpha-1-acid glycoprotein 2 OS=Homo sapiens OX=9606 GN=ORM2 PE=1 SV=2	37	11	574	9	201	23.6	5.11	1.25856e+09	3.58339e+08	7.86227e+08	7.98167e+08	6.78709e+08	6.38673e+08	4.19606e+08	2.88697e+08	6.44801e+08	1.66753e+08	8.40311e+09	1.42467e+08	2.53824e+08	4.03037e+08	3.55424e+08	7.14437e+07	2.56555e+08	2.10478e+08	4.42369e+07	6.26925e+08	2.77114e+08	1.98519e+09	5.51482e+08	5.1427e+09	2.52763e+08	5.9166e+09	2.05333e+08	6.0962e+08	6.87035e+07	4.99301e+07	1.5354e+09	4.14557e+09	2.07261e+08	6.44886e+08	1.63626e+08	6.23295e+07	0	1.26002e+08	2.08047e+09	1.60707e+09
J3QQU6	High	Secreted and transmembrane protein 1 OS=Homo sapiens OX=9606 GN=SECTM1 PE=1 SV=1	50	8	2160	8	149	15.9	7.52	3.1735e+09	4.22377e+09	3.89139e+09	3.7192e+09	3.00282e+09	1.22228e+09	1.25949e+09	1.39977e+09	7.79452e+08	1.98486e+09	3.54215e+10	2.35218e+08	1.74855e+08	1.42855e+09	5.46262e+08	3.19517e+08	2.09305e+09	2.83817e+09	5.87204e+09	6.34821e+08	5.15988e+09	1.72977e+09	7.64544e+08	2.82256e+10	1.40109e+09	1.35216e+09	6.4092e+09	3.5849e+10	3.42106e+09	6.54165e+10	16649558266	2.20182e+10	3.97211e+08	5.13939e+09	2.70974e+08	1.24601e+10	6.54962e+09	4.26986e+09	5.71501e+10	1.95526e+09
Q9UQB8	High	Brain-specific angiogenesis inhibitor 1-associated protein 2 OS=Homo sapiens OX=9606 GN=BAIAP2 PE=1 SV=1	60	26	302	1	552	60.8	8.9	1.25239e+08	5.28455e+07	3.76679e+07	1.15247e+08	1.12104e+08	1.14712e+08	1.20342e+08	3.19648e+07	3.00944e+07	4.77283e+07	34166356	1.00242e+08	4.07113e+07	7.36792e+07	0	6.33927e+07	1.61602e+07	2.00129e+08	5.55675e+07	0	2.32392e+07	2.62193e+07	6.56276e+07	5.30296e+06	3.36474e+07	1.34508e+07	4.92792e+07	2.97019e+07	8.39699e+07	2.28365e+07	0	1.05046e+07	1.22995e+08	5.12344e+07	2.80223e+07	1.62494e+07	2.42566e+07	6.55438e+07	1.02668e+07	9.16409e+07
Q9Y696	High	Chloride intracellular channel protein 4 OS=Homo sapiens OX=9606 GN=CLIC4 PE=1 SV=4	68	18	350	17	253	28.8	5.59	1.01295e+10	4.47825e+09	2.90716e+09	7.46974e+09	4.72662e+09	1.03242e+09	4.01213e+09	2.78757e+08	7.21405e+08	9.04925e+08	4.28289e+09	2.20807e+08	6.03677e+08	2.26023e+09	1.05795e+09	2.44003e+08	1.39533e+08	4.61255e+08	4.24621e+08	4.35816e+08	4.71987e+08	1.5047e+09	6.52721e+08	3.23849e+09	1.76177e+09	2.81858e+08	3.08673e+08	3.62482e+08	1.05508e+09	3.0482e+09	2.95169e+09	2.43141e+09	9.23725e+08	3.20488e+08	1.47136e+08	6.34023e+08	4.19858e+08	1.70336e+09	3.04512e+09	2.05843e+09
P27348	High	14-3-3 protein theta OS=Homo sapiens OX=9606 GN=YWHAQ PE=1 SV=1	51	15	849	9	245	27.7	4.78	1.03008e+09	6.20255e+08	4.7441e+08	4.63406e+08	9.39427e+08	9.00428e+08	7.76982e+08	1.14092e+08	6.95982e+08	3.86044e+08	167113285	1.76227e+09	2.13965e+08	2.01486e+09	3.23795e+08	1.42824e+09	3.65371e+08	4.44997e+08	1.04265e+09	7.52806e+08	1.43868e+08	1.20904e+08	8.06208e+08	3.68961e+07	2.77112e+08	4.59709e+08	4.06955e+08	2.21864e+08	5.08152e+08	2.65588e+08	6.509e+08	6.96141e+07	1.85563e+09	3.12999e+08	1.06699e+08	5.80443e+08	1.93076e+08	8.30423e+08	3.20069e+08	1.00994e+09
P16157	High	Ankyrin-1 OS=Homo sapiens OX=9606 GN=ANK1 PE=1 SV=3	21	29	70	27	1881	206.1	6.01	1.04774e+08	1.138e+09	8.15068e+06	1.16646e+07	7.37421e+06	2.82891e+07	1.43657e+07	5.13307e+06	2.45755e+08	2.86108e+08	9184495	5.02977e+07	7.42101e+06	3.78013e+08	9.42616e+07	2.5561e+07	3.89507e+07	1.26567e+08	1.51177e+07	3.47567e+08	1.09754e+08	1.06661e+08	0	3.33068e+07	5.52918e+08	4.31608e+08	1.96019e+07	1.52726e+07	7.0533e+06	2.77066e+07	1.15238e+08	5.32257e+07	1.16151e+07	3.65829e+07	2.03581e+08	1.30288e+08	2.07207e+07	2.08574e+08	0	4.77772e+08
P01871	High	Immunoglobulin heavy constant mu OS=Homo sapiens OX=9606 GN=IGHM PE=1 SV=4	31	16	2134	16	453	49.4	6.77	5.33959e+09	8.25476e+09	2.39692e+10	1.02482e+10	4.38887e+09	2.92482e+09	8.76788e+08	1.29621e+09	6.45807e+08	1.58878e+09	1.54428e+10	1.8212e+08	1.59671e+10	1.11906e+09	3.03437e+10	4.1865e+08	9.23114e+08	119894657062	1.22446e+09	2.78411e+09	1.08063e+10	5.5865e+09	3.0057e+09	2.70754e+10	1.05484e+10	7.76466e+09	7.9343e+09	1.59833e+10	5.39613e+09	5.0065e+10	1.46628e+10	9.01738e+10	1.08795e+09	3.98743e+09	7.05238e+09	9.99556e+09	6.92623e+09	1.18692e+10	1.70499e+10	6.9284e+09
Q9BZQ8	High	Protein Niban 1 OS=Homo sapiens OX=9606 GN=NIBAN1 PE=1 SV=1	23	20	176	20	928	103.1	4.78	1.5989e+08	1.57104e+08	1.17395e+08	3.07693e+07	5.2967e+07	4.25629e+09	3.61831e+08	8.95818e+07	1.00754e+09	2.85049e+08	57972961	1.59088e+08	2.4108e+07	3.04398e+09	2.49661e+09	1.02014e+09	2.05158e+08	4.17244e+08	3.34986e+08	1.62271e+09	1.52582e+08	2.31185e+08	1.39578e+08	1.33961e+07	6.03387e+07	2.12282e+09	2.44777e+08	1.30894e+08	4.25415e+08	4.80099e+07	1.86503e+09	7.03844e+07	4.96334e+08	8.41961e+07	3.5652e+08	3.41537e+07	3.83846e+07	2.18087e+08	1.16278e+08	1.5281e+08
P45974	High	Ubiquitin carboxyl-terminal hydrolase 5 OS=Homo sapiens OX=9606 GN=USP5 PE=1 SV=2	43	23	229	23	858	95.7	5.03	8.76646e+08	5.82391e+08	3.88697e+08	4.90606e+08	5.71244e+08	5.84651e+08	6.38834e+08	3.91603e+07	3.29735e+08	2.78835e+08	1.50788e+08	9.74906e+08	1.23855e+08	1.65944e+09	3.98873e+08	6.99782e+08	1.25302e+08	6.14618e+08	3.09718e+08	4.12962e+08	1.57847e+08	8.76782e+07	2.72922e+08	7.39066e+07	1.55486e+08	6.27847e+08	3.57422e+08	1.58535e+08	3.44645e+08	1.83067e+08	3.45362e+08	1.45325e+08	5.23875e+08	1.07387e+08	4.33086e+08	5.88334e+08	1.6648e+08	5.51515e+08	2.43358e+08	7.07837e+08
P31146	High	Coronin-1A OS=Homo sapiens OX=9606 GN=CORO1A PE=1 SV=4	32	17	368	11	461	51	6.68	6.56844e+07	7.99064e+07	1.5681e+08	1.28285e+08	4.85974e+07	2.89179e+07	5.56416e+07	5.94855e+07	9.55512e+08	8.99159e+08	123657010	6.53842e+08	5.88264e+08	6.37993e+07	1.35439e+08	4.16828e+09	1.21693e+09	3.45301e+08	5.19196e+08	12283815414	1.20461e+09	9.55315e+07	1.50369e+07	8.16698e+07	6.30731e+07	1.00946e+09	0	2.86506e+08	8.0955e+06	9.87404e+07	2.1752e+07	8.91663e+07	1.03297e+09	2.81017e+08	8.81401e+08	2.96734e+07	2.30868e+08	2.18131e+07	6.68168e+08	1.43873e+08
P40121	High	Macrophage-capping protein OS=Homo sapiens OX=9606 GN=CAPG PE=1 SV=2	47	14	517	14	348	38.5	6.19	1.51554e+09	1.97922e+09	6.99806e+08	8.3469e+08	2.4927e+09	7.27089e+08	1.65513e+09	9.56522e+08	6.4972e+08	6.78e+08	7.81292e+08	1.88362e+09	1.3709e+08	4.81158e+09	9.24067e+08	2.64313e+09	1.29667e+09	2.46585e+09	6.72276e+08	1.69197e+09	1.32376e+09	5.2256e+08	2.78418e+08	1.98303e+08	4.30023e+08	3.55614e+08	5.7388e+08	9.27836e+08	5.30014e+08	5.44664e+08	1.72339e+09	4.97647e+08	1.12154e+09	7.4098e+08	6.60059e+07	1.5821e+09	6.74016e+08	1.70972e+09	8.34322e+08	1.34788e+09
Q08477	High	Cytochrome P450 4F3 OS=Homo sapiens OX=9606 GN=CYP4F3 PE=1 SV=2	41	17	117	12	520	59.8	7.64	1.75081e+07	1.75199e+07	3.09161e+07	0	4.01508e+07	2.41838e+07	5.88292e+07	5.30052e+06	7.49033e+08	1.41899e+08	1.69055e+06	3.74228e+08	1.74032e+07	6.80386e+07	1.82373e+07	8.55997e+08	2.30515e+08	5.01538e+07	2.02734e+08	3.20571e+09	1.87e+08	1.17008e+08	3.59127e+07	0	5.00923e+07	1.4452e+07	9.7018e+07	7.57395e+07	3.15769e+07	2.88203e+07	0	2.35176e+07	3.25834e+08	1.19598e+07	1.07023e+08	1.62154e+06	9.0561e+06	9.3829e+06	6.10716e+07	2.15513e+07
O14980	High	Exportin-1 OS=Homo sapiens OX=9606 GN=XPO1 PE=1 SV=1	28	24	171	24	1071	123.3	6.06	3.13445e+08	2.1216e+08	1.08126e+08	1.79447e+08	2.54668e+08	1.1735e+08	5.95511e+07	4.28986e+07	4.09446e+08	4.19124e+08	3.37033e+07	8.0218e+08	1.2007e+08	7.76408e+08	3.30539e+08	1.20479e+09	4.10937e+08	1.65972e+08	9.86814e+08	1.56358e+09	3.28921e+08	7.5407e+07	5.11183e+08	2.9725e+08	5.11139e+07	1.9525e+08	3.23889e+08	2.48037e+08	1.18196e+08	1.8935e+07	4.533e+07	7.37441e+07	9.50521e+08	4.29401e+07	8.28985e+07	2.17178e+08	1.68872e+07	2.97541e+08	4.16823e+07	4.7074e+08
B7Z507	High	cDNA FLJ51036, highly similar to Matrix metalloproteinase-9 (EC3.4.24.35) OS=Homo sapiens OX=9606 PE=2 SV=1	28	16	247	2	648	71.5	5.86	0	0	6.71006e+06	0	0	0	0	0	0	1.50776e+07	13614700	1.03959e+08	3.41105e+06	6.16902e+06	2.25555e+08	3.2435e+07	4.43511e+07	2.95718e+07	0	5.59438e+08	1.57237e+08	0	0	0	6.54886e+06	2.0705e+09	3.07008e+07	8.15972e+07	0	7.60239e+06	2.69837e+06	0	4.47273e+07	1.3265e+07	0	0	0	0	3.71368e+07	0
P50990	High	T-complex protein 1 subunit theta OS=Homo sapiens OX=9606 GN=CCT8 PE=1 SV=4	52	27	374	27	548	59.6	5.6	1.24924e+09	1.31438e+09	6.32146e+08	6.99739e+08	1.16374e+09	1.33195e+09	1.41197e+09	4.75185e+08	1.64083e+09	7.39746e+08	4.29203e+08	1.85305e+09	7.31429e+08	2.87975e+09	1.21434e+09	2.17098e+09	1.07491e+09	1.40737e+09	8.73335e+08	9.06664e+08	1.62383e+09	3.31126e+08	2.90869e+08	6.01902e+07	6.63935e+08	9.5199e+08	5.7748e+08	8.78737e+08	1.24952e+09	2.92205e+08	8.35867e+08	1.34468e+08	1.33582e+09	8.91064e+08	1.68236e+08	2.69648e+09	6.20968e+08	1.79448e+09	5.07887e+08	2.57752e+09
P51884	High	Lumican OS=Homo sapiens OX=9606 GN=LUM PE=1 SV=2	39	17	517	17	338	38.4	6.61	4.34557e+08	5.54044e+08	1.19665e+09	3.05998e+08	1.19511e+08	3.07052e+08	7.61345e+07	2.09793e+08	6.64636e+08	4.25607e+08	1.45819e+10	4.382e+08	2.01724e+08	5.01937e+08	4.30849e+08	8.18996e+08	4.20895e+08	2.0245e+09	1.19669e+09	8.97735e+08	1.07475e+09	3.28785e+08	4.70239e+08	4.20235e+09	4.82927e+08	3.63646e+08	2.40773e+08	1.96089e+09	1.68609e+09	7.3548e+09	3.76855e+09	1.36214e+10	5.18856e+08	1.41369e+09	1.12825e+09	4.91619e+08	9.46105e+08	9.21499e+08	5.55853e+09	5.43953e+08
Q08AI8	High	Protein mab-21-like 4 OS=Homo sapiens OX=9606 GN=MAB21L4 PE=2 SV=2	47	16	145	14	447	49.5	6.48	2.49135e+08	0	7.89006e+06	0	4.76318e+07	3.285e+07	2.08809e+07	5.16031e+06	2.54808e+08	1.54068e+08	1.64138e+07	2.04882e+09	2.83147e+07	8.58677e+07	6.24176e+07	1.9273e+09	7.31745e+07	0	1.58613e+09	3.81224e+06	0	1.75265e+06	7.80434e+08	2.58026e+07	0	3.95842e+08	1.26898e+07	5.68105e+07	4.95139e+06	2.22729e+07	2.34938e+07	1.92615e+07	1403943097	4.96481e+07	7.35e+07	1.95951e+07	5.30709e+06	2.38423e+08	3.43112e+07	7.07522e+08
P46459	High	Vesicle-fusing ATPase OS=Homo sapiens OX=9606 GN=NSF PE=1 SV=3	36	24	206	24	744	82.5	6.95	5.9529e+08	6.28458e+08	2.06649e+08	1.87816e+08	6.43948e+08	6.11647e+08	5.26116e+08	5.11483e+07	2.45034e+09	7.25675e+08	7.35404e+07	1.80665e+09	1.23717e+08	2.37658e+09	8.63877e+08	1.26912e+09	2.91459e+08	4.90062e+08	8.81138e+08	2.41869e+09	1.86423e+08	7.48383e+07	3.81532e+08	1.67387e+08	1.577e+08	3.21254e+09	2.79017e+08	2.96185e+08	3.9693e+08	1.0641e+08	5.29171e+08	8.6417e+07	7.02053e+08	1.78114e+08	1.44401e+08	6.08423e+08	7.55304e+07	8.97426e+08	1.1318e+08	1.15049e+09
P11684	High	Uteroglobin OS=Homo sapiens OX=9606 GN=SCGB1A1 PE=1 SV=1	59	8	492	3	91	10	5.06	3.46142e+08	8.35686e+07	3.37508e+08	3.60026e+08	1.64829e+07	5.70999e+08	2.65453e+08	7.97897e+07	8.21587e+08	6.29678e+07	2582931548	1.27935e+08	2.86818e+07	1.07645e+07	2.93785e+08	3.28272e+07	1.6968e+07	9.70796e+06	6.55892e+07	2.47073e+07	0	2.38948e+07	5.79834e+07	6.06847e+09	4.01647e+07	1.28648e+08	6.7611e+07	2.89892e+07	2.24598e+08	2.04049e+09	8.32752e+08	5.52231e+09	6.8762e+07	2.09396e+08	2.95154e+07	3.55607e+07	4.60826e+07	1.9406e+08	3.15649e+08	1.5945e+08
Q10567	High	AP-1 complex subunit beta-1 OS=Homo sapiens OX=9606 GN=AP1B1 PE=1 SV=2	32	24	219	7	949	104.6	5.06	1.27433e+08	3.78054e+07	1.2591e+07	0	1.07686e+08	9.81048e+07	4.54398e+07	1.45899e+07	1.1233e+08	1.72767e+07	4643251	2.02732e+08	3.16466e+07	4.74444e+08	6.60604e+07	3.36876e+08	3.83978e+07	3.56855e+07	3.3152e+08	2.93703e+08	2.99234e+07	0	1.37123e+08	2.65936e+07	9.09457e+07	3.85493e+07	1.65051e+07	2.14718e+07	3.08851e+07	7.8338e+06	4.33133e+07	1.37716e+07	2.90498e+08	5.77802e+07	1.06963e+08	8.41112e+07	1.41055e+07	1.18197e+08	2.59509e+07	2.41718e+08
C0JYZ2	High	Titin OS=Homo sapiens OX=9606 GN=TTN PE=4 SV=1	1	34	48	34	33423	3711.4	6.52	4.30487e+07	1.55165e+07	9.43404e+07	1.92135e+07	4.65826e+07	3.73525e+07	3.14643e+07	5.88325e+07	1.11053e+09	1.8949e+08	7.65031e+07	1.5119e+08	3.85933e+07	4.38577e+07	7.2509e+09	2.55496e+08	3.64949e+08	3.14099e+07	2.94289e+08	1.34931e+09	2.1008e+08	5.23663e+07	8.13699e+07	4.47907e+08	2.76281e+07	7.33807e+08	1.24644e+08	6.3429e+07	2.591e+07	7.66884e+07	4.56747e+07	2.84811e+08	2.08609e+08	6.01319e+07	3.95832e+08	1.19221e+08	3.26846e+07	2.79443e+07	2.78463e+08	6.85492e+07
Q15418	High	Ribosomal protein S6 kinase alpha-1 OS=Homo sapiens OX=9606 GN=RPS6KA1 PE=1 SV=2	39	24	116	16	735	82.7	7.83	2.38651e+08	1.40806e+08	6.46134e+07	7.94677e+07	1.92991e+08	1.63873e+08	1.70513e+08	2.83536e+07	2.07718e+08	1.87874e+08	3.49714e+06	8.81713e+07	1.42982e+07	6.02641e+08	1.85808e+08	2.3281e+08	4.32932e+07	1.29496e+08	8.62447e+07	6.20315e+08	2.91559e+07	4.23787e+07	3.25026e+07	1.65788e+07	4.05452e+07	5.13342e+07	1.62138e+07	5.69048e+07	1.53937e+08	1.8559e+07	8.10835e+07	1.06603e+07	1.09417e+08	1.25909e+07	4.95858e+07	2.29638e+08	3.10807e+07	1.27745e+08	1.13336e+07	2.75019e+08
P35606	High	Coatomer subunit beta' OS=Homo sapiens OX=9606 GN=COPB2 PE=1 SV=2	30	21	262	21	906	102.4	5.27	6.25834e+08	5.43758e+08	3.36036e+08	2.06107e+08	5.58459e+08	5.23313e+08	1.75497e+08	4.84724e+07	1.07013e+09	4.84784e+08	1.69049e+08	8.55409e+08	3.1787e+08	1.77282e+09	6.37912e+08	1.39668e+09	3.41689e+08	1.00355e+09	1.10616e+09	1.40799e+09	3.58388e+08	7.38418e+07	5.73524e+08	2.01213e+08	9.42071e+08	3.4994e+08	2.30492e+08	3.31423e+08	6.06546e+08	2.45232e+08	1.5714e+08	6.69039e+07	9.83205e+08	8.55759e+07	6.87793e+08	6.18393e+08	5.44059e+08	5.69258e+08	2.7525e+08	7.48929e+08
Q59FV6	High	ARP3 actin-related protein 3 homolog variant (Fragment) OS=Homo sapiens OX=9606 PE=2 SV=1	43	15	463	15	369	42.2	5.87	1.58694e+09	9.1972e+08	5.54129e+08	9.946e+08	1.90027e+09	7.76124e+08	7.62524e+08	3.56867e+08	1.83907e+09	7.11825e+08	3.6951e+08	1.80582e+09	7.87508e+08	1.7911e+09	1.38402e+09	3.12588e+09	1.51371e+09	1.70567e+09	2.60704e+09	1.29877e+10	1.97945e+09	3.68584e+08	5.17396e+08	1.50995e+08	9.43517e+08	8.26115e+08	4.68674e+08	1.37365e+09	1.53845e+09	3.39335e+08	3.69939e+08	1.65011e+08	3.01459e+09	1.39254e+09	5.85039e+08	2.91332e+09	4.44221e+08	2.27044e+09	6.85435e+08	3.635e+09
B7Z754	High	Alpha-mannosidase OS=Homo sapiens OX=9606 PE=2 SV=1	28	18	204	18	958	107.9	7.21	1.08136e+08	9.78295e+07	2.24165e+08	5.08554e+07	5.02221e+07	9.10067e+08	9.17668e+07	4.6528e+07	2.7942e+09	1.13785e+08	444329907	1.61301e+09	1.39359e+08	2.37002e+08	1.08219e+08	3.97149e+07	9.67646e+07	3.84896e+08	9.57329e+07	6.32538e+08	3.30435e+08	2.89724e+07	1.60904e+08	1.61624e+09	7.05701e+08	3.30496e+09	4.36412e+08	2.09119e+08	5.80182e+08	5.1112e+08	1.04589e+09	5.38597e+08	5.03153e+07	2.16773e+08	2.81964e+08	4.95448e+08	4.75315e+08	3.26196e+08	8.94469e+08	1.18258e+08
B7ZKQ8	High	Podocalyxin OS=Homo sapiens OX=9606 GN=PODXL PE=2 SV=1	23	16	336	16	560	58.8	5.49	14549090049	13482841142	7.26196e+09	3.99965e+09	1.78951e+10	7.3794e+09	7.51787e+09	6.96996e+09	3.79081e+08	4.14753e+09	1424046972	1.07142e+09	5.51978e+09	1.07195e+09	1.19311e+09	8.68362e+08	5.26193e+08	6.29175e+09	3.17471e+08	5.18637e+08	9.26271e+08	9.64926e+08	1.49112e+09	8.02979e+08	8.00172e+08	7.61092e+09	1.58108e+09	1.54923e+09	6.46952e+09	1.31719e+09	5.00822e+08	5.35415e+08	1.7117e+09	9.87969e+08	1.33727e+09	1.39688e+09	1.02873e+09	1.75797e+09	3.97976e+08	4.30498e+09
Q8WW52	High	Protein FAM151A OS=Homo sapiens OX=9606 GN=FAM151A PE=2 SV=2	31	13	591	13	585	64	6.67	1.0776e+09	2.78257e+09	4.84578e+08	1.82413e+09	1.47758e+09	6.18761e+08	3.02329e+09	1.0692e+08	2729859683	8.56954e+08	1.04786e+09	2.08365e+08	2.83352e+08	4.43366e+09	2.51808e+09	1.65019e+08	3.6186e+08	2.1442e+09	3.91268e+08	3.04987e+08	7.56012e+08	7.45522e+08	3.15939e+08	1.35948e+09	2.2316e+09	1.74517e+09	1.30197e+09	2.26277e+09	3.01339e+09	8.87238e+08	5.09751e+08	1929793866	3.95358e+08	1.27025e+09	7.77396e+08	1.57805e+09	1.37553e+09	3.71112e+09	1.73626e+09	2.51612e+09
Q53FJ5	High	Prosaposin (Variant Gaucher disease and variant metachromatic leukodystrophy) variant (Fragment) OS=Homo sapiens OX=9606 PE=2 SV=1	21	12	663	5	524	58.1	5.21	8.89129e+08	9.50907e+08	1.76132e+09	5.06928e+09	1.28487e+09	13481569593	3.59311e+09	3.47423e+09	1.55168e+09	1.85602e+09	2.70922e+09	5.72885e+08	2.68123e+09	3.52499e+09	1.05285e+09	7.31698e+08	4.22832e+09	2.08056e+09	5.72912e+08	7.29898e+08	2.20292e+09	1.11708e+09	9.25969e+08	8.55278e+08	1.70918e+09	2.61668e+09	1.79538e+09	6.09e+09	4.29404e+09	2.85077e+09	5.32499e+09	1.53254e+09	5.65931e+08	5.77004e+09	3.99693e+08	8.41699e+09	1.97066e+09	4.92387e+09	2.35382e+09	9.79838e+08
Q92485	High	Acid sphingomyelinase-like phosphodiesterase 3b OS=Homo sapiens OX=9606 GN=SMPDL3B PE=1 SV=2	40	11	206	11	455	50.8	5.64	7.25948e+08	5.99638e+08	4.4732e+08	3.00721e+08	5.44534e+08	2.08036e+09	7.60367e+08	2.80041e+08	1.25918e+09	5.72335e+08	3.80864e+08	3.62344e+08	1.3005e+08	1.11732e+09	2.74433e+08	2.01778e+07	8.08592e+07	1.10982e+09	5.95255e+07	4.35942e+08	1.48342e+08	3.53577e+07	5.73497e+07	2.23221e+08	4.38085e+08	8.44279e+08	3.70247e+08	2.84569e+08	6.20367e+08	1.84792e+08	8.50942e+08	2.49693e+08	4.92026e+07	8.22571e+07	9.74818e+07	2.78212e+08	2.75307e+08	1.89281e+08	3.74445e+08	3.7874e+08
B4E0R0	High	cDNA FLJ54220, highly similar to Long-chain-fatty-acid--CoA ligase 1 OS=Homo sapiens OX=9606 PE=2 SV=1	38	25	262	24	664	74.2	7.33	9.62134e+08	6.36684e+08	2.42475e+08	1.75618e+08	1.40037e+09	3.16922e+08	1.24968e+09	1.73447e+08	1.46085e+09	1.03156e+09	1.41252e+07	5.56763e+08	1.41411e+08	7.18014e+09	8.19295e+08	1.60123e+09	8.21593e+08	4.43587e+08	1.20991e+09	4.10196e+09	4.93436e+08	2.48627e+08	2.4681e+08	1.47005e+07	6.61124e+08	8.03424e+07	1.27013e+08	6.959e+08	3.75724e+08	7.58393e+07	5.72272e+07	4.45867e+07	8.59062e+08	1.90276e+08	3.0474e+08	3.71149e+08	1.36636e+08	1.08686e+09	9.78403e+07	6.1718e+08
D6RF35	High	Vitamin D-binding protein OS=Homo sapiens OX=9606 GN=GC PE=1 SV=1	28	17	680	17	476	53	5.52	1.6989e+09	5.35654e+08	1.95828e+09	1.2903e+09	1.09544e+09	1.18858e+09	3.22845e+08	6.34875e+08	1.93025e+08	9.05583e+08	2.04396e+09	3.74113e+08	3.75717e+09	4.422e+09	2.55871e+08	1.60342e+08	4.89736e+08	3.84553e+09	1.94773e+08	6.79276e+08	1.18969e+09	2.15066e+09	2.06749e+09	1.14158e+09	1.00185e+09	1.0801e+09	9.09678e+08	1.35976e+09	1.37603e+09	2.19218e+09	2.9578e+09	1.54854e+09	3.58265e+08	1.24579e+09	3.45479e+08	2.50183e+09	4.59151e+09	1.81751e+09	3.13318e+09	5.54148e+08
P54920	High	Alpha-soluble NSF attachment protein OS=Homo sapiens OX=9606 GN=NAPA PE=1 SV=3	57	14	206	14	295	33.2	5.36	8.70819e+08	1.20221e+09	1.82618e+08	7.95092e+08	9.87587e+08	9.65079e+08	1.11062e+09	8.31684e+08	4.04892e+09	7.70842e+08	73806833	1.01434e+09	8.24371e+07	1.96149e+09	4.66927e+08	1.38019e+09	9.02698e+08	5.97412e+08	9.65702e+08	1.37909e+09	1.45628e+09	8.92464e+08	5.91167e+08	8.9573e+07	2.64612e+08	9.33916e+08	2.13274e+09	1.46038e+09	5.98177e+08	1.18475e+08	2.84017e+08	8.0526e+07	1.18111e+09	2.10416e+09	2.13753e+08	6.13607e+08	1.75772e+08	1.46139e+09	1.28202e+08	8.70282e+08
C9JZR2	High	Catenin delta-1 OS=Homo sapiens OX=9606 GN=CTNND1 PE=1 SV=2	24	18	144	18	938	104.8	6.87	6.05986e+08	2.12778e+08	1.04871e+08	9.17409e+07	3.98583e+08	5.64208e+07	3.27672e+08	2.1611e+08	5.42727e+08	6.97144e+08	81809852	2.28062e+09	3.2691e+08	5.77077e+08	2.99735e+09	1.60996e+09	4.69441e+08	1.47968e+08	9.82617e+08	2.21073e+08	4.13081e+08	1.13395e+08	8.08341e+08	7.05585e+07	8.8353e+07	7.65744e+07	5.8807e+07	1.57287e+08	1.16713e+08	1.16963e+08	2.92601e+08	3.59502e+07	1.2695e+09	1.11059e+08	1.40784e+08	2.68025e+08	1.31442e+07	6.50637e+08	1.40712e+08	9.52673e+08
Q9UHG3	High	Prenylcysteine oxidase 1 OS=Homo sapiens OX=9606 GN=PCYOX1 PE=1 SV=3	42	16	289	16	505	56.6	6.18	6.08255e+08	3.08857e+08	4.77035e+08	2.44037e+08	3.42738e+08	1.41648e+09	2.07087e+09	4.67255e+08	9.43716e+08	5.96006e+08	1.95108e+08	4.17627e+08	2.093e+08	1.83757e+09	3.23489e+09	8.34447e+08	1.32132e+09	6.67247e+08	6.8253e+08	3.4074e+08	3.03566e+08	1.74076e+08	8.65614e+08	5.21124e+07	6.24985e+08	2.67439e+08	1.09408e+08	5.92189e+08	1.6364e+09	3.59589e+08	2.15546e+08	2.13888e+08	7.061e+08	5.89792e+08	8.92494e+08	2.76665e+09	1.81188e+09	1.43511e+09	2.61731e+09	7.03682e+08
Q53GD2	High	Fibrinogen-like 2 variant (Fragment) OS=Homo sapiens OX=9606 PE=2 SV=1	33	16	424	16	439	50.2	7.17	4.18762e+09	4.82409e+09	4.43329e+09	1.17418e+09	3.14162e+09	3.33506e+09	1.76511e+09	1.87956e+09	3.9958e+08	2.08268e+09	1.67182e+09	8.36358e+08	1.47893e+09	1220782425	6.25026e+08	1.1042e+08	2.51884e+08	3.38607e+09	2.16841e+08	1.73325e+08	3.22208e+09	6.80098e+08	1.8023e+08	5.06476e+08	7.17869e+07	1.13738e+09	2.07652e+09	2.2701e+09	6.50637e+09	9.96203e+08	1.04979e+09	5.01936e+07	1.68604e+08	5.24709e+08	1.07356e+08	7.09798e+09	1.95419e+09	2.93023e+09	1.37724e+09	2.1807e+08
A0A1B0GVW0	High	Renin receptor OS=Homo sapiens OX=9606 GN=ATP6AP2 PE=1 SV=1	46	14	286	14	345	38.4	5.54	4.23147e+08	3.03987e+08	1.70113e+08	3.12072e+08	4.67185e+08	3.69695e+08	1.01989e+09	1.0351e+09	1.51435e+09	4.33202e+08	1.23646e+09	1.45689e+09	2.35781e+08	1.61872e+09	4.1893e+08	1.94456e+08	2.22687e+08	2.37192e+09	2.59711e+08	6.97659e+08	9.25021e+08	2.44357e+08	1.40031e+07	8.03705e+07	5.08428e+08	1.43844e+09	1.50426e+09	1.46549e+09	1.31966e+09	2.68901e+08	2.42409e+08	2.23017e+07	3.88304e+07	3.14395e+08	1.09593e+09	2.47628e+09	1.09086e+09	1.35859e+09	2.90524e+08	1.15697e+09
A0A286YFJ8	High	Immunoglobulin heavy constant gamma 4 (Fragment) OS=Homo sapiens OX=9606 GN=IGHG4 PE=1 SV=1	38	11	1116	6	396	43.8	6.24	4.41732e+08	1.66756e+09	24077044182	4.52719e+08	5.52366e+08	2.3404e+08	4.17895e+06	7.16587e+06	7.69468e+07	1.91696e+07	2.07408e+09	1.02106e+08	1.2715e+08	1.47602e+07	4.12414e+08	0	2.18999e+08	8.62593e+08	2.01859e+08	9.88947e+07	3.53414e+08	1.01771e+08	9.57177e+08	1.01949e+09	8.38335e+08	1.62254e+09	2.70488e+08	2.38121e+08	9.73984e+08	2.43188e+09	5.51662e+08	3.10522e+09	5.67422e+07	9.57517e+08	8.40624e+07	3.09751e+08	5.17402e+08	1.99101e+08	5.61467e+08	4.09165e+08
P17987	High	T-complex protein 1 subunit alpha OS=Homo sapiens OX=9606 GN=TCP1 PE=1 SV=1	42	20	260	20	556	60.3	6.11	9.98874e+08	7.57481e+08	4.26201e+08	4.00949e+08	9.4551e+08	9.89976e+08	8.19595e+08	8.0526e+07	6.24887e+08	3.44701e+08	2.75147e+08	1.55294e+09	4.19439e+08	2.40058e+09	6.36144e+08	2.06504e+09	2.68076e+08	8.4874e+08	1.43473e+09	1.5772e+09	4.82459e+08	1.73969e+08	4.97064e+08	3.92672e+07	4.63313e+08	1.53663e+08	3.89853e+08	4.451e+08	1.20759e+09	1.70245e+08	5.58475e+08	4.59499e+07	1.09776e+09	5.63426e+08	4.35564e+07	1.76994e+09	3.94055e+08	1.3599e+09	3.1161e+08	2.4237e+09
P35900	High	Keratin, type I cytoskeletal 20 OS=Homo sapiens OX=9606 GN=KRT20 PE=1 SV=1	63	26	656	22	424	48.5	5.69	6.49775e+07	5.25873e+07	4.53074e+07	5.46534e+07	7.04261e+07	1.04889e+08	5.35312e+07	6.81197e+06	3.41072e+08	3.65773e+07	12918496	2.30066e+08	3.1423e+07	5.37693e+09	3.18468e+08	1.00788e+08	1.40586e+07	1.58375e+08	5.01621e+07	1.14504e+08	2.16828e+08	3.91144e+07	8.24446e+07	4.6883e+07	1.61578e+07	3.52921e+08	1.05999e+08	6.55682e+07	1.33405e+08	1.29794e+08	8.15027e+07	8.19353e+07	4.65751e+07	0	4.28799e+08	5.77415e+07	8.02051e+06	4.13729e+08	0	6.23369e+07
B4DRF2	High	cDNA FLJ58124, highly similar to Complement factor I OS=Homo sapiens OX=9606 PE=2 SV=1	22	10	291	9	591	66.7	7.52	1.31509e+08	1.52268e+08	9.56338e+08	7.11911e+07	1.43139e+08	6.38026e+07	2.08387e+08	4.31169e+08	1.41508e+08	1.44359e+08	1.93099e+09	8.54676e+07	1.26748e+08	1.49955e+08	1.08494e+08	5.46274e+07	1.45924e+08	5.43462e+08	2.2408e+08	7.35068e+07	4.75779e+08	1.27474e+08	1.98649e+08	1.35503e+09	1.8035e+08	4.87332e+08	7.03417e+08	5.24754e+08	2.1391e+09	1.56659e+09	4.94903e+08	1.13477e+09	9.85317e+07	5.21972e+08	6.84415e+08	2.64732e+09	1.34397e+09	5.75729e+08	1.74312e+09	1.14506e+08
B2R5U1	High	Staphylococcal nuclease domain-containing protein OS=Homo sapiens OX=9606 PE=2 SV=1	44	26	120	26	885	99.6	6.96	3.9199e+08	2.51327e+08	1.4683e+08	8.93063e+07	3.87409e+08	3.09202e+08	2.18382e+08	1.52663e+08	5.12785e+08	3.15182e+08	3.91074e+07	5.88504e+08	1.37359e+08	1.44639e+09	2.30691e+09	1.00646e+09	2.0157e+08	2.70109e+08	5.56955e+08	7.08646e+08	2.44991e+08	4.82611e+07	3.73978e+08	6.6743e+07	1.0171e+08	2.67287e+08	8.01251e+07	9.91753e+07	1.87733e+08	1.01846e+08	1.8381e+08	9.09988e+08	4.67563e+08	1.8994e+08	1.24237e+09	2.99867e+08	4.35421e+07	3.32204e+08	1.20322e+08	3.94866e+08
P23381	High	Tryptophan--tRNA ligase, cytoplasmic OS=Homo sapiens OX=9606 GN=WARS1 PE=1 SV=2	46	16	119	16	471	53.1	6.23	1.85847e+08	1.51621e+08	1.11705e+08	1.17284e+08	2.07212e+08	4.73901e+08	1.5499e+08	5.7372e+07	748330405	3.80085e+07	1.17999e+08	9.98963e+08	2.82952e+08	2.50231e+08	2.52298e+08	2.24267e+08	1.38693e+08	2.21408e+08	1.88879e+08	2.59658e+09	7.65076e+08	7.09798e+07	4.76952e+07	935615	2.70581e+08	5.65192e+09	6.5504e+07	9.48695e+07	2.17276e+08	8.58645e+07	1.88208e+08	1.98155e+08	2.00015e+08	9.15773e+07	1.37745e+09	3.16306e+08	6.04249e+07	2.13143e+08	2.48e+08	2.48824e+08
P31939	High	Bifunctional purine biosynthesis protein PURH OS=Homo sapiens OX=9606 GN=ATIC PE=1 SV=3	50	22	288	6	592	64.6	6.71	2.32232e+08	2.83475e+08	7.76762e+07	1.83304e+08	2.47343e+08	1.62894e+08	1.38275e+08	2.45773e+07	1.10454e+07	1.1793e+08	35394816	1.36901e+08	3.39944e+07	6.13996e+08	6.04814e+07	1.30831e+08	9.42878e+07	1.97556e+08	1.42488e+08	1.48122e+08	9.18959e+07	6.59533e+07	6.85812e+07	3.51133e+06	7.23257e+07	8.62549e+07	3.22082e+07	7.1876e+07	7.64566e+07	4.88951e+07	7.41247e+07	0	6.60571e+07	1.02597e+08	0	1.86699e+08	1.88019e+07	3.63141e+08	1.15722e+07	1.86215e+08
Q13228	High	Methanethiol oxidase OS=Homo sapiens OX=9606 GN=SELENBP1 PE=1 SV=2	55	21	402	4	472	52.4	6.37	2.34946e+08	1.3889e+08	6.73918e+08	2.48628e+08	1.41646e+08	4.41003e+08	2.27582e+08	1.29801e+07	2.05229e+08	1.70644e+07	200471122	1.44648e+08	4.48154e+07	1.74905e+08	1.69351e+08	2.57701e+07	7.00485e+07	4.09652e+08	3.05303e+07	4.31872e+07	1.15101e+08	7.0683e+07	2.12293e+07	8.31945e+08	4.87852e+08	5.02377e+08	1.49676e+08	1.62181e+08	3.82366e+08	1.48823e+08	4.14857e+08	1.54604e+08	4.71529e+07	1.0421e+08	5.26786e+07	3.09177e+08	2.60383e+08	3.05979e+08	2.61466e+08	2.6542e+08
P24752	High	Acetyl-CoA acetyltransferase, mitochondrial OS=Homo sapiens OX=9606 GN=ACAT1 PE=1 SV=1	50	18	556	6	427	45.2	8.85	1.56651e+09	7.89973e+08	2.42535e+08	7.62609e+08	2.36193e+09	1.17999e+08	1.3526e+09	2.21574e+08	1.03151e+09	6.05884e+08	5.23983e+08	2.15006e+08	2.70754e+08	8.35507e+08	1.17431e+09	3.06257e+08	7.68827e+08	7.60606e+08	6.76569e+08	8.37699e+08	5.15283e+08	6.23338e+08	2.22582e+08	1.86071e+08	1.15752e+09	4.072e+08	2.97174e+08	7.43675e+08	8.57489e+08	1.52151e+08	8.0946e+07	1.72366e+08	2.47695e+08	4.76486e+08	1.79098e+08	1.09468e+09	5.33804e+08	1.26234e+09	3.86202e+08	7.21212e+08
O75936	High	Gamma-butyrobetaine dioxygenase OS=Homo sapiens OX=9606 GN=BBOX1 PE=1 SV=1	40	18	471	18	387	44.7	6.74	3.10438e+09	3.56368e+09	1.55941e+09	2.41411e+09	3.31115e+09	7.36474e+08	1.01068e+09	2.29931e+08	8.54915e+08	1.06452e+09	8.80549e+08	1.63453e+08	4.68121e+08	4.26277e+09	1034266468	1.39763e+08	5.24419e+08	1.1876e+09	3.1443e+08	1.63899e+08	5.85462e+08	8.79911e+08	3.09133e+08	1.20977e+08	1.61297e+09	8.09335e+08	7.51465e+08	8.72301e+08	2.37412e+09	3.92097e+08	2.81453e+08	1.98277e+08	2.96495e+08	1.27538e+09	1.0513e+08	5.5642e+09	7.27968e+08	2.63665e+09	8.3477e+08	4.25687e+09
Q6UWR7	High	Glycerophosphocholine cholinephosphodiesterase ENPP6 OS=Homo sapiens OX=9606 GN=ENPP6 PE=1 SV=2	47	16	198	16	440	50.2	7.99	1.13687e+09	4.2456e+08	1.76971e+08	6.82013e+08	4.59084e+08	4.00514e+08	8.38988e+08	2.70218e+08	6.2789e+08	3.7849e+08	7.46991e+07	2.83243e+07	8.7531e+07	9.13541e+08	2.94339e+08	1.42975e+08	1.44436e+08	5.14567e+08	1.53253e+08	7.85466e+06	2.07041e+08	2.88027e+08	4.91599e+07	1.18473e+08	5.46201e+09	3.04173e+08	2.45435e+08	3.97715e+08	3.97223e+08	1.05866e+08	1.20228e+07	1.83805e+08	1.06166e+08	3.63047e+08	5.33916e+08	1.32951e+09	5.11299e+08	5.70749e+08	3.77161e+08	9.32082e+08
Q9H0U4	High	Ras-related protein Rab-1B OS=Homo sapiens OX=9606 GN=RAB1B PE=1 SV=1	76	13	559	5	201	22.2	5.73	1.09746e+09	5.42324e+08	2.55227e+08	5.33989e+08	9.13564e+08	8.98377e+08	7.02657e+08	1.4607e+08	8.37935e+08	9.47755e+08	1.3374e+08	1.10077e+09	3.82071e+08	9.01652e+08	4.74142e+08	8.99147e+08	1.1214e+09	3.9993e+08	1.47785e+09	2.51206e+09	7.65309e+08	1.14709e+08	5.02074e+08	7.48271e+06	3.3184e+08	3.43045e+07	1.25952e+08	2.96561e+08	4.75315e+08	7.99738e+07	6.90571e+08	8.17476e+06	9.56803e+08	3.9889e+08	7.48037e+07	4.93118e+08	2.21532e+08	6.1919e+08	1.47012e+08	1.01958e+09
A8KAK1	High	cDNA FLJ77398, highly similar to Homo sapiens UDP-glucose ceramide glucosyltransferase-like 1, transcript variant 2, mRNA OS=Homo sapiens OX=9606 PE=2 SV=1	23	26	95	26	1531	174.9	5.52	2.4792e+08	9.57917e+07	2.19065e+07	1.11093e+08	2.28562e+08	1.36496e+08	2.34891e+08	3.22969e+08	1.61507e+09	2.72374e+08	1.26551e+08	6.46047e+08	1.1293e+08	5.27562e+08	5.60697e+08	4.54684e+08	3.40004e+08	2.15306e+08	3.57188e+08	1.25005e+09	3.07049e+08	7.53566e+08	1.42785e+08	3.07173e+08	4.64827e+07	6.68422e+08	8.94492e+07	2.08904e+08	4.54001e+07	1.5618e+08	3.17213e+07	2.62555e+08	4.98185e+08	3.53673e+07	3.1718e+08	2.32282e+08	4.89193e+07	1.67323e+08	7.71992e+07	1.82359e+08
B2R9K8	High	cDNA, FLJ94440, highly similar to Homo sapiens chaperonin containing TCP1, subunit 6A (zeta 1)(CCT6A), mRNA OS=Homo sapiens OX=9606 PE=2 SV=1	43	20	289	15	531	57.9	6.8	6.17137e+08	5.05732e+08	2.90796e+08	2.78982e+08	5.89656e+08	4.32108e+08	5.06338e+08	5.10544e+07	2.6048e+09	2.69951e+08	1.72505e+08	1.34521e+09	1.88587e+08	1.45677e+09	2.33507e+08	7.64717e+08	2.5056e+08	4.14571e+08	6.73955e+08	1.24727e+09	3.17726e+08	1.25566e+08	7.04011e+07	6.81773e+07	3.2812e+08	2.06964e+09	2.40367e+08	3.03205e+08	3.94464e+08	1.84754e+08	1.56319e+08	2.90084e+07	4.30165e+08	3.38347e+08	3.21597e+08	9.33453e+08	1.61895e+08	1.00436e+09	1.43803e+08	1.14042e+09
P14384	High	Carboxypeptidase M OS=Homo sapiens OX=9606 GN=CPM PE=1 SV=2	38	17	413	17	443	50.5	7.36	6.03027e+08	6.3507e+08	4.35863e+08	3.40486e+08	5.44044e+08	1.10217e+09	1.53274e+09	7.69732e+08	2.86258e+08	3.76011e+08	1.06442e+09	1.71027e+08	3.97781e+07	1.11015e+09	7.63073e+08	1.20795e+08	1.76688e+08	1.06945e+09	1.53312e+08	1.15586e+08	5.05585e+08	2.18657e+08	1.42321e+08	5.28423e+08	1.91315e+08	2.82957e+08	1.47303e+09	1.8657e+09	1.16134e+09	1.01615e+09	4.64732e+09	6.14216e+08	1.41265e+08	9.66287e+08	5.59674e+08	1.6846e+09	9.01167e+08	1.18634e+09	9.5959e+08	3.55622e+08
O95865	High	N(G),N(G)-dimethylarginine dimethylaminohydrolase 2 OS=Homo sapiens OX=9606 GN=DDAH2 PE=1 SV=1	51	16	777	15	285	29.6	6.01	1.10562e+09	3.34422e+09	6.02307e+09	2.04441e+10	2.42546e+09	1.10445e+09	1.45611e+09	3.9256e+09	8.09674e+08	3.5077e+09	5206156080	6.7255e+08	2.1011e+09	3.18494e+09	1.94263e+09	8.14227e+08	2.51647e+08	18161704912	5.7374e+08	1.49968e+09	1.60935e+10	5.59555e+09	1.77648e+09	7.91909e+08	11196645166	2.54564e+09	6.67727e+09	9.13934e+09	3.50763e+09	2.54069e+09	1.68595e+09	4.99981e+08	1.52545e+08	1.80473e+10	7.37024e+08	2.42591e+09	3.68806e+09	8.24845e+09	3.27001e+09	9.49258e+08
Q53X12	High	V-type proton ATPase subunit a OS=Homo sapiens OX=9606 PE=2 SV=1	26	22	281	21	831	95.7	6.7	1.1346e+09	1.12013e+09	3.23522e+08	8.49775e+08	1.11367e+09	7.19267e+08	1.6652e+09	1.60684e+08	7.77834e+08	7.82166e+08	1.82984e+08	2.35746e+08	1.36611e+08	2.33674e+09	9.86213e+08	2.7262e+08	4.47813e+08	6.54766e+08	4.09233e+08	8.25878e+08	1.34011e+08	3.37147e+08	2.71434e+08	1.00841e+08	1.58055e+09	3.05115e+08	4.3855e+08	5.58052e+08	9.51697e+08	1.74827e+08	2.51454e+08	8.09812e+07	2.98983e+08	3.46011e+08	2.52542e+08	1.29235e+09	3.10461e+08	1.22945e+09	1.08158e+08	1.44351e+09
P15291	High	Beta-1,4-galactosyltransferase 1 OS=Homo sapiens OX=9606 GN=B4GALT1 PE=1 SV=5	42	10	536	1	398	43.9	8.65	7.30938e+06	6.70428e+07	9.32678e+07	6.08042e+07	2.42458e+07	0	7.96676e+07	1.05158e+08	0	3.52789e+07	7.43577e+07	0	3.46176e+07	3.30627e+07	0	1.29137e+07	0	3.50192e+08	1.27004e+07	0	2.09976e+08	1.52828e+07	0	0	1.30871e+07	0	5.72265e+07	1.03132e+08	3.4286e+07	0	0	0	0	0	0	2.02591e+08	1.42909e+08	1.86192e+08	1.39047e+07	4.21075e+07
B1AHC9	High	X-ray repair cross-complementing protein 6 OS=Homo sapiens OX=9606 GN=XRCC6 PE=1 SV=1	42	18	154	18	559	64.2	9.28	3.70383e+08	2.12876e+08	3.73944e+07	6.32599e+07	4.35107e+08	5.64816e+07	1.49355e+08	3.99053e+07	3.23234e+08	4.5502e+08	1.40886e+07	4.93092e+08	1.1202e+08	8.10079e+08	1.99949e+08	7.18335e+08	1.74254e+08	2.04511e+08	6.35919e+08	2.59261e+09	2.61717e+08	5.78191e+07	1.75176e+08	0	8.9906e+07	2.6359e+07	6.05636e+07	1.02379e+08	7.83296e+07	2.17741e+07	3.51834e+06	0	3.85952e+08	2.13422e+07	7.64066e+07	2.37085e+08	1.75571e+07	2.89583e+08	5.96046e+07	4.06649e+08
Q9HAT2	High	Sialate O-acetylesterase OS=Homo sapiens OX=9606 GN=SIAE PE=1 SV=1	35	14	470	14	523	58.3	7.33	2.64107e+08	2.41639e+08	7.52414e+08	2.10982e+08	1.13914e+08	1.53183e+09	1.66681e+08	1.27188e+08	3.33603e+09	7.66972e+07	2.60801e+09	1.81885e+08	9.64187e+07	4.67601e+08	2.57208e+08	7.02403e+07	1.7524e+08	5.88536e+08	1.41995e+08	2.5414e+08	6.96299e+08	8.73104e+07	1.81567e+08	3.58041e+09	6.65472e+08	1.7651e+09	5.74214e+08	2.85126e+09	2.04652e+09	3.12422e+09	3.97202e+09	3.89525e+09	9.44178e+07	3.19654e+08	4.82942e+08	1.01839e+09	1.0567e+09	3.75206e+09	5.6137e+09	1.06022e+09
Q16822	High	Phosphoenolpyruvate carboxykinase [GTP], mitochondrial OS=Homo sapiens OX=9606 GN=PCK2 PE=1 SV=4	33	18	417	16	640	70.7	7.62	1.71373e+09	7.45696e+08	5.96244e+08	2.6099e+08	4.87711e+09	3.94226e+08	3.85531e+09	3.41703e+08	1.22219e+09	1.71023e+09	420597133	1.18561e+09	3.89942e+08	1.59674e+09	1.09155e+09	5.93552e+08	3.35551e+08	6.93e+08	1.97652e+09	6.77268e+08	1.05331e+08	6.56099e+08	2.88258e+08	1.45593e+08	2.37879e+09	1.52032e+09	8.55647e+08	7.82423e+08	7.79835e+08	1.94027e+08	1.24162e+08	2.43722e+08	4.73193e+08	2.32455e+08	4.62882e+08	1.48243e+09	1.16841e+09	2.79729e+09	4.16353e+08	1.41344e+09
P51991	High	Heterogeneous nuclear ribonucleoprotein A3 OS=Homo sapiens OX=9606 GN=HNRNPA3 PE=1 SV=2	29	15	160	14	378	39.6	9.01	4.64849e+08	1.95668e+08	1.46778e+08	1.293e+08	5.3039e+08	2.4696e+07	2.12647e+08	5.72355e+07	8.04289e+08	5.73006e+08	3.60519e+07	1.47293e+09	1.4561e+08	1.24812e+09	1.16494e+09	2.00993e+09	1.09285e+08	1.83712e+08	7.54567e+08	6.08552e+08	8.3242e+07	6.10703e+07	6.6252e+08	8.69603e+07	9.27848e+07	7.55431e+07	7.14059e+07	1.42584e+08	9.27361e+07	1.15998e+08	1.5029e+07	1.56182e+08	1.16055e+09	8.41284e+07	5.95765e+08	2.88265e+08	6.83099e+07	4.93151e+08	1.41434e+08	5.38318e+08
Q08257	High	Quinone oxidoreductase OS=Homo sapiens OX=9606 GN=CRYZ PE=1 SV=1	62	14	383	14	329	35.2	8.44	1.91609e+09	1.31964e+09	1.09662e+09	1.09718e+09	2.17966e+09	4.89214e+08	2.1399e+09	2.10012e+08	6.45201e+08	6.31545e+08	1.17474e+09	4.3183e+08	1.05864e+08	1.47905e+09	8.88386e+08	3.36324e+08	6.74174e+08	1.33832e+09	4.69267e+08	1.32912e+09	7.29811e+08	6.30316e+08	1.72259e+08	3.16503e+08	2.43379e+09	3.6362e+08	8.15422e+08	1.11623e+09	1.58142e+09	4.55804e+08	7.98608e+08	4.92481e+08	6.84031e+08	8.45172e+08	1.92426e+08	3.2536e+09	1.23021e+09	1.75435e+09	9.79567e+08	2.07412e+09
B4DDQ2	High	Biglycan OS=Homo sapiens OX=9606 PE=2 SV=1	41	12	407	12	334	37.6	7.97	1.26917e+09	1.4451e+09	8.37592e+08	6.24577e+08	5.63394e+08	1.73955e+09	1.23205e+09	3.74443e+08	6.32301e+07	1.2529e+09	2.34565e+09	1.42165e+08	1.33417e+09	6.46013e+08	2.13894e+08	2.79664e+08	5.93755e+08	4.65227e+09	4.59563e+08	2.49825e+08	2.74567e+09	2.07396e+08	8.57718e+07	2.7953e+08	9.81735e+08	5.76249e+08	2.12439e+09	1.47332e+09	4.27313e+09	1.12776e+09	4.51492e+08	5.2197e+07	1.45819e+08	1.35431e+09	3.17726e+07	1.90014e+09	1.75461e+09	2.04058e+09	8.28134e+08	3.64462e+08
P26641	High	Elongation factor 1-gamma OS=Homo sapiens OX=9606 GN=EEF1G PE=1 SV=3	41	17	332	15	437	50.1	6.67	7.54034e+08	3.66625e+08	1.75173e+08	1.89651e+08	5.59234e+08	4.67563e+08	4.25831e+08	1.68405e+08	5.5099e+08	6.83822e+08	2.96517e+08	2.01632e+09	7.45859e+08	1.52363e+09	1.1724e+09	2.85547e+09	5.1425e+08	5.98889e+08	1.74039e+09	1.03658e+09	4.56578e+08	1.46331e+08	1.05346e+09	3.05717e+08	3.08729e+08	5.37732e+08	3.27308e+08	5.33658e+08	3.59865e+08	2.17816e+08	1.95221e+08	1.86758e+08	2.48809e+09	5.11713e+08	2.16464e+08	6.41407e+08	1.43074e+08	8.39125e+08	3.92781e+08	1.30125e+09
Q15181	High	Inorganic pyrophosphatase OS=Homo sapiens OX=9606 GN=PPA1 PE=1 SV=2	53	13	183	12	289	32.6	5.86	6.66934e+08	3.29511e+08	2.72949e+08	1.86837e+08	2.74292e+08	4.25769e+08	2.38997e+08	2.10218e+07	1.03623e+08	2.79404e+08	1.72175e+08	1.94861e+09	1.33483e+08	3.20663e+08	4.42893e+08	1.18226e+09	1.6682e+08	3.54896e+08	6.52468e+08	2.91167e+08	2.51628e+08	3.28361e+08	3.29615e+08	8.18419e+07	3.26586e+08	7.89209e+07	9.16767e+07	1.8833e+08	1.34071e+08	2.48127e+08	1.42735e+08	1.10997e+08	1.10361e+09	7.52564e+07	6.1947e+08	2.62019e+08	9.82641e+07	6.59038e+08	6.38638e+08	1.01162e+09
P35052	High	Glypican-1 OS=Homo sapiens OX=9606 GN=GPC1 PE=1 SV=2	32	14	197	14	558	61.6	7.3	2.709e+08	6.6111e+08	1.80262e+08	4.89299e+07	2.17729e+07	1.57973e+09	1.5923e+08	6.0588e+07	6.50807e+07	7.73514e+07	4.85226e+08	2.80639e+08	6.11498e+08	4.23025e+08	7.45293e+08	2.87082e+08	2.63405e+08	1.63814e+09	2.13908e+08	1.70934e+08	2.57568e+08	7.09658e+08	7.46807e+07	2.97999e+08	3.14246e+07	1.66287e+08	6.33277e+08	5.62381e+08	8.90809e+08	4.66249e+08	9.55326e+08	3.11146e+08	1.25079e+08	2.2847e+08	3.95932e+07	1.35321e+09	1.52685e+09	3.52813e+08	3.98304e+08	6.24815e+07
P0DOX8	High	Immunoglobulin lambda-1 light chain OS=Homo sapiens OX=9606 PE=1 SV=1	41	13	2934	2	216	22.8	6.76	0	1.53055e+07	5.60311e+07	2.5438e+07	0	1.92572e+07	1.79855e+06	0	5.50354e+07	0	207807218	2.56074e+07	2.86102e+06	0	0	0	1.63029e+08	8.0608e+07	9.7022e+06	1.9189e+07	9.734e+06	7.37317e+06	2.73981e+06	1.42816e+08	5.93448e+08	1.43286e+07	6.77524e+06	6.66842e+06	0	9.58519e+07	8.77225e+07	2.85486e+08	0	3.10087e+07	9.79515e+06	0	1.72078e+07	0	3.28337e+07	0
B4DUQ1	High	cDNA FLJ54552, highly similar to Heterogeneous nuclear ribonucleoprotein K OS=Homo sapiens OX=9606 PE=2 SV=1	48	17	351	17	439	48.5	5.92	7.53082e+08	4.57398e+08	2.32514e+08	6.51048e+08	8.92263e+08	2.72395e+08	3.6182e+08	1.42852e+08	8.36339e+08	8.9939e+08	1.35029e+08	1.64391e+09	4.07794e+08	1.61501e+09	5.75653e+09	2.66394e+09	6.30371e+08	5.84498e+08	1.33716e+09	2.20295e+09	7.11563e+08	1.02875e+08	1.05079e+09	7.16703e+07	5.84766e+08	1.76781e+08	1.07837e+08	3.86986e+08	6.47547e+08	1.94248e+08	9.17899e+07	2.71477e+07	1.68722e+09	2.8692e+08	2.43073e+08	6.71128e+08	1.89188e+08	6.70371e+08	3.2163e+08	1.19612e+09
Q13488	High	V-type proton ATPase 116 kDa subunit a isoform 3 OS=Homo sapiens OX=9606 GN=TCIRG1 PE=1 SV=3	26	17	88	17	830	92.9	7.12	2.5746e+07	2.64104e+06	2.33083e+07	1.85864e+07	6.26983e+07	1.45515e+07	2.11189e+07	1.10723e+07	1.44768e+09	3.59974e+08	16202737	4.43029e+08	2.88033e+07	1.12572e+08	4.03629e+08	1.53942e+08	2.08877e+08	3.56228e+07	2.86612e+08	1.87028e+09	3.29848e+08	4.2748e+08	7.3414e+07	8.59242e+07	3.4255e+07	1.87271e+09	2.60145e+07	9.28855e+07	1.67408e+07	2.73827e+07	1.48664e+08	3.33988e+07	1.93773e+08	1.0194e+08	3.79059e+07	4.222e+07	1.48108e+07	5.74947e+07	2.23207e+07	8.86309e+07
Q53HS0	High	Glutaminyl-tRNA synthetase variant (Fragment) OS=Homo sapiens OX=9606 PE=2 SV=1	36	24	156	23	775	87.7	7.24	5.26142e+08	2.75459e+08	6.32375e+08	1.8991e+08	4.98206e+08	3.36811e+08	7.61175e+08	2.71131e+08	3.98767e+08	5.09204e+08	149026195	1.04569e+09	1.54868e+08	1.75898e+09	3.57281e+08	1.52188e+09	2.37057e+08	2.17037e+08	9.6066e+08	8.47895e+08	2.34395e+08	1.03548e+08	6.30091e+08	2.69956e+08	1.31067e+08	1.66235e+08	1.565e+08	3.63038e+08	3.31464e+08	1.0656e+08	1.43078e+08	2.17221e+07	1.10184e+09	9.54236e+07	5.87763e+07	3.47964e+08	1.74835e+08	7.31589e+08	6.24951e+07	8.68127e+08
O60218	High	Aldo-keto reductase family 1 member B10 OS=Homo sapiens OX=9606 GN=AKR1B10 PE=1 SV=2	59	18	326	18	316	36	7.84	4.91399e+09	1.42815e+07	2.04641e+07	1.72393e+10	1.17727e+09	2.2933e+07	3.45543e+08	1.62108e+08	1.63549e+09	2.20761e+08	3072177989	4.71496e+09	5.50731e+08	8.20218e+08	3.48713e+09	6.99802e+09	2.02891e+08	5.11196e+07	2.35607e+09	1.03812e+09	1.00761e+09	6.44258e+07	1.48457e+09	1.28956e+09	1.16871e+09	1.33646e+09	3.98718e+07	6.18447e+07	1.05717e+07	3.92292e+07	4.67195e+06	2.95763e+07	3.52058e+09	1.24559e+08	2.9385e+08	3.05101e+07	5.63255e+06	5.14643e+08	1.79901e+08	9.3227e+08
Q16270	High	Insulin-like growth factor-binding protein 7 OS=Homo sapiens OX=9606 GN=IGFBP7 PE=1 SV=1	26	10	626	10	282	29.1	7.9	1.16252e+08	3.33346e+08	2.85647e+09	3.50198e+08	2.99113e+08	1.32213e+08	1.67207e+09	4.93497e+09	4.08175e+08	2.79625e+08	10270816126	1.53683e+08	2.32745e+09	4.4392e+08	7.02626e+08	5.7856e+07	4.0069e+08	1.87658e+10	6.01009e+08	1.06619e+07	1.98401e+09	3.49165e+08	8.06255e+07	8.61842e+09	3.21117e+09	8.73317e+08	1.12979e+10	6.00905e+09	1.32884e+10	6.30879e+09	1.20418e+10	3.02342e+09	7.93844e+06	1.10053e+10	3.5787e+09	2.08968e+10	1.14983e+10	1.93678e+09	5.36344e+09	9.10625e+07
P07737	High	Profilin-1 OS=Homo sapiens OX=9606 GN=PFN1 PE=1 SV=2	69	14	919	14	140	15	8.27	2.28494e+09	1.56743e+09	9.9255e+08	9.91403e+09	1.54784e+09	4.50921e+09	2.20614e+09	5.23131e+08	3.32737e+09	1.2689e+09	1064016700	3.86286e+09	5.06147e+08	6.54316e+09	2.56386e+09	2.85774e+10	3.99499e+09	1.32118e+09	6.13805e+09	2.47489e+10	4.26555e+09	2.32985e+09	1.4901e+09	3.12985e+08	1.14316e+10	2.03045e+08	1.48593e+09	4.2337e+09	1.53933e+09	1.41397e+09	3.2618e+09	6.27981e+09	1.42638e+10	3.11722e+09	1.04468e+09	2.25394e+09	1.00285e+09	2.86756e+09	3.62685e+09	2.95435e+09
Q6KB66	High	Keratin, type II cytoskeletal 80 OS=Homo sapiens OX=9606 GN=KRT80 PE=1 SV=2	48	23	862	21	452	50.5	5.67	2.44029e+08	3.08931e+08	6.74299e+06	2.94246e+07	4.02727e+08	3.34278e+09	1.07567e+09	1.0301e+09	9.61361e+08	7.73148e+08	6.48714e+06	1.66246e+09	1.02457e+09	5.15337e+08	1.20212e+09	1.20858e+09	1.22011e+09	4.34739e+07	1.51226e+09	5.85764e+07	3.00091e+08	5.67545e+08	1.23989e+09	1.19589e+08	5.16481e+08	1.28694e+08	2.43822e+08	3.33935e+08	7.68827e+08	1.00195e+08	5.23835e+08	5.36922e+07	1.33656e+09	4.54132e+08	8.76072e+08	2.82385e+08	2.38251e+08	5.99651e+08	7.39726e+07	7.6328e+08
P51572	High	B-cell receptor-associated protein 31 OS=Homo sapiens OX=9606 GN=BCAP31 PE=1 SV=3	46	16	214	16	246	28	8.44	8.52292e+08	5.28869e+08	2.96971e+07	1.3976e+08	1.34394e+09	4.05257e+08	9.74183e+08	2.17466e+08	2.37316e+09	1.19167e+09	4.04608e+07	2.22258e+09	2.66291e+08	2.3523e+09	8.86688e+08	1.31775e+09	1.22119e+09	2.29268e+08	2.18195e+09	4.07847e+09	5.6979e+08	5.35695e+08	1.28262e+09	2.46036e+07	2.52038e+08	1.67786e+09	1.68644e+08	7.54346e+08	4.85048e+08	7.04216e+07	7.19527e+07	5.78617e+07	8.31158e+08	6.05265e+08	3.98388e+08	7.12556e+08	1.36358e+08	1.35159e+09	1.15367e+08	1.4262e+09
P21695	High	Glycerol-3-phosphate dehydrogenase [NAD(+)], cytoplasmic OS=Homo sapiens OX=9606 GN=GPD1 PE=1 SV=4	46	18	483	17	349	37.5	6.18	3.38472e+09	2.57988e+09	1.97033e+09	4.37064e+09	3.62801e+09	8.66389e+08	2.43353e+09	3.94313e+08	6.9211e+08	7.48269e+08	1531311686	6.21819e+07	3.26441e+08	2.21464e+09	9.04038e+08	1.23123e+08	7.98867e+08	3.05114e+09	2.95321e+08	1.74825e+08	1.58055e+09	8.60213e+08	266642843	7.50233e+08	2.36105e+09	6.99766e+08	1.47348e+09	1.79225e+09	3.15854e+09	8.98876e+08	6.16569e+08	1.12695e+09	6.96071e+08	2.53336e+09	9.15123e+08	7.05319e+09	1.31279e+09	4.0957e+09	1.63343e+09	4.79353e+09
P61026	High	Ras-related protein Rab-10 OS=Homo sapiens OX=9606 GN=RAB10 PE=1 SV=1	69	16	547	12	200	22.5	8.38	2.39629e+09	1.77921e+09	6.54461e+08	1.09047e+09	2.79765e+09	1.81189e+09	1.67805e+09	8.31397e+08	3.13908e+09	1.78661e+09	3.3762e+08	2.98781e+09	6.53405e+08	4.51301e+09	1.82461e+09	3.48158e+09	1.51467e+09	1.62949e+09	3.88335e+09	2.34107e+09	1.2122e+09	6.68855e+08	2.1781e+09	2.10201e+08	8.60487e+08	8.40966e+08	8.31299e+08	1.77467e+09	3.15083e+09	4.08892e+08	3.26143e+08	4.96069e+08	3.43393e+09	1.93576e+09	7.48952e+08	3.47079e+09	6.02222e+08	3.67472e+09	5.42266e+08	7.22608e+09
Q99715	High	Collagen alpha-1(XII) chain OS=Homo sapiens OX=9606 GN=COL12A1 PE=1 SV=2	11	21	123	21	3063	332.9	5.53	1.72105e+07	9.25049e+06	4.83428e+07	1.81316e+07	0	1.59065e+08	3.39357e+07	1.91896e+07	1.97955e+08	3.7055e+06	499698212	1.18634e+08	0	7.67292e+07	1.72531e+08	8.45614e+07	5.96306e+07	3.7985e+07	4.93479e+06	1.65722e+08	1.60361e+07	2.73838e+08	1.60251e+07	3.10058e+07	4.22637e+07	8.93326e+07	7.44578e+07	4.36023e+07	2.99609e+07	3.53454e+08	1.21668e+08	1.18467e+08	3.96032e+07	3.79267e+07	1.34023e+07	2.21999e+08	2.27675e+08	1.61967e+08	7.8697e+08	3.55816e+07
A0A024R962	High	HCG40889, isoform CRA_b OS=Homo sapiens OX=9606 GN=hCG_40889 PE=4 SV=1	16	17	286	14	1231	139	6.62	1.49194e+08	1.72394e+08	2.62574e+09	1.32374e+08	8.12404e+07	1.93865e+08	2.87123e+08	1.57667e+08	5.01593e+08	1.11062e+08	344027267	1.6671e+08	1.67685e+08	1.19973e+09	1.32519e+08	2.84201e+08	3.26415e+07	1.08584e+09	9.645e+07	1.04496e+08	2.2221e+08	3.84738e+08	4.29366e+08	1.62775e+08	4.59994e+07	5.79688e+08	7.53649e+08	1.63281e+08	5.75847e+08	2.9313e+08	2.4023e+08	2.65001e+08	1.18295e+07	6.39192e+08	4.27739e+08	3.76745e+08	6.02961e+08	5.46134e+08	3.5464e+08	2.93664e+07
H3BMA1	High	Mesothelin (Fragment) OS=Homo sapiens OX=9606 GN=MSLN PE=1 SV=2	37	12	208	12	334	37.6	5.97	2.32865e+07	6.21404e+07	7.57902e+06	2.26116e+08	9.63814e+06	4.91745e+06	1.81421e+08	2.75477e+08	1.82369e+10	5.48496e+07	1319451959	5.2319e+09	2.43999e+07	6.4597e+07	1.32276e+09	3.2634e+07	6.19308e+07	1.19301e+08	9.39408e+06	8.55956e+09	6.29307e+08	1.37611e+07	3.94255e+06	2.82434e+09	2.54149e+07	4.65093e+10	1.13242e+09	3.4382e+08	8.24396e+07	1.64324e+09	1.55562e+09	4.1708e+09	0	1.33629e+08	4.36584e+08	3.42204e+07	1.26483e+07	4.80459e+08	1.02831e+09	2.26818e+07
A0A218KGR2	High	Amyloid beta A4 protein isoform a OS=Homo sapiens OX=9606 GN=APP PE=4 SV=1	21	15	251	14	770	86.9	4.83	8.53587e+07	3.04562e+09	6.67005e+08	8.79231e+07	2.07834e+07	1.90225e+09	2.26227e+08	1.18442e+08	2.54898e+09	1.10828e+08	954899361	3.35813e+08	6.75462e+08	5.17122e+08	5.03764e+09	7.53971e+07	1.10667e+08	2.09208e+09	7.50895e+07	1.20048e+08	1.54096e+08	6.14917e+07	4.54281e+07	2.08351e+08	1.51256e+08	1.71415e+08	4.84534e+08	3.15161e+08	2.82063e+09	4.90746e+08	7.41599e+08	1.1742e+08	2.92355e+07	1.88785e+08	3.31866e+08	4.60035e+08	9.66861e+08	2.21221e+08	3.87456e+08	1.54081e+08
P20700	High	Lamin-B1 OS=Homo sapiens OX=9606 GN=LMNB1 PE=1 SV=2	44	25	149	21	586	66.4	5.16	1.59861e+08	7.05894e+07	8.28307e+07	1.40985e+08	1.04884e+08	2.92063e+07	1.74214e+08	9.83259e+07	2.95184e+08	9.34169e+08	8.83739e+07	1.20317e+09	8.34458e+07	3.37119e+08	1.23771e+09	6.05122e+08	4.1537e+08	1.7677e+08	8.76476e+08	2.8407e+09	3.66074e+08	3.13074e+08	1.11116e+08	1.7423e+09	1.11022e+08	2.61631e+08	2.02661e+08	4.06476e+08	1.37913e+08	1.19464e+08	2.0071e+07	2.81769e+08	4.50329e+08	2.47941e+08	1.61132e+08	2.73396e+08	1.48096e+08	1.46041e+08	3.84918e+08	3.97142e+08
Q06830	High	Peroxiredoxin-1 OS=Homo sapiens OX=9606 GN=PRDX1 PE=1 SV=1	53	16	902	12	199	22.1	8.13	5.45063e+09	3.67695e+09	1.74332e+09	3.37074e+09	4.71699e+09	5.39807e+09	6.08691e+09	1.88665e+09	2.53656e+09	1.95512e+09	2.72037e+09	6.32698e+09	1.46417e+09	7.3753e+09	2.65197e+09	5.89374e+09	2.25056e+09	5.77578e+09	3.09039e+09	2.00075e+09	3.74624e+09	2.36218e+09	1.57127e+09	1.09491e+09	3.89823e+09	1.46558e+09	3.36436e+09	2.6959e+09	3.68333e+09	1.66571e+09	4.71088e+09	1.26136e+09	3.4995e+09	5.61737e+09	8.98989e+08	6.53789e+09	2.02756e+09	4.58545e+09	2.89592e+09	6.17862e+09
P15169	High	Carboxypeptidase N catalytic chain OS=Homo sapiens OX=9606 GN=CPN1 PE=1 SV=1	41	12	87	12	458	52.3	7.34	2.84542e+08	1.46168e+08	3.47314e+09	2.85412e+08	1.64593e+08	5.95624e+07	4.32917e+07	1.61952e+07	3.95153e+07	3.1256e+07	42569775	3.39749e+07	9.82678e+08	3.55382e+06	4.75217e+08	5.62528e+07	0	1.71858e+08	7.4082e+06	1.82976e+08	1.52565e+08	1.66757e+08	3.04329e+07	2.27864e+07	1.0461e+08	8.01472e+08	5.08641e+07	9.17086e+06	3.90745e+07	2.54812e+07	7.4692e+06	4.5932e+07	1.30335e+07	5.86476e+07	7.10874e+07	3.779e+07	2.43042e+06	2.00564e+08	4.16751e+06	7.21687e+07
Q8WZ75	High	Roundabout homolog 4 OS=Homo sapiens OX=9606 GN=ROBO4 PE=1 SV=1	12	10	566	10	1007	107.4	6.64	1.35151e+07	3.75631e+08	3.76951e+08	3.80703e+08	9.29395e+07	1.01139e+08	1.14595e+09	2.10541e+09	9.94804e+08	3.91728e+08	14209080915	6.59724e+08	3.39977e+07	1.74664e+09	9.60814e+08	2.72142e+07	5.35142e+08	3.87083e+10	5.69734e+08	5.71654e+08	5.01252e+09	2.65465e+07	3.70188e+07	1.61086e+09	5.179e+07	7.16099e+08	5.53167e+09	6.99031e+09	5.43784e+08	1.48511e+10	5.95625e+09	1.51237e+09	2.99741e+07	1.92752e+09	3.90141e+08	8.36491e+09	7.22241e+09	4.74454e+09	1.15231e+10	1.12025e+08
P07332	High	Tyrosine-protein kinase Fes/Fps OS=Homo sapiens OX=9606 GN=FES PE=1 SV=3	28	18	49	18	822	93.4	6.73	3.70351e+07	6.42656e+07	1.37473e+07	2.67102e+07	0	4.03131e+07	9.06067e+06	5.50546e+06	1.1513e+08	2.63367e+07	80794148	3.65827e+08	0	7.10183e+07	2.54178e+08	1.62417e+08	2.08258e+07	5.46017e+07	1.30873e+07	5.60703e+08	3.66461e+07	1.09577e+08	3.65024e+06	7.28328e+07	2.30591e+07	0	2.9657e+07	2.91113e+08	1.06667e+07	8.82505e+07	2.93009e+07	8.06944e+07	4.93828e+07	6.5563e+07	1.05486e+08	4.51526e+07	0	5.50503e+06	4.45277e+07	2.24121e+07
P61160	High	Actin-related protein 2 OS=Homo sapiens OX=9606 GN=ACTR2 PE=1 SV=1	35	11	540	2	394	44.7	6.74	3.08138e+08	1.84306e+08	8.73592e+07	1.68086e+08	3.01896e+08	1.08929e+08	1.47601e+08	7.19911e+07	2955715147	1.91672e+08	82371083	2.85576e+08	1.33622e+08	3.82569e+08	1.45258e+08	3.98476e+08	2.48559e+08	2.54208e+08	3.13389e+08	3.10276e+09	4.18874e+08	1.31673e+08	6.04595e+07	3.48851e+07	1.3611e+08	6.64856e+08	3.12542e+08	2.31821e+08	1.62358e+08	7.2574e+07	6.32766e+06	9.18017e+07	2.5483e+08	2.80805e+08	1.01745e+09	4.26381e+08	9.88354e+07	3.39437e+08	1.36657e+08	5.12894e+08
Q53GZ8	High	Complement component 2 variant (Fragment) OS=Homo sapiens OX=9606 PE=2 SV=1	28	19	155	6	752	83.3	7.52	3.7093e+07	5.89501e+07	4.17003e+08	2.64914e+07	4.45402e+07	3.23215e+06	4.40001e+07	5.20728e+08	0	6.83912e+06	23107474	0	5.99569e+07	8.70425e+06	2.06749e+08	3.99185e+07	1.10193e+07	7.88294e+07	1.84189e+06	1.87351e+07	4.3389e+07	3.9454e+07	1.25502e+08	1.36826e+07	0	1.328e+09	5.08609e+07	5.59961e+07	1.86435e+07	3.01034e+07	2.14902e+07	0	1.65441e+07	1.54694e+07	0	6.45512e+07	2.53342e+07	4.58864e+07	3.0671e+07	0
P30038	High	Delta-1-pyrroline-5-carboxylate dehydrogenase, mitochondrial OS=Homo sapiens OX=9606 GN=ALDH4A1 PE=1 SV=3	42	19	456	19	563	61.7	8.07	2.78113e+09	1.99658e+09	6.48808e+08	1.19819e+09	5.44055e+09	1.62437e+09	3.76831e+09	8.18028e+08	3.7465e+09	2.28959e+09	2.23965e+08	9.45958e+08	5.59617e+08	1.92068e+09	5.89884e+09	1.12024e+09	1.04931e+09	1.45842e+09	2.15548e+09	1.81812e+09	3.06719e+08	1.17617e+09	5.89709e+08	8.12578e+07	2.99155e+09	2.43105e+09	1.2795e+09	1.44839e+09	1.53158e+09	3.1862e+08	2.09589e+08	1.08735e+08	8.82616e+08	9.90635e+08	2.6841e+08	1.50558e+09	1.02924e+09	2.37333e+09	5.08378e+08	1.56367e+09
Q6DHW4	High	Uncharacterized protein OS=Homo sapiens OX=9606 PE=2 SV=1	41	11	2508	2	237	25.1	7.99	0	1.27731e+07	0	2.8555e+08	1.077e+07	0	1.06751e+07	7.52062e+07	6.70884e+07	1.86656e+07	41181143	0	0	6.27438e+06	9.15174e+06	1.06911e+07	4.4574e+06	1.6045e+07	1.28208e+07	0	4.9904e+08	0	2.53407e+06	3.69657e+07	3.6352e+06	0	2.1788e+08	1.46166e+08	6.40859e+06	8.44676e+07	7.90373e+07	8.83065e+07	0	1.71433e+08	0	1.00938e+08	0	6.15137e+07	7.5846e+06	9.38035e+06
O76027	High	Annexin A9 OS=Homo sapiens OX=9606 GN=ANXA9 PE=1 SV=3	62	17	156	17	345	38.3	5.77	3.64786e+08	1.27813e+08	1.26279e+07	2.85511e+07	6.05805e+08	1.85893e+08	3.13568e+08	1.84498e+08	1.03196e+08	7.2655e+08	20108081	1.18606e+09	1.60914e+08	1.05144e+09	6.56937e+08	6.92582e+08	3.68293e+08	1.59226e+08	1.55108e+09	9.87038e+07	1.15709e+09	5.79288e+08	5.23728e+08	8.52933e+06	6.7317e+07	6.38323e+08	1.31295e+09	8.85919e+08	1.10471e+08	4.80643e+07	3.00924e+07	7.68466e+07	8.78369e+08	1.26576e+09	1.70774e+08	7.90087e+07	2.68025e+07	2.09628e+09	7.85319e+07	9.25973e+08
P50991	High	T-complex protein 1 subunit delta OS=Homo sapiens OX=9606 GN=CCT4 PE=1 SV=4	40	18	344	18	539	57.9	7.83	9.63835e+08	6.73046e+08	3.92987e+08	5.37368e+08	9.4457e+08	7.93364e+08	6.10714e+08	1.28437e+08	9.07066e+08	4.8545e+08	2.07178e+08	1.26355e+09	4.06073e+08	2.21728e+09	7.22798e+08	1.23472e+09	4.99326e+08	8.65745e+08	8.6779e+08	1.58932e+09	5.09383e+08	2.11401e+08	3.16682e+08	4.65225e+07	4.43831e+08	7.65745e+08	2.96855e+08	5.17043e+08	7.65411e+08	1.85243e+08	3.14993e+08	1.4736e+08	1.04701e+09	5.06672e+08	3.96068e+08	1.63186e+09	3.14184e+08	1.42804e+09	2.85348e+08	2.01074e+09
P31930	High	Cytochrome b-c1 complex subunit 1, mitochondrial OS=Homo sapiens OX=9606 GN=UQCRC1 PE=1 SV=3	34	15	299	15	480	52.6	6.37	1.48393e+09	9.49055e+08	2.14706e+08	5.76647e+08	1.36408e+09	2.04146e+08	2.31738e+09	2.82384e+08	1.37368e+09	5.82166e+08	7.82394e+07	9.04778e+08	2.94347e+08	2.3166e+09	9.19735e+08	1.00029e+09	1.26686e+09	4.56777e+08	1.78912e+09	2.10459e+09	4.17274e+08	5.79229e+08	6.34516e+08	1.19402e+08	5.13768e+08	6.43576e+08	6.89131e+07	3.67188e+08	2.09004e+08	9.00036e+07	7.15587e+07	5.12103e+07	8.41395e+08	4.82805e+08	1.49697e+09	6.20193e+08	2.05388e+08	6.56274e+08	1.83111e+08	7.90372e+08
Q9UEF7	High	Klotho OS=Homo sapiens OX=9606 GN=KL PE=1 SV=2	25	18	181	18	1012	116.1	7.97	3.22902e+08	2.46191e+08	2.4323e+08	1.69599e+08	1.48576e+08	1.0519e+08	2.27509e+08	1.80349e+08	1.81131e+09	3.07092e+08	4.51517e+08	1.28318e+08	2.16099e+08	7.11665e+08	6.45162e+08	6.00287e+07	3.38178e+08	5.75461e+08	1.15519e+08	1.03254e+08	3.18894e+08	2.99333e+08	8.77118e+07	2.92022e+08	2.0688e+08	2.40221e+07	3.30645e+08	4.72413e+08	7.5103e+08	2.94178e+08	1.34472e+08	1.13541e+08	8.34018e+07	1.28867e+08	5.29363e+08	1.77338e+09	4.43339e+08	6.06774e+08	4.92138e+08	1.86055e+08
B4DNR3	High	cDNA FLJ52710, highly similar to Abhydrolase domain-containing protein 14B OS=Homo sapiens OX=9606 PE=2 SV=1	62	11	1165	11	185	19.8	6.4	5.88766e+09	6.37075e+09	6.02485e+09	8.975e+09	5.851e+09	2.73438e+09	4.25044e+09	2.10807e+09	1.02588e+09	2.54946e+09	7.46636e+09	1.01093e+09	3.63309e+09	6.82592e+09	4.71164e+09	1.62569e+09	1.00974e+09	1.42107e+10	1.85107e+09	4.88817e+09	7.90989e+09	3.67454e+09	1.73146e+09	3.54654e+09	9.59572e+09	1.53802e+09	3.93267e+09	8.0126e+09	5.64177e+09	6.87155e+09	4.40672e+09	2.41575e+09	1.5364e+09	6.03906e+09	6.20477e+08	3.11372e+09	3.35561e+09	6.83222e+09	6.29613e+09	6.61537e+09
B4E0R1	High	Integrin beta OS=Homo sapiens OX=9606 PE=2 SV=1	23	15	294	14	700	77.3	6.89	1.66519e+08	6.21983e+07	3.66046e+07	6.53814e+07	1.25516e+08	2.90469e+08	6.31743e+07	1.22922e+08	5.50458e+09	2.00718e+09	2.73507e+07	6.62643e+08	4.36083e+08	1.61001e+08	8.43959e+08	1.66957e+09	3.7084e+09	2.26747e+08	9.07325e+08	1.87322e+10	2.21794e+09	1.17183e+08	1.85511e+08	2.24282e+07	6.93363e+07	6.15464e+07	3.57638e+08	6.17269e+08	9.19316e+07	3.43769e+07	3.24539e+06	3.29753e+08	1.23176e+09	2.28186e+08	8.46521e+08	6.45744e+07	2.1654e+07	7.39973e+07	1.73238e+08	3.49929e+08
A0A0S2Z4N8	High	Vasodilator-stimulated phosphoprotein isoform 2 (Fragment) OS=Homo sapiens OX=9606 GN=VASP PE=2 SV=1	48	15	142	2	328	35.4	8.94	7.39469e+06	1.69432e+06	3.81456e+07	2.17126e+07	8.52208e+06	8.59863e+06	4.43471e+06	7.19093e+06	8.74976e+07	1.85786e+07	23096944	0	1.11568e+07	1.93538e+07	0	3.80986e+07	3.57018e+07	1.37695e+07	3.25438e+06	3.11556e+07	7.80753e+07	0	6.28332e+06	2.8722e+07	6.25473e+06	0	1.7963e+07	2.02263e+07	1.87794e+07	1.24999e+08	2.41455e+07	8.02064e+07	5.82707e+07	171091	3.93539e+07	3.07438e+07	2.03346e+07	4.02687e+06	4.46314e+07	1.66234e+07
Q9Y678	High	Coatomer subunit gamma-1 OS=Homo sapiens OX=9606 GN=COPG1 PE=1 SV=1	34	22	183	20	874	97.7	5.47	6.03285e+08	2.74435e+08	1.63267e+08	5.88472e+08	3.26778e+08	3.15655e+08	1.80213e+08	2.72168e+08	7.01536e+08	3.00503e+08	3.61711e+06	5.97265e+08	1.1647e+08	1.0999e+09	6.042e+08	6.18836e+08	3.9182e+08	1.7195e+08	1.09207e+09	1.10163e+09	1.73177e+08	7.82254e+08	5.01765e+08	3.29806e+08	1.1479e+08	3.58584e+08	7.17739e+08	1.88357e+08	2.45509e+08	3.28057e+08	3.0078e+08	1.19356e+08	6.74319e+08	3.57455e+08	3.56066e+08	5.84239e+08	1.22073e+08	9.68755e+08	4.62441e+08	4.18965e+08
P61106	High	Ras-related protein Rab-14 OS=Homo sapiens OX=9606 GN=RAB14 PE=1 SV=4	80	17	397	15	215	23.9	6.21	1.33013e+09	9.14982e+08	3.46058e+08	5.39629e+08	1.37896e+09	1.45414e+09	1.56247e+09	3.44673e+08	9.9178e+08	1.31063e+09	4.32157e+08	9.36059e+08	3.62348e+08	2.85462e+09	9.67702e+08	1.89392e+09	1.05659e+09	7.29095e+08	3.0788e+09	2.40416e+09	4.43779e+08	1.76411e+08	9.14008e+08	5.5824e+08	7.56831e+08	2.03452e+08	8.27935e+08	9.25392e+08	1.23681e+09	4.39988e+08	7.58005e+08	3.31186e+08	1.71095e+09	6.26319e+08	7.36496e+08	1.07168e+09	5.03891e+08	1.37266e+09	6.66236e+08	2.06343e+09
P51149	High	Ras-related protein Rab-7a OS=Homo sapiens OX=9606 GN=RAB7A PE=1 SV=1	71	17	454	16	207	23.5	6.7	2.21341e+09	1.3082e+09	4.43276e+08	7.8198e+08	1.88436e+09	1.85011e+09	1.57148e+09	6.37641e+08	1.6054e+09	1.44771e+09	2.93393e+08	2.78044e+09	4.90958e+08	2.86068e+09	1.89619e+09	1.95162e+09	7.43466e+08	1.18079e+09	1.15104e+09	3.60548e+09	7.09349e+08	3.72215e+08	1.24328e+09	1.11266e+08	2.80694e+09	2.50361e+09	3.58583e+08	7.33256e+08	1.38596e+09	1.76921e+08	7.21107e+08	1.01071e+08	1.7092e+09	7.62907e+08	6.79499e+08	1.79594e+09	5.32892e+08	2.10519e+09	3.61432e+08	2.89841e+09
Q9Y6R1	High	Electrogenic sodium bicarbonate cotransporter 1 OS=Homo sapiens OX=9606 GN=SLC4A4 PE=1 SV=1	20	19	268	18	1079	121.4	6.8	1.54856e+09	2.50259e+09	4.47581e+08	5.89415e+08	1.01294e+09	9.14577e+08	2.05936e+09	1.89974e+08	2.89742e+09	1.31314e+09	6.59497e+07	7.30233e+07	2.72681e+08	9.9206e+08	5.98424e+07	7.243e+07	1.73753e+08	6.12404e+08	6.73324e+07	8.14167e+08	1.68303e+08	3.15988e+08	1.78206e+08	8.63924e+08	1.04849e+09	1.77984e+08	9.48155e+08	3.33645e+08	1.21426e+09	9.62741e+08	5.3749e+07	1.66564e+08	2.46683e+08	5.29583e+08	1.39688e+08	4.76195e+08	5.66875e+08	1.3624e+09	3.24873e+08	1.63309e+09
Q9UKU9	High	Angiopoietin-related protein 2 OS=Homo sapiens OX=9606 GN=ANGPTL2 PE=1 SV=1	23	15	899	11	493	57.1	7.53	5.73022e+09	4.17295e+09	5.18721e+09	4.57726e+09	2.34932e+09	1.2725e+09	4.75021e+08	4.48555e+08	1.25809e+08	8.52483e+08	7.22893e+09	3.50213e+08	2.52867e+08	1.16085e+09	5.55962e+09	3.42021e+08	1.57947e+08	1.02137e+10	2.10257e+09	8.86974e+08	3.36906e+09	4.90915e+08	8.52474e+08	5.21415e+09	2.79871e+09	1.71535e+09	3.64982e+09	8.84167e+09	1.30349e+10	9.51406e+09	2.31985e+09	8.39395e+09	6.08286e+08	1.39097e+09	6.01947e+08	5.86668e+09	5.2797e+09	6.17323e+09	7.54696e+09	8.83296e+08
E7EQG2	High	Eukaryotic initiation factor 4A-II OS=Homo sapiens OX=9606 GN=EIF4A2 PE=1 SV=1	47	16	391	6	362	41.3	5.64	1.30101e+08	1.15534e+08	4.64553e+07	5.37618e+07	1.47381e+08	1.87889e+08	1.14696e+08	4.18796e+07	1.69767e+08	1.03772e+08	3.86823e+07	2.01155e+08	3.47279e+07	6.50409e+08	2.00478e+08	4.06759e+08	5.66293e+07	1.36555e+08	2.3995e+08	3.09111e+08	9.54213e+07	2.00848e+07	1.69071e+08	0	7.49496e+07	1.36731e+07	2.60809e+07	4.06792e+07	1.02722e+08	1.69733e+07	1.02809e+08	7.62195e+06	3.02958e+08	1.39828e+07	3.62346e+06	1.53584e+08	3.10638e+07	1.03772e+08	2.61104e+07	2.26242e+08
Q99832	High	T-complex protein 1 subunit eta OS=Homo sapiens OX=9606 GN=CCT7 PE=1 SV=2	42	18	355	18	543	59.3	7.65	1.11796e+09	8.89627e+08	7.53437e+08	7.56561e+08	1.15666e+09	1.12037e+09	8.95521e+08	1.60167e+08	2.91768e+09	4.49677e+08	3.23691e+08	2.12869e+09	5.84284e+08	2.59877e+09	2.36125e+09	1.4722e+09	6.15775e+08	1.13466e+09	1.59473e+09	2.65528e+09	6.90444e+08	4.15809e+08	2.91616e+08	7.12111e+07	7.36714e+08	6.47863e+09	4.09766e+08	6.57273e+08	1.19424e+09	1.5968e+08	4.62331e+08	7.28125e+07	9.78463e+08	7.18683e+08	3.14878e+08	1.85814e+09	3.25323e+08	1.74775e+09	2.7134e+08	2.47427e+09
P61019	High	Ras-related protein Rab-2A OS=Homo sapiens OX=9606 GN=RAB2A PE=1 SV=1	72	14	376	9	212	23.5	6.54	4.34506e+08	2.64806e+08	1.50919e+08	2.06335e+08	3.82195e+08	1.43231e+09	5.06372e+08	1.0618e+08	4.94411e+08	4.60081e+08	5.05822e+07	3.45931e+08	1.7622e+08	1.3176e+09	2.73956e+08	5.17324e+08	3.4963e+08	2.371e+08	8.2805e+08	9.25995e+08	1.43091e+08	1.21235e+08	3.5554e+08	5.32181e+07	2.60542e+08	1.6594e+08	1.0026e+08	2.30792e+08	5.41036e+08	5.34535e+07	6.94729e+08	4.88811e+06	4.61389e+08	1.28036e+08	1.52886e+07	2.84761e+08	1.02094e+08	3.52359e+08	1.09719e+08	7.75387e+08
P17927	High	Complement receptor type 1 OS=Homo sapiens OX=9606 GN=CR1 PE=1 SV=3	16	19	240	18	2039	223.5	6.95	1.41275e+09	7.4299e+08	2.61192e+09	5.35778e+08	2.17613e+09	1.27968e+09	2.14258e+09	1.31997e+09	1.75521e+08	1.60937e+09	4.38071e+08	1.01673e+08	7.19933e+08	3.23806e+08	8.38335e+08	1.36824e+08	5.26265e+07	2.68201e+09	6.99998e+07	2.66279e+08	4.13801e+08	4.44617e+08	5.26807e+08	1.28013e+08	1.31727e+08	3.55891e+08	9.77592e+08	2.84163e+09	2.06032e+09	3.82671e+08	3.07956e+08	1.958e+08	3.86124e+07	6.1464e+08	5.99839e+08	4.78878e+08	3.80693e+08	4.50635e+08	1.8607e+08	8.26932e+08
C9JF17	High	Apolipoprotein D (Fragment) OS=Homo sapiens OX=9606 GN=APOD PE=1 SV=1	31	11	2760	11	215	24.1	5.6	2.14056e+10	36389031451	2.98977e+10	3.52833e+10	9.45489e+09	6.10417e+10	8.49846e+10	116741253656	1.38875e+10	6.41045e+10	243477786497	1.51295e+10	1.24096e+10	4.38533e+10	3.80003e+10	9.59285e+09	2.31533e+10	5.32988e+10	17665747427	5.27647e+10	194384794622	4.42902e+10	1.41902e+10	264846090787	2.37848e+10	1.75672e+10	136914521234	123475777123	5.06592e+10	238393319333	256472074261	181148306818	2.57582e+10	111353963578	2.88559e+10	6.46002e+10	39367325037	132412122784	198468764533	26183885083
Q06278	High	Aldehyde oxidase OS=Homo sapiens OX=9606 GN=AOX1 PE=1 SV=2	19	23	207	23	1338	147.8	7.17	5.09039e+08	7.10374e+08	5.90991e+08	5.88435e+08	3.42468e+08	2.89456e+08	4.3428e+08	2.53964e+07	9.88435e+08	7.72124e+07	1.29471e+08	2.11231e+08	1.44035e+07	8.71429e+08	2.8165e+08	6.57677e+07	1.91718e+08	5.87615e+08	1.26348e+08	1.39782e+09	4.33953e+07	2.05081e+08	4.3884e+07	3.24425e+08	5.51527e+08	2.01031e+09	2.59571e+08	1.95528e+08	1.33582e+09	2.49843e+08	2.46358e+08	1.02194e+08	1.24021e+08	1.04516e+08	4.54472e+07	2.12243e+09	4.29828e+08	1.34397e+09	3.5386e+08	1.89241e+09
P11047	High	Laminin subunit gamma-1 OS=Homo sapiens OX=9606 GN=LAMC1 PE=1 SV=3	16	21	79	21	1609	177.5	5.12	1.00878e+08	6.88065e+07	1.27701e+08	6.34572e+07	7.2284e+07	3.14832e+08	1.44658e+08	6.11241e+07	1.41236e+09	5.33038e+07	1.01436e+08	9.47022e+08	8.31241e+06	1.90901e+08	7.12049e+08	1.95346e+08	1.7124e+08	1.33495e+08	2.19942e+06	3.23906e+08	2.42857e+08	2.627e+08	1.70591e+07	5.27854e+07	6.3062e+07	1.46622e+09	1.29244e+08	6.35995e+07	3.96135e+08	2.1294e+08	1.27587e+09	4.03777e+07	9.75998e+07	9.86924e+07	7.85969e+08	1.58428e+08	6.4912e+07	9.43129e+07	2.48035e+08	8.68823e+07
P13010	High	X-ray repair cross-complementing protein 5 OS=Homo sapiens OX=9606 GN=XRCC5 PE=1 SV=3	20	15	95	15	732	82.7	5.81	2.77328e+08	2.26537e+08	4.65256e+07	1.87946e+08	4.27007e+08	4.06658e+07	1.8272e+08	2.42774e+08	1.17807e+09	4.85485e+08	5.96304e+07	9.43029e+08	9.96359e+07	7.09618e+08	4.76258e+09	8.83803e+08	2.25287e+08	1.26485e+08	6.75658e+08	2.56377e+09	5.58614e+08	5.29899e+07	2.89086e+08	1.36112e+08	4.54168e+07	8.82272e+08	5.8917e+08	3.20958e+08	1.22851e+08	3.16814e+07	3.67991e+06	2.43689e+09	5.60963e+08	4.1449e+08	7.74761e+07	2.5084e+08	8.71865e+06	4.226e+08	8.66084e+07	2.58304e+08
O94925	High	Glutaminase kidney isoform, mitochondrial OS=Homo sapiens OX=9606 GN=GLS PE=1 SV=1	37	19	180	19	669	73.4	7.77	1.60052e+09	8.79037e+08	2.63953e+08	5.95311e+08	2.72989e+09	1.52129e+08	1.91826e+09	3.44973e+08	4.48491e+08	1.65946e+09	106264614	6.10154e+08	1.41439e+08	1.13517e+09	1.31034e+09	3.60297e+08	2.45258e+08	9.31921e+08	4.62456e+08	5.42357e+08	1.64429e+08	6.08758e+08	6.48623e+07	6.40805e+07	1.64165e+09	3.46226e+08	9.78216e+08	5.00187e+08	1.07841e+09	2.34587e+07	1.56707e+06	2.84037e+07	9.90519e+07	2.48515e+08	5.60954e+08	1.53395e+09	3.8484e+08	6.46025e+08	8.23493e+07	7.53294e+08
Q59FD4	High	Hexokinase 1 isoform HKI variant (Fragment) OS=Homo sapiens OX=9606 PE=2 SV=1	24	22	211	17	949	105.7	6.84	2.74062e+08	1.2362e+08	5.5453e+07	6.9203e+07	3.14575e+08	1.34727e+08	1.66803e+08	6.30282e+07	1.83887e+10	5.85805e+08	9.6666e+06	7.03271e+08	2.03019e+08	7.28355e+08	7.53618e+08	1.07292e+09	3.2033e+08	1.77888e+08	1.46062e+09	1.45541e+09	2.70049e+08	0	4.04479e+08	7.84768e+07	2.6967e+08	5.09397e+08	7.64231e+07	2.28886e+08	1.69414e+08	5.54324e+07	1.26074e+08	5.27795e+07	7.27318e+08	1.79214e+08	4.9388e+07	2.02951e+08	3.52075e+07	3.1134e+08	1.39066e+08	8.08341e+08
B3KNV8	High	Polypeptide N-acetylgalactosaminyltransferase OS=Homo sapiens OX=9606 PE=2 SV=1	35	17	137	17	607	69.5	6.49	1.71698e+08	2.30457e+08	6.40108e+08	2.08944e+08	2.18004e+08	3.82465e+07	8.40722e+07	6.24402e+07	5.01063e+07	7.04495e+07	3.70495e+08	5.2483e+07	1.26731e+08	8.69753e+06	4.65339e+08	3.09917e+07	6.04534e+07	1.27734e+09	5.89185e+07	8.98273e+07	5.66621e+08	6.87506e+07	0	2.45169e+08	6.88464e+07	1.00428e+08	5.2241e+08	6.61998e+08	9.52586e+08	4.43931e+08	6.19417e+07	1.75272e+08	3.51095e+07	1.06674e+08	1.61388e+08	2.50843e+09	1.08981e+09	6.47775e+08	7.00538e+08	7.25773e+06
Q99714	High	3-hydroxyacyl-CoA dehydrogenase type-2 OS=Homo sapiens OX=9606 GN=HSD17B10 PE=1 SV=3	62	12	266	12	261	26.9	7.78	7.93655e+08	4.8209e+08	7.0398e+07	3.62669e+08	1.21731e+09	2.88162e+08	9.98338e+08	3.12631e+08	1.51159e+09	1.05972e+09	9.73345e+07	8.3876e+08	1.66354e+08	1.40147e+09	1.367e+09	1.13685e+09	6.37627e+08	3.95967e+08	1.11424e+09	9.79708e+08	1.51034e+08	3.58395e+08	5.88136e+08	5.93296e+07	5.15118e+08	8.84339e+07	1.4737e+08	3.46913e+08	2.91988e+08	5.01984e+07	6.27182e+07	3.61264e+06	9.80485e+08	3.10081e+08	1.57832e+08	7.47599e+08	2.16203e+08	6.64722e+08	1.11728e+08	6.16247e+08
O94760	High	N(G),N(G)-dimethylarginine dimethylaminohydrolase 1 OS=Homo sapiens OX=9606 GN=DDAH1 PE=1 SV=3	53	17	352	16	285	31.1	5.81	2.19009e+09	1.38525e+09	7.22079e+08	2.49976e+09	1.69512e+09	2.08721e+09	1.51878e+09	3.60607e+08	4.52034e+08	4.03019e+08	8.27959e+08	3.09062e+08	3.85901e+08	3.54765e+09	1.42463e+09	1.24039e+08	3.76515e+08	1920639656	2.07982e+08	1.93669e+08	1.56548e+09	4.39527e+08	6.52739e+07	3.30712e+08	5.97482e+08	8.43776e+08	1.18539e+09	9.62557e+08	1.47925e+09	3.35037e+08	1.49517e+09	9.88891e+08	3.10793e+08	1.84669e+09	1.84751e+09	2.08645e+09	5.95607e+08	2.44256e+09	5.15685e+08	2.24792e+09
A0A0G2JPU4	High	Leukocyte immunoglobulin-like receptor subfamily B member 4 OS=Homo sapiens OX=9606 GN=LILRB4 PE=1 SV=1	24	7	175	7	449	49.3	6.67	1.51243e+08	3.37924e+08	5.248e+08	1.06088e+09	1.10724e+08	4.36256e+07	9.37793e+07	8.15704e+07	6.36716e+08	1.56949e+08	1279202791	2.9447e+08	2.73051e+08	2.24687e+08	2.71841e+08	3.62607e+08	9.558e+07	3.4427e+09	5.67236e+08	5.60219e+08	9.52613e+08	2.63798e+08	2.28484e+08	4.04315e+08	8.71284e+09	8.58399e+08	4.16213e+08	8.85523e+08	7.37099e+08	6.11738e+08	2.14732e+08	6.02675e+08	3.83194e+08	5.71307e+08	1.50936e+09	4.78589e+08	6.10718e+08	1.17131e+09	7.42439e+08	1.06364e+08
Q7Z2U7	High	Uncharacterized protein OS=Homo sapiens OX=9606 PE=2 SV=1	38	12	3877	2	234	25	6.38	2.68955e+07	1.97894e+08	2.14754e+07	1.24619e+09	2.8455e+09	3.5382e+07	1.47226e+08	3.35563e+08	0	1.34619e+08	58291972	0	1.31251e+07	9.35515e+07	7.3249e+07	1.68089e+07	0	3.94906e+08	4.90264e+07	8.97501e+06	9.41136e+08	1.68827e+08	1.74599e+07	7.6889e+07	8.13259e+07	0	5.93839e+08	5.36537e+08	5.86841e+07	1.03224e+08	2.03285e+08	4.39739e+07	0	5.67145e+08	0	3.20022e+08	7.98099e+06	1.98953e+08	2.40102e+07	7.66045e+07
P54136	High	Arginine--tRNA ligase, cytoplasmic OS=Homo sapiens OX=9606 GN=RARS1 PE=1 SV=2	40	23	131	23	660	75.3	6.68	4.04095e+08	2.70936e+08	1.44985e+08	1.28057e+08	3.96343e+08	4.60191e+08	3.85317e+08	1.14112e+08	7.95015e+08	5.60274e+08	7.14577e+06	8.86545e+08	1.93849e+08	1.65153e+09	6.34498e+08	1.24077e+09	2.13909e+08	3.46046e+08	1.03397e+09	1.12709e+09	1.17305e+08	9.07192e+07	4.37627e+08	7.12605e+07	1.5172e+08	1.32593e+09	1.82484e+08	1.95787e+08	2.8604e+08	5.5649e+07	1.63292e+08	2.17947e+07	6.13025e+08	1.10081e+08	1.40759e+08	3.67798e+08	7.19764e+07	5.71473e+08	7.10674e+07	6.52797e+08
Q13045	High	Protein flightless-1 homolog OS=Homo sapiens OX=9606 GN=FLII PE=1 SV=2	25	23	91	23	1269	144.7	6.05	1.41893e+08	5.81966e+07	2.37976e+07	5.85404e+07	1.65063e+08	2.49571e+08	1.63023e+08	5.81086e+07	2.21486e+08	1.21186e+08	4.14254e+07	3.22729e+08	8.25229e+07	4.24877e+08	2.21539e+07	7.52595e+08	7.94592e+07	7.38023e+07	3.11247e+08	1.05588e+09	1.99273e+07	4.74728e+07	1.88481e+08	3.23249e+07	4.32949e+07	0	2.09122e+07	1.94342e+07	5.701e+07	7.10459e+07	7.48988e+07	4.84787e+07	3.42403e+08	3.62939e+07	1.40917e+08	2.66801e+07	4.95859e+07	2.54501e+08	3.45875e+07	2.46232e+08
P30039	High	Phenazine biosynthesis-like domain-containing protein OS=Homo sapiens OX=9606 GN=PBLD PE=1 SV=2	52	11	369	11	288	31.8	6.52	8.61755e+08	9.2555e+08	5.90096e+08	1.37595e+09	7.94894e+08	2.7313e+08	6.21106e+08	3.09333e+08	1.6379e+09	2.26464e+08	6.4957e+08	8.68567e+08	1.43456e+08	2.3868e+09	3.6886e+08	4.50522e+07	2.06141e+08	9.37797e+08	9.99714e+07	9.14139e+08	4.23883e+08	4.963e+08	1.25392e+08	2.60018e+08	5.92319e+08	1.30543e+09	3.70857e+08	7.88119e+08	1.16354e+09	2.4454e+08	1.25181e+08	4.07606e+08	2.47779e+08	6.49183e+08	1.01222e+08	1.97345e+09	6.6501e+08	1.23657e+09	5.55191e+08	1.39263e+09
Q6NZ44	High	Ferritin OS=Homo sapiens OX=9606 GN=FTH1 PE=1 SV=1	46	11	257	8	183	21.2	5.3	1.09573e+08	3.46916e+08	7.75454e+08	4.27627e+08	3.65758e+08	1.50034e+09	5.52695e+07	1.02097e+08	6.45458e+08	6.16681e+07	155110383	1.92641e+08	1.98281e+08	2.38786e+08	4.25269e+08	6.8455e+07	1.36437e+08	1.42379e+08	7.56895e+07	1.18754e+08	1.15071e+09	1.06058e+09	3.46068e+08	3.38957e+08	5.55998e+09	6.0245e+09	4.68799e+08	2.96077e+08	6.84285e+08	3.40487e+08	7.77929e+08	1.24286e+08	2.5237e+08	3.49489e+08	2.20902e+09	8.95845e+07	3.07109e+08	6.9609e+07	7.39251e+08	6.71063e+08
P15313	High	V-type proton ATPase subunit B, kidney isoform OS=Homo sapiens OX=9606 GN=ATP6V1B1 PE=1 SV=3	51	17	316	12	513	56.8	5.66	1.03601e+09	4.19147e+07	3.52694e+07	4.54777e+08	5.34757e+08	2.33601e+07	1.58546e+09	1.46956e+08	0	1.7119e+08	148706017	8.89168e+07	2.60862e+07	1.09151e+08	3.3217e+08	1.19485e+08	1.25064e+08	1.20049e+09	8.15491e+07	4.67601e+07	1.3202e+07	4.01219e+08	1.96134e+07	1.17663e+07	7.97321e+07	1.51823e+08	2.83094e+08	4.61368e+08	2.64886e+08	2.70609e+07	9.24565e+06	2.05201e+08	3.21242e+07	2.67667e+08	1.71562e+09	9.11044e+08	2.26216e+07	1.7664e+08	5.39743e+07	4.06844e+08
P43304	High	Glycerol-3-phosphate dehydrogenase, mitochondrial OS=Homo sapiens OX=9606 GN=GPD2 PE=1 SV=3	39	20	172	20	727	80.8	7.69	1.11908e+08	7.56584e+08	8.68797e+07	3.90506e+06	2.76438e+08	1.44855e+08	1.85788e+08	1.57814e+08	1.25855e+09	4.60002e+08	6.13786e+07	6.67881e+08	1.40702e+08	1.09217e+09	1.07931e+09	4.81322e+08	4.18184e+08	7.3476e+07	8.29147e+08	1.51967e+09	9.0616e+07	2.89313e+08	5.50681e+08	1.21513e+07	2.78136e+08	3.26139e+09	6.41137e+07	1.51486e+08	1.90088e+08	9.7099e+07	2.00029e+07	3.5321e+08	5.44149e+08	3.00043e+08	1.23178e+09	1.2155e+08	4.07731e+07	3.11625e+08	5.53827e+07	4.99574e+08
B9A067	High	MICOS complex subunit MIC60 OS=Homo sapiens OX=9606 GN=IMMT PE=1 SV=2	36	21	129	21	711	78.9	7.06	7.96587e+08	4.63067e+08	1.36166e+08	3.26496e+08	8.31359e+08	1.51342e+08	1.10383e+09	2.38234e+08	3.19294e+08	1.19262e+09	8.10298e+07	3.45864e+08	1.43689e+08	1.59189e+09	8.28714e+08	4.08609e+08	1.92102e+08	5.71454e+08	8.99789e+08	1.10096e+09	1.72339e+08	1.71427e+08	2.48595e+08	1.96846e+08	2.62245e+08	9.55059e+07	1.65339e+08	4.51858e+08	4.82637e+08	9.87078e+07	3.25831e+07	7.81486e+07	2.97897e+08	2.90328e+08	1.68669e+08	4.96135e+08	3.38113e+08	6.79091e+08	1.91242e+08	5.78521e+08
O75340	High	Programmed cell death protein 6 OS=Homo sapiens OX=9606 GN=PDCD6 PE=1 SV=1	74	15	545	15	191	21.9	5.4	1.74882e+09	1.45026e+09	7.95635e+08	1.27338e+09	1.96969e+09	2.18385e+09	3.0451e+09	2.71454e+09	5.54019e+08	1.91818e+09	7.15467e+08	8.31794e+08	7.26863e+08	1.10361e+09	1.5631e+09	7.02361e+08	7.99784e+08	2.45868e+09	7.83093e+08	1.11714e+09	1.73954e+09	1.22001e+09	5.7545e+08	1.74609e+08	8.07186e+08	1.10509e+08	1.85072e+09	2.54696e+09	1.42585e+09	6.47417e+08	1.13537e+09	3.48359e+08	1.27208e+09	2.19508e+09	1.29256e+09	2.4661e+09	7.65541e+08	2.18742e+09	3.32643e+08	1.83931e+09
B7Z322	High	cDNA FLJ52146, highly similar to Grancalcin OS=Homo sapiens OX=9606 PE=2 SV=1	51	11	341	11	198	22.1	5.21	7.99909e+07	9.31877e+07	3.12717e+07	8.47179e+07	1.57725e+08	1.88596e+08	2.65899e+08	4.27906e+08	8.52479e+09	2.35748e+09	95276239	1.0788e+09	1.86492e+08	1.80774e+08	6.5313e+08	6.63769e+09	4.75736e+09	3.55434e+08	1.02405e+09	3.12072e+10	4.50629e+09	6.27245e+07	1.86836e+08	5.51822e+07	1.05121e+08	4.62083e+07	4.42916e+07	6.75882e+08	1.06043e+08	1.46762e+08	1.0825e+08	1.41195e+08	2.24888e+09	3.1273e+08	1.07591e+09	2.14472e+08	2.47815e+08	5.47574e+07	3.12325e+08	2.42188e+08
O75131	High	Copine-3 OS=Homo sapiens OX=9606 GN=CPNE3 PE=1 SV=1	27	18	650	17	537	60.1	5.85	4.12302e+09	3.07241e+09	1.02812e+09	4.01061e+09	4.38934e+09	2.68036e+09	5.59259e+09	2.78284e+09	4.47025e+09	4.75188e+09	4.10963e+08	2.60456e+09	1.22025e+09	4.41638e+09	1.96437e+09	3.7921e+09	2.88842e+09	3.79048e+09	3.13117e+09	6.88029e+09	2.64078e+09	1.83436e+09	1.51624e+09	2.06213e+08	1.73684e+09	2.81378e+09	2.80548e+09	3303246641	4.36455e+09	6.60693e+08	4.94244e+08	3.43322e+08	2.62591e+09	2.29537e+09	9.27587e+08	4.76677e+09	1.24182e+09	3.44159e+09	5.1367e+08	7.45182e+09
P55160	High	Nck-associated protein 1-like OS=Homo sapiens OX=9606 GN=NCKAP1L PE=1 SV=3	23	19	75	18	1127	128.1	6.86	6.43218e+07	3.49611e+07	5.02079e+07	1.97689e+08	0	2.23697e+07	1.66067e+07	1.57972e+07	1.93365e+08	1.46822e+08	7002485	2.4949e+08	1.62038e+07	0	2.90746e+08	4.7388e+08	1.48815e+08	0	1.65488e+08	1.72357e+09	1.57049e+08	1.61415e+07	1.69712e+08	1.55008e+07	5.93475e+06	2.56959e+08	8.66845e+07	7.40944e+07	8.27888e+07	6.65433e+07	1.03798e+07	2.86981e+07	3.36712e+08	2.56278e+07	1.90066e+07	8.0875e+07	1.67911e+06	4.91328e+07	1.63159e+07	9.60217e+07
B4DH02	High	cDNA FLJ50510, highly similar to Heat shock 70 kDa protein 4 OS=Homo sapiens OX=9606 PE=2 SV=1	33	24	185	22	840	94.3	5.19	4.43647e+08	4.54561e+08	3.1198e+08	7.41904e+08	4.44013e+08	4.74306e+08	7.63711e+08	2.05029e+09	3.90233e+08	1.42983e+08	1.59607e+08	8.4979e+08	2.3383e+08	1.22076e+09	4.00528e+08	1.6555e+09	4.18341e+08	6.13256e+08	4.91187e+08	7.13191e+08	2.48365e+08	1.50866e+08	2.82214e+08	6.6288e+07	3.65837e+08	1.10015e+08	2.62506e+08	1.41173e+08	4.98137e+08	7.65318e+07	2.65658e+08	2.38889e+07	6.21076e+08	5.36924e+08	4.76719e+08	4.80805e+08	2.54791e+08	6.36098e+08	3.38648e+08	8.04943e+08
X6RAN8	High	Dual oxidase 2 OS=Homo sapiens OX=9606 GN=DUOX2 PE=1 SV=1	18	20	111	15	1548	175.2	7.85	4.58388e+07	1.0693e+07	1.26787e+07	9.53013e+06	8.11126e+07	1.61469e+07	0	9.7812e+06	3.9588e+08	3.45546e+08	3.63745e+07	2.13358e+08	6.133e+07	8.36359e+07	8.40633e+07	2.37327e+08	4.77346e+08	0	8.60672e+08	1.10832e+08	8.95197e+07	0	4.69233e+08	3.54276e+07	4.52523e+07	1.46691e+08	0	1.35526e+08	2.83198e+07	2.30047e+07	8.77797e+06	1.50325e+07	2.17338e+08	1.58964e+07	3.11377e+08	1.78173e+07	5.47029e+07	2.86822e+08	5.40761e+07	1.77327e+08
B4E0K5	High	Mitogen-activated protein kinase OS=Homo sapiens OX=9606 GN=MAPK14 PE=1 SV=1	68	14	93	3	283	32.3	4.92	1.88028e+07	1.14949e+07	3.66984e+07	1.17314e+07	2.8514e+07	1.51977e+07	6.01669e+06	5.66265e+06	1.21643e+08	9.70277e+07	102558496	2.19647e+07	2.0411e+07	8.00587e+07	6.8144e+07	2.74414e+08	2.35355e+08	4.96876e+07	6.58738e+08	6.27366e+08	5.11735e+07	0	4.48206e+07	3.92331e+06	1.63281e+07	1.04993e+07	0	5.09236e+08	1.08342e+07	7.84428e+07	0	7.29665e+07	5.00525e+08	8.58958e+07	9.55229e+06	2.97813e+07	0	2.72394e+07	3.21733e+08	4.58548e+07
P04004	High	Vitronectin OS=Homo sapiens OX=9606 GN=VTN PE=1 SV=1	20	13	1215	13	478	54.3	5.8	1.29881e+09	3.11802e+09	1.38005e+10	3.17617e+09	1.76812e+09	1.56528e+10	4.66665e+09	3.01511e+09	7.45363e+08	4.00317e+09	6864873747	8.53997e+08	1.02289e+10	5.25452e+09	1.58389e+09	1.58239e+09	1.17084e+09	7.09468e+09	6.92726e+08	1.41653e+09	6.64051e+09	6.8826e+09	6.32282e+09	2.19022e+09	1.31333e+09	1.88816e+09	6.75704e+09	4.65134e+09	1.04135e+10	3.22301e+09	5.05546e+09	5.17402e+09	5.74799e+08	3.38627e+09	4.73324e+08	8.20683e+09	9.15833e+09	4.16612e+09	5.30034e+09	1.65902e+09
O43633	High	Charged multivesicular body protein 2a OS=Homo sapiens OX=9606 GN=CHMP2A PE=1 SV=1	45	20	475	20	222	25.1	5.97	4.38807e+09	3.98591e+09	1.28424e+09	2.4395e+09	5.37857e+09	1153088478	4.60199e+09	3.48629e+09	8.68937e+08	5.21124e+09	572447007	1.12288e+09	5.64194e+08	1.24819e+09	1.38663e+09	4.19105e+08	1.41334e+09	4.10922e+09	2.94325e+08	7.598e+08	2.32601e+09	5.02898e+08	5.28223e+08	4.10155e+08	5.49429e+08	8.2066e+08	2.92175e+09	2.22907e+09	2.46458e+09	6.70038e+08	2.25592e+08	2.26221e+08	9.10739e+08	1.87186e+09	2.36621e+09	5.49255e+09	1.16741e+09	2.78348e+09	3.23604e+08	2.07396e+09
B7Z831	High	cDNA FLJ55176, highly similar to G-protein coupled receptor family C group 5 member B OS=Homo sapiens OX=9606 PE=2 SV=1	16	7	605	7	429	47.7	8.53	3.71893e+09	1.30604e+09	1.87524e+09	3.41976e+09	1.69089e+10	2.87905e+09	4.31758e+09	8.00434e+09	8.3155e+08	1.08013e+10	1.87542e+09	5.60009e+08	6.8651e+08	4.41041e+08	9.87008e+08	1.44191e+08	4.12176e+08	9.23925e+09	2.47326e+08	5.27854e+08	9.3882e+08	3.23739e+08	1.08352e+09	9.15924e+08	6.54893e+08	1.83123e+08	3.08721e+09	1.4335e+09	4.92991e+09	2.48526e+09	6.88103e+08	2.30191e+09	1.04018e+09	1.66455e+09	8.89635e+08	2.94075e+09	2.50973e+09	1.53398e+09	5.1939e+08	3.12443e+09
O00231	High	26S proteasome non-ATPase regulatory subunit 11 OS=Homo sapiens OX=9606 GN=PSMD11 PE=1 SV=3	55	20	187	20	422	47.4	6.48	4.84862e+08	4.20371e+08	2.05878e+08	2.09137e+08	4.74037e+08	3.71403e+08	3.85304e+08	7.05196e+07	3.79519e+08	4.31413e+08	96427229	6.66134e+08	2.43981e+08	2.16593e+09	2.44159e+08	1.11283e+09	2.98897e+08	3.8212e+08	8.89165e+08	1.47199e+09	2.48705e+08	4.15836e+07	3.08761e+08	9.82509e+07	2.18706e+08	9.56321e+08	1.36152e+08	3.0176e+08	4.84566e+08	1.08614e+08	1.29662e+08	4.63242e+07	8.2781e+08	1.12135e+08	7.44686e+07	7.97626e+08	1.22735e+08	7.74045e+08	1.23616e+08	1.00768e+09
A0A024R5Q4	High	Glycine amidinotransferase (L-arginine:glycine amidinotransferase), isoform CRA_a OS=Homo sapiens OX=9606 GN=GATM PE=4 SV=1	36	17	323	17	476	54.1	9.25	3.35506e+09	2.20116e+09	1.14384e+09	8.82453e+08	4.74548e+09	1.02986e+09	2.15879e+09	1.77151e+08	3.10558e+08	5.20092e+08	569738582	2.80556e+08	7.21871e+08	1.2518e+09	1.64011e+09	3.9198e+08	8.81715e+08	1.00929e+09	1.20593e+09	4.066e+08	9.93658e+07	9.80057e+08	5.24967e+08	5.90223e+07	2.06827e+10	2.10089e+09	8.18669e+08	8.11905e+08	9.87906e+08	5.928e+08	5.83226e+07	2.08926e+09	8.64602e+08	4.47048e+08	1.14489e+08	1.33747e+09	1.14539e+09	2.2088e+09	1.16139e+09	1.18271e+09
A0A0A0MSS8	High	Aldo-keto reductase family 1 member C3 OS=Homo sapiens OX=9606 GN=AKR1C3 PE=1 SV=1	56	14	330	10	323	36.8	7.94	2.64478e+09	1.07534e+09	5.38477e+08	2.81093e+09	2.99654e+09	2.50429e+08	1.26836e+09	2.52735e+08	3.16517e+08	3.28286e+08	8.80838e+08	1.40184e+08	1.25905e+08	2.17431e+09	1.03497e+09	4.92026e+08	1.47726e+08	1.22853e+09	2.60091e+08	4.17878e+08	1.0872e+09	2.88256e+08	2.02041e+08	4.83167e+07	9.41766e+08	1.85112e+08	6.31075e+08	4.80971e+08	7.38661e+08	2.53878e+08	9.0265e+07	4.77919e+07	1.36534e+08	2.39367e+08	8.96677e+07	2.09071e+09	3.35424e+08	1.50003e+09	2.82636e+08	8.47894e+08
Q9NUQ9	High	CYFIP-related Rac1 interactor B OS=Homo sapiens OX=9606 GN=CYRIB PE=1 SV=1	46	13	162	11	324	36.7	6.06	5.38208e+07	4.53826e+07	4.29551e+07	4.83521e+07	1.04683e+08	3.23072e+07	5.03713e+07	1.5083e+07	7.84045e+07	2.75039e+07	1.06742e+07	5.24706e+07	9.67523e+06	6.674e+07	8.52641e+07	4.92245e+08	2.0606e+08	8.94218e+07	2.61603e+08	3.63657e+09	2.80117e+08	7.03318e+06	9.34618e+07	6.29931e+07	4.62101e+08	2.47108e+07	1.3356e+07	5.25187e+07	1.21562e+08	1.21715e+07	7.11891e+07	6.41131e+07	4.98626e+08	2.47925e+07	2.45556e+07	1.44886e+08	3.27387e+07	7.69759e+07	1.17171e+08	2.07258e+08
P07205	High	Phosphoglycerate kinase 2 OS=Homo sapiens OX=9606 GN=PGK2 PE=1 SV=3	43	16	457	10	417	44.8	8.54	6.3017e+06	2.14366e+07	3.58701e+06	0	0	3.24947e+07	1.77343e+07	0	2.63309e+07	2.0676e+06	9.67212e+06	5.37014e+06	2.83559e+06	1.41191e+07	1.02725e+09	2.09029e+07	5.69343e+06	2.33355e+07	1.31634e+07	2.66154e+06	0	6.79432e+06	2.16311e+07	1.8236e+07	5.74897e+07	1.6108e+08	0	3.2806e+07	2.26144e+07	2.31284e+07	2.36298e+07	2.10661e+07	1.08517e+07	0	4.7218e+07	2.73298e+07	8.49702e+06	0	1.52209e+07	4.71551e+06
Q9UJU6	High	Drebrin-like protein OS=Homo sapiens OX=9606 GN=DBNL PE=1 SV=1	41	16	203	4	430	48.2	5.05	1.61583e+08	4.56994e+07	4.0603e+07	5.29564e+07	1.3044e+08	7.8378e+07	5.26313e+07	0	2.41357e+08	1.47542e+08	38892024	5.18633e+08	8.12191e+07	2.56869e+08	3.16744e+07	6.42712e+08	9.3732e+07	1.04415e+08	1.86488e+08	1.38701e+08	3.07839e+07	3.21219e+07	1.54504e+08	2.21672e+07	1.566e+07	8.77687e+07	3.74435e+07	1.08414e+08	5.98955e+07	2.42599e+07	8.3129e+07	2.13568e+07	3.91088e+08	0	1.6216e+07	1.17755e+08	1.95776e+07	1.33276e+08	8.09189e+07	2.40467e+08
P19021	High	Peptidyl-glycine alpha-amidating monooxygenase OS=Homo sapiens OX=9606 GN=PAM PE=1 SV=2	26	20	196	20	973	108.3	6.42	1.09204e+07	1.64637e+08	4.72845e+08	1.57658e+08	0	2.04276e+08	1.9389e+08	1.50936e+08	1.11972e+09	2.25861e+07	5.23214e+08	8.09753e+08	3.08949e+08	1.54617e+08	5.15206e+08	3.53145e+07	7.86828e+07	1.62517e+09	2.94219e+07	1.78657e+08	4.98831e+08	3.47904e+07	7.48905e+06	3.25011e+08	1.7738e+08	1.24982e+09	4.78032e+08	4.52494e+08	6.92283e+08	5.45576e+08	4.35289e+08	2.21091e+08	2.86475e+07	2.5373e+08	1.92032e+08	8.68308e+08	7.79126e+08	5.25702e+08	5.65321e+08	2.40808e+07
P10643	High	Complement component C7 OS=Homo sapiens OX=9606 GN=C7 PE=1 SV=2	21	17	174	3	843	93.5	6.48	4.26965e+07	2.2989e+07	9.93673e+07	1.74531e+07	1.83169e+07	2.01474e+07	0	2.85724e+07	0	9.37556e+06	6.52723e+06	1.90118e+07	2.65941e+07	1.11829e+07	0	0	1.84605e+06	6.13284e+07	5.36609e+06	3.64654e+07	2.01864e+07	1.83666e+07	2.99735e+07	0	2.61664e+07	5.38881e+06	4.92622e+06	9.34485e+06	5.5543e+07	1.65649e+07	2.99188e+07	2.73208e+07	2.83188e+06	6.31596e+06	5.10547e+06	4.64873e+07	0	0	2.47552e+07	8.15244e+06
O00204	High	Sulfotransferase 2B1 OS=Homo sapiens OX=9606 GN=SULT2B1 PE=1 SV=2	55	15	172	15	365	41.3	5.4	3.14394e+08	5.20655e+07	1.181e+08	3.50725e+07	2.34816e+08	7.20689e+08	2.0214e+08	5.78096e+07	1.54513e+09	3.3213e+08	1.94035e+07	3.28505e+09	1.86238e+08	9.84703e+08	4.52668e+09	3.05663e+09	1.42957e+08	8.05535e+07	1.26335e+09	7.10717e+08	2.68695e+08	3.38635e+07	1.17454e+09	6.33855e+08	3.11441e+08	2718942447	9.51216e+07	1.23902e+08	5.60626e+07	7.96386e+07	2.03269e+08	3.91231e+08	1.96158e+09	8.49925e+07	8.02079e+08	6.42837e+07	1.49864e+07	2.42234e+08	4.3355e+07	6.01978e+08
P51654	High	Glypican-3 OS=Homo sapiens OX=9606 GN=GPC3 PE=1 SV=1	19	13	407	13	580	65.5	6.37	1.34905e+09	1.68106e+09	9.34939e+08	5.8355e+08	1.997e+08	3.37246e+09	1.02675e+09	4.05476e+08	8.36329e+08	4.775e+08	2.09959e+09	2.67975e+08	1.54868e+09	8.74787e+08	2.06529e+09	9.83551e+07	3.33541e+08	3.51378e+09	3.83162e+08	2.24578e+08	1.32721e+09	4.2725e+07	9.80219e+07	2.43366e+09	2.09106e+08	1.4899e+09	2.08258e+09	1.66477e+09	4.2597e+09	2.68287e+09	2.27023e+09	6.06686e+08	1.27989e+08	7.62701e+08	6.92091e+07	3.18025e+09	5.5076e+09	1.31621e+09	2.17377e+09	3.04705e+08
P62820	High	Ras-related protein Rab-1A OS=Homo sapiens OX=9606 GN=RAB1A PE=1 SV=3	82	17	617	9	205	22.7	6.21	1.11363e+09	8.07154e+08	4.12787e+08	4.95915e+08	1.02947e+09	8.93481e+08	1.0003e+09	2.42765e+08	3.45917e+08	8.10152e+08	1.50355e+08	2.77001e+08	2.89124e+08	1.80142e+09	6.4329e+08	8.87901e+08	5.94607e+08	4.67445e+08	1.0913e+09	6.31958e+08	3.74697e+08	1.95035e+08	4.56077e+08	1.50899e+08	1.04666e+08	0	3.64905e+08	5.38227e+08	7.11513e+08	1.49451e+08	2.90428e+08	8.92914e+06	4.87703e+08	5.21143e+08	1.58445e+07	9.08995e+08	1.87686e+08	1.05881e+09	1.33582e+08	1.59113e+09
B4DT77	High	Annexin OS=Homo sapiens OX=9606 PE=2 SV=1	48	18	585	18	336	37.8	7.18	2.44944e+09	1.1989e+09	8.81853e+08	1.25215e+09	1.88683e+09	1.5709e+09	3.21683e+09	1.69713e+09	2.24441e+09	2.27988e+09	396164461	1.94544e+09	5.3837e+08	2.29526e+09	1.91467e+09	1.14017e+09	2.14134e+09	2.22367e+09	1.96564e+09	2.29201e+09	1.4566e+09	8.74714e+08	8.61747e+08	6.93674e+07	6.08123e+08	1.79673e+08	2293160864	3.46871e+09	3.36672e+09	6.34864e+08	4.50793e+08	1.40626e+08	2.25407e+09	2.32128e+09	5.96925e+08	3.72483e+09	8.62656e+08	2.32971e+09	5.90506e+08	3.95092e+09
[truncated: 4,065 more rows]
[truncated: 41 more columns]
